# Supplementary material for: Genome-wide profiling of chicken dendritic cell response to infectious bursal disease
Source: BMC Genomics. 2016 Nov 5;17:878. doi: 10.1186/s12864-016-3157-5 (PMC5097849; doi:10.1186/s12864-016-3157-5)
Supplement: Additional file 3: — Selected data of significant alterated mRNAs stimulated by IBDV (the results of the significantly up- or down-regulated genes were subjecte to P-value < 0.05 with a cut off of at least 2-fold change). (XLSX 188 kb) [file 12864_2016_3157_MOESM3_ESM.xlsx]

## Sheet: Different expressed mRNA
Probe_ID	G1x1	G1x2	G1x3	G3x1	G3x2	G3x3	log2Ratio	Ratio	P-value	Transcript	Name	Gene_anno	Chr	Start	End	Strand	Database
RB_p_000001589	9.04508	7.62571	10.0908	-0.493017	-0.367316	1.71861	-9.41239	681.416	0.00288648	XM_004942738.1	RAPGEF4	Rap guanine nucleotide exchange factor (GEF) 4%2C transcript variant X7	Chr7	16944094	17015013	-	http://www.ncbi.nlm.nih.gov/gene/?term=XM_004942738.1
RB_p_000005360	9.74861	11.9784	11.8476	5.64229	8.40514	6.93958	-4.90807	30.0244	0.00843999	XM_004943516.1	IFT80	intraflagellar transport 80 homolog (Chlamydomonas)%2C transcript variant X5	Chr9	21660747	21699984	+	http://www.ncbi.nlm.nih.gov/gene/?term=XM_004943516.1
RB_p_000007165	9.79421	10.7009	11.2116	5.43208	6.14953	7.36851	-4.55134	23.4471	0.00246994	XM_004947279.1	LOC101750280	translation initiation factor IF-2-like	Chr20	13105402	13114248	+	http://www.ncbi.nlm.nih.gov/gene/?term=XM_004947279.1
RB_p_000011873	9.43306	9.25857	9.01053	4.87679	5.01746	5.6423	-4.24111	18.9104	0.00759071	XM_416914.4	IL1R2	interleukin 1 receptor%2C type II%2C transcript variant X3	Chr1	133108259	133120107	+	http://www.ncbi.nlm.nih.gov/gene/?term=XM_416914.4
RB_p_000002729	8.66445	10.1411	10.5254	5.39816	5.92415	6.10827	-4.21699	18.597	0.00791356	XM_420899.4	C5H11ORF9	chromosome 5 open reading frame%2C human C11orf9	Chr5	250904	289763	-	http://www.ncbi.nlm.nih.gov/gene/?term=XM_420899.4
RB_p_000002599	10.5348	9.77972	9.38909	5.60559	5.55262	5.67809	-4.17413	18.0525	0.00670652	XM_004936186.1	ABLIM2	actin binding LIM protein family%2C member 2%2C transcript variant X7	Chr4	80232934	80341138	-	http://www.ncbi.nlm.nih.gov/gene/?term=XM_004936186.1
RB_p_000002599	10.5348	9.77972	9.38909	5.60559	5.55262	5.67809	-4.17413	18.0525	0.00670652	XM_004936187.1	ABLIM2	actin binding LIM protein family%2C member 2%2C transcript variant X8	Chr4	80232934	80370013	-	http://www.ncbi.nlm.nih.gov/gene/?term=XM_004936187.1
RB_p_000002599	10.5348	9.77972	9.38909	5.60559	5.55262	5.67809	-4.17413	18.0525	0.00670652	XM_004936188.1	ABLIM2	actin binding LIM protein family%2C member 2%2C transcript variant X9	Chr4	80232934	80341141	-	http://www.ncbi.nlm.nih.gov/gene/?term=XM_004936188.1
RB_p_000002599	10.5348	9.77972	9.38909	5.60559	5.55262	5.67809	-4.17413	18.0525	0.00670652	XM_004936189.1	ABLIM2	actin binding LIM protein family%2C member 2%2C transcript variant X10	Chr4	80232934	80341141	-	http://www.ncbi.nlm.nih.gov/gene/?term=XM_004936189.1
RB_p_000002599	10.5348	9.77972	9.38909	5.60559	5.55262	5.67809	-4.17413	18.0525	0.00670652	XM_004936190.1	ABLIM2	actin binding LIM protein family%2C member 2%2C transcript variant X11	Chr4	80232934	80341136	-	http://www.ncbi.nlm.nih.gov/gene/?term=XM_004936190.1
RB_p_000002599	10.5348	9.77972	9.38909	5.60559	5.55262	5.67809	-4.17413	18.0525	0.00670652	XM_420811.4	ABLIM2	actin binding LIM protein family%2C member 2%2C transcript variant X6	Chr4	80232934	80341132	-	http://www.ncbi.nlm.nih.gov/gene/?term=XM_420811.4
RB_p_000012212	10.6653	10.8897	9.79157	6.51964	7.12799	6.45121	-4.1457	17.7003	0.00382562	XM_425999.4	EFHB	EF-hand domain family%2C member B	Chr2	36375725	36394527	-	http://www.ncbi.nlm.nih.gov/gene/?term=XM_425999.4
RB_p_000017792	10.138	9.02583	10.2267	6.03301	5.58312	7.2384	-4.10494	17.2072	0.00841419	XM_004940186.1	CLIP4	CAP-GLY domain containing linker protein family%2C member 4%2C transcript variant X4	Chr3	8387998	8408728	-	http://www.ncbi.nlm.nih.gov/gene/?term=XM_004940186.1
RB_p_000017792	10.138	9.02583	10.2267	6.03301	5.58312	7.2384	-4.10494	17.2072	0.00841419	XM_426112.4	CLIP4	CAP-GLY domain containing linker protein family%2C member 4%2C transcript variant X3	Chr3	8387998	8408105	-	http://www.ncbi.nlm.nih.gov/gene/?term=XM_426112.4
RB_p_000007649	10.6103	10.4969	10.8727	6.53528	6.49985	7.44087	-4.07506	16.8544	0.00278162	XM_003642915.2	LOC100859235	transmembrane protein C9orf71 homolog	ChrZ	25369429	25372937	+	http://www.ncbi.nlm.nih.gov/gene/?term=XM_003642915.2
RB_p_000002135	9.63072	10.0993	10.2873	5.82564	6.08717	6.64746	-4.01218	16.1356	0.000794576	XM_421399.4	PLD4	phospholipase D family%2C member 4%2C transcript variant X2	Chr5	51693853	51706404	+	http://www.ncbi.nlm.nih.gov/gene/?term=XM_421399.4
RB_p_000004595	7.18735	8.11764	8.98371	3.43628	4.17784	5.44875	-3.9398	15.3461	0.000975491	XM_004939029.1	ASB10	ankyrin repeat and SOCS box containing 10%2C transcript variant X3	Chr2	153355	158938	+	http://www.ncbi.nlm.nih.gov/gene/?term=XM_004939029.1
RB_p_000011887	9.7553	10.572	11.144	5.94191	6.66178	7.19476	-3.91021	15.0346	0.00010771	XM_427707.4	CACNA2D2	calcium channel%2C voltage-dependent%2C alpha 2/delta subunit 2%2C transcript variant X2	Chr12	1441603	1546289	-	http://www.ncbi.nlm.nih.gov/gene/?term=XM_427707.4
RB_p_000003320	7.54882	8.59339	8.80735	4.5919	5.13535	4.72094	-3.87245	14.6462	0.00860077	NM_001012793.1	GNB1L	guanine nucleotide binding protein (G protein)%2C beta polypeptide 1-like	Chr15	933213	969252	-	http://www.ncbi.nlm.nih.gov/gene/?term=NM_001012793.1
RB_p_000016209	9.40408	10.0875	10.4338	5.74033	6.26667	7.37721	-3.8208	14.1311	0.00436837	XM_004947758.1	GRIK3	glutamate receptor%2C ionotropic%2C kainate 3%2C transcript variant X3	Chr23	3805017	3877533	+	http://www.ncbi.nlm.nih.gov/gene/?term=XM_004947758.1
RB_p_000003487	9.31628	9.15292	8.96867	6.02749	5.29131	5.3368	-3.81612	14.0853	0.00213747	XM_003640919.2	TNFAIP3	tumor necrosis factor%2C alpha-induced protein 3%2C transcript variant X1	Chr3	53858466	53875823	-	http://www.ncbi.nlm.nih.gov/gene/?term=XM_003640919.2
RB_p_000002131	10.0063	10.3998	10.0681	6.39013	6.1995	6.26667	-3.80144	13.9427	0.0019745	NM_001199536.1	CTNNA3	catenin (cadherin-associated protein)%2C alpha 3	Chr6	6129271	6562977	+	http://www.ncbi.nlm.nih.gov/gene/?term=NM_001199536.1
RB_p_000012416	11.0358	11.0938	9.88303	7.49386	7.29002	7.13955	-3.74581	13.4153	0.00887169	XM_414916.2	C14H16ORF52	chromosome 14 open reading frame%2C human C16orf52%2C transcript variant X2	Chr14	8544481	8570868	+	http://www.ncbi.nlm.nih.gov/gene/?term=XM_414916.2
RB_p_000017465	10.4276	10.0644	9.39339	7.64386	6.3286	5.66389	-3.73581	13.3227	0.00846415	XM_004946810.1	XAF1	XIAP associated factor 1%2C transcript variant X14	Chr19	9761395	9767443	-	http://www.ncbi.nlm.nih.gov/gene/?term=XM_004946810.1
RB_p_000017465	10.4276	10.0644	9.39339	7.64386	6.3286	5.66389	-3.73581	13.3227	0.00846415	XM_004946815.1	XAF1	XIAP associated factor 1%2C transcript variant X19	Chr19	9761395	9767443	-	http://www.ncbi.nlm.nih.gov/gene/?term=XM_004946815.1
RB_p_000017465	10.4276	10.0644	9.39339	7.64386	6.3286	5.66389	-3.73581	13.3227	0.00846415	XM_004946817.1	XAF1	XIAP associated factor 1%2C transcript variant X21	Chr19	9761395	9767443	-	http://www.ncbi.nlm.nih.gov/gene/?term=XM_004946817.1
RB_p_000017235	7.89633	8.43463	8.68738	5.01745	4.62159	4.74811	-3.68652	12.8752	0.0087882	XM_004936793.1	FAM159A	family with sequence similarity 159%2C member A%2C transcript variant X3	Chr8	23365399	23378559	+	http://www.ncbi.nlm.nih.gov/gene/?term=XM_004936793.1
RB_p_000017235	7.89633	8.43463	8.68738	5.01745	4.62159	4.74811	-3.68652	12.8752	0.0087882	XM_004936794.1	FAM159A	family with sequence similarity 159%2C member A%2C transcript variant X4	Chr8	23365396	23378559	+	http://www.ncbi.nlm.nih.gov/gene/?term=XM_004936794.1
RB_p_000017235	7.89633	8.43463	8.68738	5.01745	4.62159	4.74811	-3.68652	12.8752	0.0087882	XM_422478.4	FAM159A	family with sequence similarity 159%2C member A%2C transcript variant X2	Chr8	23365402	23378559	+	http://www.ncbi.nlm.nih.gov/gene/?term=XM_422478.4
RB_p_000013564	7.83447	9.32193	9.60084	5.25389	5.65672	6.43462	-3.66521	12.6864	0.00983406	NM_001197038.1	GUCA2A	guanylate cyclase activator 2A (guanylin)	Chr21	5834987	5839883	+	http://www.ncbi.nlm.nih.gov/gene/?term=NM_001197038.1
RB_p_000014804	8.84784	8.66445	9.88417	4.5919	5.21546	6.66178	-3.63238	12.4009	0.00733327	XM_001233099.3	FAM167A	family with sequence similarity 167%2C member A%2C transcript variant X1	Chr3	106837750	106856377	-	http://www.ncbi.nlm.nih.gov/gene/?term=XM_001233099.3
RB_p_000014605	10.3236	10.7773	10.341	6.7211	6.29911	6.73471	-3.61986	12.2938	0.00554331	NM_204219.3	TRAF5	TNF receptor-associated factor 5	Chr3	21605815	21621949	-	http://www.ncbi.nlm.nih.gov/gene/?term=NM_204219.3
RB_p_000001378	10.1752	12.2844	12.6039	7.44915	8.67948	9.0175	-3.60491	12.1671	0.00760263	NM_001199326.1	KCTD4	potassium channel tetramerisation domain containing 4	Chr1	166994664	166996003	-	http://www.ncbi.nlm.nih.gov/gene/?term=NM_001199326.1
RB_p_000018915	9.62159	11.4962	11.6496	5.98247	8.75822	7.93074	-3.56543	11.8386	0.00862261	XM_004937279.1	ADAMTS6	ADAM metallopeptidase with thrombospondin type 1 motif%2C 6%2C transcript variant X8	ChrZ	20224905	20378797	-	http://www.ncbi.nlm.nih.gov/gene/?term=XM_004937279.1
RB_p_000018915	9.62159	11.4962	11.6496	5.98247	8.75822	7.93074	-3.56543	11.8386	0.00862261	XM_004937281.1	ADAMTS6	ADAM metallopeptidase with thrombospondin type 1 motif%2C 6%2C transcript variant X10	ChrZ	20224905	20375856	-	http://www.ncbi.nlm.nih.gov/gene/?term=XM_004937281.1
RB_p_000018915	9.62159	11.4962	11.6496	5.98247	8.75822	7.93074	-3.56543	11.8386	0.00862261	XM_004937282.1	ADAMTS6	ADAM metallopeptidase with thrombospondin type 1 motif%2C 6%2C transcript variant X11	ChrZ	20224905	20375856	-	http://www.ncbi.nlm.nih.gov/gene/?term=XM_004937282.1
RB_p_000018915	9.62159	11.4962	11.6496	5.98247	8.75822	7.93074	-3.56543	11.8386	0.00862261	XM_424749.4	ADAMTS6	ADAM metallopeptidase with thrombospondin type 1 motif%2C 6%2C transcript variant X7	ChrZ	20224905	20383649	-	http://www.ncbi.nlm.nih.gov/gene/?term=XM_424749.4
RB_p_000017741	8.5343	9.39178	9.43671	5.66389	6.1187	5.83833	-3.55345	11.7407	0.00417739	NM_001199681.1	DNAL1	dynein%2C axonemal%2C light chain 1	Chr5	25442071	25455684	-	http://www.ncbi.nlm.nih.gov/gene/?term=NM_001199681.1
RB_p_000002496	10.1558	11.2055	11.7929	6.09776	7.79116	7.69	-3.51549	11.4358	0.00330651	XM_425926.4	HEY1	hairy/enhancer-of-split related with YRPW motif 1	Chr2	120538763	120544039	-	http://www.ncbi.nlm.nih.gov/gene/?term=XM_425926.4
RB_p_000009643	10.4848	10.6364	10.8971	5.99386	7.15228	7.60918	-3.48411	11.1898	0.00970886	XM_004941915.1	LOC101750834	uncharacterized LOC101750834	Chr5	17569573	17570584	-	http://www.ncbi.nlm.nih.gov/gene/?term=XM_004941915.1
RB_p_000012225	8.95783	8.62571	8.93	5.75378	4.76148	5.44873	-3.48127	11.1678	0.00294908	XM_413756.3	CA12	carbonic anhydrase XII	Chr10	3588467	3607334	+	http://www.ncbi.nlm.nih.gov/gene/?term=XM_413756.3
RB_p_000001730	4.07433	2.8698	5.5603	0.614656	-0.763195	2.96567	-3.45968	11.0019	0.00974733	XM_004935640.1	SCAF8	SR-related CTD-associated factor 8%2C transcript variant X2	Chr3	49604099	49638551	+	http://www.ncbi.nlm.nih.gov/gene/?term=XM_004935640.1
RB_p_000014690	8.11764	10.0137	7.81218	4.69325	6.10827	4.49899	-3.42439	10.7361	0.00261367	XM_418416.4	TSNARE1	t-SNARE domain containing 1	Chr2	146507944	146826176	-	http://www.ncbi.nlm.nih.gov/gene/?term=XM_418416.4
RB_p_000008319	11.8285	11.7427	11.9506	8.91886	7.88264	8.45327	-3.37521	10.3762	0.00648398	NM_204553.1	SFRP1	secreted frizzled-related protein 1	Chr22	2563995	2574055	-	http://www.ncbi.nlm.nih.gov/gene/?term=NM_204553.1
RB_p_000016047	10.6025	10.0077	10.8398	7.22882	7.20701	8.07815	-3.37365	10.365	0.00438125	XM_004941140.1	PPM1K	protein phosphatase%2C Mg2+/Mn2+ dependent%2C 1K%2C transcript variant X3	Chr4	46407460	46424174	-	http://www.ncbi.nlm.nih.gov/gene/?term=XM_004941140.1
RB_p_000008675	8.62205	9.34873	10.3292	5.97099	6.00516	7.09803	-3.34357	10.1512	0.0048332	XM_004945964.1	PPP1R26	protein phosphatase 1%2C regulatory subunit 26%2C transcript variant X2	Chr17	7710434	7718446	+	http://www.ncbi.nlm.nih.gov/gene/?term=XM_004945964.1
RB_p_000017059	8.20335	8.39446	8.34541	4.86443	5.01746	5.44043	-3.32794	10.0418	0.00222122	XM_001235154.3	TRPV3	transient receptor potential cation channel%2C subfamily V%2C member 3%2C transcript variant X1	Chr19	6673311	6700404	+	http://www.ncbi.nlm.nih.gov/gene/?term=XM_001235154.3
RB_p_000017059	8.20335	8.39446	8.34541	4.86443	5.01746	5.44043	-3.32794	10.0418	0.00222122	XM_004946675.1	TRPV3	transient receptor potential cation channel%2C subfamily V%2C member 3%2C transcript variant X2	Chr19	6681427	6700404	+	http://www.ncbi.nlm.nih.gov/gene/?term=XM_004946675.1
RB_p_000005484	12.3529	11.0582	10.8361	9.82814	7.75322	7.68299	-3.30494	9.88297	0.00629999	NM_001004769.1	BTC	betacellulin	Chr4	34063268	34068601	+	http://www.ncbi.nlm.nih.gov/gene/?term=NM_001004769.1
RB_p_000016900	8.5068	9.51126	9.80171	5.08295	6.28066	6.87344	-3.2306	9.38657	0.00203217	NM_001030737.1	PPHLN1	periphilin 1	Chr1	29523988	29592294	+	http://www.ncbi.nlm.nih.gov/gene/?term=NM_001030737.1
RB_p_000011543	8.54978	9.61609	10.2282	6.1187	6.40511	7.47573	-3.21098	9.25979	0.00647671	NM_001001745.1	VSIG1	V-set and immunoglobulin domain containing 1	Chr4	14081995	14102447	-	http://www.ncbi.nlm.nih.gov/gene/?term=NM_001001745.1
RB_p_000004977	12.1496	11.1508	11.5901	9.73259	8.39124	8.33539	-3.19888	9.18243	0.00740326	XM_003642316.2	LOC100859393	uncharacterized LOC100859393	Chr18	5911404	5914087	-	http://www.ncbi.nlm.nih.gov/gene/?term=XM_003642316.2
RB_p_000010466	10.2814	9.65553	9.80937	7.04985	6.64746	6.60363	-3.16191	8.95012	0.000502104	XM_004939212.1	ARMC4	armadillo repeat containing 4%2C transcript variant X2	Chr2	15517702	15588935	+	http://www.ncbi.nlm.nih.gov/gene/?term=XM_004939212.1
RB_p_000004407	8.90388	9.58684	9.48432	5.71299	6.34423	6.95128	-3.14009	8.81581	0.00578867	XM_425978.4	PTCHD3	patched domain containing 3	Chr2	15792565	15803424	+	http://www.ncbi.nlm.nih.gov/gene/?term=XM_425978.4
RB_p_000012701	7.95128	9.86844	9.74273	5.3546	7.33762	6.66178	-3.08095	8.46173	0.0039943	XM_004935475.1	LOC101747771	translation initiation factor IF-2-like%2C transcript variant X1	Chr3	37462118	37465494	-	http://www.ncbi.nlm.nih.gov/gene/?term=XM_004935475.1
RB_p_000012701	7.95128	9.86844	9.74273	5.3546	7.33762	6.66178	-3.08095	8.46173	0.0039943	XM_004935476.1	LOC101747771	translation initiation factor IF-2-like%2C transcript variant X2	Chr3	37462118	37465542	-	http://www.ncbi.nlm.nih.gov/gene/?term=XM_004935476.1
RB_p_000004032	7.1267	8.43879	8.07815	3.86676	6.04401	5.03964	-3.03851	8.21644	0.00792319	XM_004937328.1	PDE8B	phosphodiesterase 8B%2C transcript variant X7	ChrZ	23067201	23143040	-	http://www.ncbi.nlm.nih.gov/gene/?term=XM_004937328.1
RB_p_000004032	7.1267	8.43879	8.07815	3.86676	6.04401	5.03964	-3.03851	8.21644	0.00792319	XM_004937329.1	PDE8B	phosphodiesterase 8B%2C transcript variant X8	ChrZ	23067201	23143040	-	http://www.ncbi.nlm.nih.gov/gene/?term=XM_004937329.1
RB_p_000004032	7.1267	8.43879	8.07815	3.86676	6.04401	5.03964	-3.03851	8.21644	0.00792319	XM_004937330.1	PDE8B	phosphodiesterase 8B%2C transcript variant X9	ChrZ	23067201	23143040	-	http://www.ncbi.nlm.nih.gov/gene/?term=XM_004937330.1
RB_p_000004032	7.1267	8.43879	8.07815	3.86676	6.04401	5.03964	-3.03851	8.21644	0.00792319	XM_004937331.1	PDE8B	phosphodiesterase 8B%2C transcript variant X10	ChrZ	23067201	23143040	-	http://www.ncbi.nlm.nih.gov/gene/?term=XM_004937331.1
RB_p_000004032	7.1267	8.43879	8.07815	3.86676	6.04401	5.03964	-3.03851	8.21644	0.00792319	XM_004937332.1	PDE8B	phosphodiesterase 8B%2C transcript variant X11	ChrZ	23067201	23148089	-	http://www.ncbi.nlm.nih.gov/gene/?term=XM_004937332.1
RB_p_000004032	7.1267	8.43879	8.07815	3.86676	6.04401	5.03964	-3.03851	8.21644	0.00792319	XM_425218.4	PDE8B	phosphodiesterase 8B%2C transcript variant X6	ChrZ	23067201	23143041	-	http://www.ncbi.nlm.nih.gov/gene/?term=XM_425218.4
RB_p_000013859	9.26737	9.61793	10.0158	6.58496	6.3286	7.53916	-3.03296	8.1849	0.00742089	XM_004941170.1	LOC101751531	uncharacterized LOC101751531	Chr4	49310115	49333852	+	http://www.ncbi.nlm.nih.gov/gene/?term=XM_004941170.1
RB_p_000007544	7.91588	9.89368	9.1693	5.76047	7.29692	6.13933	-3.02997	8.16794	0.0093398	XM_004948598.1	LOC100858806	leucine-rich repeat-containing protein 3B-like	Chr27	4293798	4296257	-	http://www.ncbi.nlm.nih.gov/gene/?term=XM_004948598.1
RB_p_000016461	9.29692	10.2639	10.3807	7.08481	7.24793	7.48382	-3.01593	8.08882	0.00844484	XM_004935612.1	PLEKHG1	pleckstrin homology domain containing%2C family G (with RhoGef domain) member 1%2C transcript variant X8	Chr3	47795440	47933012	+	http://www.ncbi.nlm.nih.gov/gene/?term=XM_004935612.1
RB_p_000016461	9.29692	10.2639	10.3807	7.08481	7.24793	7.48382	-3.01593	8.08882	0.00844484	XM_004935613.1	PLEKHG1	pleckstrin homology domain containing%2C family G (with RhoGef domain) member 1%2C transcript variant X9	Chr3	47896743	47933012	+	http://www.ncbi.nlm.nih.gov/gene/?term=XM_004935613.1
RB_p_000016461	9.29692	10.2639	10.3807	7.08481	7.24793	7.48382	-3.01593	8.08882	0.00844484	XM_004935614.1	PLEKHG1	pleckstrin homology domain containing%2C family G (with RhoGef domain) member 1%2C transcript variant X10	Chr3	47896420	47933012	+	http://www.ncbi.nlm.nih.gov/gene/?term=XM_004935614.1
RB_p_000016461	9.29692	10.2639	10.3807	7.08481	7.24793	7.48382	-3.01593	8.08882	0.00844484	XM_004935615.1	PLEKHG1	pleckstrin homology domain containing%2C family G (with RhoGef domain) member 1%2C transcript variant X11	Chr3	47896420	47933012	+	http://www.ncbi.nlm.nih.gov/gene/?term=XM_004935615.1
RB_p_000016461	9.29692	10.2639	10.3807	7.08481	7.24793	7.48382	-3.01593	8.08882	0.00844484	XM_004935616.1	PLEKHG1	pleckstrin homology domain containing%2C family G (with RhoGef domain) member 1%2C transcript variant X12	Chr3	47917411	47933012	+	http://www.ncbi.nlm.nih.gov/gene/?term=XM_004935616.1
RB_p_000016461	9.29692	10.2639	10.3807	7.08481	7.24793	7.48382	-3.01593	8.08882	0.00844484	XM_419671.4	PLEKHG1	pleckstrin homology domain containing%2C family G (with RhoGef domain) member 1%2C transcript variant X7	Chr3	47795440	47933012	+	http://www.ncbi.nlm.nih.gov/gene/?term=XM_419671.4
RB_p_000018175	9.66311	9.9491	9.34541	6.92778	6.69349	5.62772	-2.96963	7.83333	0.00759994	XM_004949240.1	CNTNAP4	contactin associated protein-like 4%2C transcript variant X4	ChrZ	42696306	42913290	-	http://www.ncbi.nlm.nih.gov/gene/?term=XM_004949240.1
RB_p_000018175	9.66311	9.9491	9.34541	6.92778	6.69349	5.62772	-2.96963	7.83333	0.00759994	XM_004949241.1	CNTNAP4	contactin associated protein-like 4%2C transcript variant X5	ChrZ	42696306	42913290	-	http://www.ncbi.nlm.nih.gov/gene/?term=XM_004949241.1
RB_p_000018175	9.66311	9.9491	9.34541	6.92778	6.69349	5.62772	-2.96963	7.83333	0.00759994	XM_428089.4	CNTNAP4	contactin associated protein-like 4%2C transcript variant X3	ChrZ	42696306	42913290	-	http://www.ncbi.nlm.nih.gov/gene/?term=XM_428089.4
RB_p_000014321	12.3371	11.9476	12.1377	9.96181	9.17866	8.84627	-2.95905	7.7761	0.00878648	XM_004947686.1	LOC101751112	uncharacterized LOC101751112%2C transcript variant X1	Chr23	1223798	1227694	-	http://www.ncbi.nlm.nih.gov/gene/?term=XM_004947686.1
RB_p_000014321	12.3371	11.9476	12.1377	9.96181	9.17866	8.84627	-2.95905	7.7761	0.00878648	XM_004947688.1	LOC101751112	uncharacterized LOC101751112%2C transcript variant X3	Chr23	1223798	1227694	-	http://www.ncbi.nlm.nih.gov/gene/?term=XM_004947688.1
RB_p_000016368	8.89482	9.36413	9.18549	6.24779	5.86957	6.51964	-2.9377	7.6619	0.00893763	XM_004949849.1	C4H2ORF65	chromosome 4 open reading frame%2C human C2orf65%2C transcript variant X11	Chr4	79599	101568	+	http://www.ncbi.nlm.nih.gov/gene/?term=XM_004949849.1
RB_p_000016368	8.89482	9.36413	9.18549	6.24779	5.86957	6.51964	-2.9377	7.6619	0.00893763	XM_004949850.1	C4H2ORF65	chromosome 4 open reading frame%2C human C2orf65%2C transcript variant X12	Chr4	79600	101568	+	http://www.ncbi.nlm.nih.gov/gene/?term=XM_004949850.1
RB_p_000008075	8.15861	10.8971	10.242	5.70609	8.07815	7.30834	-2.93364	7.64038	0.00280222	XM_004945986.1	LOC101747850	translation initiation factor IF-2-like%2C transcript variant X1	Chr17	8086921	8090147	-	http://www.ncbi.nlm.nih.gov/gene/?term=XM_004945986.1
RB_p_000008075	8.15861	10.8971	10.242	5.70609	8.07815	7.30834	-2.93364	7.64038	0.00280222	XM_004945987.1	LOC101747850	translation initiation factor IF-2-like%2C transcript variant X2	Chr17	8086924	8090147	-	http://www.ncbi.nlm.nih.gov/gene/?term=XM_004945987.1
RB_p_000002892	11.0571	12.623	12.2152	8.49085	10.2803	9.28164	-2.93351	7.63969	0.00431286	NM_001101731.2	LOC429492	keratin D	Chr25	935703	936782	+	http://www.ncbi.nlm.nih.gov/gene/?term=NM_001101731.2
RB_p_000007533	8.35865	9.12606	9.60849	5.19584	6.41783	6.1995	-2.92656	7.60295	0.00437383	XM_004943597.1	LOC101751657	uncharacterized LOC101751657	Chr9	11353942	11358909	+	http://www.ncbi.nlm.nih.gov/gene/?term=XM_004943597.1
RB_p_000019869	8.48784	8.85526	10.1448	5.93601	5.9301	7.51175	-2.91924	7.5645	0.0017537	XM_422662.4	KLHL30	kelch-like 30 (Drosophila)%2C transcript variant X2	Chr9	4327965	4331627	+	http://www.ncbi.nlm.nih.gov/gene/?term=XM_422662.4
RB_p_000017723	10.6262	10.6341	10.6209	7.45943	7.72281	8.0348	-2.90336	7.48166	0.00336736	XM_004947602.1	INDOL1	indoleamine-pyrrole 2%2C3 dioxygenase-like 1%2C transcript variant X3	Chr22	2460308	2464482	+	http://www.ncbi.nlm.nih.gov/gene/?term=XM_004947602.1
RB_p_000004097	10.043	10.3399	10.1082	7.20701	7.77643	6.92778	-2.90118	7.47039	0.0038735	XM_004943832.1	ADAMTSL3	ADAMTS-like 3%2C transcript variant X18	Chr10	10981511	11112537	+	http://www.ncbi.nlm.nih.gov/gene/?term=XM_004943832.1
RB_p_000007036	8.67419	9.7292	9.39178	6.29911	7.27845	6.49985	-2.89193	7.42265	0.00390145	NM_205472.1	POU2F1	POU class 2 homeobox 1	Chr1	91027602	91074701	-	http://www.ncbi.nlm.nih.gov/gene/?term=NM_205472.1
RB_p_000009866	10.9496	10.0735	10.444	7.55459	7.16239	7.69523	-2.88939	7.40957	0.00411089	XM_004934704.1	TMEM27	transmembrane protein 27%2C transcript variant X4	Chr1	121293292	121313752	+	http://www.ncbi.nlm.nih.gov/gene/?term=XM_004934704.1
RB_p_000009866	10.9496	10.0735	10.444	7.55459	7.16239	7.69523	-2.88939	7.40957	0.00411089	XM_416821.4	TMEM27	transmembrane protein 27%2C transcript variant X3	Chr1	121293298	121313752	+	http://www.ncbi.nlm.nih.gov/gene/?term=XM_416821.4
RB_p_000018560	10.9342	11.3662	11.08	8.33539	8.19476	7.69523	-2.88523	7.38823	0.0058599	XM_003642520.2	NPHP4	nephronophthisis 4%2C transcript variant X1	Chr21	690327	711395	+	http://www.ncbi.nlm.nih.gov/gene/?term=XM_003642520.2
RB_p_000018560	10.9342	11.3662	11.08	8.33539	8.19476	7.69523	-2.88523	7.38823	0.0058599	XM_004947352.1	NPHP4	nephronophthisis 4%2C transcript variant X2	Chr21	690327	711395	+	http://www.ncbi.nlm.nih.gov/gene/?term=XM_004947352.1
RB_p_000018560	10.9342	11.3662	11.08	8.33539	8.19476	7.69523	-2.88523	7.38823	0.0058599	XM_004947353.1	NPHP4	nephronophthisis 4%2C transcript variant X3	Chr21	690404	711395	+	http://www.ncbi.nlm.nih.gov/gene/?term=XM_004947353.1
RB_p_000018560	10.9342	11.3662	11.08	8.33539	8.19476	7.69523	-2.88523	7.38823	0.0058599	XM_004947354.1	NPHP4	nephronophthisis 4%2C transcript variant X4	Chr21	690327	711395	+	http://www.ncbi.nlm.nih.gov/gene/?term=XM_004947354.1
RB_p_000007589	10.8838	12.1225	12.1619	7.67596	9.27903	9.57743	-2.84347	7.17746	0.00392162	XM_003643332.2	LOC100859563	dual specificity protein kinase CLK4-like	ChrUn	88	840	-	http://www.ncbi.nlm.nih.gov/gene/?term=XM_003643332.2
RB_p_000010557	10.2482	10.1315	11.1886	7.08481	7.4315	8.13571	-2.81673	7.04562	0.00220295	NM_205381.1	CCND1	cyclin D1	Chr5	16827733	16840932	+	http://www.ncbi.nlm.nih.gov/gene/?term=NM_205381.1
RB_p_000010560	14.2653	13.6125	13.9797	11.9261	11.1669	10.8696	-2.81272	7.0261	0.00829623	NM_001277658.1	LOC417192	torsin family 1%2C member B-like	Chr17	5691093	5693724	+	http://www.ncbi.nlm.nih.gov/gene/?term=NM_001277658.1
RB_p_000012473	9.21675	10.7476	10.6742	7	8.55363	7.86264	-2.81155	7.02041	0.0069792	XM_004936604.1	GLMN	glomulin%2C FKBP associated protein%2C transcript variant X4	Chr8	13146982	13166368	+	http://www.ncbi.nlm.nih.gov/gene/?term=XM_004936604.1
RB_p_000012473	9.21675	10.7476	10.6742	7	8.55363	7.86264	-2.81155	7.02041	0.0069792	XM_422343.4	GLMN	glomulin%2C FKBP associated protein%2C transcript variant X3	Chr8	13146966	13166368	+	http://www.ncbi.nlm.nih.gov/gene/?term=XM_422343.4
RB_p_000006569	8.08215	9.35645	9.84706	5.12504	7.02237	6.55459	-2.80186	6.9734	0.00949352	XM_003640959.2	LOC100857421	oral-facial-digital syndrome 1 protein-like%2C transcript variant X1	Chr3	41105532	41109672	+	http://www.ncbi.nlm.nih.gov/gene/?term=XM_003640959.2
RB_p_000006569	8.08215	9.35645	9.84706	5.12504	7.02237	6.55459	-2.80186	6.9734	0.00949352	XM_004935518.1	LOC100857421	oral-facial-digital syndrome 1 protein-like%2C transcript variant X2	Chr3	41105532	41109672	+	http://www.ncbi.nlm.nih.gov/gene/?term=XM_004935518.1
RB_p_000013106	8.96867	8.59339	8.65195	5.71988	6.1995	5.88187	-2.77008	6.82145	0.00769232	XM_003642958.2	CRHBP	corticotropin releasing hormone binding protein%2C transcript variant 1	ChrZ	23226054	23234518	-	http://www.ncbi.nlm.nih.gov/gene/?term=XM_003642958.2
RB_p_000013106	8.96867	8.59339	8.65195	5.71988	6.1995	5.88187	-2.77008	6.82145	0.00769232	XM_424801.4	CRHBP	corticotropin releasing hormone binding protein%2C transcript variant 2	ChrZ	23226052	23234518	-	http://www.ncbi.nlm.nih.gov/gene/?term=XM_424801.4
RB_p_000011586	10.8329	11.4633	10.7317	8.07146	8.08348	7.5216	-2.76143	6.78067	0.00348378	XM_004939916.1	HNF4G	hepatocyte nuclear factor 4%2C gamma%2C transcript variant X4	Chr2	118408951	118440107	+	http://www.ncbi.nlm.nih.gov/gene/?term=XM_004939916.1
RB_p_000011586	10.8329	11.4633	10.7317	8.07146	8.08348	7.5216	-2.76143	6.78067	0.00348378	XM_425924.4	HNF4G	hepatocyte nuclear factor 4%2C gamma%2C transcript variant X3	Chr2	118421889	118440107	+	http://www.ncbi.nlm.nih.gov/gene/?term=XM_425924.4
RB_p_000019867	12.9874	12.7825	11.9157	10.7987	10.0478	9.73386	-2.73466	6.656	0.00592554	XM_004946374.1	LOC100859572	melanin-concentrating hormone receptor 1-like	Chr18	11144130	11149888	+	http://www.ncbi.nlm.nih.gov/gene/?term=XM_004946374.1
RB_p_000014878	9.16302	10.1768	11.773	6.77808	7.46964	8.58496	-2.70715	6.53032	0.00707204	XM_004935371.1	PIGF	phosphatidylinositol glycan anchor biosynthesis%2C class F%2C transcript variant X3	Chr3	26081711	26110559	-	http://www.ncbi.nlm.nih.gov/gene/?term=XM_004935371.1
RB_p_000014878	9.16302	10.1768	11.773	6.77808	7.46964	8.58496	-2.70715	6.53032	0.00707204	XM_004935372.1	PIGF	phosphatidylinositol glycan anchor biosynthesis%2C class F%2C transcript variant X4	Chr3	26081711	26110559	-	http://www.ncbi.nlm.nih.gov/gene/?term=XM_004935372.1
RB_p_000013242	7.61471	8.224	8.54013	4.48292	5.52931	5.93009	-2.6947	6.47417	0.00328858	NM_205391.1	C5ORF13	chromosome Z open reading frame%2C human C5orf13	ChrZ	46263610	46283078	+	http://www.ncbi.nlm.nih.gov/gene/?term=NM_205391.1
RB_p_000019972	9.86264	11.0375	10.8435	7.51175	8.17555	8.58965	-2.66798	6.35538	0.00569473	XM_003641477.2	ZMIZ1	zinc finger%2C MIZ-type containing 1%2C transcript variant X1	Chr6	11828428	11978759	-	http://www.ncbi.nlm.nih.gov/gene/?term=XM_003641477.2
RB_p_000019972	9.86264	11.0375	10.8435	7.51175	8.17555	8.58965	-2.66798	6.35538	0.00569473	XM_004942063.1	ZMIZ1	zinc finger%2C MIZ-type containing 1%2C transcript variant X2	Chr6	11828428	12046530	-	http://www.ncbi.nlm.nih.gov/gene/?term=XM_004942063.1
RB_p_000019972	9.86264	11.0375	10.8435	7.51175	8.17555	8.58965	-2.66798	6.35538	0.00569473	XM_004942064.1	ZMIZ1	zinc finger%2C MIZ-type containing 1%2C transcript variant X3	Chr6	11828428	11978759	-	http://www.ncbi.nlm.nih.gov/gene/?term=XM_004942064.1
RB_p_000019972	9.86264	11.0375	10.8435	7.51175	8.17555	8.58965	-2.66798	6.35538	0.00569473	XM_004942065.1	ZMIZ1	zinc finger%2C MIZ-type containing 1%2C transcript variant X4	Chr6	11828428	11978759	-	http://www.ncbi.nlm.nih.gov/gene/?term=XM_004942065.1
RB_p_000019972	9.86264	11.0375	10.8435	7.51175	8.17555	8.58965	-2.66798	6.35538	0.00569473	XM_004942066.1	ZMIZ1	zinc finger%2C MIZ-type containing 1%2C transcript variant X5	Chr6	11828428	11978759	-	http://www.ncbi.nlm.nih.gov/gene/?term=XM_004942066.1
RB_p_000008544	8.70736	8.65821	8.47066	5.81927	6.61839	5.99951	-2.6587	6.31463	0.00971512	NM_205206.1	INHBB	inhibin%2C beta B	Chr7	25068116	25069462	+	http://www.ncbi.nlm.nih.gov/gene/?term=NM_205206.1
RB_p_000015890	7.84549	9.00282	8.80735	5.67099	6.18964	6.60363	-2.61772	6.13777	0.00745873	XM_004949763.1	LOC101751912	E3 ubiquitin-protein ligase TRIM39-like	chrLGE64	293837	297768	+	http://www.ncbi.nlm.nih.gov/gene/?term=XM_004949763.1
RB_p_000018763	7.783	8.17991	6.56605	5.16592	5.33681	3.62419	-2.61707	6.13505	0.00117599	XM_004936654.1	RPF1	ribosome production factor 1 homolog (S. cerevisiae)%2C transcript variant X4	Chr8	15517403	15523058	-	http://www.ncbi.nlm.nih.gov/gene/?term=XM_004936654.1
RB_p_000018763	7.783	8.17991	6.56605	5.16592	5.33681	3.62419	-2.61707	6.13505	0.00117599	XM_004936655.1	RPF1	ribosome production factor 1 homolog (S. cerevisiae)%2C transcript variant X5	Chr8	15517402	15523058	-	http://www.ncbi.nlm.nih.gov/gene/?term=XM_004936655.1
RB_p_000012551	9.9993	10.1299	9.69131	6.87344	7.47573	7.3966	-2.60269	6.07418	0.00789986	NM_204348.3	XIRP1	xin actin-binding repeat containing 1	Chr2	4944061	4965594	-	http://www.ncbi.nlm.nih.gov/gene/?term=NM_204348.3
RB_p_000010405	11.0777	12.8195	11.3225	8.45327	10.3435	8.74315	-2.57934	5.97666	0.000293961	XM_004935679.1	PEX3	peroxisomal biogenesis factor 3%2C transcript variant X4	Chr3	51729508	51748098	-	http://www.ncbi.nlm.nih.gov/gene/?term=XM_004935679.1
RB_p_000010405	11.0777	12.8195	11.3225	8.45327	10.3435	8.74315	-2.57934	5.97666	0.000293961	XM_419708.4	PEX3	peroxisomal biogenesis factor 3%2C transcript variant X3	Chr3	51729508	51748097	-	http://www.ncbi.nlm.nih.gov/gene/?term=XM_419708.4
RB_p_000004794	12.1545	11.563	11.6632	9.67992	8.91588	9.11244	-2.55079	5.85953	0.000380864	NM_001252027.1	CYP46A1	cytochrome P450%2C family 46%2C subfamily A%2C polypeptide 1	Chr5	48067831	48083159	+	http://www.ncbi.nlm.nih.gov/gene/?term=NM_001252027.1
RB_p_000001349	12.1751	12.0492	12.2591	10.2381	9.49185	9.62571	-2.54937	5.8538	0.00850744	NM_001001310.4	LOC408038	beta-keratin	Chr25	1033747	1035340	-	http://www.ncbi.nlm.nih.gov/gene/?term=NM_001001310.4
RB_p_000007456	10.7556	9.38909	10.0502	7.51175	6.92778	7.61839	-2.53844	5.80959	0.00947463	NM_001039335.1	SMC5	structural maintenance of chromosomes 5	ChrZ	34813016	34868058	+	http://www.ncbi.nlm.nih.gov/gene/?term=NM_001039335.1
RB_p_000009753	10.4502	10.8484	12.3442	8.31515	8.19476	10.0543	-2.53328	5.78885	0.00421717	XM_001234538.3	HOXD10	homeobox D10%2C transcript variant X1	Chr7	15803451	15806542	-	http://www.ncbi.nlm.nih.gov/gene/?term=XM_001234538.3
RB_p_000009753	10.4502	10.8484	12.3442	8.31515	8.19476	10.0543	-2.53328	5.78885	0.00421717	XM_004942725.1	HOXD10	homeobox D10%2C transcript variant X2	Chr7	15803451	15805668	-	http://www.ncbi.nlm.nih.gov/gene/?term=XM_004942725.1
RB_p_000002271	7.64205	8.77972	9.23482	4.98354	6.40511	6.24779	-2.53193	5.78343	0.00435226	NM_205197.1	MMP16	matrix metallopeptidase 16 (membrane-inserted)	Chr2	123445896	123621303	-	http://www.ncbi.nlm.nih.gov/gene/?term=NM_205197.1
RB_p_000007778	10.2755	10.7717	11.4777	7.46964	8.2503	9.18921	-2.5214	5.74138	0.00345531	XM_003642948.2	RAB3C	RAB3C%2C member RAS oncogene family%2C transcript variant X1	ChrZ	17930303	18073653	+	http://www.ncbi.nlm.nih.gov/gene/?term=XM_003642948.2
RB_p_000003009	8.65195	9.55507	12.1405	6.04948	7.03617	10.0875	-2.51889	5.73143	0.00506943	XM_004938069.1	C1H12ORF5	chromosome 1 open reading frame%2C human C12orf5%2C transcript variant X5	Chr1	73242251	73291639	-	http://www.ncbi.nlm.nih.gov/gene/?term=XM_004938069.1
RB_p_000014879	12.1557	11.7475	12.4152	10.1802	9.25148	9.64926	-2.50643	5.68213	0.0091199	XM_426384.3	LOC428827	olfactory receptor 1052-like	Chr5	1385168	1386109	-	http://www.ncbi.nlm.nih.gov/gene/?term=XM_426384.3
RB_p_000020005	9.61425	10.5914	10.4165	7.0607	8.43879	7.92481	-2.49172	5.62449	0.00268718	XM_416607.2	GPR128	G protein-coupled receptor 128	Chr1	84339717	84364534	+	http://www.ncbi.nlm.nih.gov/gene/?term=XM_416607.2
RB_p_000016533	7.79928	9.33818	9.90426	5.30055	6.84862	7.29002	-2.48956	5.61605	0.000250527	XM_004941722.1	EIF2AK4	eukaryotic translation initiation factor 2 alpha kinase 4%2C transcript variant X3	Chr5	28756111	28786267	-	http://www.ncbi.nlm.nih.gov/gene/?term=XM_004941722.1
RB_p_000017165	9.71596	8.47371	9.40939	7.79116	6.53528	6.92778	-2.48161	5.58522	0.00743391	XM_419457.4	ABCG5	ATP-binding cassette%2C sub-family G (WHITE)%2C member 5%2C transcript variant X2	Chr3	24569701	24585942	-	http://www.ncbi.nlm.nih.gov/gene/?term=XM_419457.4
RB_p_000013152	8.59898	9.62981	10.1883	6.61839	7.16239	8.34541	-2.46742	5.53054	0.00806335	XM_004936836.1	C8H1ORF168	chromosome 8 open reading frame%2C human C1orf168%2C transcript variant X10	Chr8	24687125	24705957	-	http://www.ncbi.nlm.nih.gov/gene/?term=XM_004936836.1
RB_p_000013152	8.59898	9.62981	10.1883	6.61839	7.16239	8.34541	-2.46742	5.53054	0.00806335	XM_004936837.1	C8H1ORF168	chromosome 8 open reading frame%2C human C1orf168%2C transcript variant X11	Chr8	24687125	24705957	-	http://www.ncbi.nlm.nih.gov/gene/?term=XM_004936837.1
RB_p_000013152	8.59898	9.62981	10.1883	6.61839	7.16239	8.34541	-2.46742	5.53054	0.00806335	XM_004936838.1	C8H1ORF168	chromosome 8 open reading frame%2C human C1orf168%2C transcript variant X12	Chr8	24687125	24705956	-	http://www.ncbi.nlm.nih.gov/gene/?term=XM_004936838.1
RB_p_000013152	8.59898	9.62981	10.1883	6.61839	7.16239	8.34541	-2.46742	5.53054	0.00806335	XM_004936841.1	C8H1ORF168	chromosome 8 open reading frame%2C human C1orf168%2C transcript variant X15	Chr8	24687125	24705955	-	http://www.ncbi.nlm.nih.gov/gene/?term=XM_004936841.1
RB_p_000013152	8.59898	9.62981	10.1883	6.61839	7.16239	8.34541	-2.46742	5.53054	0.00806335	XM_004936842.1	C8H1ORF168	chromosome 8 open reading frame%2C human C1orf168%2C transcript variant X16	Chr8	24687125	24705956	-	http://www.ncbi.nlm.nih.gov/gene/?term=XM_004936842.1
RB_p_000013152	8.59898	9.62981	10.1883	6.61839	7.16239	8.34541	-2.46742	5.53054	0.00806335	XM_004936843.1	C8H1ORF168	chromosome 8 open reading frame%2C human C1orf168%2C transcript variant X17	Chr8	24687125	24705956	-	http://www.ncbi.nlm.nih.gov/gene/?term=XM_004936843.1
RB_p_000013117	7.00843	8.5727	9.31741	4.29304	6.10827	7.07146	-2.46443	5.51908	0.00298869	XM_419066.4	GABBR2	gamma-aminobutyric acid (GABA) B receptor%2C 2	Chr2	88009997	88378654	+	http://www.ncbi.nlm.nih.gov/gene/?term=XM_419066.4
RB_p_000012429	9.90275	9.40674	10.1372	7.47573	7.33762	7.74651	-2.42702	5.37781	0.00244522	XM_004939963.1	LOC421123	oxygen-regulated protein 1-like	Chr2	110210622	110381125	+	http://www.ncbi.nlm.nih.gov/gene/?term=XM_004939963.1
RB_p_000010554	7.58308	10.5845	9.29175	5.30967	8.2854	6.87344	-2.4183	5.34542	0.000366733	XM_004947991.1	ZBTB44	zinc finger and BTB domain containing 44%2C transcript variant X11	Chr24	1619638	1642814	-	http://www.ncbi.nlm.nih.gov/gene/?term=XM_004947991.1
RB_p_000008657	11.6476	11.2506	12.341	9.22942	9.00983	10.0351	-2.41821	5.34506	0.000497902	XM_004940992.1	FBXW7	F-box and WD repeat domain containing 7%2C transcript variant X5	Chr4	33185188	33250371	-	http://www.ncbi.nlm.nih.gov/gene/?term=XM_004940992.1
RB_p_000001533	8.60733	6.97728	7.81538	5.98248	3.70968	5.39814	-2.41724	5.34149	0.00843165	NM_204729.1	RGN	regucalcin	Chr1	129470049	129482680	-	http://www.ncbi.nlm.nih.gov/gene/?term=NM_204729.1
RB_p_000006532	9.7932	9.36085	9.05731	7.17243	6.93958	6.9629	-2.39795	5.27054	0.0041337	XM_004940209.1	SPRED2	sprouty-related%2C EVH1 domain containing 2%2C transcript variant X4	Chr3	9930102	9953038	-	http://www.ncbi.nlm.nih.gov/gene/?term=XM_004940209.1
RB_p_000006532	9.7932	9.36085	9.05731	7.17243	6.93958	6.9629	-2.39795	5.27054	0.0041337	XM_004940210.1	SPRED2	sprouty-related%2C EVH1 domain containing 2%2C transcript variant X5	Chr3	9930102	9979985	-	http://www.ncbi.nlm.nih.gov/gene/?term=XM_004940210.1
RB_p_000006532	9.7932	9.36085	9.05731	7.17243	6.93958	6.9629	-2.39795	5.27054	0.0041337	XM_419341.4	SPRED2	sprouty-related%2C EVH1 domain containing 2%2C transcript variant X3	Chr3	9930102	9961126	-	http://www.ncbi.nlm.nih.gov/gene/?term=XM_419341.4
RB_p_000016598	10.527	9.30492	10.5541	8.62936	7.07146	8.13571	-2.39128	5.24622	0.00483905	XM_004943988.1	PPIP5K1	diphosphoinositol pentakisphosphate kinase 1%2C transcript variant X8	Chr10	19647620	19687055	+	http://www.ncbi.nlm.nih.gov/gene/?term=XM_004943988.1
RB_p_000016598	10.527	9.30492	10.5541	8.62936	7.07146	8.13571	-2.39128	5.24622	0.00483905	XM_004943989.1	PPIP5K1	diphosphoinositol pentakisphosphate kinase 1%2C transcript variant X9	Chr10	19648840	19687055	+	http://www.ncbi.nlm.nih.gov/gene/?term=XM_004943989.1
RB_p_000016598	10.527	9.30492	10.5541	8.62936	7.07146	8.13571	-2.39128	5.24622	0.00483905	XM_004943990.1	PPIP5K1	diphosphoinositol pentakisphosphate kinase 1%2C transcript variant X10	Chr10	19648840	19687055	+	http://www.ncbi.nlm.nih.gov/gene/?term=XM_004943990.1
RB_p_000016598	10.527	9.30492	10.5541	8.62936	7.07146	8.13571	-2.39128	5.24622	0.00483905	XM_004943991.1	PPIP5K1	diphosphoinositol pentakisphosphate kinase 1%2C transcript variant X11	Chr10	19648840	19687055	+	http://www.ncbi.nlm.nih.gov/gene/?term=XM_004943991.1
RB_p_000016598	10.527	9.30492	10.5541	8.62936	7.07146	8.13571	-2.39128	5.24622	0.00483905	XM_004943992.1	PPIP5K1	diphosphoinositol pentakisphosphate kinase 1%2C transcript variant X12	Chr10	19648840	19687055	+	http://www.ncbi.nlm.nih.gov/gene/?term=XM_004943992.1
RB_p_000016598	10.527	9.30492	10.5541	8.62936	7.07146	8.13571	-2.39128	5.24622	0.00483905	XM_413955.4	PPIP5K1	diphosphoinositol pentakisphosphate kinase 1%2C transcript variant X7	Chr10	19648840	19687055	+	http://www.ncbi.nlm.nih.gov/gene/?term=XM_413955.4
RB_p_000002718	10.1003	10.7822	11.1911	8.29002	8.40833	9.19414	-2.37385	5.18322	0.00640899	XM_004938120.1	ATN1	atrophin 1%2C transcript variant X3	Chr1	76795459	76805087	+	http://www.ncbi.nlm.nih.gov/gene/?term=XM_004938120.1
RB_p_000002718	10.1003	10.7822	11.1911	8.29002	8.40833	9.19414	-2.37385	5.18322	0.00640899	XM_425518.4	ATN1	atrophin 1%2C transcript variant X2	Chr1	76783406	76805087	+	http://www.ncbi.nlm.nih.gov/gene/?term=XM_425518.4
RB_p_000000460	7.79116	8.34541	8.61747	5.71989	5.98248	6.48784	-2.36293	5.14412	0.00165422	XM_425571.3	CDKL5	cyclin-dependent kinase-like 5	Chr1	119932128	120036060	-	http://www.ncbi.nlm.nih.gov/gene/?term=XM_425571.3
RB_p_000003497	8.11374	8.67419	8.96651	6.02194	6.3286	6.69349	-2.3456	5.08271	0.00113639	NM_001199313.1	LAMB4	laminin%2C beta 4	Chr1	14725779	14777512	-	http://www.ncbi.nlm.nih.gov/gene/?term=NM_001199313.1
RB_p_000014480	12.1355	12.5537	12.1137	9.80171	10.5218	9.79482	-2.33384	5.04146	0.0019389	NM_001128637.1	PLCXD1	phosphatidylinositol-specific phospholipase C%2C X domain containing 1	Chr1	129423877	129442045	-	http://www.ncbi.nlm.nih.gov/gene/?term=NM_001128637.1
RB_p_000013889	13.1971	12.0023	11.8664	11.3218	9.68387	9.68781	-2.31452	4.97439	0.00377077	XM_004946310.1	WFIKKN2	WAP%2C follistatin/kazal%2C immunoglobulin%2C kunitz and netrin domain containing 2%2C transcript variant X4	Chr18	10371846	10375019	-	http://www.ncbi.nlm.nih.gov/gene/?term=XM_004946310.1
RB_p_000013889	13.1971	12.0023	11.8664	11.3218	9.68387	9.68781	-2.31452	4.97439	0.00377077	XM_004946311.1	WFIKKN2	WAP%2C follistatin/kazal%2C immunoglobulin%2C kunitz and netrin domain containing 2%2C transcript variant X5	Chr18	10371846	10375034	-	http://www.ncbi.nlm.nih.gov/gene/?term=XM_004946311.1
RB_p_000013889	13.1971	12.0023	11.8664	11.3218	9.68387	9.68781	-2.31452	4.97439	0.00377077	XM_420100.3	WFIKKN2	WAP%2C follistatin/kazal%2C immunoglobulin%2C kunitz and netrin domain containing 2%2C transcript variant X3	Chr18	10371846	10377281	-	http://www.ncbi.nlm.nih.gov/gene/?term=XM_420100.3
RB_p_000018012	9.48583	9.18177	8.72707	6.88874	7.13955	6.66178	-2.29303	4.90084	0.00651192	NM_001277709.1	PEX7	peroxisomal biogenesis factor 7	Chr3	54204205	54237869	-	http://www.ncbi.nlm.nih.gov/gene/?term=NM_001277709.1
RB_p_000017166	8.65553	9.11699	8.82416	6.18964	6.55459	6.93958	-2.26957	4.82181	0.00833478	XM_004950067.1	LOC101748736	protein MCM10 homolog	ChrUn	419	1393	+	http://www.ncbi.nlm.nih.gov/gene/?term=XM_004950067.1
RB_p_000011420	7.94691	7.61471	7.83605	5.58311	5.42366	5.68513	-2.25294	4.76653	0.000852479	NM_204372.1	ARSH	arylsulfatase family%2C member H	Chr1	127805905	127818492	+	http://www.ncbi.nlm.nih.gov/gene/?term=NM_204372.1
RB_p_000018252	7.83447	9.33316	9.42312	5.8509	7.08481	7.21675	-2.24835	4.75138	0.0014625	XM_426444.4	LTBP2	latent transforming growth factor beta binding protein 2	Chr5	37210588	37244120	-	http://www.ncbi.nlm.nih.gov/gene/?term=XM_426444.4
RB_p_000008507	12.7533	12.5232	12.4202	10.2892	10.4131	10.207	-2.23404	4.7045	0.00215217	XM_004937205.1	OSMR	oncostatin M receptor%2C transcript variant X13	ChrZ	12009123	12039410	+	http://www.ncbi.nlm.nih.gov/gene/?term=XM_004937205.1
RB_p_000012635	10.7048	10.7461	10.3154	8.56224	8.39124	8.48784	-2.21693	4.64903	0.00523622	XM_004949597.1	LINGO2	leucine rich repeat and Ig domain containing 2%2C transcript variant X1	ChrZ	68662670	68820887	-	http://www.ncbi.nlm.nih.gov/gene/?term=XM_004949597.1
RB_p_000012635	10.7048	10.7461	10.3154	8.56224	8.39124	8.48784	-2.21693	4.64903	0.00523622	XM_004949598.1	LINGO2	leucine rich repeat and Ig domain containing 2%2C transcript variant X2	ChrZ	68662670	69141063	-	http://www.ncbi.nlm.nih.gov/gene/?term=XM_004949598.1
RB_p_000012635	10.7048	10.7461	10.3154	8.56224	8.39124	8.48784	-2.21693	4.64903	0.00523622	XM_004949599.1	LINGO2	leucine rich repeat and Ig domain containing 2%2C transcript variant X3	ChrZ	68662670	69141063	-	http://www.ncbi.nlm.nih.gov/gene/?term=XM_004949599.1
RB_p_000012635	10.7048	10.7461	10.3154	8.56224	8.39124	8.48784	-2.21693	4.64903	0.00523622	XM_004949600.1	LINGO2	leucine rich repeat and Ig domain containing 2%2C transcript variant X4	ChrZ	68662670	69141063	-	http://www.ncbi.nlm.nih.gov/gene/?term=XM_004949600.1
RB_p_000012635	10.7048	10.7461	10.3154	8.56224	8.39124	8.48784	-2.21693	4.64903	0.00523622	XM_004949601.1	LINGO2	leucine rich repeat and Ig domain containing 2%2C transcript variant X5	ChrZ	68662670	68813973	-	http://www.ncbi.nlm.nih.gov/gene/?term=XM_004949601.1
RB_p_000012635	10.7048	10.7461	10.3154	8.56224	8.39124	8.48784	-2.21693	4.64903	0.00523622	XM_004949602.1	LINGO2	leucine rich repeat and Ig domain containing 2%2C transcript variant X6	ChrZ	68662670	68820439	-	http://www.ncbi.nlm.nih.gov/gene/?term=XM_004949602.1
RB_p_000013552	11.9727	11.0539	10.5488	9.76942	8.6987	8.85331	-2.20062	4.59676	0.00903091	NM_001143670.1	KLHL15	kelch-like 15 (Drosophila)%2C transcript variant 1	Chr1	117678678	117699697	+	http://www.ncbi.nlm.nih.gov/gene/?term=NM_001143670.1
RB_p_000006621	12.8534	13.2398	11.5965	10.6613	10.8955	9.22641	-2.19203	4.56947	0.000581957	XM_004936522.1	PLEKHC1	pleckstrin homology domain containing%2C family C (with FERM domain) member 1%2C transcript variant X3	Chr5	58154615	58189924	-	http://www.ncbi.nlm.nih.gov/gene/?term=XM_004936522.1
RB_p_000006621	12.8534	13.2398	11.5965	10.6613	10.8955	9.22641	-2.19203	4.56947	0.000581957	XM_004936523.1	PLEKHC1	pleckstrin homology domain containing%2C family C (with FERM domain) member 1%2C transcript variant X4	Chr5	58154615	58189924	-	http://www.ncbi.nlm.nih.gov/gene/?term=XM_004936523.1
RB_p_000006621	12.8534	13.2398	11.5965	10.6613	10.8955	9.22641	-2.19203	4.56947	0.000581957	XM_004936524.1	PLEKHC1	pleckstrin homology domain containing%2C family C (with FERM domain) member 1%2C transcript variant X5	Chr5	58154615	58189924	-	http://www.ncbi.nlm.nih.gov/gene/?term=XM_004936524.1
RB_p_000006621	12.8534	13.2398	11.5965	10.6613	10.8955	9.22641	-2.19203	4.56947	0.000581957	XM_004936527.1	PLEKHC1	pleckstrin homology domain containing%2C family C (with FERM domain) member 1%2C transcript variant X8	Chr5	58154615	58189695	-	http://www.ncbi.nlm.nih.gov/gene/?term=XM_004936527.1
RB_p_000016992	9.73386	9.21977	9.78627	7.79116	7.35755	7.54496	-2.1889	4.55957	0.00325763	XM_004936463.1	LOC101751092	uncharacterized LOC101751092	Chr5	55100512	55109427	-	http://www.ncbi.nlm.nih.gov/gene/?term=XM_004936463.1
RB_p_000015245	12.111	12.7369	12.6813	10.2574	10.6113	10.4937	-2.18762	4.55553	0.00248123	XM_004942259.1	CALHM2	calcium homeostasis modulator 2%2C transcript variant X1	Chr6	23174220	23178895	-	http://www.ncbi.nlm.nih.gov/gene/?term=XM_004942259.1
RB_p_000015245	12.111	12.7369	12.6813	10.2574	10.6113	10.4937	-2.18762	4.55553	0.00248123	XM_004942260.1	CALHM2	calcium homeostasis modulator 2%2C transcript variant X2	Chr6	23174220	23178895	-	http://www.ncbi.nlm.nih.gov/gene/?term=XM_004942260.1
RB_p_000011060	9.54013	10.4054	9.65396	6.95128	8.35865	7.46964	-2.18432	4.54513	0.00508253	XM_001236226.3	LOC776720	cytoplasmic dynein 1 light intermediate chain 2-like	Chr5	5714852	5724038	-	http://www.ncbi.nlm.nih.gov/gene/?term=XM_001236226.3
RB_p_000006076	9.97692	10.6103	10.9903	8.26444	8.43463	8.56224	-2.1757	4.51806	0.00975976	XM_004947603.1	ZMAT4	zinc finger%2C matrin-type 4%2C transcript variant X6	Chr22	2515758	2543072	-	http://www.ncbi.nlm.nih.gov/gene/?term=XM_004947603.1
RB_p_000006076	9.97692	10.6103	10.9903	8.26444	8.43463	8.56224	-2.1757	4.51806	0.00975976	XM_004947605.1	ZMAT4	zinc finger%2C matrin-type 4%2C transcript variant X8	Chr22	2515758	2546259	-	http://www.ncbi.nlm.nih.gov/gene/?term=XM_004947605.1
RB_p_000012808	9.39874	9.66489	8.42836	7.22882	7.98868	6.80735	-2.16993	4.5	0.00904483	XM_001233849.2	GABRA2	gamma-aminobutyric acid (GABA) A receptor%2C alpha 2%2C transcript variant X1	Chr4	66675359	66730729	+	http://www.ncbi.nlm.nih.gov/gene/?term=XM_001233849.2
RB_p_000012808	9.39874	9.66489	8.42836	7.22882	7.98868	6.80735	-2.16993	4.5	0.00904483	XM_004936060.1	GABRA2	gamma-aminobutyric acid (GABA) A receptor%2C alpha 2%2C transcript variant X2	Chr4	66675260	66730729	+	http://www.ncbi.nlm.nih.gov/gene/?term=XM_004936060.1
RB_p_000002597	10.5398	9.20701	11.5816	8.37775	7.31967	9.93995	-2.16201	4.47539	0.00621797	XM_004950893.1	LOC429570	neural precursor cell expressed%2C developmentally down-regulated 4-like%2C E3 ubiquitin protein ligase%2C transcript variant X2	ChrUn	9691	25396	-	http://www.ncbi.nlm.nih.gov/gene/?term=XM_004950893.1
RB_p_000019388	10.6558	10.479	10.1935	8.45841	8.32193	7.81378	-2.15709	4.46016	0.000929938	XM_004936302.1	ADRA2C	adrenergic%2C alpha-2C-%2C receptor	Chr4	81138582	81143378	-	http://www.ncbi.nlm.nih.gov/gene/?term=XM_004936302.1
RB_p_000018076	6.88874	7.73132	8.1472	4.86442	5.57556	5.78689	-2.15576	4.45604	0.00200446	XM_003642204.2	SGSM1	small G protein signaling modulator 1%2C transcript variant X1	Chr15	6924154	6941279	+	http://www.ncbi.nlm.nih.gov/gene/?term=XM_003642204.2
RB_p_000018076	6.88874	7.73132	8.1472	4.86442	5.57556	5.78689	-2.15576	4.45604	0.00200446	XM_004945630.1	SGSM1	small G protein signaling modulator 1%2C transcript variant X2	Chr15	6924463	6941279	+	http://www.ncbi.nlm.nih.gov/gene/?term=XM_004945630.1
RB_p_000018076	6.88874	7.73132	8.1472	4.86442	5.57556	5.78689	-2.15576	4.45604	0.00200446	XM_004945631.1	SGSM1	small G protein signaling modulator 1%2C transcript variant X3	Chr15	6924463	6941279	+	http://www.ncbi.nlm.nih.gov/gene/?term=XM_004945631.1
RB_p_000018076	6.88874	7.73132	8.1472	4.86442	5.57556	5.78689	-2.15576	4.45604	0.00200446	XM_004945632.1	SGSM1	small G protein signaling modulator 1%2C transcript variant X4	Chr15	6924463	6941279	+	http://www.ncbi.nlm.nih.gov/gene/?term=XM_004945632.1
RB_p_000004360	13.5045	9.32811	11.4735	10.8508	7.11634	9.31911	-2.15434	4.45166	0.00451563	XM_004941383.1	NRIP3	nuclear receptor interacting protein 3%2C transcript variant X3	Chr5	8974456	8985618	+	http://www.ncbi.nlm.nih.gov/gene/?term=XM_004941383.1
RB_p_000004360	13.5045	9.32811	11.4735	10.8508	7.11634	9.31911	-2.15434	4.45166	0.00451563	XM_420983.4	NRIP3	nuclear receptor interacting protein 3%2C transcript variant X2	Chr5	8974456	8985618	+	http://www.ncbi.nlm.nih.gov/gene/?term=XM_420983.4
RB_p_000008745	9.15292	10.7964	10.2674	7.4315	8.70563	8.12412	-2.14325	4.41756	0.00444106	XM_004936910.1	RABGGTB	Rab geranylgeranyltransferase%2C beta subunit%2C transcript variant X8	Chr8	28690957	28702615	+	http://www.ncbi.nlm.nih.gov/gene/?term=XM_004936910.1
RB_p_000011876	12.8329	14.4801	13.5445	10.4684	11.5331	11.4033	-2.14117	4.41121	0.00921966	XM_003640318.2	ACR	acrosin	Chr1	111201	113704	-	http://www.ncbi.nlm.nih.gov/gene/?term=XM_003640318.2
RB_p_000014110	14.0732	14.344	14.8953	12.209	12.0005	12.5602	-2.13497	4.39228	0.00523143	XM_003642541.2	LOC769245	claudin-19-like	Chr21	6372819	6376684	+	http://www.ncbi.nlm.nih.gov/gene/?term=XM_003642541.2
RB_p_000004834	12.607	13.0907	12.4234	10.1035	11.2082	10.4848	-2.12216	4.35345	0.00873342	XM_001235215.3	C17H9ORF174	chromosome 17 open reading frame%2C human C9orf174%2C transcript variant X1	Chr17	6838594	6855824	-	http://www.ncbi.nlm.nih.gov/gene/?term=XM_001235215.3
RB_p_000004834	12.607	13.0907	12.4234	10.1035	11.2082	10.4848	-2.12216	4.35345	0.00873342	XM_004945933.1	C17H9ORF174	chromosome 17 open reading frame%2C human C9orf174%2C transcript variant X2	Chr17	6838594	6855824	-	http://www.ncbi.nlm.nih.gov/gene/?term=XM_004945933.1
RB_p_000004834	12.607	13.0907	12.4234	10.1035	11.2082	10.4848	-2.12216	4.35345	0.00873342	XM_004945934.1	C17H9ORF174	chromosome 17 open reading frame%2C human C9orf174%2C transcript variant X3	Chr17	6838594	6855824	-	http://www.ncbi.nlm.nih.gov/gene/?term=XM_004945934.1
RB_p_000007304	10.3734	12.0648	11.6136	7.77643	10.0379	9.49185	-2.12176	4.35226	0.00609451	NM_001199608.1	RHOBTB1	Rho-related BTB domain containing 1	Chr6	8116443	8138753	+	http://www.ncbi.nlm.nih.gov/gene/?term=NM_001199608.1
RB_p_000011927	6.83289	9.08348	9.43775	4.63622	6.9629	6.9629	-2.12058	4.3487	0.00225414	XM_004941416.1	OTOG	otogelin%2C transcript variant X14	Chr5	11380830	11456879	+	http://www.ncbi.nlm.nih.gov/gene/?term=XM_004941416.1
RB_p_000005893	10.7465	13.0976	10.1596	8.62936	10.9384	8.37775	-2.11716	4.33838	0.0034783	XM_004950239.1	SENP1	SUMO1/sentrin specific peptidase 1%2C transcript variant X5	ChrUn	45613	59087	+	http://www.ncbi.nlm.nih.gov/gene/?term=XM_004950239.1
RB_p_000005893	10.7465	13.0976	10.1596	8.62936	10.9384	8.37775	-2.11716	4.33838	0.0034783	XM_004950240.1	SENP1	SUMO1/sentrin specific peptidase 1%2C transcript variant X6	ChrUn	45761	59085	+	http://www.ncbi.nlm.nih.gov/gene/?term=XM_004950240.1
RB_p_000012787	9.9127	9.53479	9.00282	7.61839	7.42206	6.36188	-2.11272	4.32507	0.00432139	XM_004942886.1	IGFBP5	insulin-like growth factor binding protein 5%2C transcript variant X3	Chr7	22732577	22750404	+	http://www.ncbi.nlm.nih.gov/gene/?term=XM_004942886.1
RB_p_000012787	9.9127	9.53479	9.00282	7.61839	7.42206	6.36188	-2.11272	4.32507	0.00432139	XM_422069.4	IGFBP5	insulin-like growth factor binding protein 5%2C transcript variant X2	Chr7	22732810	22750404	+	http://www.ncbi.nlm.nih.gov/gene/?term=XM_422069.4
RB_p_000020385	9.381	10.0578	10.1214	7.49386	7.97585	8.2854	-2.08197	4.23386	0.00149661	NM_204381.1	THY1	Thy-1 cell surface antigen	Chr24	4169825	4172056	+	http://www.ncbi.nlm.nih.gov/gene/?term=NM_204381.1
RB_p_000000666	9.17804	9.41733	10.4054	7.02237	7.33762	8.16993	-2.0797	4.2272	0.000434471	XM_414820.4	SMCR7	Smith-Magenis syndrome chromosome region%2C candidate 7%2C transcript variant X2	Chr14	5069728	5074015	+	http://www.ncbi.nlm.nih.gov/gene/?term=XM_414820.4
RB_p_000018556	9.20212	7.90087	8.72195	7.33762	6.24779	6.64746	-2.0745	4.21197	0.0042324	XM_004935161.1	PCBP3	poly(rC) binding protein 3%2C transcript variant X14	Chr2	85578445	85623577	+	http://www.ncbi.nlm.nih.gov/gene/?term=XM_004935161.1
RB_p_000018556	9.20212	7.90087	8.72195	7.33762	6.24779	6.64746	-2.0745	4.21197	0.0042324	XM_004935162.1	PCBP3	poly(rC) binding protein 3%2C transcript variant X15	Chr2	85578445	85623577	+	http://www.ncbi.nlm.nih.gov/gene/?term=XM_004935162.1
RB_p_000018556	9.20212	7.90087	8.72195	7.33762	6.24779	6.64746	-2.0745	4.21197	0.0042324	XM_004935163.1	PCBP3	poly(rC) binding protein 3%2C transcript variant X16	Chr2	85578445	85623577	+	http://www.ncbi.nlm.nih.gov/gene/?term=XM_004935163.1
RB_p_000006766	7.13443	8.2854	8.56701	5.29133	6.28066	6.21901	-2.06639	4.18838	0.00515509	XM_004947493.1	LOC101747626	putative uncharacterized protein C1orf196-like	Chr21	5028055	5112563	-	http://www.ncbi.nlm.nih.gov/gene/?term=XM_004947493.1
RB_p_000016176	9.09342	10.3171	10.1843	7.29002	8.20457	8.14211	-2.04215	4.11858	0.00221156	XM_003643015.2	MAMDC2	MAM domain containing 2	ChrZ	34741076	34805885	+	http://www.ncbi.nlm.nih.gov/gene/?term=XM_003643015.2
RB_p_000009043	10.3315	9.32193	9.91812	8.60733	7.03617	7.88874	-2.02937	4.08228	0.00643934	XM_004943556.1	VEPH1	ventricular zone expressed PH domain homolog 1 (zebrafish)%2C transcript variant X9	Chr9	22167649	22179508	+	http://www.ncbi.nlm.nih.gov/gene/?term=XM_004943556.1
RB_p_000018070	10.4471	9.73767	10.3886	8.67948	7.37721	8.36304	-2.02552	4.07137	0.00692804	XM_004942898.1	LOC100859020	rab9 effector protein with kelch motifs-like%2C transcript variant X1	Chr7	24976991	24989090	-	http://www.ncbi.nlm.nih.gov/gene/?term=XM_004942898.1
RB_p_000018070	10.4471	9.73767	10.3886	8.67948	7.37721	8.36304	-2.02552	4.07137	0.00692804	XM_004942899.1	LOC100859020	rab9 effector protein with kelch motifs-like%2C transcript variant X2	Chr7	24976991	24987232	-	http://www.ncbi.nlm.nih.gov/gene/?term=XM_004942899.1
RB_p_000018070	10.4471	9.73767	10.3886	8.67948	7.37721	8.36304	-2.02552	4.07137	0.00692804	XM_004942900.1	LOC100859020	rab9 effector protein with kelch motifs-like%2C transcript variant X3	Chr7	24976991	24987232	-	http://www.ncbi.nlm.nih.gov/gene/?term=XM_004942900.1
RB_p_000018070	10.4471	9.73767	10.3886	8.67948	7.37721	8.36304	-2.02552	4.07137	0.00692804	XM_004942901.1	LOC100859020	rab9 effector protein with kelch motifs-like%2C transcript variant X4	Chr7	24976991	24985237	-	http://www.ncbi.nlm.nih.gov/gene/?term=XM_004942901.1
RB_p_000018070	10.4471	9.73767	10.3886	8.67948	7.37721	8.36304	-2.02552	4.07137	0.00692804	XM_004942902.1	LOC100859020	rab9 effector protein with kelch motifs-like%2C transcript variant X5	Chr7	24976991	24995509	-	http://www.ncbi.nlm.nih.gov/gene/?term=XM_004942902.1
RB_p_000018070	10.4471	9.73767	10.3886	8.67948	7.37721	8.36304	-2.02552	4.07137	0.00692804	XM_004942903.1	LOC100859020	rab9 effector protein with kelch motifs-like%2C transcript variant X6	Chr7	24976991	24987232	-	http://www.ncbi.nlm.nih.gov/gene/?term=XM_004942903.1
RB_p_000018070	10.4471	9.73767	10.3886	8.67948	7.37721	8.36304	-2.02552	4.07137	0.00692804	XM_004942904.1	LOC100859020	rab9 effector protein with kelch motifs-like%2C transcript variant X7	Chr7	24976991	24985220	-	http://www.ncbi.nlm.nih.gov/gene/?term=XM_004942904.1
RB_p_000002649	10.8435	11.2715	11.6947	9.21432	9.26092	10.0427	-2.01054	4.02934	0.00486539	XM_004940926.1	NEK1	NIMA (never in mitosis gene a)-related kinase 1%2C transcript variant X7	Chr4	24864909	24908146	+	http://www.ncbi.nlm.nih.gov/gene/?term=XM_004940926.1
RB_p_000002649	10.8435	11.2715	11.6947	9.21432	9.26092	10.0427	-2.01054	4.02934	0.00486539	XM_004940927.1	NEK1	NIMA (never in mitosis gene a)-related kinase 1%2C transcript variant X8	Chr4	24864909	24908146	+	http://www.ncbi.nlm.nih.gov/gene/?term=XM_004940927.1
RB_p_000002649	10.8435	11.2715	11.6947	9.21432	9.26092	10.0427	-2.01054	4.02934	0.00486539	XM_004940928.1	NEK1	NIMA (never in mitosis gene a)-related kinase 1%2C transcript variant X9	Chr4	24864909	24908146	+	http://www.ncbi.nlm.nih.gov/gene/?term=XM_004940928.1
RB_p_000002649	10.8435	11.2715	11.6947	9.21432	9.26092	10.0427	-2.01054	4.02934	0.00486539	XM_420401.4	NEK1	NIMA (never in mitosis gene a)-related kinase 1%2C transcript variant X6	Chr4	24864909	24908146	+	http://www.ncbi.nlm.nih.gov/gene/?term=XM_420401.4
RB_p_000009444	10.0485	9.66178	10.1469	7.96867	8.03892	8.04576	-2.00957	4.02662	0.00643896	NM_001079718.1	UBN1	ubinuclein 1	Chr14	13227863	13252356	+	http://www.ncbi.nlm.nih.gov/gene/?term=NM_001079718.1
RB_p_000009420	10.3006	7.82814	9.82277	8.66178	6.02194	7.82177	-2.001	4.00276	0.00330607	XM_003640970.2	TGFB2	transforming growth factor%2C beta 2%2C transcript variant X1	Chr3	18690003	18753118	-	http://www.ncbi.nlm.nih.gov/gene/?term=XM_003640970.2
RB_p_000005343	8.41574	8.27496	9.36249	6.37499	6.41783	6.87344	-1.99791	3.99421	0.00768164	NM_001045830.1	MED22	mediator complex subunit 22	Chr17	6864523	6865513	-	http://www.ncbi.nlm.nih.gov/gene/?term=NM_001045830.1
RB_p_000020189	12.9085	11.4524	12.21	11.2473	9.83644	10.2125	-1.99749	3.99305	0.00465313	NM_001031398.1	DYM	dymeclin	ChrZ	1086906	1234537	+	http://www.ncbi.nlm.nih.gov/gene/?term=NM_001031398.1
RB_p_000004140	9.12412	9.94215	9.92221	7.29002	7.92481	8.11244	-1.9974	3.9928	0.00120297	XM_004943138.1	RGS13	regulator of G-protein signaling 13%2C transcript variant X3	Chr8	3586397	3592387	-	http://www.ncbi.nlm.nih.gov/gene/?term=XM_004943138.1
RB_p_000004140	9.12412	9.94215	9.92221	7.29002	7.92481	8.11244	-1.9974	3.9928	0.00120297	XM_426615.4	RGS13	regulator of G-protein signaling 13%2C transcript variant X2	Chr8	3586396	3592048	-	http://www.ncbi.nlm.nih.gov/gene/?term=XM_426615.4
RB_p_000017969	9.47675	9.5651	9.97226	7.57365	7.30834	8.0348	-1.99145	3.97638	0.00305517	XM_003640825.2	KCNB2	potassium voltage-gated channel%2C Shab-related subfamily%2C member 2%2C transcript variant X1	Chr2	117126718	117320528	+	http://www.ncbi.nlm.nih.gov/gene/?term=XM_003640825.2
RB_p_000020760	7.61839	5.8064	8.46761	5.62773	4.13734	6.41783	-1.99066	3.97418	0.00384087	NM_001115082.1	LPAR1	lysophosphatidic acid receptor 1	ChrZ	66636148	66677412	-	http://www.ncbi.nlm.nih.gov/gene/?term=NM_001115082.1
RB_p_000011940	12.3601	12.3243	13.2702	10.2755	10.3861	10.7597	-1.97396	3.92845	0.00615802	XM_004941330.1	FANCF	Fanconi anemia%2C complementation group F	Chr5	2945894	2947429	-	http://www.ncbi.nlm.nih.gov/gene/?term=XM_004941330.1
RB_p_000000821	9.68431	10.116	10.8059	7.46964	8.14211	8.34541	-1.97391	3.92832	0.00399334	XM_004941336.1	ELP4	elongation protein 4 homolog (S. cerevisiae)%2C transcript variant X5	Chr5	5077998	5209840	+	http://www.ncbi.nlm.nih.gov/gene/?term=XM_004941336.1
RB_p_000000821	9.68431	10.116	10.8059	7.46964	8.14211	8.34541	-1.97391	3.92832	0.00399334	XM_426160.4	ELP4	elongation protein 4 homolog (S. cerevisiae)%2C transcript variant X4	Chr5	5077998	5209840	+	http://www.ncbi.nlm.nih.gov/gene/?term=XM_426160.4
RB_p_000009830	8.08614	8.70995	10.3103	6.45121	6.74483	8.15355	-1.96511	3.90443	0.00624867	XM_001231196.3	LOC768351	MHC class II antigen	Chr16	262313	267032	-	http://www.ncbi.nlm.nih.gov/gene/?term=XM_001231196.3
RB_p_000013566	10.185	9.23482	11.3589	8.22038	7.17243	8.92481	-1.96465	3.90319	0.0043801	XM_004938362.1	NCAM2	neural cell adhesion molecule 2%2C transcript variant X8	Chr1	100030835	100260611	+	http://www.ncbi.nlm.nih.gov/gene/?term=XM_004938362.1
RB_p_000013566	10.185	9.23482	11.3589	8.22038	7.17243	8.92481	-1.96465	3.90319	0.0043801	XM_004938363.1	NCAM2	neural cell adhesion molecule 2%2C transcript variant X9	Chr1	100030835	100260611	+	http://www.ncbi.nlm.nih.gov/gene/?term=XM_004938363.1
RB_p_000013566	10.185	9.23482	11.3589	8.22038	7.17243	8.92481	-1.96465	3.90319	0.0043801	XM_004938365.1	NCAM2	neural cell adhesion molecule 2%2C transcript variant X11	Chr1	100030835	100260611	+	http://www.ncbi.nlm.nih.gov/gene/?term=XM_004938365.1
RB_p_000017866	10.7598	10.4993	10.2381	8.54496	8.72962	8.10591	-1.95438	3.8755	0.00446442	XM_004935842.1	PTK2B	PTK2B protein tyrosine kinase 2 beta%2C transcript variant X4	Chr3	104675603	104698614	+	http://www.ncbi.nlm.nih.gov/gene/?term=XM_004935842.1
RB_p_000019649	8.45533	9.39178	10.2228	6.43462	7.44915	7.70563	-1.94263	3.84406	0.0068654	XM_004939778.1	C2H18ORF45	chromosome 2 open reading frame%2C human C18orf45%2C transcript variant X10	Chr2	102592893	102678931	-	http://www.ncbi.nlm.nih.gov/gene/?term=XM_004939778.1
RB_p_000019649	8.45533	9.39178	10.2228	6.43462	7.44915	7.70563	-1.94263	3.84406	0.0068654	XM_004939779.1	C2H18ORF45	chromosome 2 open reading frame%2C human C18orf45%2C transcript variant X11	Chr2	102592893	102678931	-	http://www.ncbi.nlm.nih.gov/gene/?term=XM_004939779.1
RB_p_000003924	10.4157	10.2473	10.2926	8.27961	8.41785	8.35865	-1.93396	3.82102	0.0020883	XM_004937626.1	LOC101750488	uncharacterized LOC101750488%2C transcript variant X3	Chr1	44458234	44460267	+	http://www.ncbi.nlm.nih.gov/gene/?term=XM_004937626.1
RB_p_000007199	10.7099	9.08746	10.3146	8.77066	6.7211	8.38154	-1.93304	3.81859	0.0047222	XM_425065.4	KLF13	Kruppel-like factor 13	Chr10	5070242	5097913	-	http://www.ncbi.nlm.nih.gov/gene/?term=XM_425065.4
RB_p_000006418	8.68387	8.15228	9.65015	6.76155	6.14953	8.1472	-1.92232	3.79032	0.00725384	XM_004934862.1	LOC428541	tetraspanin-18-like%2C transcript variant X9	Chr26	1084451	1087622	-	http://www.ncbi.nlm.nih.gov/gene/?term=XM_004934862.1
RB_p_000005095	10.5379	11.3328	10.5406	8.43879	9.25148	8.62205	-1.91856	3.78046	0.000797789	XM_003640386.2	LOC100859707	interleukin-2 receptor subunit beta-like	Chr1	51301004	51314423	+	http://www.ncbi.nlm.nih.gov/gene/?term=XM_003640386.2
RB_p_000007320	12.3164	8.98157	11.9659	10.7792	6.84862	10.0502	-1.91569	3.77293	0.00862828	XM_004938418.1	LOC101749892	uncharacterized LOC101749892%2C transcript variant X7	Chr1	125476406	125498714	+	http://www.ncbi.nlm.nih.gov/gene/?term=XM_004938418.1
RB_p_000018970	6.89482	7.85565	8.04166	5.15582	5.94191	6.69349	-1.91374	3.76785	0.00991002	XM_003641852.2	LOC100859848	CDC42 small effector protein 2-C-like	Chr10	10220987	10231197	+	http://www.ncbi.nlm.nih.gov/gene/?term=XM_003641852.2
RB_p_000002376	10.4202	7.92035	11.0095	8.52943	5.73356	8.5157	-1.90452	3.74385	0.00625636	XM_004940674.1	DDX26B	DEAD/H (Asp-Glu-Ala-Asp/His) box polypeptide 26B%2C transcript variant X1	Chr4	4125306	4144528	+	http://www.ncbi.nlm.nih.gov/gene/?term=XM_004940674.1
RB_p_000002376	10.4202	7.92035	11.0095	8.52943	5.73356	8.5157	-1.90452	3.74385	0.00625636	XM_004940675.1	DDX26B	DEAD/H (Asp-Glu-Ala-Asp/His) box polypeptide 26B%2C transcript variant X2	Chr4	4125306	4144528	+	http://www.ncbi.nlm.nih.gov/gene/?term=XM_004940675.1
RB_p_000007599	11.118	11.0336	11.8405	9.0396	9.21432	9.41785	-1.90365	3.74158	0.00681015	XM_003640543.2	LOC100858512	uncharacterized LOC100858512	Chr1	139403440	139425632	+	http://www.ncbi.nlm.nih.gov/gene/?term=XM_003640543.2
RB_p_000016638	8.17617	9.83408	9.75322	5.99951	8.15355	7.88264	-1.87057	3.65678	0.00568101	XM_004937048.1	RHBDD1	rhomboid domain containing 1%2C transcript variant X5	Chr9	8757322	8782458	+	http://www.ncbi.nlm.nih.gov/gene/?term=XM_004937048.1
RB_p_000016638	8.17617	9.83408	9.75322	5.99951	8.15355	7.88264	-1.87057	3.65678	0.00568101	XM_422616.4	RHBDD1	rhomboid domain containing 1%2C transcript variant X4	Chr9	8751437	8782458	+	http://www.ncbi.nlm.nih.gov/gene/?term=XM_422616.4
RB_p_000016116	10.5507	9.74483	10.2819	9.16522	7.99294	8.41257	-1.86936	3.65371	0.00753568	XM_001233682.3	KLHL29	kelch-like 29 (Drosophila)%2C transcript variant X1	Chr3	103293917	103638613	+	http://www.ncbi.nlm.nih.gov/gene/?term=XM_001233682.3
RB_p_000016116	10.5507	9.74483	10.2819	9.16522	7.99294	8.41257	-1.86936	3.65371	0.00753568	XM_004935788.1	KLHL29	kelch-like 29 (Drosophila)%2C transcript variant X2	Chr3	103235719	103638613	+	http://www.ncbi.nlm.nih.gov/gene/?term=XM_004935788.1
RB_p_000017611	7.26679	7.3966	7.99294	5.52928	5.16593	5.96522	-1.86732	3.64854	0.00508786	NM_205220.2	CNGA1	cyclic nucleotide gated channel alpha 1	Chr4	66191898	66199387	+	http://www.ncbi.nlm.nih.gov/gene/?term=NM_205220.2
RB_p_000019987	8.22038	8.20335	7.65105	6.56605	6.34423	5.35459	-1.85912	3.62787	0.00942739	XM_001232220.3	KRT3	keratin 3%2C transcript variant X1	chrLGE22C19W28_E50C23	657674	664043	+	http://www.ncbi.nlm.nih.gov/gene/?term=XM_001232220.3
RB_p_000019987	8.22038	8.20335	7.65105	6.56605	6.34423	5.35459	-1.85912	3.62787	0.00942739	XM_004949739.1	KRT3	keratin 3%2C transcript variant X2	chrLGE22C19W28_E50C23	657674	664043	+	http://www.ncbi.nlm.nih.gov/gene/?term=XM_004949739.1
RB_p_000019987	8.22038	8.20335	7.65105	6.56605	6.34423	5.35459	-1.85912	3.62787	0.00942739	XM_004949740.1	KRT3	keratin 3%2C transcript variant X3	chrLGE22C19W28_E50C23	657674	664043	+	http://www.ncbi.nlm.nih.gov/gene/?term=XM_004949740.1
RB_p_000019987	8.22038	8.20335	7.65105	6.56605	6.34423	5.35459	-1.85912	3.62787	0.00942739	XM_004949741.1	KRT3	keratin 3%2C transcript variant X4	chrLGE22C19W28_E50C23	657674	664043	+	http://www.ncbi.nlm.nih.gov/gene/?term=XM_004949741.1
RB_p_000001259	7.21675	7.56033	9.26854	5.58311	5.71989	7.11634	-1.84044	3.58119	0.00639635	XM_004941551.1	LRRC4C	leucine rich repeat containing 4C%2C transcript variant X1	Chr5	19802560	19887303	-	http://www.ncbi.nlm.nih.gov/gene/?term=XM_004941551.1
RB_p_000001259	7.21675	7.56033	9.26854	5.58311	5.71989	7.11634	-1.84044	3.58119	0.00639635	XM_004941552.1	LRRC4C	leucine rich repeat containing 4C%2C transcript variant X2	Chr5	19802560	20239554	-	http://www.ncbi.nlm.nih.gov/gene/?term=XM_004941552.1
RB_p_000001259	7.21675	7.56033	9.26854	5.58311	5.71989	7.11634	-1.84044	3.58119	0.00639635	XM_426419.4	LRRC4C	leucine rich repeat containing 4C%2C transcript variant X3	Chr5	19802560	19822599	-	http://www.ncbi.nlm.nih.gov/gene/?term=XM_426419.4
RB_p_000003205	7.60918	7.69523	7.69523	6.13933	5.85715	5.61301	-1.83807	3.57532	0.0096704	XM_004944887.1	FAM193B	family with sequence similarity 193%2C member B%2C transcript variant X7	Chr13	9515299	9523339	-	http://www.ncbi.nlm.nih.gov/gene/?term=XM_004944887.1
RB_p_000015877	10.5189	10.1972	9.71725	8.76736	8.36741	8.01123	-1.8298	3.55488	0.000420367	XM_004947612.1	AP3M2	adaptor-related protein complex 3%2C mu 2 subunit%2C transcript variant X5	Chr22	2695540	2704509	+	http://www.ncbi.nlm.nih.gov/gene/?term=XM_004947612.1
RB_p_000007365	8.62205	9.13635	9.0348	6.80735	7.31967	7.21675	-1.81805	3.52605	2.87579e-07	XM_004938794.1	FAM123A	family with sequence similarity 123A%2C transcript variant X1	Chr1	176394798	176404753	+	http://www.ncbi.nlm.nih.gov/gene/?term=XM_004938794.1
RB_p_000007365	8.62205	9.13635	9.0348	6.80735	7.31967	7.21675	-1.81805	3.52605	2.87579e-07	XM_004938795.1	FAM123A	family with sequence similarity 123A%2C transcript variant X2	Chr1	176394789	176404753	+	http://www.ncbi.nlm.nih.gov/gene/?term=XM_004938795.1
RB_p_000010879	7.35094	8.2131	9.14019	5.99953	6.40511	7.78463	-1.80799	3.50155	0.00998301	XM_004937843.1	TBXAS1	thromboxane A synthase 1 (platelet)%2C transcript variant X9	Chr1	55904221	56141515	-	http://www.ncbi.nlm.nih.gov/gene/?term=XM_004937843.1
RB_p_000010879	7.35094	8.2131	9.14019	5.99953	6.40511	7.78463	-1.80799	3.50155	0.00998301	XM_004937844.1	TBXAS1	thromboxane A synthase 1 (platelet)%2C transcript variant X10	Chr1	55904221	56151170	-	http://www.ncbi.nlm.nih.gov/gene/?term=XM_004937844.1
RB_p_000010879	7.35094	8.2131	9.14019	5.99953	6.40511	7.78463	-1.80799	3.50155	0.00998301	XM_004937845.1	TBXAS1	thromboxane A synthase 1 (platelet)%2C transcript variant X11	Chr1	55904221	56093680	-	http://www.ncbi.nlm.nih.gov/gene/?term=XM_004937845.1
RB_p_000010879	7.35094	8.2131	9.14019	5.99953	6.40511	7.78463	-1.80799	3.50155	0.00998301	XM_004937846.1	TBXAS1	thromboxane A synthase 1 (platelet)%2C transcript variant X12	Chr1	55904221	56096485	-	http://www.ncbi.nlm.nih.gov/gene/?term=XM_004937846.1
RB_p_000018873	9.62571	9.65642	10.6025	7.71425	7.86264	9.13443	-1.79379	3.46724	0.0058626	NM_001031509.1	MELK	maternal embryonic leucine zipper kinase	ChrZ	81804990	81827415	-	http://www.ncbi.nlm.nih.gov/gene/?term=NM_001031509.1
RB_p_000003643	7.97585	8.86186	7.81538	6.18964	6.55459	6.02193	-1.78621	3.44907	0.00763863	XM_001232458.3	THEMIS	thymocyte selection associated	Chr3	58437419	58515850	+	http://www.ncbi.nlm.nih.gov/gene/?term=XM_001232458.3
RB_p_000016637	9.39178	9.94215	10.1957	7.10329	8.15861	8.32531	-1.78354	3.44269	0.00613558	XM_004950642.1	LOC101750651	leukocyte immunoglobulin-like receptor subfamily B member 4-like	ChrUn	306	781	-	http://www.ncbi.nlm.nih.gov/gene/?term=XM_004950642.1
RB_p_000012411	12.4335	11.3125	10.8224	10.9576	9.52992	9.16867	-1.78254	3.44031	0.00293314	NM_001257224.1	MORC3	MORC family CW-type zinc finger 3	Chr1	106011740	106039532	+	http://www.ncbi.nlm.nih.gov/gene/?term=NM_001257224.1
RB_p_000005406	9.60849	10.0063	11.1735	7.29002	8.22641	8.73978	-1.77991	3.43406	0.0084554	XM_004948239.1	LOC101751113	titin-like	Chr25	1080138	1107018	+	http://www.ncbi.nlm.nih.gov/gene/?term=XM_004948239.1
RB_p_000015493	12.2479	12.6344	12.7665	10.4362	10.857	10.9257	-1.77741	3.42809	0.000102256	XM_003640789.2	LOC428510	dynein heavy chain 5%2C axonemal-like	Chr2	88761816	88911037	-	http://www.ncbi.nlm.nih.gov/gene/?term=XM_003640789.2
RB_p_000002950	7.66711	8.47371	9.21917	6.21901	6.7039	7.79116	-1.7698	3.41007	0.00507403	XM_001231454.3	PCLO	piccolo (presynaptic cytomatrix protein)	Chr1	9555782	9715686	+	http://www.ncbi.nlm.nih.gov/gene/?term=XM_001231454.3
RB_p_000008444	9.06407	9.80574	9.75029	6.90087	7.98157	8.02375	-1.76872	3.40752	0.00479173	NM_001039603.1	PRKAA1	protein kinase%2C AMP-activated%2C alpha 1 catalytic subunit	ChrZ	12752037	12772090	-	http://www.ncbi.nlm.nih.gov/gene/?term=NM_001039603.1
RB_p_000008749	11.3761	11.0218	11.8492	9.6101	9.59339	10.2682	-1.76596	3.40099	0.00373688	XM_001234188.3	LOC770870	lipase member M-like	Chr6	8920982	8932837	-	http://www.ncbi.nlm.nih.gov/gene/?term=XM_001234188.3
RB_p_000010503	9.42312	11.0558	10.8696	7.46964	9.14593	9.11894	-1.75065	3.36511	0.00108314	XM_004939322.1	THSD7A	thrombospondin%2C type I%2C domain containing 7A%2C transcript variant X3	Chr2	26396772	26624954	-	http://www.ncbi.nlm.nih.gov/gene/?term=XM_004939322.1
RB_p_000010503	9.42312	11.0558	10.8696	7.46964	9.14593	9.11894	-1.75065	3.36511	0.00108314	XM_004939323.1	THSD7A	thrombospondin%2C type I%2C domain containing 7A%2C transcript variant X4	Chr2	26396772	26624954	-	http://www.ncbi.nlm.nih.gov/gene/?term=XM_004939323.1
RB_p_000020668	11.2151	9.51422	9.7553	9.93848	8.01681	7.98157	-1.7385	3.33687	0.00887986	XM_004945624.1	MVK	mevalonate kinase%2C transcript variant X2	Chr15	6793986	6798811	+	http://www.ncbi.nlm.nih.gov/gene/?term=XM_004945624.1
RB_p_000003291	10.0413	11.6232	11.5059	8.09935	10.1466	9.77066	-1.73521	3.32928	0.00608365	XM_001234823.3	LOC771560	cytosolic phospholipase A2 epsilon-like	Chr5	24724658	24751048	-	http://www.ncbi.nlm.nih.gov/gene/?term=XM_001234823.3
RB_p_000017714	8.38586	7.52943	7.49386	6.06575	5.80639	5.20568	-1.72304	3.3013	0.00833771	XM_004944398.1	C12H3ORF18	chromosome 12 open reading frame%2C human C3orf18%2C transcript variant X4	Chr12	1729156	1739079	-	http://www.ncbi.nlm.nih.gov/gene/?term=XM_004944398.1
RB_p_000017714	8.38586	7.52943	7.49386	6.06575	5.80639	5.20568	-1.72304	3.3013	0.00833771	XM_414260.4	C12H3ORF18	chromosome 12 open reading frame%2C human C3orf18%2C transcript variant X3	Chr12	1729156	1739359	-	http://www.ncbi.nlm.nih.gov/gene/?term=XM_414260.4
RB_p_000006084	7.58308	8.53722	8.07815	5.81284	6.77808	6.36188	-1.71627	3.28585	8.85709e-05	NM_001008480.2	GCM2	glial cells missing homolog 2 (Drosophila)	Chr2	63294835	63299891	+	http://www.ncbi.nlm.nih.gov/gene/?term=NM_001008480.2
RB_p_000018434	10.7339	11.2854	10.9327	8.85331	9.22219	9.34541	-1.71048	3.27271	0.00560584	NM_204385.1	RGS4	regulator of G-protein signaling 4	Chr8	3667316	3672669	+	http://www.ncbi.nlm.nih.gov/gene/?term=NM_204385.1
RB_p_000020343	8.40621	8.75989	9.43463	6.67948	7.04985	7.77643	-1.71004	3.2717	0.000147559	XM_416555.4	LRRC58	leucine rich repeat containing 58	Chr1	79348567	79363766	+	http://www.ncbi.nlm.nih.gov/gene/?term=XM_416555.4
RB_p_000006096	9.81378	9.08746	10.2204	8.10591	7.13955	8.57743	-1.70787	3.26679	0.00274603	XM_004951090.1	LOC101747347	olfactory receptor 14C36-like	ChrUn	173171	174480	+	http://www.ncbi.nlm.nih.gov/gene/?term=XM_004951090.1
RB_p_000005695	12.6881	11.9016	12.2973	10.9144	10.3315	10.5894	-1.70786	3.26675	0.00126594	XM_004937393.1	PPP6R2	protein phosphatase 6%2C regulatory subunit 2%2C transcript variant X2	Chr1	460368	532151	+	http://www.ncbi.nlm.nih.gov/gene/?term=XM_004937393.1
RB_p_000005695	12.6881	11.9016	12.2973	10.9144	10.3315	10.5894	-1.70786	3.26675	0.00126594	XM_004937394.1	PPP6R2	protein phosphatase 6%2C regulatory subunit 2%2C transcript variant X3	Chr1	460652	532151	+	http://www.ncbi.nlm.nih.gov/gene/?term=XM_004937394.1
RB_p_000001563	7.69174	8.49486	9.54738	5.50559	6.79442	7.20701	-1.70044	3.25	0.00851915	XM_419775.4	BET3L	BET3 like (S. cerevisiae)%2C transcript variant X2	Chr3	63251074	63271513	+	http://www.ncbi.nlm.nih.gov/gene/?term=XM_419775.4
RB_p_000009930	9.18364	8.60733	9.96795	7.48382	6.31279	8.03892	-1.69982	3.2486	0.00760512	XM_004935149.1	VSTM2A	V-set and transmembrane domain containing 2A%2C transcript variant X18	Chr2	82277205	82301499	+	http://www.ncbi.nlm.nih.gov/gene/?term=XM_004935149.1
RB_p_000009930	9.18364	8.60733	9.96795	7.48382	6.31279	8.03892	-1.69982	3.2486	0.00760512	XM_004935150.1	VSTM2A	V-set and transmembrane domain containing 2A%2C transcript variant X19	Chr2	82285395	82301499	+	http://www.ncbi.nlm.nih.gov/gene/?term=XM_004935150.1
RB_p_000009930	9.18364	8.60733	9.96795	7.48382	6.31279	8.03892	-1.69982	3.2486	0.00760512	XM_004935151.1	VSTM2A	V-set and transmembrane domain containing 2A%2C transcript variant X20	Chr2	82280470	82301499	+	http://www.ncbi.nlm.nih.gov/gene/?term=XM_004935151.1
RB_p_000009930	9.18364	8.60733	9.96795	7.48382	6.31279	8.03892	-1.69982	3.2486	0.00760512	XM_004935152.1	VSTM2A	V-set and transmembrane domain containing 2A%2C transcript variant X21	Chr2	82277252	82301499	+	http://www.ncbi.nlm.nih.gov/gene/?term=XM_004935152.1
RB_p_000018126	9.65642	11.4157	9.56129	7.55459	9.6101	7.9629	-1.69353	3.23447	0.00627631	XM_004938648.1	PIBF1	progesterone immunomodulatory binding factor 1%2C transcript variant X8	Chr1	155296069	155412025	-	http://www.ncbi.nlm.nih.gov/gene/?term=XM_004938648.1
RB_p_000018126	9.65642	11.4157	9.56129	7.55459	9.6101	7.9629	-1.69353	3.23447	0.00627631	XM_004938649.1	PIBF1	progesterone immunomodulatory binding factor 1%2C transcript variant X9	Chr1	155296069	155412025	-	http://www.ncbi.nlm.nih.gov/gene/?term=XM_004938649.1
RB_p_000018126	9.65642	11.4157	9.56129	7.55459	9.6101	7.9629	-1.69353	3.23447	0.00627631	XM_004938650.1	PIBF1	progesterone immunomodulatory binding factor 1%2C transcript variant X10	Chr1	155296069	155412438	-	http://www.ncbi.nlm.nih.gov/gene/?term=XM_004938650.1
RB_p_000017724	8.68387	9.5651	10.6328	6.67948	7.87498	9.14593	-1.69012	3.22684	0.00751244	XM_004936899.1	C8H1ORF173	chromosome 8 open reading frame%2C human C1orf173%2C transcript variant X7	Chr8	28511296	28525757	-	http://www.ncbi.nlm.nih.gov/gene/?term=XM_004936899.1
RB_p_000017724	8.68387	9.5651	10.6328	6.67948	7.87498	9.14593	-1.69012	3.22684	0.00751244	XM_004936900.1	C8H1ORF173	chromosome 8 open reading frame%2C human C1orf173%2C transcript variant X8	Chr8	28511296	28525757	-	http://www.ncbi.nlm.nih.gov/gene/?term=XM_004936900.1
RB_p_000017724	8.68387	9.5651	10.6328	6.67948	7.87498	9.14593	-1.69012	3.22684	0.00751244	XM_004936901.1	C8H1ORF173	chromosome 8 open reading frame%2C human C1orf173%2C transcript variant X9	Chr8	28511296	28525757	-	http://www.ncbi.nlm.nih.gov/gene/?term=XM_004936901.1
RB_p_000017724	8.68387	9.5651	10.6328	6.67948	7.87498	9.14593	-1.69012	3.22684	0.00751244	XM_004936902.1	C8H1ORF173	chromosome 8 open reading frame%2C human C1orf173%2C transcript variant X10	Chr8	28511296	28525757	-	http://www.ncbi.nlm.nih.gov/gene/?term=XM_004936902.1
RB_p_000017724	8.68387	9.5651	10.6328	6.67948	7.87498	9.14593	-1.69012	3.22684	0.00751244	XM_004936903.1	C8H1ORF173	chromosome 8 open reading frame%2C human C1orf173%2C transcript variant X11	Chr8	28511296	28525757	-	http://www.ncbi.nlm.nih.gov/gene/?term=XM_004936903.1
RB_p_000017724	8.68387	9.5651	10.6328	6.67948	7.87498	9.14593	-1.69012	3.22684	0.00751244	XM_422545.4	C8H1ORF173	chromosome 8 open reading frame%2C human C1orf173%2C transcript variant X6	Chr8	28511296	28525757	-	http://www.ncbi.nlm.nih.gov/gene/?term=XM_422545.4
RB_p_000019146	11.4962	11.1992	10.9361	9.83131	9.51126	9.39178	-1.68795	3.22199	0.00074352	XM_003643850.2	LOC100859682	platelet glycoprotein VI-like	ChrUn	330	3014	+	http://www.ncbi.nlm.nih.gov/gene/?term=XM_003643850.2
RB_p_000004337	9.66622	11.1491	9.77108	8.08348	9.81298	7.94983	-1.6876	3.2212	0.00776487	XM_004937247.1	IL31RA	interleukin 31 receptor A%2C transcript variant X7	ChrZ	16839939	16871036	+	http://www.ncbi.nlm.nih.gov/gene/?term=XM_004937247.1
RB_p_000006197	7.78463	9.66622	9.43463	6.31279	7.97585	7.75322	-1.68141	3.20742	0.00194981	XM_004942017.1	RUFY2	RUN and FYVE domain containing 2%2C transcript variant X6	Chr6	10183129	10198954	-	http://www.ncbi.nlm.nih.gov/gene/?term=XM_004942017.1
RB_p_000001725	9.98228	10.138	10.5008	8.45841	8.14211	8.88341	-1.67955	3.20327	0.00702455	XM_004939248.1	NSUN6	NOP2/Sun domain family%2C member 6%2C transcript variant X7	Chr2	18977499	19003539	+	http://www.ncbi.nlm.nih.gov/gene/?term=XM_004939248.1
RB_p_000001725	9.98228	10.138	10.5008	8.45841	8.14211	8.88341	-1.67955	3.20327	0.00702455	XM_004939249.1	NSUN6	NOP2/Sun domain family%2C member 6%2C transcript variant X8	Chr2	18977446	19003539	+	http://www.ncbi.nlm.nih.gov/gene/?term=XM_004939249.1
RB_p_000001725	9.98228	10.138	10.5008	8.45841	8.14211	8.88341	-1.67955	3.20327	0.00702455	XM_004939250.1	NSUN6	NOP2/Sun domain family%2C member 6%2C transcript variant X9	Chr2	18977588	19003539	+	http://www.ncbi.nlm.nih.gov/gene/?term=XM_004939250.1
RB_p_000001725	9.98228	10.138	10.5008	8.45841	8.14211	8.88341	-1.67955	3.20327	0.00702455	XM_425980.4	NSUN6	NOP2/Sun domain family%2C member 6%2C transcript variant X6	Chr2	18977580	19003539	+	http://www.ncbi.nlm.nih.gov/gene/?term=XM_425980.4
RB_p_000001725	9.98228	10.138	10.5008	8.45841	8.14211	8.88341	-1.67955	3.20327	0.00702455	XR_211521.1	NSUN6	NOP2/Sun domain family%2C member 6%2C transcript variant X10	Chr2	18977499	19003539	+	http://www.ncbi.nlm.nih.gov/gene/?term=XR_211521.1
RB_p_000001725	9.98228	10.138	10.5008	8.45841	8.14211	8.88341	-1.67955	3.20327	0.00702455	XR_211522.1	NSUN6	NOP2/Sun domain family%2C member 6%2C transcript variant X11	Chr2	18977499	19003539	+	http://www.ncbi.nlm.nih.gov/gene/?term=XR_211522.1
RB_p_000012170	12.3529	12.6471	12.1277	10.6083	10.9602	10.6847	-1.66819	3.17816	0.00322344	XM_004936269.1	LOC422928	uncharacterized LOC422928%2C transcript variant X5	Chr4	85617881	85631305	+	http://www.ncbi.nlm.nih.gov/gene/?term=XM_004936269.1
RB_p_000012170	12.3529	12.6471	12.1277	10.6083	10.9602	10.6847	-1.66819	3.17816	0.00322344	XM_004936270.1	LOC422928	uncharacterized LOC422928%2C transcript variant X6	Chr4	85617881	85631305	+	http://www.ncbi.nlm.nih.gov/gene/?term=XM_004936270.1
RB_p_000015878	8.15355	7.61471	10.6015	6.48784	5.52931	8.93664	-1.66571	3.1727	0.00596257	NM_001184713.1	TFDP2	transcription factor Dp-2 (E2F dimerization partner 2)	Chr9	9818914	9863003	-	http://www.ncbi.nlm.nih.gov/gene/?term=NM_001184713.1
RB_p_000020626	11.8	11.2005	10.7048	10.4362	9.53576	8.93664	-1.66475	3.1706	0.0057041	NM_001031434.1	RNF20	ring finger protein 20%2C E3 ubiquitin protein ligase	ChrZ	64903374	64921768	-	http://www.ncbi.nlm.nih.gov/gene/?term=NM_001031434.1
RB_p_000007818	13.2337	13.955	13.5673	11.7314	12.0149	11.9071	-1.66025	3.16072	0.00561825	NM_001029981.1	C20H20ORF111	chromosome 20 open reading frame%2C human C20orf111	Chr20	5837982	5845068	+	http://www.ncbi.nlm.nih.gov/gene/?term=NM_001029981.1
RB_p_000020559	7.21675	7.7039	8.54978	5.12505	6.05492	6.633	-1.64899	3.13614	0.00462767	XM_004945634.1	MYO18B	myosin XVIIIB%2C transcript variant X7	Chr15	7050124	7094576	+	http://www.ncbi.nlm.nih.gov/gene/?term=XM_004945634.1
RB_p_000020559	7.21675	7.7039	8.54978	5.12505	6.05492	6.633	-1.64899	3.13614	0.00462767	XM_004945635.1	MYO18B	myosin XVIIIB%2C transcript variant X8	Chr15	7050124	7094576	+	http://www.ncbi.nlm.nih.gov/gene/?term=XM_004945635.1
RB_p_000020559	7.21675	7.7039	8.54978	5.12505	6.05492	6.633	-1.64899	3.13614	0.00462767	XM_004945636.1	MYO18B	myosin XVIIIB%2C transcript variant X9	Chr15	7050124	7094576	+	http://www.ncbi.nlm.nih.gov/gene/?term=XM_004945636.1
RB_p_000020559	7.21675	7.7039	8.54978	5.12505	6.05492	6.633	-1.64899	3.13614	0.00462767	XM_004945637.1	MYO18B	myosin XVIIIB%2C transcript variant X10	Chr15	7050124	7094576	+	http://www.ncbi.nlm.nih.gov/gene/?term=XM_004945637.1
RB_p_000020559	7.21675	7.7039	8.54978	5.12505	6.05492	6.633	-1.64899	3.13614	0.00462767	XM_004945638.1	MYO18B	myosin XVIIIB%2C transcript variant X11	Chr15	7050124	7094576	+	http://www.ncbi.nlm.nih.gov/gene/?term=XM_004945638.1
RB_p_000020559	7.21675	7.7039	8.54978	5.12505	6.05492	6.633	-1.64899	3.13614	0.00462767	XM_415196.4	MYO18B	myosin XVIIIB%2C transcript variant X6	Chr15	7050327	7094576	+	http://www.ncbi.nlm.nih.gov/gene/?term=XM_415196.4
RB_p_000003815	10.9896	9.99329	11.3161	9.34651	8.0348	9.34263	-1.64694	3.13169	0.00334406	XM_004945815.1	SH2D3C	SH2 domain containing 3C%2C transcript variant X3	Chr17	4907001	4923542	+	http://www.ncbi.nlm.nih.gov/gene/?term=XM_004945815.1
RB_p_000003815	10.9896	9.99329	11.3161	9.34651	8.0348	9.34263	-1.64694	3.13169	0.00334406	XM_415508.4	SH2D3C	SH2 domain containing 3C%2C transcript variant X2	Chr17	4903752	4923542	+	http://www.ncbi.nlm.nih.gov/gene/?term=XM_415508.4
RB_p_000006244	11.0553	11.2735	10.8537	9.18115	9.78913	9.4131	-1.64218	3.12138	0.00733809	XM_003641904.2	ZNRF1	zinc and ring finger 1%2C E3 ubiquitin protein ligase	Chr11	1942220	1954863	+	http://www.ncbi.nlm.nih.gov/gene/?term=XM_003641904.2
RB_p_000014431	7.36413	9.42993	8.39767	5.55261	7.90238	6.77808	-1.6196	3.07289	0.00255139	XM_004937199.1	EGFLAM	EGF-like%2C fibronectin type III and laminin G domains%2C transcript variant X3	ChrZ	11779637	11852844	+	http://www.ncbi.nlm.nih.gov/gene/?term=XM_004937199.1
RB_p_000014431	7.36413	9.42993	8.39767	5.55261	7.90238	6.77808	-1.6196	3.07289	0.00255139	XM_004937200.1	EGFLAM	EGF-like%2C fibronectin type III and laminin G domains%2C transcript variant X4	ChrZ	11779386	11852844	+	http://www.ncbi.nlm.nih.gov/gene/?term=XM_004937200.1
RB_p_000014431	7.36413	9.42993	8.39767	5.55261	7.90238	6.77808	-1.6196	3.07289	0.00255139	XM_425019.4	EGFLAM	EGF-like%2C fibronectin type III and laminin G domains%2C transcript variant X2	ChrZ	11779636	11852844	+	http://www.ncbi.nlm.nih.gov/gene/?term=XM_425019.4
RB_p_000014978	9.65553	10.3734	10.9847	8.34873	8.75405	9.19414	-1.61936	3.07238	0.00801595	XM_004937233.1	ARL15	ADP-ribosylation factor-like 15%2C transcript variant X5	ChrZ	16165117	16258840	-	http://www.ncbi.nlm.nih.gov/gene/?term=XM_004937233.1
RB_p_000002695	8.40088	10.1118	10.5551	6.56605	8.49586	8.64205	-1.61593	3.0651	0.00246369	NM_001031474.1	UBAC1	UBA domain containing 1	Chr17	8154248	8170400	+	http://www.ncbi.nlm.nih.gov/gene/?term=NM_001031474.1
RB_p_000009033	10.1072	10.6742	11.2403	7.92481	9.0607	9.55507	-1.6135	3.05993	0.00944961	NM_204897.1	SERPINB10	serpin peptidase inhibitor%2C clade B (ovalbumin)%2C member 10	Chr2	67745615	67751998	-	http://www.ncbi.nlm.nih.gov/gene/?term=NM_204897.1
RB_p_000004610	9.47523	10.8111	9.22219	7.87498	8.71682	7.56605	-1.60025	3.03195	0.00758187	XM_001232794.3	LOC769510	uncharacterized LOC769510%2C transcript variant X1	Chr2	2273600	2290409	-	http://www.ncbi.nlm.nih.gov/gene/?term=XM_001232794.3
RB_p_000016099	7.14211	6.49985	8.32643	5.56795	5.24437	6.91289	-1.57416	2.97761	0.00420402	XM_001232624.3	EXOC3L1	exocyst complex component 3-like 1%2C transcript variant X1	Chr11	974084	982907	-	http://www.ncbi.nlm.nih.gov/gene/?term=XM_001232624.3
RB_p_000008370	8.2131	11.1437	10.2243	6.47168	9.58308	8.65195	-1.57235	2.9739	0.00128994	XM_428765.4	HOXD3	homeobox D3	Chr7	15763452	15791146	-	http://www.ncbi.nlm.nih.gov/gene/?term=XM_428765.4
RB_p_000016938	7.0634	6.16973	6.45121	5.10416	4.69326	4.88906	-1.56215	2.95294	0.00787459	XM_004942132.1	MAPK8	mitogen-activated protein kinase 8%2C transcript variant X2	Chr6	17778987	17823299	+	http://www.ncbi.nlm.nih.gov/gene/?term=XM_004942132.1
RB_p_000016938	7.0634	6.16973	6.45121	5.10416	4.69326	4.88906	-1.56215	2.95294	0.00787459	XM_004942133.1	MAPK8	mitogen-activated protein kinase 8%2C transcript variant X3	Chr6	17778987	17823299	+	http://www.ncbi.nlm.nih.gov/gene/?term=XM_004942133.1
RB_p_000017679	12.4655	12.186	12.0948	11.2	10.625	10.3636	-1.56094	2.95045	0.00792282	XM_004949701.1	SRFBP1	serum response factor binding protein 1%2C transcript variant X3	ChrZ	80739642	80794381	+	http://www.ncbi.nlm.nih.gov/gene/?term=XM_004949701.1
RB_p_000014620	13.0256	11.8083	12.21	11.1561	9.96362	10.6499	-1.56006	2.94865	0.00317312	XM_417762.4	DNALI1	dynein%2C axonemal%2C light intermediate chain 1%2C transcript variant 2	Chr23	3698684	3703279	-	http://www.ncbi.nlm.nih.gov/gene/?term=XM_417762.4
RB_p_000014307	10.5741	10.6172	11.1475	8.71682	9.0607	9.51126	-1.55654	2.94148	0.00284367	XM_004938204.1	LOC100859265	uncharacterized LOC100859265%2C transcript variant X2	Chr1	81899224	82065226	+	http://www.ncbi.nlm.nih.gov/gene/?term=XM_004938204.1
RB_p_000001555	14.3711	13.9279	13.5962	12.3718	12.3793	11.6122	-1.55612	2.94061	0.00635934	XM_004937540.1	WNT2	wingless-type MMTV integration site family member 2%2C transcript variant X3	Chr1	24584871	24594226	+	http://www.ncbi.nlm.nih.gov/gene/?term=XM_004937540.1
RB_p_000001989	7.31515	7.50581	9.20701	5.97099	5.63503	7.71425	-1.53482	2.89753	0.00983182	XM_004941721.1	EIF2AK4	eukaryotic translation initiation factor 2 alpha kinase 4%2C transcript variant X2	Chr5	28758446	28786267	-	http://www.ncbi.nlm.nih.gov/gene/?term=XM_004941721.1
RB_p_000003615	11.2324	10.6159	10.8076	9.42784	9.28367	9.27903	-1.52389	2.87565	0.00767342	XM_004938991.1	MOGAT2	monoacylglycerol O-acyltransferase 2%2C transcript variant X3	Chr1	193979526	193997964	-	http://www.ncbi.nlm.nih.gov/gene/?term=XM_004938991.1
RB_p_000003615	11.2324	10.6159	10.8076	9.42784	9.28367	9.27903	-1.52389	2.87565	0.00767342	XM_004950627.1	LOC100859237	2-acylglycerol O-acyltransferase 2-like%2C transcript variant X2	ChrUn	1503	5539	+	http://www.ncbi.nlm.nih.gov/gene/?term=XM_004950627.1
RB_p_000018040	12.3356	12.6533	13.236	10.9136	11.1373	11.3088	-1.51598	2.85993	0.00902901	XM_004941348.1	LOC101747931	olfactory receptor 1052-like	Chr5	1058312	1064923	+	http://www.ncbi.nlm.nih.gov/gene/?term=XM_004941348.1
RB_p_000011526	8.87036	9.88493	9.79035	7.35755	8.34873	8.2854	-1.50495	2.83814	3.82415e-05	NM_001012601.1	FXR1	fragile X mental retardation%2C autosomal homolog 1	Chr9	16565595	16587665	-	http://www.ncbi.nlm.nih.gov/gene/?term=NM_001012601.1
RB_p_000017877	9.58167	9.80171	9.48684	8.0954	8.50879	7.82177	-1.48627	2.80165	0.00522013	XM_001235291.3	LOC772106	UPF0691 protein C9orf116 homolog	Chr17	7718566	7719578	-	http://www.ncbi.nlm.nih.gov/gene/?term=XM_001235291.3
RB_p_000018369	11.7017	11.8856	11.5287	10.2193	10.3396	9.95783	-1.48242	2.79417	0.000295014	NM_204191.1	SPINW	spindlin 1	ChrW	1361	104037	+	http://www.ncbi.nlm.nih.gov/gene/?term=NM_204191.1
RB_p_000012736	9.75822	9.50581	9.59012	8.01123	8.15355	8.11244	-1.47768	2.785	0.0057753	XM_003641727.2	CLDN15	claudin 15%2C transcript variant X1	Chr9	2177953	2202004	+	http://www.ncbi.nlm.nih.gov/gene/?term=XM_003641727.2
RB_p_000012736	9.75822	9.50581	9.59012	8.01123	8.15355	8.11244	-1.47768	2.785	0.0057753	XM_004936975.1	CLDN15	claudin 15%2C transcript variant X3	Chr9	2191294	2202004	+	http://www.ncbi.nlm.nih.gov/gene/?term=XM_004936975.1
RB_p_000012736	9.75822	9.50581	9.59012	8.01123	8.15355	8.11244	-1.47768	2.785	0.0057753	XM_422589.2	CLDN15	claudin 15%2C transcript variant X2	Chr9	2183975	2202004	+	http://www.ncbi.nlm.nih.gov/gene/?term=XM_422589.2
RB_p_000008605	11.4851	11.2281	11.0861	9.9993	9.75614	9.36249	-1.47193	2.77392	0.00272966	XM_001234005.3	LTC4S	leukotriene C4 synthase%2C transcript variant X1	Chr13	12884760	12889487	+	http://www.ncbi.nlm.nih.gov/gene/?term=XM_001234005.3
RB_p_000008605	11.4851	11.2281	11.0861	9.9993	9.75614	9.36249	-1.47193	2.77392	0.00272966	XM_004944960.1	LTC4S	leukotriene C4 synthase%2C transcript variant X2	Chr13	12886930	12889487	+	http://www.ncbi.nlm.nih.gov/gene/?term=XM_004944960.1
RB_p_000008605	11.4851	11.2281	11.0861	9.9993	9.75614	9.36249	-1.47193	2.77392	0.00272966	XM_004944961.1	LTC4S	leukotriene C4 synthase%2C transcript variant X3	Chr13	12884379	12889487	+	http://www.ncbi.nlm.nih.gov/gene/?term=XM_004944961.1
RB_p_000019149	11.4205	12.0501	12.0345	10.2989	10.9762	10.5791	-1.45546	2.74244	0.00959043	NM_001130387.1	IFNGR1	interferon gamma receptor 1	Chr3	54085011	54103754	+	http://www.ncbi.nlm.nih.gov/gene/?term=NM_001130387.1
RB_p_000011330	9.34541	10.4131	11.2991	7.9629	8.95783	9.52992	-1.45527	2.74208	0.00591448	XM_003640579.2	FRY	furry homolog (Drosophila)%2C transcript variant X1	Chr1	173862390	174028681	-	http://www.ncbi.nlm.nih.gov/gene/?term=XM_003640579.2
RB_p_000011330	9.34541	10.4131	11.2991	7.9629	8.95783	9.52992	-1.45527	2.74208	0.00591448	XM_004938761.1	FRY	furry homolog (Drosophila)%2C transcript variant X2	Chr1	173862390	174053080	-	http://www.ncbi.nlm.nih.gov/gene/?term=XM_004938761.1
RB_p_000006813	9.83999	9.43671	11.035	8.38586	8.04576	9.67066	-1.45413	2.73991	0.00036008	XM_004939612.1	KIAA0319	KIAA0319%2C transcript variant X6	Chr2	57853353	57884780	+	http://www.ncbi.nlm.nih.gov/gene/?term=XM_004939612.1
RB_p_000015078	9.12799	8.45327	8.1693	7.69	6.79442	7	-1.45327	2.73828	0.00976287	XM_003642178.2	MORN3	MORN repeat containing 3	Chr15	5587069	5595275	-	http://www.ncbi.nlm.nih.gov/gene/?term=XM_003642178.2
RB_p_000003243	9.90614	10.2627	10.4489	8.3298	8.85876	8.81458	-1.4481	2.72848	0.00201708	XM_004934890.1	KCTD20	potassium channel tetramerisation domain containing 20%2C transcript variant X14	Chr26	1494574	1502908	+	http://www.ncbi.nlm.nih.gov/gene/?term=XM_004934890.1
RB_p_000018141	10.8343	10.9485	11.2543	8.93958	9.5216	9.50581	-1.44274	2.71836	0.00661593	XM_004936222.1	LOC422887	trichohyalin-like%2C transcript variant X8	Chr4	82161657	82209407	-	http://www.ncbi.nlm.nih.gov/gene/?term=XM_004936222.1
RB_p_000018141	10.8343	10.9485	11.2543	8.93958	9.5216	9.50581	-1.44274	2.71836	0.00661593	XM_004936223.1	LOC422887	trichohyalin-like%2C transcript variant X9	Chr4	82161657	82209372	-	http://www.ncbi.nlm.nih.gov/gene/?term=XM_004936223.1
RB_p_000018141	10.8343	10.9485	11.2543	8.93958	9.5216	9.50581	-1.44274	2.71836	0.00661593	XM_420831.4	LOC422887	trichohyalin-like%2C transcript variant X6	Chr4	82161548	82209679	-	http://www.ncbi.nlm.nih.gov/gene/?term=XM_420831.4
RB_p_000001142	10.2741	10.8609	10.5243	9.08879	9.19906	9.02583	-1.43551	2.70478	0.00918775	XM_003643987.2	LOC100858457	olfactory receptor 14J1-like	ChrUn	111716	112657	+	http://www.ncbi.nlm.nih.gov/gene/?term=XM_003643987.2
RB_p_000005074	13.0073	12.3513	11.6904	11.2126	10.9194	9.92926	-1.43186	2.69795	0.00481303	XM_004944613.1	GRIP2	glutamate receptor interacting protein 2%2C transcript variant X14	Chr12	11005914	11117693	-	http://www.ncbi.nlm.nih.gov/gene/?term=XM_004944613.1
RB_p_000009647	11.6869	12.0521	12.3322	10.5739	10.6237	10.8367	-1.42841	2.69149	0.00758786	XM_004938307.1	LOC101749410	inositol 1%2C4%2C5-trisphosphate receptor-interacting protein-like 1-like	Chr1	88922380	88924063	+	http://www.ncbi.nlm.nih.gov/gene/?term=XM_004938307.1
RB_p_000008731	9.56653	8.1693	8.61195	8.42836	6.84862	7.19476	-1.41719	2.67065	0.00398559	XM_004947965.1	KCNJ5	potassium inwardly-rectifying channel%2C subfamily J%2C member 5%2C transcript variant X5	Chr24	1091809	1109899	+	http://www.ncbi.nlm.nih.gov/gene/?term=XM_004947965.1
RB_p_000008731	9.56653	8.1693	8.61195	8.42836	6.84862	7.19476	-1.41719	2.67065	0.00398559	XM_417864.3	KCNJ5	potassium inwardly-rectifying channel%2C subfamily J%2C member 5%2C transcript variant X4	Chr24	1060906	1109899	+	http://www.ncbi.nlm.nih.gov/gene/?term=XM_417864.3
RB_p_000018857	12.4299	11.3032	10.7928	11.205	9.89747	9.33427	-1.40574	2.64954	0.00268233	XM_004935126.1	LOC101747623	translation initiation factor IF-2-like	Chr2	78576629	78583391	-	http://www.ncbi.nlm.nih.gov/gene/?term=XM_004935126.1
RB_p_000012781	10.8582	10.9194	9.35645	9.45892	9.63072	7.62571	-1.39926	2.63766	0.00803302	XM_422422.4	KIF2C	kinesin family member 2C%2C transcript variant X3	Chr8	19652011	19661501	-	http://www.ncbi.nlm.nih.gov/gene/?term=XM_422422.4
RB_p_000020066	7.24317	5.69914	6.49185	5.93008	4.13733	5.09358	-1.39828	2.63586	0.00261467	XM_426423.4	CHST1	carbohydrate (keratan sulfate Gal-6) sulfotransferase 1	Chr5	23292272	23294329	+	http://www.ncbi.nlm.nih.gov/gene/?term=XM_426423.4
RB_p_000020256	12.0614	11.342	12.1775	10.8925	10.1536	10.6658	-1.39559	2.63096	0.00734718	NM_001277935.1	LOC100858504	claw keratin-like	Chr25	864526	865414	+	http://www.ncbi.nlm.nih.gov/gene/?term=NM_001277935.1
RB_p_000017669	7.47978	8.67243	9.34651	6.29911	7.27845	7.98157	-1.39398	2.62802	0.00257684	XM_004943102.1	DDX59	DEAD (Asp-Glu-Ala-Asp) box polypeptide 59%2C transcript variant X7	Chr8	1425128	1448162	+	http://www.ncbi.nlm.nih.gov/gene/?term=XM_004943102.1
RB_p_000017669	7.47978	8.67243	9.34651	6.29911	7.27845	7.98157	-1.39398	2.62802	0.00257684	XM_004943104.1	DDX59	DEAD (Asp-Glu-Ala-Asp) box polypeptide 59%2C transcript variant X9	Chr8	1440410	1448162	+	http://www.ncbi.nlm.nih.gov/gene/?term=XM_004943104.1
RB_p_000017669	7.47978	8.67243	9.34651	6.29911	7.27845	7.98157	-1.39398	2.62802	0.00257684	XM_004943105.1	DDX59	DEAD (Asp-Glu-Ala-Asp) box polypeptide 59%2C transcript variant X10	Chr8	1439970	1448162	+	http://www.ncbi.nlm.nih.gov/gene/?term=XM_004943105.1
RB_p_000017669	7.47978	8.67243	9.34651	6.29911	7.27845	7.98157	-1.39398	2.62802	0.00257684	XM_422189.4	DDX59	DEAD (Asp-Glu-Ala-Asp) box polypeptide 59%2C transcript variant X6	Chr8	1439945	1448162	+	http://www.ncbi.nlm.nih.gov/gene/?term=XM_422189.4
RB_p_000006178	11.3875	11.2533	11.6472	9.99612	9.81978	10.1415	-1.39136	2.62326	0.000534599	XM_001232913.3	ALDH8A1	aldehyde dehydrogenase 8 family%2C member A1%2C transcript variant X1	Chr3	55104682	55115302	+	http://www.ncbi.nlm.nih.gov/gene/?term=XM_001232913.3
RB_p_000006178	11.3875	11.2533	11.6472	9.99612	9.81978	10.1415	-1.39136	2.62326	0.000534599	XM_003640923.2	ALDH8A1	aldehyde dehydrogenase 8 family%2C member A1%2C transcript variant X3	Chr3	55104681	55115302	+	http://www.ncbi.nlm.nih.gov/gene/?term=XM_003640923.2
RB_p_000006178	11.3875	11.2533	11.6472	9.99612	9.81978	10.1415	-1.39136	2.62326	0.000534599	XM_419732.3	ALDH8A1	aldehyde dehydrogenase 8 family%2C member A1%2C transcript variant X2	Chr3	55104683	55115302	+	http://www.ncbi.nlm.nih.gov/gene/?term=XM_419732.3
RB_p_000013289	11.4974	12.0542	10.8626	10.1066	10.2438	9.53576	-1.39079	2.62222	0.00994486	XM_004937873.1	LOC101749765	E3 ubiquitin-protein ligase ICP0-like	Chr1	57170798	57176535	-	http://www.ncbi.nlm.nih.gov/gene/?term=XM_004937873.1
RB_p_000018225	9.43463	10.7352	9.00282	8.06474	8.92778	7.31967	-1.36989	2.5845	0.00639455	XM_004937037.1	SPSB4	splA/ryanodine receptor domain and SOCS box containing 4%2C transcript variant X4	Chr9	6056752	6142777	-	http://www.ncbi.nlm.nih.gov/gene/?term=XM_004937037.1
RB_p_000018225	9.43463	10.7352	9.00282	8.06474	8.92778	7.31967	-1.36989	2.5845	0.00639455	XM_426685.3	SPSB4	splA/ryanodine receptor domain and SOCS box containing 4%2C transcript variant X3	Chr9	6056752	6143394	-	http://www.ncbi.nlm.nih.gov/gene/?term=XM_426685.3
RB_p_000015741	11.7006	9.92741	11.0625	10.4707	8.2503	9.69349	-1.36898	2.58288	0.00848367	NM_204437.1	TPX2	TPX2%2C microtubule-associated%2C homolog (Xenopus laevis)	Chr20	10382111	10390620	+	http://www.ncbi.nlm.nih.gov/gene/?term=NM_204437.1
RB_p_000010903	12.4385	10.5914	12.0788	11.091	9.07815	10.7124	-1.3664	2.57826	0.00137929	XM_004935927.1	CYP39A1	cytochrome P450%2C family 39%2C subfamily A%2C polypeptide 1%2C transcript variant X9	Chr3	109422672	109444257	-	http://www.ncbi.nlm.nih.gov/gene/?term=XM_004935927.1
RB_p_000010903	12.4385	10.5914	12.0788	11.091	9.07815	10.7124	-1.3664	2.57826	0.00137929	XM_420063.4	CYP39A1	cytochrome P450%2C family 39%2C subfamily A%2C polypeptide 1%2C transcript variant X6	Chr3	109422672	109444255	-	http://www.ncbi.nlm.nih.gov/gene/?term=XM_420063.4
RB_p_000011972	10.0705	10.2458	11.3337	8.66178	8.87958	10.1121	-1.36627	2.57803	0.00180214	XM_003640472.2	CRYBG3	beta-gamma crystallin domain containing 3%2C transcript variant X1	Chr1	90640116	90705975	+	http://www.ncbi.nlm.nih.gov/gene/?term=XM_003640472.2
RB_p_000011972	10.0705	10.2458	11.3337	8.66178	8.87958	10.1121	-1.36627	2.57803	0.00180214	XR_211209.1	CRYBG3	beta-gamma crystallin domain containing 3%2C transcript variant X2	Chr1	90640116	90705975	+	http://www.ncbi.nlm.nih.gov/gene/?term=XR_211209.1
RB_p_000019067	9.59898	8.69436	9.37014	8.00562	7.20701	8.09935	-1.36452	2.5749	0.00425511	XM_414345.4	ASB14	ankyrin repeat and SOCS box containing 14%2C transcript variant X3	Chr12	8623116	8636580	-	http://www.ncbi.nlm.nih.gov/gene/?term=XM_414345.4
RB_p_000003467	7.22882	6.81698	9.05121	5.86958	5.43207	7.84549	-1.35924	2.5655	0.00180072	XM_003642885.2	C28H19orf60	chromosome 28 open reading frame%2C human C19orf60%2C transcript variant X1	Chr28	3654682	3656329	-	http://www.ncbi.nlm.nih.gov/gene/?term=XM_003642885.2
RB_p_000006995	10.4221	10.479	9.4507	9.08547	9.39821	8.24079	-1.33659	2.52554	0.00370863	XM_004945809.1	LOC101749517	uncharacterized LOC101749517%2C transcript variant X1	Chr17	4657892	4662576	-	http://www.ncbi.nlm.nih.gov/gene/?term=XM_004945809.1
RB_p_000006995	10.4221	10.479	9.4507	9.08547	9.39821	8.24079	-1.33659	2.52554	0.00370863	XM_004945810.1	LOC101749517	uncharacterized LOC101749517%2C transcript variant X2	Chr17	4657892	4662579	-	http://www.ncbi.nlm.nih.gov/gene/?term=XM_004945810.1
RB_p_000001736	7.27146	6.36188	7.04985	6.04948	5.00623	5.7199	-1.32995	2.51393	0.000986904	XM_001234978.2	GLOD5	glyoxalase domain containing 5%2C transcript variant X1	Chr4	11297734	11303638	-	http://www.ncbi.nlm.nih.gov/gene/?term=XM_001234978.2
RB_p_000001736	7.27146	6.36188	7.04985	6.04948	5.00623	5.7199	-1.32995	2.51393	0.000986904	XM_004940768.1	GLOD5	glyoxalase domain containing 5%2C transcript variant X2	Chr4	11297734	11303638	-	http://www.ncbi.nlm.nih.gov/gene/?term=XM_004940768.1
RB_p_000017931	9.47776	10.3786	9.15292	8.16491	9.45224	7.97585	-1.31285	2.48432	0.00974007	XM_003642324.2	LOC427799	urotensin-2 receptor-like	Chr18	3512160	3542355	-	http://www.ncbi.nlm.nih.gov/gene/?term=XM_003642324.2
RB_p_000010763	9.49935	9.40088	9.39607	8.12412	8.12412	7.64386	-1.27676	2.42294	0.00960047	XM_004937867.1	DENND2A	DENN/MADD domain containing 2A%2C transcript variant X10	Chr1	56988403	57021344	-	http://www.ncbi.nlm.nih.gov/gene/?term=XM_004937867.1
RB_p_000017988	9.56843	8.2131	7.37287	8.31515	6.95128	6.40511	-1.26182	2.39798	0.00685665	NM_001199443.1	CDC42BPA	CDC42 binding protein kinase alpha (DMPK-like)	Chr3	11635694	11793888	+	http://www.ncbi.nlm.nih.gov/gene/?term=NM_001199443.1
RB_p_000013926	9.6425	10.3429	8.87728	8.38154	9.20212	7.82814	-1.26096	2.39655	0.00283057	XM_420764.4	PACRGL	chromosome 4 open reading frame 28	Chr4	74524779	74539587	-	http://www.ncbi.nlm.nih.gov/gene/?term=XM_420764.4
RB_p_000009550	10.9864	9.76942	10.2639	9.74273	8.73302	9.01472	-1.24914	2.37699	0.0035232	XM_004944364.1	CHST4	carbohydrate (N-acetylglucosamine 6-O) sulfotransferase 4%2C transcript variant X1	Chr11	19296282	19308607	+	http://www.ncbi.nlm.nih.gov/gene/?term=XM_004944364.1
RB_p_000009550	10.9864	9.76942	10.2639	9.74273	8.73302	9.01472	-1.24914	2.37699	0.0035232	XM_004944365.1	CHST4	carbohydrate (N-acetylglucosamine 6-O) sulfotransferase 4%2C transcript variant X2	Chr11	19296282	19308607	+	http://www.ncbi.nlm.nih.gov/gene/?term=XM_004944365.1
RB_p_000009550	10.9864	9.76942	10.2639	9.74273	8.73302	9.01472	-1.24914	2.37699	0.0035232	XM_004944366.1	CHST4	carbohydrate (N-acetylglucosamine 6-O) sulfotransferase 4%2C transcript variant X3	Chr11	19289886	19308607	+	http://www.ncbi.nlm.nih.gov/gene/?term=XM_004944366.1
RB_p_000009550	10.9864	9.76942	10.2639	9.74273	8.73302	9.01472	-1.24914	2.37699	0.0035232	XM_004944367.1	CHST4	carbohydrate (N-acetylglucosamine 6-O) sulfotransferase 4%2C transcript variant X4	Chr11	19295714	19308607	+	http://www.ncbi.nlm.nih.gov/gene/?term=XM_004944367.1
RB_p_000006790	8.1693	10.1364	8.46455	6.7039	8.633	7.21675	-1.2478	2.37479	0.00319335	XM_004950661.1	LOC101749050	myristoylated alanine-rich C-kinase substrate-like	ChrUn	35921	38799	-	http://www.ncbi.nlm.nih.gov/gene/?term=XM_004950661.1
RB_p_000012064	8.91588	9.38963	9.59898	7.5216	8.1472	8.18488	-1.24243	2.36596	0.00160884	XM_414185.4	MTHFSD	methenyltetrahydrofolate synthetase domain containing%2C transcript variant X2	Chr11	16833421	16847299	+	http://www.ncbi.nlm.nih.gov/gene/?term=XM_414185.4
RB_p_000005376	8.24793	6.74483	9.03755	7.01123	5.81284	7.88874	-1.2367	2.35659	0.006638	XM_001234987.3	PELI2	pellino homolog 2 (Drosophila)%2C transcript variant X1	Chr5	55840419	55909456	-	http://www.ncbi.nlm.nih.gov/gene/?term=XM_001234987.3
RB_p_000005376	8.24793	6.74483	9.03755	7.01123	5.81284	7.88874	-1.2367	2.35659	0.006638	XM_004936478.1	PELI2	pellino homolog 2 (Drosophila)%2C transcript variant X2	Chr5	55840419	55909460	-	http://www.ncbi.nlm.nih.gov/gene/?term=XM_004936478.1
RB_p_000005376	8.24793	6.74483	9.03755	7.01123	5.81284	7.88874	-1.2367	2.35659	0.006638	XM_004936479.1	PELI2	pellino homolog 2 (Drosophila)%2C transcript variant X3	Chr5	55840419	55909458	-	http://www.ncbi.nlm.nih.gov/gene/?term=XM_004936479.1
RB_p_000016476	9.28077	9.45687	9.98531	7.74651	8.23601	8.59898	-1.22085	2.33085	0.00427198	XM_004940712.1	RPS6KA6	ribosomal protein S6 kinase%2C 90kDa%2C polypeptide 6%2C transcript variant X4	Chr4	8966501	9006792	+	http://www.ncbi.nlm.nih.gov/gene/?term=XM_004940712.1
RB_p_000016476	9.28077	9.45687	9.98531	7.74651	8.23601	8.59898	-1.22085	2.33085	0.00427198	XM_004940713.1	RPS6KA6	ribosomal protein S6 kinase%2C 90kDa%2C polypeptide 6%2C transcript variant X5	Chr4	8966677	9006792	+	http://www.ncbi.nlm.nih.gov/gene/?term=XM_004940713.1
RB_p_000016476	9.28077	9.45687	9.98531	7.74651	8.23601	8.59898	-1.22085	2.33085	0.00427198	XM_420257.3	RPS6KA6	ribosomal protein S6 kinase%2C 90kDa%2C polypeptide 6%2C transcript variant X3	Chr4	8966501	9006792	+	http://www.ncbi.nlm.nih.gov/gene/?term=XM_420257.3
RB_p_000014718	8.87958	8.99859	9.58871	7.79116	7.71425	8.17991	-1.20743	2.30926	0.00542822	XM_004939962.1	GATA6	GATA binding protein 6	Chr2	102301081	102316871	+	http://www.ncbi.nlm.nih.gov/gene/?term=XM_004939962.1
RB_p_000017314	7.20457	6.34422	6.36188	5.72674	5.1558	4.77477	-1.20608	2.30711	0.00696466	XM_004937566.1	RAB3IP	RAB3A interacting protein (rabin3)%2C transcript variant X6	Chr1	35523225	35551858	+	http://www.ncbi.nlm.nih.gov/gene/?term=XM_004937566.1
RB_p_000017314	7.20457	6.34422	6.36188	5.72674	5.1558	4.77477	-1.20608	2.30711	0.00696466	XM_004937567.1	RAB3IP	RAB3A interacting protein (rabin3)%2C transcript variant X7	Chr1	35523225	35551858	+	http://www.ncbi.nlm.nih.gov/gene/?term=XM_004937567.1
RB_p_000017314	7.20457	6.34422	6.36188	5.72674	5.1558	4.77477	-1.20608	2.30711	0.00696466	XM_416092.4	RAB3IP	RAB3A interacting protein (rabin3)%2C transcript variant X5	Chr1	35522527	35551858	+	http://www.ncbi.nlm.nih.gov/gene/?term=XM_416092.4
RB_p_000006459	9.80695	9.97871	9.54545	8.62205	8.60363	8.43879	-1.20333	2.3027	0.00422567	XM_004941397.1	SOX6	SRY (sex determining region Y)-box 6%2C transcript variant X5	Chr5	10543745	10784962	-	http://www.ncbi.nlm.nih.gov/gene/?term=XM_004941397.1
RB_p_000006459	9.80695	9.97871	9.54545	8.62205	8.60363	8.43879	-1.20333	2.3027	0.00422567	XM_004941398.1	SOX6	SRY (sex determining region Y)-box 6%2C transcript variant X6	Chr5	10543745	10784962	-	http://www.ncbi.nlm.nih.gov/gene/?term=XM_004941398.1
RB_p_000006459	9.80695	9.97871	9.54545	8.62205	8.60363	8.43879	-1.20333	2.3027	0.00422567	XM_421000.4	SOX6	SRY (sex determining region Y)-box 6%2C transcript variant X4	Chr5	10543745	10784961	-	http://www.ncbi.nlm.nih.gov/gene/?term=XM_421000.4
RB_p_000016788	10.5254	9.31741	10.9753	9.32474	8.24436	10.0451	-1.20066	2.29844	0.005306	XM_004941148.1	LPHN3	latrophilin 3%2C transcript variant X21	Chr4	47308236	47786803	+	http://www.ncbi.nlm.nih.gov/gene/?term=XM_004941148.1
RB_p_000015142	8.41574	8.5068	8.2854	7.44915	7.21675	7.12799	-1.199	2.2958	0.00673632	XM_004940140.1	RALGAPA2	Ral GTPase activating protein%2C alpha subunit 2 (catalytic)%2C transcript variant X8	Chr3	3636235	3750426	+	http://www.ncbi.nlm.nih.gov/gene/?term=XM_004940140.1
RB_p_000015142	8.41574	8.5068	8.2854	7.44915	7.21675	7.12799	-1.199	2.2958	0.00673632	XM_004940141.1	RALGAPA2	Ral GTPase activating protein%2C alpha subunit 2 (catalytic)%2C transcript variant X9	Chr3	3636235	3750249	+	http://www.ncbi.nlm.nih.gov/gene/?term=XM_004940141.1
RB_p_000020216	11.1328	10.7501	10.8247	9.73936	9.62571	9.57033	-1.19895	2.29573	0.0037964	NM_001031472.1	SF3A1	splicing factor 3a%2C subunit 1%2C 120kDa	Chr15	10827349	10840825	+	http://www.ncbi.nlm.nih.gov/gene/?term=NM_001031472.1
RB_p_000011072	13.2793	13.166	12.5971	12.1817	11.9719	11.576	-1.19411	2.28803	0.00204931	XM_418257.4	SIN3B	SIN3 transcription regulator homolog B (yeast)	Chr28	4026868	4039727	-	http://www.ncbi.nlm.nih.gov/gene/?term=XM_418257.4
RB_p_000017888	7.74987	8.35315	9.27088	6.56605	7.16239	8.26444	-1.19076	2.28272	0.00285205	XM_004945320.1	LOC101751365	coiled-coil domain-containing protein 70-like%2C transcript variant X1	Chr14	9742411	9744845	+	http://www.ncbi.nlm.nih.gov/gene/?term=XM_004945320.1
RB_p_000017888	7.74987	8.35315	9.27088	6.56605	7.16239	8.26444	-1.19076	2.28272	0.00285205	XM_004945321.1	LOC101751365	coiled-coil domain-containing protein 70-like%2C transcript variant X2	Chr14	9742411	9744845	+	http://www.ncbi.nlm.nih.gov/gene/?term=XM_004945321.1
RB_p_000003281	9.57743	10.1926	9.57743	8.39124	8.94618	8.22038	-1.18619	2.2755	0.00156515	XM_003643937.2	LOC100857763	olfactory receptor 14J1-like	ChrUn	8907	9842	+	http://www.ncbi.nlm.nih.gov/gene/?term=XM_003643937.2
RB_p_000001776	8.14083	10.7063	10.7515	7.04985	9.5216	9.53382	-1.18468	2.27313	0.00106094	XM_421113.4	C11ORF49	chromosome 5 open reading frame%2C human C11orf49%2C transcript variant X2	Chr5	22503067	22592203	-	http://www.ncbi.nlm.nih.gov/gene/?term=XM_421113.4
RB_p_000004425	8.12412	7.0634	8.41891	6.93958	5.46519	7.15228	-1.18454	2.27291	0.00866178	XM_003642590.2	LOC100857845	transmembrane protein 136-like%2C transcript variant X1	Chr24	3777992	3781952	-	http://www.ncbi.nlm.nih.gov/gene/?term=XM_003642590.2
RB_p_000004425	8.12412	7.0634	8.41891	6.93958	5.46519	7.15228	-1.18454	2.27291	0.00866178	XM_004948023.1	LOC100857845	transmembrane protein 136-like%2C transcript variant X2	Chr24	3777992	3781715	-	http://www.ncbi.nlm.nih.gov/gene/?term=XM_004948023.1
RB_p_000007339	11.7322	10.4265	11.0563	10.4062	9.04849	9.87997	-1.17633	2.26002	0.00217746	XM_004947489.1	EFHD2	EF-hand domain family%2C member D2%2C transcript variant X3	Chr21	4927440	4930208	-	http://www.ncbi.nlm.nih.gov/gene/?term=XM_004947489.1
RB_p_000007339	11.7322	10.4265	11.0563	10.4062	9.04849	9.87997	-1.17633	2.26002	0.00217746	XM_004947490.1	EFHD2	EF-hand domain family%2C member D2%2C transcript variant X4	Chr21	4927440	4930169	-	http://www.ncbi.nlm.nih.gov/gene/?term=XM_004947490.1
RB_p_000007339	11.7322	10.4265	11.0563	10.4062	9.04849	9.87997	-1.17633	2.26002	0.00217746	XM_004947491.1	EFHD2	EF-hand domain family%2C member D2%2C transcript variant X5	Chr21	4927440	4930169	-	http://www.ncbi.nlm.nih.gov/gene/?term=XM_004947491.1
RB_p_000007339	11.7322	10.4265	11.0563	10.4062	9.04849	9.87997	-1.17633	2.26002	0.00217746	XM_428222.4	EFHD2	EF-hand domain family%2C member D2%2C transcript variant X2	Chr21	4927440	4930208	-	http://www.ncbi.nlm.nih.gov/gene/?term=XM_428222.4
RB_p_000000440	12.0444	11.1429	11.8846	10.8858	9.77066	10.7178	-1.16677	2.24508	0.00320008	XM_428543.4	C1QL4	complement component 1%2C q subcomponent-like 4%2C transcript variant X1	Chr27	1324436	1331767	-	http://www.ncbi.nlm.nih.gov/gene/?term=XM_428543.4
RB_p_000001167	10.1448	9.71124	6.75822	8.92778	8.54496	5.42365	-1.16627	2.24431	0.00161351	XM_001234081.3	GRAP2	GRB2-related adaptor protein 2%2C transcript variant X1	Chr1	50156944	50196770	-	http://www.ncbi.nlm.nih.gov/gene/?term=XM_001234081.3
RB_p_000001167	10.1448	9.71124	6.75822	8.92778	8.54496	5.42365	-1.16627	2.24431	0.00161351	XM_004937732.1	GRAP2	GRB2-related adaptor protein 2%2C transcript variant X2	Chr1	50156944	50175870	-	http://www.ncbi.nlm.nih.gov/gene/?term=XM_004937732.1
RB_p_000009314	10.8517	10.824	10.474	9.65866	9.87575	9.19229	-1.16531	2.24281	0.00755137	XM_004935406.1	ABCC10	ATP-binding cassette%2C sub-family C (CFTR/MRP)%2C member 10%2C transcript variant X4	Chr3	30348466	30360240	-	http://www.ncbi.nlm.nih.gov/gene/?term=XM_004935406.1
RB_p_000008770	10.8994	9.97871	10.4265	9.78382	9.12153	9.26854	-1.15798	2.23146	0.00801572	XM_004948224.1	LOC101747796	loricrin-like	Chr25	796943	801869	-	http://www.ncbi.nlm.nih.gov/gene/?term=XM_004948224.1
RB_p_000001831	7.30834	8.05393	8.98939	6.13933	6.90087	7.85331	-1.15306	2.22385	6.8014e-05	XM_003642389.2	LOC100858466	tRNA wybutosine-synthesizing protein 1 homolog%2C transcript variant X1	Chr19	843989	852198	+	http://www.ncbi.nlm.nih.gov/gene/?term=XM_003642389.2
RB_p_000001831	7.30834	8.05393	8.98939	6.13933	6.90087	7.85331	-1.15306	2.22385	6.8014e-05	XM_004946424.1	LOC100858466	tRNA wybutosine-synthesizing protein 1 homolog%2C transcript variant X2	Chr19	844163	852198	+	http://www.ncbi.nlm.nih.gov/gene/?term=XM_004946424.1
RB_p_000001831	7.30834	8.05393	8.98939	6.13933	6.90087	7.85331	-1.15306	2.22385	6.8014e-05	XM_004946425.1	LOC100858466	tRNA wybutosine-synthesizing protein 1 homolog%2C transcript variant X3	Chr19	843717	852198	+	http://www.ncbi.nlm.nih.gov/gene/?term=XM_004946425.1
RB_p_000001831	7.30834	8.05393	8.98939	6.13933	6.90087	7.85331	-1.15306	2.22385	6.8014e-05	XM_004946426.1	LOC100858466	tRNA wybutosine-synthesizing protein 1 homolog%2C transcript variant X4	Chr19	843952	852198	+	http://www.ncbi.nlm.nih.gov/gene/?term=XM_004946426.1
RB_p_000011858	5.3368	5.4815	7.44087	4.32947	4.31138	6.48784	-1.15203	2.22226	0.0038842	XM_004942068.1	LOC423731	dual specificity phosphatase 13-like%2C transcript variant X1	Chr6	14476526	14481409	+	http://www.ncbi.nlm.nih.gov/gene/?term=XM_004942068.1
RB_p_000011858	5.3368	5.4815	7.44087	4.32947	4.31138	6.48784	-1.15203	2.22226	0.0038842	XM_004942069.1	LOC423731	dual specificity phosphatase 13-like%2C transcript variant X2	Chr6	14465904	14481409	+	http://www.ncbi.nlm.nih.gov/gene/?term=XM_004942069.1
RB_p_000011858	5.3368	5.4815	7.44087	4.32947	4.31138	6.48784	-1.15203	2.22226	0.0038842	XM_421606.2	LOC423731	dual specificity phosphatase 13-like%2C transcript variant X3	Chr6	14465904	14481409	+	http://www.ncbi.nlm.nih.gov/gene/?term=XM_421606.2
RB_p_000009970	8.56415	8.06878	9.58684	7.41574	6.93958	8.41785	-1.14841	2.21669	9.99762e-05	XM_001234926.2	HOXB13	homeobox B13	Chr27	3529535	3532219	+	http://www.ncbi.nlm.nih.gov/gene/?term=XM_001234926.2
RB_p_000020390	8.97334	9.90727	9.64903	7.60918	8.93664	8.50879	-1.14025	2.20419	0.00954111	XM_414186.4	FOXF1	forkhead box F1	Chr11	16857264	16861285	-	http://www.ncbi.nlm.nih.gov/gene/?term=XM_414186.4
RB_p_000002169	10.9101	9.87652	10.8738	9.89482	8.57365	9.74273	-1.1311	2.19025	0.00523883	XM_413836.4	HOMER2	homer homolog 2 (Drosophila)	Chr10	10609664	10660911	-	http://www.ncbi.nlm.nih.gov/gene/?term=XM_413836.4
RB_p_000004383	9.42679	10.1277	10.8182	7.96867	8.99859	9.27903	-1.12908	2.18719	0.00820801	NM_001031187.1	PDHX	pyruvate dehydrogenase complex%2C component X	Chr5	18152188	18191509	+	http://www.ncbi.nlm.nih.gov/gene/?term=NM_001031187.1
RB_p_000020109	10.4471	11.1858	10.8738	9.59898	10.0974	9.76736	-1.10647	2.15318	0.00667352	XM_001232051.3	DDX50	DEAD (Asp-Glu-Ala-Asp) box polypeptide 50	Chr6	10368841	10382418	+	http://www.ncbi.nlm.nih.gov/gene/?term=XM_001232051.3
RB_p_000001551	8.63934	8.73047	10.2128	7.16239	7.63662	8.76736	-1.09385	2.13442	0.00830758	XM_004947437.1	LOC428186	uncharacterized LOC428186%2C transcript variant X3	Chr21	2848153	2851066	+	http://www.ncbi.nlm.nih.gov/gene/?term=XM_004947437.1
RB_p_000013205	9.35039	9.35149	9.07815	8.39553	8.26444	8.01123	-1.08594	2.12276	0.00157112	XM_004937196.1	LOC101750145	uncharacterized LOC101750145	ChrZ	11123793	11165058	-	http://www.ncbi.nlm.nih.gov/gene/?term=XM_004937196.1
RB_p_000020513	9.81878	9.78504	10.5866	8.62936	8.73978	9.68387	-1.079	2.11257	0.00620432	XM_004946074.1	WDR16	WD repeat domain 16%2C transcript variant X1	Chr18	2155378	2174344	+	http://www.ncbi.nlm.nih.gov/gene/?term=XM_004946074.1
RB_p_000020513	9.81878	9.78504	10.5866	8.62936	8.73978	9.68387	-1.079	2.11257	0.00620432	XM_415591.3	WDR16	WD repeat domain 16%2C transcript variant X2	Chr18	2155276	2174344	+	http://www.ncbi.nlm.nih.gov/gene/?term=XM_415591.3
RB_p_000006907	12.9957	11.535	13.1612	11.9197	10.7283	12.1371	-1.076	2.10818	0.00717123	XM_004939310.1	ASB4	ankyrin repeat and SOCS box containing 4%2C transcript variant X1	Chr2	24010662	24019868	+	http://www.ncbi.nlm.nih.gov/gene/?term=XM_004939310.1
RB_p_000006907	12.9957	11.535	13.1612	11.9197	10.7283	12.1371	-1.076	2.10818	0.00717123	XM_418670.3	ASB4	ankyrin repeat and SOCS box containing 4%2C transcript variant X2	Chr2	24010661	24019868	+	http://www.ncbi.nlm.nih.gov/gene/?term=XM_418670.3
RB_p_000020509	8.61195	7.94691	9.54545	7.54496	6.80735	8.41257	-1.06698	2.09505	0.00043252	XM_004943009.1	KYNU	kynureninase%2C transcript variant X6	Chr7	32146523	32198526	+	http://www.ncbi.nlm.nih.gov/gene/?term=XM_004943009.1
RB_p_000020509	8.61195	7.94691	9.54545	7.54496	6.80735	8.41257	-1.06698	2.09505	0.00043252	XM_004943010.1	KYNU	kynureninase%2C transcript variant X7	Chr7	32144030	32198526	+	http://www.ncbi.nlm.nih.gov/gene/?term=XM_004943010.1
RB_p_000020509	8.61195	7.94691	9.54545	7.54496	6.80735	8.41257	-1.06698	2.09505	0.00043252	XM_004943011.1	KYNU	kynureninase%2C transcript variant X8	Chr7	32141000	32198526	+	http://www.ncbi.nlm.nih.gov/gene/?term=XM_004943011.1
RB_p_000020509	8.61195	7.94691	9.54545	7.54496	6.80735	8.41257	-1.06698	2.09505	0.00043252	XM_004943012.1	KYNU	kynureninase%2C transcript variant X9	Chr7	32146535	32198526	+	http://www.ncbi.nlm.nih.gov/gene/?term=XM_004943012.1
RB_p_000020509	8.61195	7.94691	9.54545	7.54496	6.80735	8.41257	-1.06698	2.09505	0.00043252	XM_004943013.1	KYNU	kynureninase%2C transcript variant X10	Chr7	32144086	32198526	+	http://www.ncbi.nlm.nih.gov/gene/?term=XM_004943013.1
RB_p_000020509	8.61195	7.94691	9.54545	7.54496	6.80735	8.41257	-1.06698	2.09505	0.00043252	XM_422147.4	KYNU	kynureninase%2C transcript variant X5	Chr7	32143316	32198526	+	http://www.ncbi.nlm.nih.gov/gene/?term=XM_422147.4
RB_p_000008466	10.8384	9.41125	9.65553	9.6425	8.15861	8.59898	-1.05655	2.07995	0.00247703	XM_004935171.1	LPCAT1	lysophosphatidylcholine acyltransferase 1%2C transcript variant X3	Chr2	85836970	85899182	-	http://www.ncbi.nlm.nih.gov/gene/?term=XM_004935171.1
RB_p_000008466	10.8384	9.41125	9.65553	9.6425	8.15861	8.59898	-1.05655	2.07995	0.00247703	XM_419059.4	LPCAT1	lysophosphatidylcholine acyltransferase 1%2C transcript variant X2	Chr2	85836970	85899182	-	http://www.ncbi.nlm.nih.gov/gene/?term=XM_419059.4
RB_p_000011520	7.33316	7.33985	8.98157	6.31279	6.03301	7.94251	-1.02706	2.03786	0.00673213	NM_001012921.1	GTDC1	glycosyltransferase-like domain containing 1	Chr7	32617755	32782028	-	http://www.ncbi.nlm.nih.gov/gene/?term=NM_001012921.1
RB_p_000016550	9.66622	7.98299	8.98797	8.83999	6.90087	7.9629	-1.02508	2.03507	0.00623264	XM_004936840.1	C8H1ORF168	chromosome 8 open reading frame%2C human C1orf168%2C transcript variant X14	Chr8	24687125	24705957	-	http://www.ncbi.nlm.nih.gov/gene/?term=XM_004936840.1
RB_p_000017194	6.60363	8.98157	7.13443	5.83832	8.19845	6.1187	-1.01573	2.02192	0.00879033	XM_004935488.1	PGBD5	piggyBac transposable element derived 5	Chr3	39643380	39685114	-	http://www.ncbi.nlm.nih.gov/gene/?term=XM_004935488.1
RB_p_000010412	8.71682	8.7936	8.62205	9.74693	9.64656	9.72835	1.01153	2.01604	0.00562396	XM_004948673.1	PRAM1	PML-RARA regulated adaptor molecule 1%2C transcript variant X4	Chr28	908209	912150	+	http://www.ncbi.nlm.nih.gov/gene/?term=XM_004948673.1
RB_p_000010412	8.71682	8.7936	8.62205	9.74693	9.64656	9.72835	1.01153	2.01604	0.00562396	XM_004948674.1	PRAM1	PML-RARA regulated adaptor molecule 1%2C transcript variant X5	Chr28	906907	912150	+	http://www.ncbi.nlm.nih.gov/gene/?term=XM_004948674.1
RB_p_000010412	8.71682	8.7936	8.62205	9.74693	9.64656	9.72835	1.01153	2.01604	0.00562396	XM_418187.3	PRAM1	PML-RARA regulated adaptor molecule 1%2C transcript variant X3	Chr28	908208	912150	+	http://www.ncbi.nlm.nih.gov/gene/?term=XM_418187.3
RB_p_000020115	7.88874	8.0728	8.62936	9.08547	9.03205	9.60502	1.01267	2.01764	0.00533778	NM_206952.1	DNMT1	DNA (cytosine-5-)-methyltransferase 1	ChrUn;ChrUn	237;4104	12479;4491	-;-	http://www.ncbi.nlm.nih.gov/gene/?term=NM_206952.1
RB_p_000004549	6.20929	6.28066	6.39228	7.29692	7.16239	7.35755	1.01626	2.02267	0.00371489	NM_204386.1	LOC378902	death domain-containing tumor necrosis factor receptor superfamily member 23	Chr5	12438804	12445046	+	http://www.ncbi.nlm.nih.gov/gene/?term=NM_204386.1
RB_p_000011421	9.35149	9.51718	9.47218	10.3315	10.5105	10.4993	1.02716	2.03801	0.000197007	NM_001142671.1	LOC428961	dopamine D1C receptor	Chr6	19595002	19596379	-	http://www.ncbi.nlm.nih.gov/gene/?term=NM_001142671.1
RB_p_000019415	11.3568	11.3729	10.907	12.6189	12.3862	12.3073	1.0294	2.04118	0.00843602	NM_001006453.1	ASAH1	N-acylsphingosine amidohydrolase (acid ceramidase) 1	Chr4	62385166	62400381	+	http://www.ncbi.nlm.nih.gov/gene/?term=NM_001006453.1
RB_p_000020663	6.61471	6.2853	6.04947	8.05257	7.29692	7.31967	1.03438	2.04823	0.00985005	NM_205486.1	HMGB2	high mobility group box 2	Chr4	42741344	42743019	-	http://www.ncbi.nlm.nih.gov/gene/?term=NM_205486.1
RB_p_000004316	9.87805	9.62753	10.3794	10.9289	10.6584	11.3105	1.05084	2.07173	0.00135591	XM_001232072.3	LOC768911	probable ribosome biogenesis protein RLP24-like	Chr10	7515845	7524331	+	http://www.ncbi.nlm.nih.gov/gene/?term=XM_001232072.3
RB_p_000002966	5.29132	6.2853	7.59339	6.49985	7.33762	8.54496	1.05233	2.07387	0.00483768	XM_416307.4	POLR3B	polymerase (RNA) III (DNA directed) polypeptide B%2C transcript variant X2	Chr1	53773509	53841530	-	http://www.ncbi.nlm.nih.gov/gene/?term=XM_416307.4
RB_p_000007517	8.88111	9.53333	9.02306	9.65508	10.4171	10.0821	1.05909	2.08361	0.00830158	NM_001006573.1	LOC427001	exonuclease NEF-sp	Chr14	14927397	14941971	+	http://www.ncbi.nlm.nih.gov/gene/?term=NM_001006573.1
RB_p_000013459	8.88111	9.44734	8.50978	9.94361	10.2627	9.63072	1.0625	2.08855	0.00866532	NM_001031094.1	UBXN2A	UBX domain protein 2A	Chr3	103726226	103743261	+	http://www.ncbi.nlm.nih.gov/gene/?term=NM_001031094.1
RB_p_000009747	12.26	12.4157	12.1304	13.2573	13.3328	13.3307	1.0707	2.10046	0.00652475	XM_004950088.1	LOC101751375	T-cell-interacting%2C activating receptor on myeloid cells protein 1-like	ChrUn	714	1866	-	http://www.ncbi.nlm.nih.gov/gene/?term=XM_004950088.1
RB_p_000005818	6.17972	5.8064	4.98354	7.50383	6.88874	6.49985	1.08234	2.11747	0.00909295	XM_004949227.1	CZH9ORF3	chromosome Z open reading frame%2C human C9orf3%2C transcript variant X5	ChrZ	41334770	41448625	+	http://www.ncbi.nlm.nih.gov/gene/?term=XM_004949227.1
RB_p_000014611	10.7004	10.9194	10.9855	11.9804	12.0901	12.0085	1.08909	2.1274	0.00410835	NM_001031086.1	SLC17A5	solute carrier family 17 (anion/sugar transporter)%2C member 5	Chr3	80868242	80893962	+	http://www.ncbi.nlm.nih.gov/gene/?term=NM_001031086.1
RB_p_000017340	8.44812	8.35645	8.42206	9.53382	9.52601	9.36687	1.10395	2.14942	0.00375779	XM_004945285.1	PM5	pM5 protein%2C transcript variant X4	Chr14	7704284	7729164	+	http://www.ncbi.nlm.nih.gov/gene/?term=XM_004945285.1
RB_p_000013678	8.75989	8.07815	8.97728	9.98085	9.35149	9.90896	1.14907	2.2177	0.00854395	NM_001037173.1	MORF4L1	mortality factor 4 like 1%2C transcript variant 1	Chr10	19142759	19164790	-	http://www.ncbi.nlm.nih.gov/gene/?term=NM_001037173.1
RB_p_000013678	8.75989	8.07815	8.97728	9.98085	9.35149	9.90896	1.14907	2.2177	0.00854395	NM_001037176.1	MORF4L1	mortality factor 4 like 1%2C transcript variant 2	Chr10	19142759	19164790	-	http://www.ncbi.nlm.nih.gov/gene/?term=NM_001037176.1
RB_p_000001468	8.72451	7.47978	7.71425	9.98904	8.54013	8.88836	1.17412	2.25655	0.00255516	XM_416224.4	MEI1	meiosis inhibitor 1	Chr1	49374134	49410767	-	http://www.ncbi.nlm.nih.gov/gene/?term=XM_416224.4
RB_p_000018524	9.1743	9.09935	9.35645	10.0681	10.3508	10.4009	1.1765	2.26028	0.00937397	XM_003641956.2	CDH3	cadherin 3%2C type 1%2C P-cadherin (placental)	Chr11	18311391	18316948	+	http://www.ncbi.nlm.nih.gov/gene/?term=XM_003641956.2
RB_p_000018140	8.87498	9.36687	9.36413	10.4788	10.5507	10.925	1.18661	2.27618	0.00836271	XM_004938497.1	MITD1	MIT%2C microtubule interacting and transport%2C domain containing 1%2C transcript variant X3	Chr1	131862624	131867272	-	http://www.ncbi.nlm.nih.gov/gene/?term=XM_004938497.1
RB_p_000018140	8.87498	9.36687	9.36413	10.4788	10.5507	10.925	1.18661	2.27618	0.00836271	XM_416894.3	MITD1	MIT%2C microtubule interacting and transport%2C domain containing 1%2C transcript variant X2	Chr1	131862624	131867272	-	http://www.ncbi.nlm.nih.gov/gene/?term=XM_416894.3
RB_p_000018876	8.38154	8.00141	8.49486	9.53576	9.58871	9.78504	1.20717	2.30885	0.00893262	NM_001110364.1	CALM1	calmodulin 1 (phosphorylase kinase%2C delta)	Chr5	43135797	43143958	+	http://www.ncbi.nlm.nih.gov/gene/?term=NM_001110364.1
RB_p_000002769	9.22219	9.51718	9.8746	10.6345	10.726	11.1896	1.20883	2.3115	0.00199905	NM_001031411.2	UBE2R2	ubiquitin-conjugating enzyme E2R 2	ChrZ	7163004	7214037	+	http://www.ncbi.nlm.nih.gov/gene/?term=NM_001031411.2
RB_p_000016289	8.74399	8.94325	9.46557	9.71339	10.1727	10.5997	1.22949	2.34485	0.00464306	NM_204293.1	CACNA1B	calcium channel%2C voltage-dependent%2C N type%2C alpha 1B subunit	Chr17	2100620	2358279	+	http://www.ncbi.nlm.nih.gov/gene/?term=NM_204293.1
RB_p_000007314	10.0288	9.11699	9.29059	11.1494	10.446	10.5206	1.23002	2.34571	0.0023988	NM_001012857.1	KLHL7	kelch-like 7 (Drosophila)	Chr2	31085291	31108849	+	http://www.ncbi.nlm.nih.gov/gene/?term=NM_001012857.1
RB_p_000012067	10.0217	8.95638	9.08547	11.2323	9.85292	10.3239	1.23843	2.35941	0.00952411	XM_004934551.1	BRWD1	bromodomain and WD repeat domain containing 1%2C transcript variant X5	Chr1	107307364	107359546	-	http://www.ncbi.nlm.nih.gov/gene/?term=XM_004934551.1
RB_p_000012067	10.0217	8.95638	9.08547	11.2323	9.85292	10.3239	1.23843	2.35941	0.00952411	XM_004934552.1	BRWD1	bromodomain and WD repeat domain containing 1%2C transcript variant X6	Chr1	107307364	107359546	-	http://www.ncbi.nlm.nih.gov/gene/?term=XM_004934552.1
RB_p_000012067	10.0217	8.95638	9.08547	11.2323	9.85292	10.3239	1.23843	2.35941	0.00952411	XM_004934553.1	BRWD1	bromodomain and WD repeat domain containing 1%2C transcript variant X7	Chr1	107307364	107359546	-	http://www.ncbi.nlm.nih.gov/gene/?term=XM_004934553.1
RB_p_000012067	10.0217	8.95638	9.08547	11.2323	9.85292	10.3239	1.23843	2.35941	0.00952411	XM_416730.4	BRWD1	bromodomain and WD repeat domain containing 1%2C transcript variant X4	Chr1	107307364	107359143	-	http://www.ncbi.nlm.nih.gov/gene/?term=XM_416730.4
RB_p_000019689	8.60084	8.66888	8.19845	9.78382	10.0515	9.84784	1.247	2.37347	0.00912057	XM_001232125.3	LOC768955	putative uncharacterized protein C16orf96-like%2C transcript variant X1	Chr14	12405319	12410218	-	http://www.ncbi.nlm.nih.gov/gene/?term=XM_001232125.3
RB_p_000019689	8.60084	8.66888	8.19845	9.78382	10.0515	9.84784	1.247	2.37347	0.00912057	XM_004945377.1	LOC768955	putative uncharacterized protein C16orf96-like%2C transcript variant X2	Chr14	12405319	12410236	-	http://www.ncbi.nlm.nih.gov/gene/?term=XM_004945377.1
RB_p_000019689	8.60084	8.66888	8.19845	9.78382	10.0515	9.84784	1.247	2.37347	0.00912057	XM_004945378.1	LOC768955	putative uncharacterized protein C16orf96-like%2C transcript variant X3	Chr14	12405319	12410225	-	http://www.ncbi.nlm.nih.gov/gene/?term=XM_004945378.1
RB_p_000020095	6.53528	5.17597	5.51354	7.61839	6.3286	6.76155	1.24801	2.37514	0.00168992	NM_205190.1	RET	ret proto-oncogene	Chr6	4287194	4363219	-	http://www.ncbi.nlm.nih.gov/gene/?term=NM_205190.1
RB_p_000013420	10.5997	10.0841	10.1411	11.7225	11.2899	11.3986	1.25746	2.39075	0.00107468	XM_004950864.1	LOC100857932	mucin-2-like	ChrUn	3174	4388	-	http://www.ncbi.nlm.nih.gov/gene/?term=XM_004950864.1
RB_p_000005082	10.4165	9.90124	9.71124	11.312	11.1611	10.8361	1.25989	2.39477	0.00932949	XM_003643688.2	LOC100857740	protocadherin beta-4-like	ChrUn	1189	3992	+	http://www.ncbi.nlm.nih.gov/gene/?term=XM_003643688.2
RB_p_000005082	10.4165	9.90124	9.71124	11.312	11.1611	10.8361	1.25989	2.39477	0.00932949	XM_004950631.1	LOC100859377	protocadherin beta-4-like	ChrUn	7432	10394	+	http://www.ncbi.nlm.nih.gov/gene/?term=XM_004950631.1
RB_p_000005859	7.62936	7.99294	8.28193	9.14911	9.26209	9.36851	1.26916	2.41021	0.00931529	NM_001006373.1	BLOC1S5	muted homolog (mouse)	Chr2	64404617	64418132	+	http://www.ncbi.nlm.nih.gov/gene/?term=NM_001006373.1
RB_p_000007470	10.1501	10.2814	10.3628	11.4093	11.5586	11.8336	1.27725	2.42376	0.00256135	XM_004938012.1	CYB5R3	cytochrome b5 reductase 3%2C transcript variant X5	Chr1	68486279	68499605	-	http://www.ncbi.nlm.nih.gov/gene/?term=XM_004938012.1
RB_p_000007470	10.1501	10.2814	10.3628	11.4093	11.5586	11.8336	1.27725	2.42376	0.00256135	XM_004938013.1	CYB5R3	cytochrome b5 reductase 3%2C transcript variant X6	Chr1	68486279	68499605	-	http://www.ncbi.nlm.nih.gov/gene/?term=XM_004938013.1
RB_p_000007906	4.09565	4.15774	5.06146	5.44041	5.30055	6.03852	1.28267	2.43289	0.00836885	XM_426117.3	CAPN8	calpain 8	Chr3	17045940	17074147	+	http://www.ncbi.nlm.nih.gov/gene/?term=XM_426117.3
RB_p_000015335	10.0478	9.87805	9.16616	11.3162	11.172	10.7382	1.29399	2.45205	0.00494038	XM_423449.4	ABCB6	ATP-binding cassette%2C sub-family B (MDR/TAP)%2C member 6	Chr7	21731059	21735973	+	http://www.ncbi.nlm.nih.gov/gene/?term=XM_423449.4
RB_p_000007206	7.76818	8.01681	8.1693	9.23482	9.31175	9.42679	1.29494	2.45367	0.00230189	NM_204586.2	GJA1	gap junction protein%2C alpha 1%2C 43kDa	Chr3	61222961	61230459	-	http://www.ncbi.nlm.nih.gov/gene/?term=NM_204586.2
RB_p_000005165	9.05731	9.16113	9.52601	10.4592	10.3259	10.7538	1.29804	2.45895	0.00312795	NM_204825.1	UCHL3	ubiquitin carboxyl-terminal esterase L3 (ubiquitin thiolesterase)	Chr1	154197387	154237747	-	http://www.ncbi.nlm.nih.gov/gene/?term=NM_204825.1
RB_p_000018965	10.7598	9.05189	9.18549	11.9488	10.3775	10.4868	1.30134	2.46458	0.00109172	NM_001031181.2	WEE1	WEE1 homolog (S. pombe)	Chr5	8755031	8763532	-	http://www.ncbi.nlm.nih.gov/gene/?term=NM_001031181.2
RB_p_000013359	9.381	9.76942	9.64386	10.8661	10.9564	10.9625	1.31252	2.48375	0.00417925	XM_423740.4	LOC426062	olfactory receptor 14J1-like	ChrUn	256412	257380	+	http://www.ncbi.nlm.nih.gov/gene/?term=XM_423740.4
RB_p_000010603	7.70044	7.50184	7.77643	9.13635	8.74315	9.01472	1.31428	2.48678	0.00249962	XM_004940412.1	UBE2CBP	ubiquitin-conjugating enzyme E2C binding protein%2C transcript variant X1	Chr3	77405016	77455021	+	http://www.ncbi.nlm.nih.gov/gene/?term=XM_004940412.1
RB_p_000018343	9.86612	10.0307	10.2249	11.2087	11.349	11.8505	1.31834	2.49379	0.00473035	NM_001006484.1	TTC7B	tetratricopeptide repeat domain 7B	Chr5	43253728	43373750	-	http://www.ncbi.nlm.nih.gov/gene/?term=NM_001006484.1
RB_p_000015889	11.3662	11.4873	11.1638	12.6944	12.8326	12.327	1.32817	2.51084	0.00205513	XM_004946406.1	BZRAP1	benzodiazapine receptor (peripheral) associated protein 1%2C transcript variant X8	Chr19	435565	487624	-	http://www.ncbi.nlm.nih.gov/gene/?term=XM_004946406.1
RB_p_000015889	11.3662	11.4873	11.1638	12.6944	12.8326	12.327	1.32817	2.51084	0.00205513	XM_004946407.1	BZRAP1	benzodiazapine receptor (peripheral) associated protein 1%2C transcript variant X9	Chr19	435565	487624	-	http://www.ncbi.nlm.nih.gov/gene/?term=XM_004946407.1
RB_p_000013179	8.19476	7.33316	8.00141	9.70131	8.80332	9.33204	1.33063	2.51512	0.00139155	NM_001199000.1	NFAT5	nuclear factor of activated T-cells 5%2C tonicity-responsive	Chr11	18415930	18474957	+	http://www.ncbi.nlm.nih.gov/gene/?term=NM_001199000.1
RB_p_000014035	9.02929	8.20335	9.31288	10.3603	9.51126	10.4795	1.33101	2.51579	0.00163611	XM_004950444.1	LOC101748916	extensin-like	ChrUn	819	3824	-	http://www.ncbi.nlm.nih.gov/gene/?term=XM_004950444.1
RB_p_000007955	6.47978	8.53722	7.01402	7.64386	9.72323	8.35865	1.34463	2.53965	0.00212638	NM_001113290.1	DRD2	dopamine receptor D2	Chr24	5748287	5753356	+	http://www.ncbi.nlm.nih.gov/gene/?term=NM_001113290.1
RB_p_000013401	7.56605	6.43462	5.9419	8.96867	7.78463	7.49386	1.35002	2.54915	0.00177211	XM_422628.4	SGPP2	sphingosine-1-phosphate phosphatase 2	Chr9	7448614	7472215	+	http://www.ncbi.nlm.nih.gov/gene/?term=XM_422628.4
RB_p_000014949	8.75822	9.04508	8.0348	10.1427	10.1176	9.25857	1.35942	2.56582	0.00534556	NM_001012941.2	APCDD1	adenomatosis polyposis coli down-regulated 1	Chr2	98186565	98217424	+	http://www.ncbi.nlm.nih.gov/gene/?term=NM_001012941.2
RB_p_000008800	8.00141	8.67419	8.40088	9.64926	9.93221	9.77066	1.36978	2.58432	0.00654776	XM_003640479.2	LOC100857673	nucleolar pre-ribosomal-associated protein 1-like	Chr1	104229673	104274465	-	http://www.ncbi.nlm.nih.gov/gene/?term=XM_003640479.2
RB_p_000015656	3.29583	4.38245	4.45019	4.499	5.76712	6.03302	1.38467	2.61112	0.00616142	XM_003641314.2	PPFIBP2	PTPRF interacting protein%2C binding protein 2 (liprin beta 2)%2C transcript variant X1	Chr5	6774141	6847965	+	http://www.ncbi.nlm.nih.gov/gene/?term=XM_003641314.2
RB_p_000015656	3.29583	4.38245	4.45019	4.499	5.76712	6.03302	1.38467	2.61112	0.00616142	XM_004941353.1	PPFIBP2	PTPRF interacting protein%2C binding protein 2 (liprin beta 2)%2C transcript variant X2	Chr5	6757211	6847965	+	http://www.ncbi.nlm.nih.gov/gene/?term=XM_004941353.1
RB_p_000015656	3.29583	4.38245	4.45019	4.499	5.76712	6.03302	1.38467	2.61112	0.00616142	XM_004941354.1	PPFIBP2	PTPRF interacting protein%2C binding protein 2 (liprin beta 2)%2C transcript variant X3	Chr5	6774141	6847965	+	http://www.ncbi.nlm.nih.gov/gene/?term=XM_004941354.1
RB_p_000015656	3.29583	4.38245	4.45019	4.499	5.76712	6.03302	1.38467	2.61112	0.00616142	XM_004941355.1	PPFIBP2	PTPRF interacting protein%2C binding protein 2 (liprin beta 2)%2C transcript variant X4	Chr5	6774141	6847965	+	http://www.ncbi.nlm.nih.gov/gene/?term=XM_004941355.1
RB_p_000015656	3.29583	4.38245	4.45019	4.499	5.76712	6.03302	1.38467	2.61112	0.00616142	XM_004941356.1	PPFIBP2	PTPRF interacting protein%2C binding protein 2 (liprin beta 2)%2C transcript variant X5	Chr5	6774141	6847965	+	http://www.ncbi.nlm.nih.gov/gene/?term=XM_004941356.1
RB_p_000015656	3.29583	4.38245	4.45019	4.499	5.76712	6.03302	1.38467	2.61112	0.00616142	XM_004941357.1	PPFIBP2	PTPRF interacting protein%2C binding protein 2 (liprin beta 2)%2C transcript variant X6	Chr5	6774141	6847965	+	http://www.ncbi.nlm.nih.gov/gene/?term=XM_004941357.1
RB_p_000015656	3.29583	4.38245	4.45019	4.499	5.76712	6.03302	1.38467	2.61112	0.00616142	XM_004941358.1	PPFIBP2	PTPRF interacting protein%2C binding protein 2 (liprin beta 2)%2C transcript variant X7	Chr5	6774141	6847965	+	http://www.ncbi.nlm.nih.gov/gene/?term=XM_004941358.1
RB_p_000015656	3.29583	4.38245	4.45019	4.499	5.76712	6.03302	1.38467	2.61112	0.00616142	XM_004941359.1	PPFIBP2	PTPRF interacting protein%2C binding protein 2 (liprin beta 2)%2C transcript variant X8	Chr5	6774141	6847965	+	http://www.ncbi.nlm.nih.gov/gene/?term=XM_004941359.1
RB_p_000015656	3.29583	4.38245	4.45019	4.499	5.76712	6.03302	1.38467	2.61112	0.00616142	XM_004941360.1	PPFIBP2	PTPRF interacting protein%2C binding protein 2 (liprin beta 2)%2C transcript variant X9	Chr5	6795872	6847965	+	http://www.ncbi.nlm.nih.gov/gene/?term=XM_004941360.1
RB_p_000015615	7.46148	7.08481	8.17118	8.84627	8.50084	9.40195	1.38479	2.61135	0.00181072	XM_003643118.2	SMARCD1	SWI/SNF related%2C matrix associated%2C actin dependent regulator of chromatin%2C subfamily d%2C member 1%2C transcript variant X1	chrLGE22C19W28_E50C23	294950	302032	-	http://www.ncbi.nlm.nih.gov/gene/?term=XM_003643118.2
RB_p_000015615	7.46148	7.08481	8.17118	8.84627	8.50084	9.40195	1.38479	2.61135	0.00181072	XM_424488.4	SMARCD1	SWI/SNF related%2C matrix associated%2C actin dependent regulator of chromatin%2C subfamily d%2C member 1%2C transcript variant X2	chrLGE22C19W28_E50C23	294950	302032	-	http://www.ncbi.nlm.nih.gov/gene/?term=XM_424488.4
RB_p_000011300	5.05059	5.30053	7.00843	6.43462	6.69349	8.13571	1.39296	2.62616	0.00445016	NM_204245.1	CRY1	cryptochrome 1 (photolyase-like)	Chr1	53554188	53588470	-	http://www.ncbi.nlm.nih.gov/gene/?term=NM_204245.1
RB_p_000007817	6.45121	6.96	5.86338	7.84549	8.30606	7.38586	1.39428	2.62857	0.00136987	NM_001007834.1	SYNGR3	synaptogyrin 3	Chr14	6170623	6190154	+	http://www.ncbi.nlm.nih.gov/gene/?term=NM_001007834.1
RB_p_000017310	9.19906	9.09342	9.08547	10.7444	10.25	10.5058	1.41239	2.66178	0.00688218	XM_003642057.2	MED7	mediator complex subunit 7%2C transcript variant 1	Chr13	10774291	10775945	+	http://www.ncbi.nlm.nih.gov/gene/?term=XM_003642057.2
RB_p_000017310	9.19906	9.09342	9.08547	10.7444	10.25	10.5058	1.41239	2.66178	0.00688218	XM_003642058.2	MED7	mediator complex subunit 7%2C transcript variant 2	Chr13	10774340	10775945	+	http://www.ncbi.nlm.nih.gov/gene/?term=XM_003642058.2
RB_p_000010647	8.43879	7.91588	8.94325	9.85837	9.8396	10.412	1.41958	2.67507	0.0098611	XM_004948245.1	LOC101751678	trichohyalin-like	Chr25	1139255	1143398	+	http://www.ncbi.nlm.nih.gov/gene/?term=XM_004948245.1
RB_p_000005070	9.49336	8.90388	8.85798	10.684	10.0875	10.3239	1.42002	2.67589	0.00523273	XM_001232451.3	C6H10ORF26	chromosome 6 open reading frame%2C human C10orf26%2C transcript variant X1	Chr6	22873075	22923083	+	http://www.ncbi.nlm.nih.gov/gene/?term=XM_001232451.3
RB_p_000005070	9.49336	8.90388	8.85798	10.684	10.0875	10.3239	1.42002	2.67589	0.00523273	XM_004942244.1	C6H10ORF26	chromosome 6 open reading frame%2C human C10orf26%2C transcript variant X4	Chr6	22873055	22923083	+	http://www.ncbi.nlm.nih.gov/gene/?term=XM_004942244.1
RB_p_000005070	9.49336	8.90388	8.85798	10.684	10.0875	10.3239	1.42002	2.67589	0.00523273	XM_004942245.1	C6H10ORF26	chromosome 6 open reading frame%2C human C10orf26%2C transcript variant X5	Chr6	22909320	22923086	+	http://www.ncbi.nlm.nih.gov/gene/?term=XM_004942245.1
RB_p_000005070	9.49336	8.90388	8.85798	10.684	10.0875	10.3239	1.42002	2.67589	0.00523273	XM_004942246.1	C6H10ORF26	chromosome 6 open reading frame%2C human C10orf26%2C transcript variant X6	Chr6	22901426	22923083	+	http://www.ncbi.nlm.nih.gov/gene/?term=XM_004942246.1
RB_p_000005070	9.49336	8.90388	8.85798	10.684	10.0875	10.3239	1.42002	2.67589	0.00523273	XM_421732.4	C6H10ORF26	chromosome 6 open reading frame%2C human C10orf26%2C transcript variant X3	Chr6	22901396	22923083	+	http://www.ncbi.nlm.nih.gov/gene/?term=XM_421732.4
RB_p_000009212	8.89254	8.48482	8.80494	10.2291	10.192	10.4574	1.42418	2.68362	0.00539937	XM_003641096.2	BRCC3	BRCA1/BRCA2-containing complex%2C subunit 3%2C transcript variant 1	Chr4	2163963	2168207	+	http://www.ncbi.nlm.nih.gov/gene/?term=XM_003641096.2
RB_p_000009212	8.89254	8.48482	8.80494	10.2291	10.192	10.4574	1.42418	2.68362	0.00539937	XM_420195.4	BRCC3	BRCA1/BRCA2-containing complex%2C subunit 3%2C transcript variant 2	Chr4	2163959	2168207	+	http://www.ncbi.nlm.nih.gov/gene/?term=XM_420195.4
RB_p_000016612	10.204	9.56938	9.52356	11.4881	11.0035	10.917	1.43414	2.7022	0.00106613	XM_003641823.2	PLEKHO2	pleckstrin homology domain containing%2C family O member 2	Chr10	17158937	17185201	+	http://www.ncbi.nlm.nih.gov/gene/?term=XM_003641823.2
RB_p_000020417	7.70908	8.47978	8.03067	9.0396	9.70001	9.47168	1.44101	2.71511	0.0022865	NM_001012597.1	ABCD3	ATP-binding cassette%2C sub-family D (ALD)%2C member 3	Chr8	12494505	12520891	-	http://www.ncbi.nlm.nih.gov/gene/?term=NM_001012597.1
RB_p_000010620	8.20457	9.21675	8.65015	9.39178	10.4881	10.0921	1.44194	2.71686	0.00330521	NM_204109.2	PALD1	phosphatase domain containing%2C paladin 1	Chr6	11096827	11110395	+	http://www.ncbi.nlm.nih.gov/gene/?term=NM_204109.2
RB_p_000014467	8.29577	8.11764	8.06205	9.56248	9.57365	9.13635	1.44484	2.72232	0.00749421	NM_001199102.1	SLC7A2	solute carrier family 7 (cationic amino acid transporter%2C y+ system)%2C member 2	Chr4	62636730	62652254	-	http://www.ncbi.nlm.nih.gov/gene/?term=NM_001199102.1
RB_p_000006415	8.86573	9.06407	9.46964	10.3418	10.5135	10.6225	1.44941	2.73097	0.00575484	XM_004937174.1	RXFP3	relaxin/insulin-like family peptide receptor 3	ChrZ	10173710	10176414	+	http://www.ncbi.nlm.nih.gov/gene/?term=XM_004937174.1
RB_p_000009793	9.89482	10.66	10.3197	11.4301	11.775	11.7888	1.45532	2.74218	0.00890753	XM_004950912.1	LOC101751581	uncharacterized LOC101751581	ChrUn	789	2907	+	http://www.ncbi.nlm.nih.gov/gene/?term=XM_004950912.1
RB_p_000016322	7.26092	7.35755	7.92035	8.83763	8.80009	9.35755	1.48008	2.78963	0.000942597	XM_420198.4	TAF1	TAF1 RNA polymerase II%2C TATA box binding protein (TBP)-associated factor%2C 250kDa	Chr4	2195660	2223994	-	http://www.ncbi.nlm.nih.gov/gene/?term=XM_420198.4
RB_p_000003676	7.31967	7.26679	7.38802	8.89709	8.77066	8.80009	1.48042	2.7903	0.0010181	XM_004946796.1	MNT	MAX binding protein%2C transcript variant X3	Chr19	9373047	9392190	-	http://www.ncbi.nlm.nih.gov/gene/?term=XM_004946796.1
RB_p_000003676	7.31967	7.26679	7.38802	8.89709	8.77066	8.80009	1.48042	2.7903	0.0010181	XM_425414.3	MNT	MAX binding protein%2C transcript variant X2	Chr19	9373047	9392190	-	http://www.ncbi.nlm.nih.gov/gene/?term=XM_425414.3
RB_p_000017004	8.40939	8.38694	8.48482	9.81298	9.89595	9.94435	1.48656	2.80221	0.000436335	XM_003642118.2	RPUSD1	RNA pseudouridylate synthase domain containing 1%2C transcript variant X1	Chr14	5982457	5985848	+	http://www.ncbi.nlm.nih.gov/gene/?term=XM_003642118.2
RB_p_000017004	8.40939	8.38694	8.48482	9.81298	9.89595	9.94435	1.48656	2.80221	0.000436335	XM_004945220.1	RPUSD1	RNA pseudouridylate synthase domain containing 1%2C transcript variant X2	Chr14	5982336	5985848	+	http://www.ncbi.nlm.nih.gov/gene/?term=XM_004945220.1
RB_p_000017004	8.40939	8.38694	8.48482	9.81298	9.89595	9.94435	1.48656	2.80221	0.000436335	XM_004945221.1	RPUSD1	RNA pseudouridylate synthase domain containing 1%2C transcript variant X3	Chr14	5982486	5985848	+	http://www.ncbi.nlm.nih.gov/gene/?term=XM_004945221.1
RB_p_000020688	9.47421	9.49185	10.6195	10.9796	10.6052	11.8942	1.48775	2.80451	0.00759499	XM_419473.4	SLC4A1AP	solute carrier family 4 (anion exchanger)%2C member 1%2C adaptor protein	Chr3	27140141	27156272	-	http://www.ncbi.nlm.nih.gov/gene/?term=XM_419473.4
RB_p_000008923	10.344	9.97441	9.8321	11.5929	11.4732	11.3229	1.49878	2.82604	0.00335306	NM_001030697.1	PIK3R5	phosphoinositide 3-kinase regulatory subunit 5	Chr18;Chr18	1970887;1	1983661;8878	-;+	http://www.ncbi.nlm.nih.gov/gene/?term=NM_001030697.1
RB_p_000014832	9.16113	9.0607	9.33148	10.6195	10.6631	10.9906	1.50198	2.83231	0.00143921	XM_004936397.1	INF2	inverted formin%2C FH2 and WH2 domain containing%2C transcript variant X7	Chr5	51386774	51423855	+	http://www.ncbi.nlm.nih.gov/gene/?term=XM_004936397.1
RB_p_000014832	9.16113	9.0607	9.33148	10.6195	10.6631	10.9906	1.50198	2.83231	0.00143921	XM_004936398.1	INF2	inverted formin%2C FH2 and WH2 domain containing%2C transcript variant X8	Chr5	51386774	51423855	+	http://www.ncbi.nlm.nih.gov/gene/?term=XM_004936398.1
RB_p_000014832	9.16113	9.0607	9.33148	10.6195	10.6631	10.9906	1.50198	2.83231	0.00143921	XM_004936399.1	INF2	inverted formin%2C FH2 and WH2 domain containing%2C transcript variant X9	Chr5	51386774	51423855	+	http://www.ncbi.nlm.nih.gov/gene/?term=XM_004936399.1
RB_p_000014832	9.16113	9.0607	9.33148	10.6195	10.6631	10.9906	1.50198	2.83231	0.00143921	XM_004936400.1	INF2	inverted formin%2C FH2 and WH2 domain containing%2C transcript variant X10	Chr5	51386774	51423855	+	http://www.ncbi.nlm.nih.gov/gene/?term=XM_004936400.1
RB_p_000014832	9.16113	9.0607	9.33148	10.6195	10.6631	10.9906	1.50198	2.83231	0.00143921	XM_421396.4	INF2	inverted formin%2C FH2 and WH2 domain containing%2C transcript variant X6	Chr5	51385594	51423855	+	http://www.ncbi.nlm.nih.gov/gene/?term=XM_421396.4
RB_p_000006143	10.3462	10.654	10.6423	12.013	12.1547	12.2441	1.51238	2.85281	0.000922249	XM_004943628.1	B2M	beta-2-microglobulin%2C transcript variant X1	Chr10	827719	830167	+	http://www.ncbi.nlm.nih.gov/gene/?term=XM_004943628.1
RB_p_000006143	10.3462	10.654	10.6423	12.013	12.1547	12.2441	1.51238	2.85281	0.000922249	XR_212829.1	B2M	beta-2-microglobulin%2C transcript variant X2	Chr10	827892	830167	+	http://www.ncbi.nlm.nih.gov/gene/?term=XR_212829.1
RB_p_000006143	10.3462	10.654	10.6423	12.013	12.1547	12.2441	1.51238	2.85281	0.000922249	XR_212830.1	B2M	beta-2-microglobulin%2C transcript variant X3	Chr10	827893	830167	+	http://www.ncbi.nlm.nih.gov/gene/?term=XR_212830.1
RB_p_000005352	4.09565	5.69216	6.07114	6.21901	7.20701	7.98868	1.51485	2.8577	0.00918299	NM_001252329.1	NEMF	nuclear export mediator factor	Chr5	57565378	57585711	-	http://www.ncbi.nlm.nih.gov/gene/?term=NM_001252329.1
RB_p_000020364	9.26386	8.64205	8.95638	10.4722	10.1437	10.5328	1.51581	2.85959	0.00612503	NM_001006383.1	FAM206A	family with sequence similarity 206%2C member A	Chr2	88558023	88560120	-	http://www.ncbi.nlm.nih.gov/gene/?term=NM_001006383.1
RB_p_000014877	10.4564	10.1883	10.3595	11.8524	11.8812	12.0329	1.52169	2.87127	0.00362772	XM_426131.4	SLC35B2	solute carrier family 35%2C member B2%2C transcript variant X2	Chr3	29623341	29627602	+	http://www.ncbi.nlm.nih.gov/gene/?term=XM_426131.4
RB_p_000010742	5.95361	6.88264	7.76155	7.76818	8.40833	9.88646	1.52569	2.87924	0.00889988	XM_004944963.1	ADAMTS2	ADAM metallopeptidase with thrombospondin type 1 motif%2C 2%2C transcript variant X3	Chr13	13032069	13149829	+	http://www.ncbi.nlm.nih.gov/gene/?term=XM_004944963.1
RB_p_000010742	5.95361	6.88264	7.76155	7.76818	8.40833	9.88646	1.52569	2.87924	0.00889988	XM_414611.4	ADAMTS2	ADAM metallopeptidase with thrombospondin type 1 motif%2C 2%2C transcript variant X2	Chr13	12982025	13149829	+	http://www.ncbi.nlm.nih.gov/gene/?term=XM_414611.4
RB_p_000010657	7.85175	8.23122	8.95128	9.75822	9.63662	10.5798	1.527	2.88186	0.00765704	XM_004949145.1	FAM154A	family with sequence similarity 154%2C member A	ChrZ	33418521	33425783	-	http://www.ncbi.nlm.nih.gov/gene/?term=XM_004949145.1
RB_p_000009993	8.56224	8.72707	8.98797	10.2553	10.1478	10.3183	1.52825	2.88437	0.00537301	XM_424607.4	TMEM159	transmembrane protein 159	Chr14	15050509	15053664	+	http://www.ncbi.nlm.nih.gov/gene/?term=XM_424607.4
RB_p_000014065	8.60733	8.86496	8.87036	10.3529	10.5875	10.4009	1.53592	2.89973	0.00166979	XM_004945194.1	LOC101750543	uncharacterized LOC101750543	Chr14	4899961	4901342	+	http://www.ncbi.nlm.nih.gov/gene/?term=XM_004945194.1
RB_p_000015393	10.5083	9.60409	10.5531	12.0452	11.1021	12.2766	1.53687	2.90165	0.00191773	NM_001008680.1	RP2	retinitis pigmentosa 2 (X-linked recessive)	Chr1	129557910	129576099	-	http://www.ncbi.nlm.nih.gov/gene/?term=NM_001008680.1
RB_p_000006930	6.53916	7.51767	7.18239	8.64205	9.14911	8.72281	1.54041	2.90878	0.00968627	XM_004935915.1	LOC422046	cytochrome P450 2K1-like%2C transcript variant X4	Chr3	108401365	108417032	+	http://www.ncbi.nlm.nih.gov/gene/?term=XM_004935915.1
RB_p_000014411	10.4244	10.0614	10.3146	11.769	11.8562	11.887	1.54165	2.91127	0.00677982	XM_004939651.1	TBC1D7	TBC1 domain family%2C member 7%2C transcript variant X6	Chr2	62299360	62310371	+	http://www.ncbi.nlm.nih.gov/gene/?term=XM_004939651.1
RB_p_000014411	10.4244	10.0614	10.3146	11.769	11.8562	11.887	1.54165	2.91127	0.00677982	XM_418942.4	TBC1D7	TBC1 domain family%2C member 7%2C transcript variant X2	Chr2	62299362	62310371	+	http://www.ncbi.nlm.nih.gov/gene/?term=XM_418942.4
RB_p_000004133	8.49486	9.2246	8.70563	10.0037	10.544	10.2488	1.54318	2.91437	0.00227257	XM_004938710.1	SETDB2	SET domain%2C bifurcated 2%2C transcript variant X5	Chr1	168503620	168522405	+	http://www.ncbi.nlm.nih.gov/gene/?term=XM_004938710.1
RB_p_000004133	8.49486	9.2246	8.70563	10.0037	10.544	10.2488	1.54318	2.91437	0.00227257	XM_417061.3	SETDB2	SET domain%2C bifurcated 2%2C transcript variant X3	Chr1	168503621	168522405	+	http://www.ncbi.nlm.nih.gov/gene/?term=XM_417061.3
RB_p_000007006	7.66711	7.04985	7.14211	8.82416	8.68738	8.5708	1.54527	2.91858	0.00962207	XM_003643949.2	LOC100858477	zinc finger protein 184-like%2C transcript variant X1	ChrUn	130	3560	+	http://www.ncbi.nlm.nih.gov/gene/?term=XM_003643949.2
RB_p_000007006	7.66711	7.04985	7.14211	8.82416	8.68738	8.5708	1.54527	2.91858	0.00962207	XM_004951025.1	LOC100858477	zinc finger protein 184-like%2C transcript variant X2	ChrUn	7	3560	+	http://www.ncbi.nlm.nih.gov/gene/?term=XM_004951025.1
RB_p_000007006	7.66711	7.04985	7.14211	8.82416	8.68738	8.5708	1.54527	2.91858	0.00962207	XM_004951026.1	LOC100858477	zinc finger protein 184-like%2C transcript variant X3	ChrUn	7	3560	+	http://www.ncbi.nlm.nih.gov/gene/?term=XM_004951026.1
RB_p_000019498	11.7607	12.2412	11.9374	13.4957	13.6002	13.3111	1.55831	2.94509	0.0067468	NM_205296.1	H3F3B	H3 histone%2C family 3B	Chr18	4681029	4682750	+	http://www.ncbi.nlm.nih.gov/gene/?term=NM_205296.1
RB_p_000020836	7.32643	6.34422	7.51175	8.8857	7.93811	9.07213	1.55927	2.94704	5.22558e-05	NM_001012905.1	EXOC6	exocyst complex component 6	Chr6	20123661	20208809	-	http://www.ncbi.nlm.nih.gov/gene/?term=NM_001012905.1
RB_p_000014950	8.14083	8.19476	8.40088	9.38909	9.75489	9.91775	1.56013	2.94881	0.00454655	NM_001042538.1	SPTAN1	spectrin%2C alpha%2C non-erythrocytic 1 (alpha-fodrin)	Chr17	5139901	5185749	+	http://www.ncbi.nlm.nih.gov/gene/?term=NM_001042538.1
RB_p_000018304	9.21917	9.12089	9.08148	10.6898	10.9995	10.4732	1.56889	2.96677	0.00899157	NM_001199617.1	TOMM7	translocase of outer mitochondrial membrane 7 homolog (yeast)	Chr2	31006561	31010587	-	http://www.ncbi.nlm.nih.gov/gene/?term=NM_001199617.1
RB_p_000018389	10.2357	10.7461	10.55	11.9968	12.1944	12.1577	1.60764	3.04752	0.00314701	NM_001006147.1	HSPA9	heat shock 70kDa protein 9 (mortalin)	Chr13	2134785	2156389	+	http://www.ncbi.nlm.nih.gov/gene/?term=NM_001006147.1
RB_p_000007178	9.56653	9.21371	9.81378	11.1751	11.1821	11.3671	1.61555	3.06429	0.00573959	NM_204757.1	MAFF	v-maf musculoaponeurotic fibrosarcoma oncogene homolog F (avian)	Chr1	50832960	50835917	-	http://www.ncbi.nlm.nih.gov/gene/?term=NM_204757.1
RB_p_000005659	6.67948	7.22882	7.2503	8.83999	8.86882	9.26092	1.64	3.11667	0.00631749	NM_001081696.1	WNT3	wingless-type MMTV integration site family%2C member 3	Chr27	1136139	1157180	+	http://www.ncbi.nlm.nih.gov/gene/?term=NM_001081696.1
RB_p_000016013	9.14338	8.36632	7.97298	10.5694	10.0105	9.95529	1.64421	3.12576	0.00910724	XM_001234564.3	MRPS36	mitochondrial ribosomal protein S36%2C transcript variant X1	ChrZ	21776179	21783429	+	http://www.ncbi.nlm.nih.gov/gene/?term=XM_001234564.3
RB_p_000003958	8.35645	8.43879	8.69697	10.1176	10.0875	9.96362	1.64867	3.13545	0.00909199	XM_424471.4	ARSA	arylsulfatase A	Chr1	114468	120074	-	http://www.ncbi.nlm.nih.gov/gene/?term=XM_424471.4
RB_p_000010758	6.09777	6.61471	6.60363	7.78463	8.26444	8.75071	1.66082	3.16195	0.00757071	NM_001040228.2	INTS8	integrator complex subunit 8	Chr2	126126452	126151324	+	http://www.ncbi.nlm.nih.gov/gene/?term=NM_001040228.2
RB_p_000018131	7.94691	7.96	8.08614	9.40461	9.62571	9.69174	1.66571	3.17269	0.00153363	NM_001199910.1	PDP1	pyruvate dehyrogenase phosphatase catalytic subunit 1	Chr2	125683595	125690722	+	http://www.ncbi.nlm.nih.gov/gene/?term=NM_001199910.1
RB_p_000018871	4.72094	6.07651	5.76712	6.37499	7.47573	7.69523	1.70861	3.26846	0.00835206	NM_204270.2	PDGFB	platelet-derived growth factor beta polypeptide	Chr1	50582855	50594446	+	http://www.ncbi.nlm.nih.gov/gene/?term=NM_204270.2
RB_p_000020632	8.45533	7.87958	8.26092	10.0172	9.88988	9.99612	1.7352	3.32926	0.00540298	XM_001233657.3	MRPS28	mitochondrial ribosomal protein S28%2C transcript variant X1	Chr2	120593755	120668972	-	http://www.ncbi.nlm.nih.gov/gene/?term=XM_001233657.3
RB_p_000000398	9.11309	9.05121	9.80171	10.8539	10.6724	11.3589	1.7408	3.34221	0.00107477	XM_003642416.2	NF1	neurofibromin 1%2C transcript variant X1	Chr19	8998278	9082307	-	http://www.ncbi.nlm.nih.gov/gene/?term=XM_003642416.2
RB_p_000000398	9.11309	9.05121	9.80171	10.8539	10.6724	11.3589	1.7408	3.34221	0.00107477	XM_004946785.1	NF1	neurofibromin 1%2C transcript variant X3	Chr19	8998278	9082308	-	http://www.ncbi.nlm.nih.gov/gene/?term=XM_004946785.1
RB_p_000000398	9.11309	9.05121	9.80171	10.8539	10.6724	11.3589	1.7408	3.34221	0.00107477	XM_004946786.1	NF1	neurofibromin 1%2C transcript variant X4	Chr19	8998278	9082308	-	http://www.ncbi.nlm.nih.gov/gene/?term=XM_004946786.1
RB_p_000000398	9.11309	9.05121	9.80171	10.8539	10.6724	11.3589	1.7408	3.34221	0.00107477	XM_004946787.1	NF1	neurofibromin 1%2C transcript variant X5	Chr19	8998278	9082307	-	http://www.ncbi.nlm.nih.gov/gene/?term=XM_004946787.1
RB_p_000000398	9.11309	9.05121	9.80171	10.8539	10.6724	11.3589	1.7408	3.34221	0.00107477	XM_415914.4	NF1	neurofibromin 1%2C transcript variant X2	Chr19	8998278	9082307	-	http://www.ncbi.nlm.nih.gov/gene/?term=XM_415914.4
RB_p_000017625	7.13443	5.84463	5.75378	8.79035	7.59059	7.17243	1.74595	3.35416	0.00367049	XM_418035.4	ITPR3	inositol 1%2C4%2C5-trisphosphate receptor%2C type 3%2C transcript variant X2	Chr26	4560709	4599056	-	http://www.ncbi.nlm.nih.gov/gene/?term=XM_418035.4
RB_p_000009722	8.75989	7.49386	7.90839	10.2149	8.85565	9.65642	1.74803	3.359	0.00579723	XM_003643472.2	LOC100859532	platelet glycoprotein VI-like	ChrUn	3815	4450	+	http://www.ncbi.nlm.nih.gov/gene/?term=XM_003643472.2
RB_p_000005879	8.5157	8.42522	8.10591	10.1762	10.0792	10.2405	1.75096	3.36582	0.00758912	XM_004944996.1	PHF15	PHD finger protein 15%2C transcript variant X5	Chr13	15082670	15133545	-	http://www.ncbi.nlm.nih.gov/gene/?term=XM_004944996.1
RB_p_000005879	8.5157	8.42522	8.10591	10.1762	10.0792	10.2405	1.75096	3.36582	0.00758912	XM_004944997.1	PHF15	PHD finger protein 15%2C transcript variant X6	Chr13	15082670	15133545	-	http://www.ncbi.nlm.nih.gov/gene/?term=XM_004944997.1
RB_p_000005879	8.5157	8.42522	8.10591	10.1762	10.0792	10.2405	1.75096	3.36582	0.00758912	XM_004944998.1	PHF15	PHD finger protein 15%2C transcript variant X7	Chr13	15082670	15133545	-	http://www.ncbi.nlm.nih.gov/gene/?term=XM_004944998.1
RB_p_000005879	8.5157	8.42522	8.10591	10.1762	10.0792	10.2405	1.75096	3.36582	0.00758912	XM_414632.4	PHF15	PHD finger protein 15%2C transcript variant X4	Chr13	15082670	15134554	-	http://www.ncbi.nlm.nih.gov/gene/?term=XM_414632.4
RB_p_000015539	9.50383	9.58637	9.4507	11.4089	11.048	11.265	1.7612	3.38981	0.00607872	NM_001039312.2	KIF2A	kinesin heavy chain member 2A	ChrZ	19280024	19337231	+	http://www.ncbi.nlm.nih.gov/gene/?term=NM_001039312.2
RB_p_000010150	9.01472	9.17305	8.90689	10.8126	10.8263	10.8244	1.80964	3.50556	0.00181644	XM_001232860.3	WDR53	WD repeat domain 53	Chr9	4201933	4206499	+	http://www.ncbi.nlm.nih.gov/gene/?term=XM_001232860.3
RB_p_000009407	10.0644	9.37884	9.70131	11.6012	11.5167	11.4153	1.81538	3.51952	0.00970956	NM_001006131.2	DHODH	dihydroorotate dehydrogenase (quinone)	Chr11	19162774	19166255	-	http://www.ncbi.nlm.nih.gov/gene/?term=NM_001006131.2
RB_p_000001870	10.526	10.7942	9.84235	12.4967	12.3492	11.3497	1.82317	3.53857	0.00760603	XM_003640489.2	MAP3K15	mitogen-activated protein kinase kinase kinase 15%2C transcript variant X1	Chr1	119632101	119704169	+	http://www.ncbi.nlm.nih.gov/gene/?term=XM_003640489.2
RB_p_000016327	2.26254	4.86442	5.79343	4.7346	6.69349	7.99859	1.82907	3.55307	0.00731444	XM_004937075.1	LOC101749638	basic proline-rich protein-like	Chr9	5019414	5050490	+	http://www.ncbi.nlm.nih.gov/gene/?term=XM_004937075.1
RB_p_000018659	6.49985	6.42204	6.99152	8.33539	8.20457	9.04234	1.83554	3.56906	0.00187943	NM_204388.2	FAM53A	family with sequence similarity 53%2C member A	Chr4	83538377	83605614	+	http://www.ncbi.nlm.nih.gov/gene/?term=NM_204388.2
RB_p_000013816	7.51767	7.93811	7.60918	9.4671	9.3837	9.51126	1.85792	3.62484	0.00817517	XM_001233103.2	RAP2A	RAP2A%2C member of RAS oncogene family%2C transcript variant X1	Chr1	144528680	144558880	-	http://www.ncbi.nlm.nih.gov/gene/?term=XM_001233103.2
RB_p_000013816	7.51767	7.93811	7.60918	9.4671	9.3837	9.51126	1.85792	3.62484	0.00817517	XM_004938580.1	RAP2A	RAP2A%2C member of RAS oncogene family%2C transcript variant X2	Chr1	144528680	144558890	-	http://www.ncbi.nlm.nih.gov/gene/?term=XM_004938580.1
RB_p_000013816	7.51767	7.93811	7.60918	9.4671	9.3837	9.51126	1.85792	3.62484	0.00817517	XM_004938581.1	RAP2A	RAP2A%2C member of RAS oncogene family%2C transcript variant X3	Chr1	144528680	144558885	-	http://www.ncbi.nlm.nih.gov/gene/?term=XM_004938581.1
RB_p_000011427	5.99952	5.08296	5.16592	7.55459	6.90087	7.04985	1.88392	3.69078	0.00326937	XM_004936376.1	PPP1R13B	protein phosphatase 1%2C regulatory (inhibitor) subunit 13B%2C transcript variant X13	Chr5	50395494	50458535	-	http://www.ncbi.nlm.nih.gov/gene/?term=XM_004936376.1
RB_p_000011427	5.99952	5.08296	5.16592	7.55459	6.90087	7.04985	1.88392	3.69078	0.00326937	XM_004936377.1	PPP1R13B	protein phosphatase 1%2C regulatory (inhibitor) subunit 13B%2C transcript variant X14	Chr5	50395494	50458535	-	http://www.ncbi.nlm.nih.gov/gene/?term=XM_004936377.1
RB_p_000011427	5.99952	5.08296	5.16592	7.55459	6.90087	7.04985	1.88392	3.69078	0.00326937	XM_004936378.1	PPP1R13B	protein phosphatase 1%2C regulatory (inhibitor) subunit 13B%2C transcript variant X15	Chr5	50395494	50458535	-	http://www.ncbi.nlm.nih.gov/gene/?term=XM_004936378.1
RB_p_000011427	5.99952	5.08296	5.16592	7.55459	6.90087	7.04985	1.88392	3.69078	0.00326937	XM_004936379.1	PPP1R13B	protein phosphatase 1%2C regulatory (inhibitor) subunit 13B%2C transcript variant X16	Chr5	50395494	50448829	-	http://www.ncbi.nlm.nih.gov/gene/?term=XM_004936379.1
RB_p_000011427	5.99952	5.08296	5.16592	7.55459	6.90087	7.04985	1.88392	3.69078	0.00326937	XM_004936380.1	PPP1R13B	protein phosphatase 1%2C regulatory (inhibitor) subunit 13B%2C transcript variant X17	Chr5	50395494	50458535	-	http://www.ncbi.nlm.nih.gov/gene/?term=XM_004936380.1
RB_p_000011427	5.99952	5.08296	5.16592	7.55459	6.90087	7.04985	1.88392	3.69078	0.00326937	XM_004936381.1	PPP1R13B	protein phosphatase 1%2C regulatory (inhibitor) subunit 13B%2C transcript variant X18	Chr5	50395494	50448829	-	http://www.ncbi.nlm.nih.gov/gene/?term=XM_004936381.1
RB_p_000011427	5.99952	5.08296	5.16592	7.55459	6.90087	7.04985	1.88392	3.69078	0.00326937	XM_004936382.1	PPP1R13B	protein phosphatase 1%2C regulatory (inhibitor) subunit 13B%2C transcript variant X19	Chr5	50395494	50458535	-	http://www.ncbi.nlm.nih.gov/gene/?term=XM_004936382.1
RB_p_000011427	5.99952	5.08296	5.16592	7.55459	6.90087	7.04985	1.88392	3.69078	0.00326937	XM_004936383.1	PPP1R13B	protein phosphatase 1%2C regulatory (inhibitor) subunit 13B%2C transcript variant X20	Chr5	50395494	50458535	-	http://www.ncbi.nlm.nih.gov/gene/?term=XM_004936383.1
RB_p_000011427	5.99952	5.08296	5.16592	7.55459	6.90087	7.04985	1.88392	3.69078	0.00326937	XM_004936384.1	PPP1R13B	protein phosphatase 1%2C regulatory (inhibitor) subunit 13B%2C transcript variant X21	Chr5	50395494	50416995	-	http://www.ncbi.nlm.nih.gov/gene/?term=XM_004936384.1
RB_p_000011427	5.99952	5.08296	5.16592	7.55459	6.90087	7.04985	1.88392	3.69078	0.00326937	XM_421392.4	PPP1R13B	protein phosphatase 1%2C regulatory (inhibitor) subunit 13B%2C transcript variant X12	Chr5	50395494	50458535	-	http://www.ncbi.nlm.nih.gov/gene/?term=XM_421392.4
RB_p_000011427	5.99952	5.08296	5.16592	7.55459	6.90087	7.04985	1.88392	3.69078	0.00326937	XR_210706.1	PPP1R13B	protein phosphatase 1%2C regulatory (inhibitor) subunit 13B%2C transcript variant X22	Chr5	50395494	50458535	-	http://www.ncbi.nlm.nih.gov/gene/?term=XR_210706.1
RB_p_000009315	8.52552	9.14338	8.73302	10.0668	11.0563	10.6209	1.88789	3.70094	0.00450611	XM_003641310.2	UBR7	ubiquitin protein ligase E3 component n-recognin 7 (putative)	Chr5	44322376	44333193	+	http://www.ncbi.nlm.nih.gov/gene/?term=XM_003641310.2
RB_p_000011418	7.35755	5.59065	5.713	9.10722	7.60918	7.48382	1.89618	3.72226	0.00217822	XM_004945577.1	RAD9B	RAD9 homolog B (S. pombe)%2C transcript variant X6	Chr15	5941038	5949294	+	http://www.ncbi.nlm.nih.gov/gene/?term=XM_004945577.1
RB_p_000011418	7.35755	5.59065	5.713	9.10722	7.60918	7.48382	1.89618	3.72226	0.00217822	XM_004945578.1	RAD9B	RAD9 homolog B (S. pombe)%2C transcript variant X7	Chr15	5941147	5949294	+	http://www.ncbi.nlm.nih.gov/gene/?term=XM_004945578.1
RB_p_000011418	7.35755	5.59065	5.713	9.10722	7.60918	7.48382	1.89618	3.72226	0.00217822	XM_415160.4	RAD9B	RAD9 homolog B (S. pombe)%2C transcript variant X4	Chr15	5941147	5949294	+	http://www.ncbi.nlm.nih.gov/gene/?term=XM_415160.4
RB_p_000017560	8.58684	8.902	8.16239	10.227	10.9361	10.4891	1.90226	3.73797	0.00974304	XM_004938025.1	SCUBE1	signal peptide%2C CUB domain%2C EGF-like 1%2C transcript variant X5	Chr1	68716855	68915625	-	http://www.ncbi.nlm.nih.gov/gene/?term=XM_004938025.1
RB_p_000002658	9.51126	9.57223	9.60733	11.3935	11.4759	11.5311	1.9037	3.74171	3.98411e-05	XM_422257.4	KIAA1614	KIAA1614	Chr8	5803750	5810200	-	http://www.ncbi.nlm.nih.gov/gene/?term=XM_422257.4
RB_p_000013147	7.95128	7.64205	8.05799	9.85681	9.6425	10.1254	1.90553	3.74646	0.000555904	XM_004949167.1	CZH9ORF95	chromosome Z open reading frame%2C human C9orf95%2C transcript variant X1	ChrZ	36693896	36703062	-	http://www.ncbi.nlm.nih.gov/gene/?term=XM_004949167.1
RB_p_000013147	7.95128	7.64205	8.05799	9.85681	9.6425	10.1254	1.90553	3.74646	0.000555904	XM_004949168.1	CZH9ORF95	chromosome Z open reading frame%2C human C9orf95%2C transcript variant X2	ChrZ	36693896	36702085	-	http://www.ncbi.nlm.nih.gov/gene/?term=XM_004949168.1
RB_p_000013147	7.95128	7.64205	8.05799	9.85681	9.6425	10.1254	1.90553	3.74646	0.000555904	XM_004949169.1	CZH9ORF95	chromosome Z open reading frame%2C human C9orf95%2C transcript variant X3	ChrZ	36693896	36703003	-	http://www.ncbi.nlm.nih.gov/gene/?term=XM_004949169.1
RB_p_000013147	7.95128	7.64205	8.05799	9.85681	9.6425	10.1254	1.90553	3.74646	0.000555904	XM_004949170.1	CZH9ORF95	chromosome Z open reading frame%2C human C9orf95%2C transcript variant X4	ChrZ	36693896	36702921	-	http://www.ncbi.nlm.nih.gov/gene/?term=XM_004949170.1
RB_p_000013147	7.95128	7.64205	8.05799	9.85681	9.6425	10.1254	1.90553	3.74646	0.000555904	XM_004949171.1	CZH9ORF95	chromosome Z open reading frame%2C human C9orf95%2C transcript variant X5	ChrZ	36693896	36702082	-	http://www.ncbi.nlm.nih.gov/gene/?term=XM_004949171.1
RB_p_000013147	7.95128	7.64205	8.05799	9.85681	9.6425	10.1254	1.90553	3.74646	0.000555904	XM_004949172.1	CZH9ORF95	chromosome Z open reading frame%2C human C9orf95%2C transcript variant X6	ChrZ	36693896	36702198	-	http://www.ncbi.nlm.nih.gov/gene/?term=XM_004949172.1
RB_p_000013147	7.95128	7.64205	8.05799	9.85681	9.6425	10.1254	1.90553	3.74646	0.000555904	XM_424839.3	CZH9ORF95	chromosome Z open reading frame%2C human C9orf95%2C transcript variant X7	ChrZ	36693896	36702150	-	http://www.ncbi.nlm.nih.gov/gene/?term=XM_424839.3
RB_p_000003344	5.24437	6.00516	4.81387	7.15228	7.4315	6.55459	1.90791	3.75266	0.00689185	XM_004946226.1	CEP112	centrosomal protein 112kDa%2C transcript variant X1	Chr18	7733657	7872712	+	http://www.ncbi.nlm.nih.gov/gene/?term=XM_004946226.1
RB_p_000003344	5.24437	6.00516	4.81387	7.15228	7.4315	6.55459	1.90791	3.75266	0.00689185	XR_213358.1	CEP112	centrosomal protein 112kDa%2C transcript variant X4	Chr18	7733656	7872712	+	http://www.ncbi.nlm.nih.gov/gene/?term=XR_213358.1
RB_p_000002217	7.19476	7.00843	8.30035	9.10493	8.68738	9.70779	1.91017	3.75853	0.00752313	NM_001277738.1	EGFL6	EGF-like-domain%2C multiple 6	Chr1	122467217	122507584	-	http://www.ncbi.nlm.nih.gov/gene/?term=NM_001277738.1
RB_p_000000417	7.25503	8.34207	7.83605	9.50581	9.94361	9.75822	1.92217	3.78993	0.00934862	XM_003641129.2	ZC3H12B	zinc finger CCCH-type containing 12B%2C transcript variant X1	Chr4	66309	78630	+	http://www.ncbi.nlm.nih.gov/gene/?term=XM_003641129.2
RB_p_000015561	9.09672	9.09144	9.71446	11.0225	10.8994	11.1537	1.92583	3.79954	0.00714572	NM_001031062.1	GPR137B	G protein-coupled receptor 137B	Chr3	37134468	37159463	-	http://www.ncbi.nlm.nih.gov/gene/?term=NM_001031062.1
RB_p_000018510	7.3966	7.50581	7.71425	9.5216	9.43437	9.27903	1.92856	3.80674	0.00759118	XM_004936847.1	LOC424677	cytochrome P450 2J2-like%2C transcript variant X1	Chr8	25585370	25597857	-	http://www.ncbi.nlm.nih.gov/gene/?term=XM_004936847.1
RB_p_000018510	7.3966	7.50581	7.71425	9.5216	9.43437	9.27903	1.92856	3.80674	0.00759118	XM_004936848.1	LOC424677	cytochrome P450 2J2-like%2C transcript variant X2	Chr8	25585370	25592747	-	http://www.ncbi.nlm.nih.gov/gene/?term=XM_004936848.1
RB_p_000018510	7.3966	7.50581	7.71425	9.5216	9.43437	9.27903	1.92856	3.80674	0.00759118	XM_004936849.1	LOC424677	cytochrome P450 2J2-like%2C transcript variant X3	Chr8	25585370	25592747	-	http://www.ncbi.nlm.nih.gov/gene/?term=XM_004936849.1
RB_p_000018510	7.3966	7.50581	7.71425	9.5216	9.43437	9.27903	1.92856	3.80674	0.00759118	XM_422510.4	LOC424677	cytochrome P450 2J2-like%2C transcript variant X4	Chr8	25585370	25592334	-	http://www.ncbi.nlm.nih.gov/gene/?term=XM_422510.4
RB_p_000015392	5.32782	4.32947	5.4067	7.26679	6.7211	7.88264	1.93897	3.83431	0.00535659	NM_001195561.1	PRORSD1P	prolyl-tRNA synthetase associated domain containing 1%2C pseudogene	Chr3	45232	46355	+	http://www.ncbi.nlm.nih.gov/gene/?term=NM_001195561.1
RB_p_000004351	6.18964	7.43671	5.75378	8.13571	9.08879	7.22882	1.94607	3.85323	0.00653359	NM_001199418.1	AHSA2	AHA1%2C activator of heat shock 90kDa protein ATPase homolog 2 (yeast)	Chr3	2166421	2174660	+	http://www.ncbi.nlm.nih.gov/gene/?term=NM_001199418.1
RB_p_000012815	6.47978	5.8064	6.01636	7.9629	7.36851	8.02375	1.94653	3.85447	0.00925877	NM_001277492.1	SERPINA4	serpin peptidase inhibitor%2C clade A (alpha-1 antiproteinase%2C antitrypsin)%2C member 4	Chr5	44797737	44807819	-	http://www.ncbi.nlm.nih.gov/gene/?term=NM_001277492.1
RB_p_000017966	7.84235	8.19106	8.10591	9.95529	10.3292	10.0668	1.96085	3.89292	0.000714598	XM_001235672.3	TPO	thyroid peroxidase	Chr3	92338247	92387192	+	http://www.ncbi.nlm.nih.gov/gene/?term=XM_001235672.3
RB_p_000007797	7.30834	7.34651	7.00843	9.20212	9.27088	9.47675	1.96254	3.89748	0.00783844	NM_001031441.2	TNFAIP8	tumor necrosis factor%2C alpha-induced protein 8	ChrZ	71440732	71444182	-	http://www.ncbi.nlm.nih.gov/gene/?term=NM_001031441.2
RB_p_000000877	8.66888	8.67419	8.24079	10.6396	10.9177	10.5946	1.97068	3.91953	0.00269384	XM_004942459.1	LOC101750359	uncharacterized LOC101750359	Chr7	3707327	3722790	+	http://www.ncbi.nlm.nih.gov/gene/?term=XM_004942459.1
RB_p_000007997	4.97206	5.99385	7.58308	6.80735	7.99859	9.11048	2.00474	4.01315	0.00604277	XM_004943335.1	IL1RAP	interleukin 1 receptor accessory protein%2C transcript variant X3	Chr9	13333194	13353302	-	http://www.ncbi.nlm.nih.gov/gene/?term=XM_004943335.1
RB_p_000000833	7.30834	7.51767	6.31279	9.32474	9.36249	8.41785	2.0164	4.04574	0.00147193	XM_420769.4	NCAPG	non-SMC condensin I complex%2C subunit G	Chr4	75480116	75503024	-	http://www.ncbi.nlm.nih.gov/gene/?term=XM_420769.4
RB_p_000007273	8.50084	9.04576	8.1472	10.5311	10.5177	10.163	2.01683	4.04693	0.0098344	XM_004947847.1	FNDC5	fibronectin type III domain containing 5%2C transcript variant X4	Chr23	5229740	5235836	-	http://www.ncbi.nlm.nih.gov/gene/?term=XM_004947847.1
RB_p_000007273	8.50084	9.04576	8.1472	10.5311	10.5177	10.163	2.01683	4.04693	0.0098344	XM_004947848.1	FNDC5	fibronectin type III domain containing 5%2C transcript variant X5	Chr23	5229740	5235695	-	http://www.ncbi.nlm.nih.gov/gene/?term=XM_004947848.1
RB_p_000007273	8.50084	9.04576	8.1472	10.5311	10.5177	10.163	2.01683	4.04693	0.0098344	XM_417814.4	FNDC5	fibronectin type III domain containing 5%2C transcript variant X3	Chr23	5229740	5235836	-	http://www.ncbi.nlm.nih.gov/gene/?term=XM_417814.4
RB_p_000008219	8.59898	8.03067	9.07815	10.5145	10.6209	11.2123	2.02192	4.06125	0.00796827	XM_003641235.2	DCUN1D4	DCN1%2C defective in cullin neddylation 1%2C domain containing 4 (S. cerevisiae)%2C transcript variant X1	Chr4	65794319	65828992	-	http://www.ncbi.nlm.nih.gov/gene/?term=XM_003641235.2
RB_p_000008219	8.59898	8.03067	9.07815	10.5145	10.6209	11.2123	2.02192	4.06125	0.00796827	XM_004936033.1	DCUN1D4	DCN1%2C defective in cullin neddylation 1%2C domain containing 4 (S. cerevisiae)%2C transcript variant X3	Chr4	65794319	65829005	-	http://www.ncbi.nlm.nih.gov/gene/?term=XM_004936033.1
RB_p_000008219	8.59898	8.03067	9.07815	10.5145	10.6209	11.2123	2.02192	4.06125	0.00796827	XM_004936034.1	DCUN1D4	DCN1%2C defective in cullin neddylation 1%2C domain containing 4 (S. cerevisiae)%2C transcript variant X4	Chr4	65794319	65828993	-	http://www.ncbi.nlm.nih.gov/gene/?term=XM_004936034.1
RB_p_000008219	8.59898	8.03067	9.07815	10.5145	10.6209	11.2123	2.02192	4.06125	0.00796827	XM_004936035.1	DCUN1D4	DCN1%2C defective in cullin neddylation 1%2C domain containing 4 (S. cerevisiae)%2C transcript variant X5	Chr4	65794319	65828987	-	http://www.ncbi.nlm.nih.gov/gene/?term=XM_004936035.1
RB_p_000008219	8.59898	8.03067	9.07815	10.5145	10.6209	11.2123	2.02192	4.06125	0.00796827	XM_004936036.1	DCUN1D4	DCN1%2C defective in cullin neddylation 1%2C domain containing 4 (S. cerevisiae)%2C transcript variant X6	Chr4	65794319	65828985	-	http://www.ncbi.nlm.nih.gov/gene/?term=XM_004936036.1
RB_p_000008219	8.59898	8.03067	9.07815	10.5145	10.6209	11.2123	2.02192	4.06125	0.00796827	XM_004936037.1	DCUN1D4	DCN1%2C defective in cullin neddylation 1%2C domain containing 4 (S. cerevisiae)%2C transcript variant X7	Chr4	65794319	65828993	-	http://www.ncbi.nlm.nih.gov/gene/?term=XM_004936037.1
RB_p_000008219	8.59898	8.03067	9.07815	10.5145	10.6209	11.2123	2.02192	4.06125	0.00796827	XM_420715.3	DCUN1D4	DCN1%2C defective in cullin neddylation 1%2C domain containing 4 (S. cerevisiae)%2C transcript variant X2	Chr4	65794319	65829005	-	http://www.ncbi.nlm.nih.gov/gene/?term=XM_420715.3
RB_p_000012542	7.10329	6.37063	7.01402	9.0396	8.83763	9.36413	2.02558	4.07157	0.00507534	NM_001199230.1	NDUFAF2	NADH dehydrogenase (ubiquinone) complex I%2C assembly factor 2	ChrZ	18829508	18875787	+	http://www.ncbi.nlm.nih.gov/gene/?term=NM_001199230.1
RB_p_000015695	4.72094	6.26667	5.38955	6.77808	8.07815	7.41574	2.02619	4.07328	0.00154183	XM_004942395.1	MFSD6	major facilitator superfamily domain containing 6%2C transcript variant X11	Chr7	99122	121212	-	http://www.ncbi.nlm.nih.gov/gene/?term=XM_004942395.1
RB_p_000005790	10.2429	10.4668	10.4035	12.4513	12.5722	12.1451	2.0478	4.13474	0.00488549	XM_003642274.2	ASTN2	astrotactin 2	Chr17	3219822	3481900	-	http://www.ncbi.nlm.nih.gov/gene/?term=XM_003642274.2
RB_p_000013711	6.09777	6.12905	6.75822	7.76818	8.18488	8.59526	2.05582	4.15781	0.00360205	XM_004946623.1	NUFIP2	nuclear fragile X mental retardation protein interacting protein 2%2C transcript variant X28	Chr19	5966896	5980304	-	http://www.ncbi.nlm.nih.gov/gene/?term=XM_004946623.1
RB_p_000013711	6.09777	6.12905	6.75822	7.76818	8.18488	8.59526	2.05582	4.15781	0.00360205	XM_004946624.1	NUFIP2	nuclear fragile X mental retardation protein interacting protein 2%2C transcript variant X29	Chr19	5966896	5988894	-	http://www.ncbi.nlm.nih.gov/gene/?term=XM_004946624.1
RB_p_000013711	6.09777	6.12905	6.75822	7.76818	8.18488	8.59526	2.05582	4.15781	0.00360205	XM_004946625.1	NUFIP2	nuclear fragile X mental retardation protein interacting protein 2%2C transcript variant X30	Chr19	5966896	5988894	-	http://www.ncbi.nlm.nih.gov/gene/?term=XM_004946625.1
RB_p_000013711	6.09777	6.12905	6.75822	7.76818	8.18488	8.59526	2.05582	4.15781	0.00360205	XM_004946626.1	NUFIP2	nuclear fragile X mental retardation protein interacting protein 2%2C transcript variant X31	Chr19	5966896	5980574	-	http://www.ncbi.nlm.nih.gov/gene/?term=XM_004946626.1
RB_p_000013711	6.09777	6.12905	6.75822	7.76818	8.18488	8.59526	2.05582	4.15781	0.00360205	XM_004946627.1	NUFIP2	nuclear fragile X mental retardation protein interacting protein 2%2C transcript variant X32	Chr19	5966896	5980295	-	http://www.ncbi.nlm.nih.gov/gene/?term=XM_004946627.1
RB_p_000013711	6.09777	6.12905	6.75822	7.76818	8.18488	8.59526	2.05582	4.15781	0.00360205	XM_415828.4	NUFIP2	nuclear fragile X mental retardation protein interacting protein 2%2C transcript variant X27	Chr19	5966896	5980295	-	http://www.ncbi.nlm.nih.gov/gene/?term=XM_415828.4
RB_p_000013711	6.09777	6.12905	6.75822	7.76818	8.18488	8.59526	2.05582	4.15781	0.00360205	XR_213409.1	NUFIP2	nuclear fragile X mental retardation protein interacting protein 2%2C transcript variant X33	Chr19	5966896	5980302	-	http://www.ncbi.nlm.nih.gov/gene/?term=XR_213409.1
RB_p_000013711	6.09777	6.12905	6.75822	7.76818	8.18488	8.59526	2.05582	4.15781	0.00360205	XR_213410.1	NUFIP2	nuclear fragile X mental retardation protein interacting protein 2%2C transcript variant X34	Chr19	5966896	5980302	-	http://www.ncbi.nlm.nih.gov/gene/?term=XR_213410.1
RB_p_000001823	5.18595	5.3546	5.62039	7.11634	7.41574	7.85331	2.06114	4.17317	0.00177776	NM_001031490.1	TBC1D22A	TBC1 domain family%2C member 22A	Chr1	15997492	16152673	+	http://www.ncbi.nlm.nih.gov/gene/?term=NM_001031490.1
RB_p_000008585	9.24555	8.84784	8.37504	11.1301	10.9099	10.8706	2.06205	4.1758	0.0070653	NM_001006307.1	ZNF593	zinc finger protein 593	Chr23	239321	240520	-	http://www.ncbi.nlm.nih.gov/gene/?term=NM_001006307.1
RB_p_000010139	11.144	10.8398	10.5218	12.9204	12.8582	13.0102	2.08056	4.22971	0.00981491	XM_004949034.1	CZH18ORF25	chromosome Z open reading frame%2C human C18orf25%2C transcript variant X3	ChrZ	2092792	2119554	-	http://www.ncbi.nlm.nih.gov/gene/?term=XM_004949034.1
RB_p_000010139	11.144	10.8398	10.5218	12.9204	12.8582	13.0102	2.08056	4.22971	0.00981491	XM_004949035.1	CZH18ORF25	chromosome Z open reading frame%2C human C18orf25%2C transcript variant X4	ChrZ	2092792	2126743	-	http://www.ncbi.nlm.nih.gov/gene/?term=XM_004949035.1
RB_p_000010139	11.144	10.8398	10.5218	12.9204	12.8582	13.0102	2.08056	4.22971	0.00981491	XM_004949036.1	CZH18ORF25	chromosome Z open reading frame%2C human C18orf25%2C transcript variant X5	ChrZ	2092792	2129544	-	http://www.ncbi.nlm.nih.gov/gene/?term=XM_004949036.1
RB_p_000010139	11.144	10.8398	10.5218	12.9204	12.8582	13.0102	2.08056	4.22971	0.00981491	XM_004949037.1	CZH18ORF25	chromosome Z open reading frame%2C human C18orf25%2C transcript variant X6	ChrZ	2092792	2131070	-	http://www.ncbi.nlm.nih.gov/gene/?term=XM_004949037.1
RB_p_000010139	11.144	10.8398	10.5218	12.9204	12.8582	13.0102	2.08056	4.22971	0.00981491	XM_414695.4	CZH18ORF25	chromosome Z open reading frame%2C human C18orf25%2C transcript variant X2	ChrZ	2092792	2131070	-	http://www.ncbi.nlm.nih.gov/gene/?term=XM_414695.4
RB_p_000000709	9.55507	10.1901	9.62068	11.7098	11.9636	11.7427	2.12205	4.35313	0.00363989	NM_001031311.1	PIK3CB	phosphoinositide-3-kinase%2C catalytic%2C beta polypeptide	Chr9	5092498	5175814	-	http://www.ncbi.nlm.nih.gov/gene/?term=NM_001031311.1
RB_p_000009021	8.06205	7.73978	8.10591	10.1883	10.1665	10.2461	2.12623	4.36576	0.0019201	XM_001232699.3	PPA1	pyrophosphatase (inorganic) 1%2C transcript variant X1	Chr6	11077458	11085763	-	http://www.ncbi.nlm.nih.gov/gene/?term=XM_001232699.3
RB_p_000009021	8.06205	7.73978	8.10591	10.1883	10.1665	10.2461	2.12623	4.36576	0.0019201	XM_004942043.1	PPA1	pyrophosphatase (inorganic) 1%2C transcript variant X4	Chr6	11077458	11083683	-	http://www.ncbi.nlm.nih.gov/gene/?term=XM_004942043.1
RB_p_000010263	5.83833	5.8064	6.09248	7.61839	7.96867	8.44915	2.13034	4.3782	0.00644413	XM_003643156.2	LOC100858472	exostosin-1-like	Chr2	175	1372	+	http://www.ncbi.nlm.nih.gov/gene/?term=XM_003643156.2
RB_p_000010263	5.83833	5.8064	6.09248	7.61839	7.96867	8.44915	2.13034	4.3782	0.00644413	XM_004940012.1	LOC100858243	exostosin-1-like%2C transcript variant X5	Chr2	135496393	135508408	-	http://www.ncbi.nlm.nih.gov/gene/?term=XM_004940012.1
RB_p_000003031	8.26913	8.26092	9.19229	10.4019	10.284	10.828	2.13282	4.38574	0.00604344	NM_001199481.1	UBE2W	ubiquitin-conjugating enzyme E2W (putative)	Chr2	117680876	117713123	-	http://www.ncbi.nlm.nih.gov/gene/?term=NM_001199481.1
RB_p_000012945	5.59814	6.73809	6.37499	8.32193	8.71939	8.52062	2.14563	4.42485	0.00958256	XM_004944930.1	MRPL22	mitochondrial ribosomal protein L22%2C transcript variant X5	Chr13	11326571	11334428	-	http://www.ncbi.nlm.nih.gov/gene/?term=XM_004944930.1
RB_p_000006471	10.1228	9.87152	10.2729	12.3696	11.9874	12.2754	2.15257	4.44619	0.00110486	XM_004947348.1	KCNAB2	potassium voltage-gated channel%2C shaker-related subfamily%2C beta member 2%2C transcript variant X4	Chr21	671404	679055	-	http://www.ncbi.nlm.nih.gov/gene/?term=XM_004947348.1
RB_p_000013717	5.17597	4.67919	6.32635	7.33762	7	8.32531	2.16165	4.47427	0.00184439	XM_001233489.2	ZBTB8OS	zinc finger and BTB domain containing 8 opposite strand%2C transcript variant X1	Chr23	5175565	5179475	-	http://www.ncbi.nlm.nih.gov/gene/?term=XM_001233489.2
RB_p_000013717	5.17597	4.67919	6.32635	7.33762	7	8.32531	2.16165	4.47427	0.00184439	XM_004947844.1	ZBTB8OS	zinc finger and BTB domain containing 8 opposite strand%2C transcript variant X3	Chr23	5175565	5179458	-	http://www.ncbi.nlm.nih.gov/gene/?term=XM_004947844.1
RB_p_000013717	5.17597	4.67919	6.32635	7.33762	7	8.32531	2.16165	4.47427	0.00184439	XM_004947845.1	ZBTB8OS	zinc finger and BTB domain containing 8 opposite strand%2C transcript variant X4	Chr23	5175565	5179458	-	http://www.ncbi.nlm.nih.gov/gene/?term=XM_004947845.1
RB_p_000013717	5.17597	4.67919	6.32635	7.33762	7	8.32531	2.16165	4.47427	0.00184439	XM_417810.3	ZBTB8OS	zinc finger and BTB domain containing 8 opposite strand%2C transcript variant X2	Chr23	5175565	5179381	-	http://www.ncbi.nlm.nih.gov/gene/?term=XM_417810.3
RB_p_000013513	9.65642	9.84941	10.2091	12.0171	11.8714	12.0873	2.16766	4.49295	0.00466347	NM_001031564.1	CMPK1	cytidine monophosphate (UMP-CMP) kinase 1%2C cytosolic	Chr8	20839282	20851775	+	http://www.ncbi.nlm.nih.gov/gene/?term=NM_001031564.1
RB_p_000001392	8.01262	8.53722	8.69697	10.1098	10.8206	10.716	2.17874	4.52759	0.00134827	NM_205159.1	MYL3	myosin%2C light chain 3%2C alkali%3B ventricular%2C skeletal%2C slow	Chr2	3420143	3454692	-	http://www.ncbi.nlm.nih.gov/gene/?term=NM_205159.1
RB_p_000004999	11.5901	11.3167	11.1049	13.6337	13.3507	13.4997	2.18302	4.54102	0.00301341	NM_001044667.1	ISLR2	immunoglobulin superfamily containing leucine-rich repeat 2	Chr10	2073361	2106630	-	http://www.ncbi.nlm.nih.gov/gene/?term=NM_001044667.1
RB_p_000013646	9.31939	9.95783	9.88188	12.0683	12.1296	11.8808	2.1864	4.55167	0.00952494	XM_004935296.1	DNAH14	chromosome 1 open reading frame 67%2C transcript variant X3	Chr3	16775023	16783913	-	http://www.ncbi.nlm.nih.gov/gene/?term=XM_004935296.1
RB_p_000013646	9.31939	9.95783	9.88188	12.0683	12.1296	11.8808	2.1864	4.55167	0.00952494	XM_419387.3	DNAH14	chromosome 1 open reading frame 67%2C transcript variant X2	Chr3	16775023	16783913	-	http://www.ncbi.nlm.nih.gov/gene/?term=XM_419387.3
RB_p_000002172	8.30948	7.54882	8.01681	10.2741	10.1035	10.706	2.25728	4.78089	0.00846667	XM_001232857.3	SDF2L1	stromal cell-derived factor 2-like 1	Chr15	374427	378374	+	http://www.ncbi.nlm.nih.gov/gene/?term=XM_001232857.3
RB_p_000009947	5.19585	5.69216	5.95361	7.97585	7.78463	8.60363	2.28369	4.86921	0.00699833	XM_003640394.2	LOC100857517	uncharacterized LOC100857517%2C transcript variant 1	Chr1	54481532	54485139	-	http://www.ncbi.nlm.nih.gov/gene/?term=XM_003640394.2
RB_p_000009947	5.19585	5.69216	5.95361	7.97585	7.78463	8.60363	2.28369	4.86921	0.00699833	XM_416315.4	C12ORF45	chromosome 1 open reading frame%2C human C12orf45%2C transcript variant 2	Chr1	54283954	54287561	-	http://www.ncbi.nlm.nih.gov/gene/?term=XM_416315.4
RB_p_000010959	9.18364	8.54013	8.89254	11.2467	11.1855	11.1815	2.29295	4.90058	0.00524007	XM_004937491.1	PRPF18	PRP18 pre-mRNA processing factor 18 homolog (S. cerevisiae)%2C transcript variant X3	Chr1	6720817	6738096	+	http://www.ncbi.nlm.nih.gov/gene/?term=XM_004937491.1
RB_p_000010959	9.18364	8.54013	8.89254	11.2467	11.1855	11.1815	2.29295	4.90058	0.00524007	XM_417229.4	PRPF18	PRP18 pre-mRNA processing factor 18 homolog (S. cerevisiae)%2C transcript variant X2	Chr1	6720818	6738096	+	http://www.ncbi.nlm.nih.gov/gene/?term=XM_417229.4
RB_p_000008461	8.47371	9.27088	9.51914	10.8891	11.5668	11.5961	2.29595	4.91076	0.00191305	NM_001045838.1	XCR1	chemokine (C motif) receptor 1	Chr2	43321685	43322692	+	http://www.ncbi.nlm.nih.gov/gene/?term=NM_001045838.1
RB_p_000013659	11.3966	11.1526	11.6199	13.7031	13.7366	13.6538	2.30649	4.94677	0.00469925	NM_204741.1	VDAC2	voltage-dependent anion channel 2	Chr6	14411231	14420987	-	http://www.ncbi.nlm.nih.gov/gene/?term=NM_204741.1
RB_p_000007811	9.28077	8.67684	8.0728	11.1988	10.9854	10.6523	2.30856	4.95388	0.00708616	NM_001030872.2	AURKAIP1	aurora kinase A interacting protein 1	Chr21	2236361	2238941	+	http://www.ncbi.nlm.nih.gov/gene/?term=NM_001030872.2
RB_p_000017752	5.90618	5.3368	6.78463	8.22038	7.03617	8.62936	2.3142	4.97328	0.00890569	NM_001008681.1	ABHD13	abhydrolase domain containing 13	Chr1	139463675	139471654	-	http://www.ncbi.nlm.nih.gov/gene/?term=NM_001008681.1
RB_p_000010232	8.98939	7.79279	8.14083	11.0784	9.96759	10.4638	2.32295	5.00354	0.000967114	XM_004937295.1	SREK1	splicing regulatory glutamine/lysine-rich protein 1%2C transcript variant X8	ChrZ	20710827	20736479	+	http://www.ncbi.nlm.nih.gov/gene/?term=XM_004937295.1
RB_p_000016016	11.1638	11.5073	11.0016	13.3941	13.5349	13.4932	2.32942	5.02604	0.00354446	XM_004937586.1	RPS16	ribosomal protein S16%2C transcript variant X3	Chr1	39679843	39682723	+	http://www.ncbi.nlm.nih.gov/gene/?term=XM_004937586.1
RB_p_000016016	11.1638	11.5073	11.0016	13.3941	13.5349	13.4932	2.32942	5.02604	0.00354446	XM_416113.4	RPS16	ribosomal protein S16%2C transcript variant X2	Chr1	39679785	39682723	+	http://www.ncbi.nlm.nih.gov/gene/?term=XM_416113.4
RB_p_000000054	2.71292	3.29583	4.83937	5.54489	5.62772	7.94251	2.33188	5.03462	0.00665258	XM_001232310.2	HRH4	histamine receptor H4%2C transcript variant X1	Chr2	103057680	103064157	+	http://www.ncbi.nlm.nih.gov/gene/?term=XM_001232310.2
RB_p_000020881	5.74033	5.5293	6.53528	7.96867	8.07815	9.0007	2.33782	5.05539	0.00157759	XM_004944448.1	RAD54L2	RAD54-like 2 (S. cerevisiae)%2C transcript variant X7	Chr12	2657698	2697069	-	http://www.ncbi.nlm.nih.gov/gene/?term=XM_004944448.1
RB_p_000002702	9.94031	10.0681	9.33539	12.1742	12.4494	12.2948	2.35449	5.11412	0.00760092	NM_001039489.1	VAMP3	vesicle-associated membrane protein 3 (cellubrevin)	Chr21	308983	312748	-	http://www.ncbi.nlm.nih.gov/gene/?term=NM_001039489.1
RB_p_000006325	9.41125	9.89595	9.67287	11.9809	12.0341	12.1751	2.36124	5.13813	0.00309451	NM_001277486.1	ARPC3	actin related protein 2/3 complex%2C subunit 3%2C 21kDa	Chr15	5275425	5280010	+	http://www.ncbi.nlm.nih.gov/gene/?term=NM_001277486.1
RB_p_000000363	5.64953	5.8064	6.86419	7.49386	8.16993	8.60733	2.36353	5.14627	0.00925431	XM_004943580.1	P2RY14	purinergic receptor P2Y%2C G-protein coupled%2C 14	Chr9	23021752	23028902	+	http://www.ncbi.nlm.nih.gov/gene/?term=XM_004943580.1
RB_p_000004389	6.24779	6.82337	6.7211	8.75822	9.11894	9.25385	2.39784	5.27014	0.00095406	NM_001278080.1	LOC425137	aldo-keto reductase family 1%2C member B1-like	Chr1	62285069	62290998	-	http://www.ncbi.nlm.nih.gov/gene/?term=NM_001278080.1
RB_p_000016682	6.37063	5.86957	6.64024	8.99223	8.77066	8.77066	2.40003	5.27814	0.0077067	XM_004947781.1	GJB3	gap junction protein%2C beta 3%2C 31kDa	Chr23	4402822	4404959	-	http://www.ncbi.nlm.nih.gov/gene/?term=XM_004947781.1
RB_p_000013913	7.43671	6.64746	7.16239	10.0341	9.49935	9.56248	2.40009	5.27836	0.00248869	NM_001006403.1	TSNAX	translin-associated factor X	Chr3	39002732	39024592	-	http://www.ncbi.nlm.nih.gov/gene/?term=NM_001006403.1
RB_p_000003071	8.52552	8.15228	8.94544	10.8031	10.9606	11.0711	2.43511	5.40807	0.00732916	XM_004936203.1	MFSD10	major facilitator superfamily domain containing 10%2C transcript variant X18	Chr4	81835253	81860398	+	http://www.ncbi.nlm.nih.gov/gene/?term=XM_004936203.1
RB_p_000003071	8.52552	8.15228	8.94544	10.8031	10.9606	11.0711	2.43511	5.40807	0.00732916	XM_004936204.1	MFSD10	major facilitator superfamily domain containing 10%2C transcript variant X19	Chr4	81835274	81860398	+	http://www.ncbi.nlm.nih.gov/gene/?term=XM_004936204.1
RB_p_000003071	8.52552	8.15228	8.94544	10.8031	10.9606	11.0711	2.43511	5.40807	0.00732916	XM_004936207.1	MFSD10	major facilitator superfamily domain containing 10%2C transcript variant X22	Chr4	81835253	81860398	+	http://www.ncbi.nlm.nih.gov/gene/?term=XM_004936207.1
RB_p_000003071	8.52552	8.15228	8.94544	10.8031	10.9606	11.0711	2.43511	5.40807	0.00732916	XM_004936208.1	MFSD10	major facilitator superfamily domain containing 10%2C transcript variant X23	Chr4	81835253	81860398	+	http://www.ncbi.nlm.nih.gov/gene/?term=XM_004936208.1
RB_p_000003071	8.52552	8.15228	8.94544	10.8031	10.9606	11.0711	2.43511	5.40807	0.00732916	XM_004936209.1	MFSD10	major facilitator superfamily domain containing 10%2C transcript variant X24	Chr4	81835253	81860398	+	http://www.ncbi.nlm.nih.gov/gene/?term=XM_004936209.1
RB_p_000003071	8.52552	8.15228	8.94544	10.8031	10.9606	11.0711	2.43511	5.40807	0.00732916	XM_004936212.1	MFSD10	major facilitator superfamily domain containing 10%2C transcript variant X27	Chr4	81835253	81860398	+	http://www.ncbi.nlm.nih.gov/gene/?term=XM_004936212.1
RB_p_000003071	8.52552	8.15228	8.94544	10.8031	10.9606	11.0711	2.43511	5.40807	0.00732916	XM_004936213.1	MFSD10	major facilitator superfamily domain containing 10%2C transcript variant X28	Chr4	81835253	81860398	+	http://www.ncbi.nlm.nih.gov/gene/?term=XM_004936213.1
RB_p_000003071	8.52552	8.15228	8.94544	10.8031	10.9606	11.0711	2.43511	5.40807	0.00732916	XM_004936215.1	MFSD10	major facilitator superfamily domain containing 10%2C transcript variant X30	Chr4	81835253	81860398	+	http://www.ncbi.nlm.nih.gov/gene/?term=XM_004936215.1
RB_p_000003071	8.52552	8.15228	8.94544	10.8031	10.9606	11.0711	2.43511	5.40807	0.00732916	XM_004936216.1	MFSD10	major facilitator superfamily domain containing 10%2C transcript variant X31	Chr4	81839211	81860398	+	http://www.ncbi.nlm.nih.gov/gene/?term=XM_004936216.1
RB_p_000003071	8.52552	8.15228	8.94544	10.8031	10.9606	11.0711	2.43511	5.40807	0.00732916	XM_004936217.1	MFSD10	major facilitator superfamily domain containing 10%2C transcript variant X32	Chr4	81835253	81860398	+	http://www.ncbi.nlm.nih.gov/gene/?term=XM_004936217.1
RB_p_000003071	8.52552	8.15228	8.94544	10.8031	10.9606	11.0711	2.43511	5.40807	0.00732916	XM_420825.4	MFSD10	major facilitator superfamily domain containing 10%2C transcript variant X17	Chr4	81835253	81860398	+	http://www.ncbi.nlm.nih.gov/gene/?term=XM_420825.4
RB_p_000011686	3.29583	3.68171	4.31137	5.73354	6.13933	6.83289	2.45761	5.49306	0.00010456	XM_003641900.2	PLEKHG4	pleckstrin homology domain containing%2C family G (with RhoGef domain) member 4%2C transcript variant X1	Chr11	1237588	1279507	-	http://www.ncbi.nlm.nih.gov/gene/?term=XM_003641900.2
RB_p_000011686	3.29583	3.68171	4.31137	5.73354	6.13933	6.83289	2.45761	5.49306	0.00010456	XM_004944099.1	PLEKHG4	pleckstrin homology domain containing%2C family G (with RhoGef domain) member 4%2C transcript variant X3	Chr11	1237588	1279507	-	http://www.ncbi.nlm.nih.gov/gene/?term=XM_004944099.1
RB_p_000011686	3.29583	3.68171	4.31137	5.73354	6.13933	6.83289	2.45761	5.49306	0.00010456	XM_004944100.1	PLEKHG4	pleckstrin homology domain containing%2C family G (with RhoGef domain) member 4%2C transcript variant X4	Chr11	1237588	1279507	-	http://www.ncbi.nlm.nih.gov/gene/?term=XM_004944100.1
RB_p_000011686	3.29583	3.68171	4.31137	5.73354	6.13933	6.83289	2.45761	5.49306	0.00010456	XM_004944101.1	PLEKHG4	pleckstrin homology domain containing%2C family G (with RhoGef domain) member 4%2C transcript variant X5	Chr11	1237588	1279507	-	http://www.ncbi.nlm.nih.gov/gene/?term=XM_004944101.1
RB_p_000011686	3.29583	3.68171	4.31137	5.73354	6.13933	6.83289	2.45761	5.49306	0.00010456	XM_004944102.1	PLEKHG4	pleckstrin homology domain containing%2C family G (with RhoGef domain) member 4%2C transcript variant X6	Chr11	1237588	1279507	-	http://www.ncbi.nlm.nih.gov/gene/?term=XM_004944102.1
RB_p_000011686	3.29583	3.68171	4.31137	5.73354	6.13933	6.83289	2.45761	5.49306	0.00010456	XR_212912.1	PLEKHG4	pleckstrin homology domain containing%2C family G (with RhoGef domain) member 4%2C transcript variant X8	Chr11	1237588	1279507	-	http://www.ncbi.nlm.nih.gov/gene/?term=XR_212912.1
RB_p_000012465	8.30035	8.02098	8.70736	10.7678	10.7515	10.7934	2.46742	5.53053	0.00588562	NM_001277823.1	CWC15	CWC15 spliceosome-associated protein homolog (S. cerevisiae)%2C transcript variant 1	Chr1	184726523	184741351	+	http://www.ncbi.nlm.nih.gov/gene/?term=NM_001277823.1
RB_p_000012465	8.30035	8.02098	8.70736	10.7678	10.7515	10.7934	2.46742	5.53053	0.00588562	NM_001277824.1	CWC15	CWC15 spliceosome-associated protein homolog (S. cerevisiae)%2C transcript variant 2	Chr1	184726718	184741351	+	http://www.ncbi.nlm.nih.gov/gene/?term=NM_001277824.1
RB_p_000000114	7.46148	7.94691	8.17617	10.0037	10.4236	10.5463	2.47673	5.56636	0.000414329	XM_004936056.1	NFXL1	nuclear transcription factor%2C X-box binding-like 1%2C transcript variant X3	Chr4	66200640	66230071	+	http://www.ncbi.nlm.nih.gov/gene/?term=XM_004936056.1
RB_p_000001111	8.45327	7.94251	8.53722	10.7366	10.9416	10.9867	2.48833	5.61127	0.00696801	NM_001006384.1	EXOC3	exocyst complex component 3	Chr2	88911152	88929190	+	http://www.ncbi.nlm.nih.gov/gene/?term=NM_001006384.1
RB_p_000004402	8.54496	6.88264	7.33316	10.6461	9.29405	9.83487	2.50171	5.66357	0.00268095	XM_004950617.1	LOC101751264	uncharacterized LOC101751264	ChrUn	7047	8949	+	http://www.ncbi.nlm.nih.gov/gene/?term=XM_004950617.1
RB_p_000011239	7.1267	7.04985	6.80735	9.45224	9.56248	9.9491	2.51263	5.7066	0.00850361	XM_004945386.1	CREBBP	CREB binding protein%2C transcript variant X7	Chr14	12494259	12563398	-	http://www.ncbi.nlm.nih.gov/gene/?term=XM_004945386.1
RB_p_000011239	7.1267	7.04985	6.80735	9.45224	9.56248	9.9491	2.51263	5.7066	0.00850361	XM_004945387.1	CREBBP	CREB binding protein%2C transcript variant X8	Chr14	12494259	12563398	-	http://www.ncbi.nlm.nih.gov/gene/?term=XM_004945387.1
RB_p_000011239	7.1267	7.04985	6.80735	9.45224	9.56248	9.9491	2.51263	5.7066	0.00850361	XM_004945388.1	CREBBP	CREB binding protein%2C transcript variant X9	Chr14	12494259	12563398	-	http://www.ncbi.nlm.nih.gov/gene/?term=XM_004945388.1
RB_p_000011239	7.1267	7.04985	6.80735	9.45224	9.56248	9.9491	2.51263	5.7066	0.00850361	XM_004945389.1	CREBBP	CREB binding protein%2C transcript variant X10	Chr14	12494259	12563398	-	http://www.ncbi.nlm.nih.gov/gene/?term=XM_004945389.1
RB_p_000011239	7.1267	7.04985	6.80735	9.45224	9.56248	9.9491	2.51263	5.7066	0.00850361	XM_004945390.1	CREBBP	CREB binding protein%2C transcript variant X11	Chr14	12494259	12563398	-	http://www.ncbi.nlm.nih.gov/gene/?term=XM_004945390.1
RB_p_000011239	7.1267	7.04985	6.80735	9.45224	9.56248	9.9491	2.51263	5.7066	0.00850361	XM_414964.3	CREBBP	CREB binding protein%2C transcript variant X6	Chr14	12494259	12563398	-	http://www.ncbi.nlm.nih.gov/gene/?term=XM_414964.3
RB_p_000018091	9.17804	9.1743	10.0137	11.6481	11.7098	11.9794	2.5318	5.78291	0.00594744	NM_001008453.1	CCND3	cyclin D3	Chr26	5065114	5077551	-	http://www.ncbi.nlm.nih.gov/gene/?term=NM_001008453.1
RB_p_000016753	7.59991	8.23362	7.52258	10.1364	10.2137	10.1364	2.53644	5.80155	0.0069781	XM_004937577.1	NAP1L1	nucleosome assembly protein 1-like 1%2C transcript variant X6	Chr1	37870436	37898832	-	http://www.ncbi.nlm.nih.gov/gene/?term=XM_004937577.1
RB_p_000016753	7.59991	8.23362	7.52258	10.1364	10.2137	10.1364	2.53644	5.80155	0.0069781	XM_004937578.1	NAP1L1	nucleosome assembly protein 1-like 1%2C transcript variant X7	Chr1	37870436	37898832	-	http://www.ncbi.nlm.nih.gov/gene/?term=XM_004937578.1
RB_p_000016753	7.59991	8.23362	7.52258	10.1364	10.2137	10.1364	2.53644	5.80155	0.0069781	XM_004937579.1	NAP1L1	nucleosome assembly protein 1-like 1%2C transcript variant X8	Chr1	37870436	37898832	-	http://www.ncbi.nlm.nih.gov/gene/?term=XM_004937579.1
RB_p_000016753	7.59991	8.23362	7.52258	10.1364	10.2137	10.1364	2.53644	5.80155	0.0069781	XM_004937580.1	NAP1L1	nucleosome assembly protein 1-like 1%2C transcript variant X9	Chr1	37870436	37898832	-	http://www.ncbi.nlm.nih.gov/gene/?term=XM_004937580.1
RB_p_000016753	7.59991	8.23362	7.52258	10.1364	10.2137	10.1364	2.53644	5.80155	0.0069781	XM_416106.4	NAP1L1	nucleosome assembly protein 1-like 1%2C transcript variant X5	Chr1	37870436	37898832	-	http://www.ncbi.nlm.nih.gov/gene/?term=XM_416106.4
RB_p_000004816	4.19771	4.39968	7.25503	6.40511	6.95128	9.12412	2.5516	5.86286	0.00785907	XM_001233853.3	SETBP1	SET binding protein 1%2C transcript variant X1	ChrZ	2626863	2897510	-	http://www.ncbi.nlm.nih.gov/gene/?term=XM_001233853.3
RB_p_000016435	8.1472	9.29059	8.94983	11.1485	11.5339	11.5044	2.55462	5.87513	0.00708231	XM_418775.4	RPL14	ribosomal protein L14%2C transcript variant X8	Chr2	41761654	41764892	-	http://www.ncbi.nlm.nih.gov/gene/?term=XM_418775.4
RB_p_000019913	7.20701	7.73809	8.16239	10.0855	10.3183	10.2998	2.56169	5.90398	0.0071515	XM_001232283.3	ANGPTL4	angiopoietin-like 4	Chr28	850159	858513	-	http://www.ncbi.nlm.nih.gov/gene/?term=XM_001232283.3
RB_p_000012753	5.81926	5.61301	6.34422	8.39553	8.13571	8.54013	2.57627	5.96397	0.00238127	NM_001277412.1	FAM82B	family with sequence similarity 82%2C member B	Chr2	122911986	122924588	-	http://www.ncbi.nlm.nih.gov/gene/?term=NM_001277412.1
RB_p_000002296	3.09848	2.8698	6.40511	5.45699	5.67809	9.00983	2.57961	5.97779	0.00251021	XM_001232639.3	ERC2	ELKS/RAB6-interacting/CAST family member 2%2C transcript variant X1	Chr12	7917575	8344009	-	http://www.ncbi.nlm.nih.gov/gene/?term=XM_001232639.3
RB_p_000002296	3.09848	2.8698	6.40511	5.45699	5.67809	9.00983	2.57961	5.97779	0.00251021	XM_004944574.1	ERC2	ELKS/RAB6-interacting/CAST family member 2%2C transcript variant X2	Chr12	7917575	8344013	-	http://www.ncbi.nlm.nih.gov/gene/?term=XM_004944574.1
RB_p_000002296	3.09848	2.8698	6.40511	5.45699	5.67809	9.00983	2.57961	5.97779	0.00251021	XM_004944575.1	ERC2	ELKS/RAB6-interacting/CAST family member 2%2C transcript variant X3	Chr12	7917575	8344013	-	http://www.ncbi.nlm.nih.gov/gene/?term=XM_004944575.1
RB_p_000002296	3.09848	2.8698	6.40511	5.45699	5.67809	9.00983	2.57961	5.97779	0.00251021	XM_004944576.1	ERC2	ELKS/RAB6-interacting/CAST family member 2%2C transcript variant X4	Chr12	7917575	8344010	-	http://www.ncbi.nlm.nih.gov/gene/?term=XM_004944576.1
RB_p_000002296	3.09848	2.8698	6.40511	5.45699	5.67809	9.00983	2.57961	5.97779	0.00251021	XM_004944577.1	ERC2	ELKS/RAB6-interacting/CAST family member 2%2C transcript variant X5	Chr12	7917575	8344009	-	http://www.ncbi.nlm.nih.gov/gene/?term=XM_004944577.1
RB_p_000002296	3.09848	2.8698	6.40511	5.45699	5.67809	9.00983	2.57961	5.97779	0.00251021	XM_004944578.1	ERC2	ELKS/RAB6-interacting/CAST family member 2%2C transcript variant X6	Chr12	7917575	8344009	-	http://www.ncbi.nlm.nih.gov/gene/?term=XM_004944578.1
RB_p_000002296	3.09848	2.8698	6.40511	5.45699	5.67809	9.00983	2.57961	5.97779	0.00251021	XM_004944579.1	ERC2	ELKS/RAB6-interacting/CAST family member 2%2C transcript variant X7	Chr12	7917575	8344007	-	http://www.ncbi.nlm.nih.gov/gene/?term=XM_004944579.1
RB_p_000002296	3.09848	2.8698	6.40511	5.45699	5.67809	9.00983	2.57961	5.97779	0.00251021	XM_004944580.1	ERC2	ELKS/RAB6-interacting/CAST family member 2%2C transcript variant X8	Chr12	7917575	8344007	-	http://www.ncbi.nlm.nih.gov/gene/?term=XM_004944580.1
RB_p_000009270	8.90839	9.87267	9.62434	11.9703	12.4994	12.2313	2.60696	6.09218	0.00287003	XM_003642363.2	SYNGR2	synaptogyrin 2	Chr18	10145914	10147916	-	http://www.ncbi.nlm.nih.gov/gene/?term=XM_003642363.2
RB_p_000003921	7.74987	8.02098	7.99294	10.454	10.7628	10.6015	2.6086	6.09912	0.00021802	NM_205229.1	VLDLR	very low density lipoprotein receptor	ChrZ	26416455	26431162	+	http://www.ncbi.nlm.nih.gov/gene/?term=NM_205229.1
RB_p_000017509	5.86338	5.62773	6.37499	8.23601	8.47573	9.53576	2.61236	6.11502	0.0066587	XM_424803.4	MRPS27	mitochondrial ribosomal protein S27	ChrZ	25125712	25172206	+	http://www.ncbi.nlm.nih.gov/gene/?term=XM_424803.4
RB_p_000001560	9.59759	8.67948	9.02583	12.066	11.4798	11.6439	2.61808	6.13933	0.00133019	NM_001001472.2	NFKBIA	nuclear factor of kappa light polypeptide gene enhancer in B-cells inhibitor%2C alpha	Chr5	35471432	35474759	-	http://www.ncbi.nlm.nih.gov/gene/?term=NM_001001472.2
RB_p_000000590	5.32782	5.54488	6.67948	7.80735	8.16491	9.20396	2.62002	6.1476	0.000265567	XM_003642455.2	LOC100859212	CMP-N-acetylneuraminate-beta-galactosamide-alpha-2%2C3-sialyltransferase 2-like%2C transcript variant X1	Chr20	1367237	1370492	+	http://www.ncbi.nlm.nih.gov/gene/?term=XM_003642455.2
RB_p_000000590	5.32782	5.54488	6.67948	7.80735	8.16491	9.20396	2.62002	6.1476	0.000265567	XM_004946930.1	LOC419136	CMP-N-acetylneuraminate-beta-galactosamide-alpha-2%2C3-sialyltransferase 2-like%2C transcript variant X6	Chr20	1258277	1261542	+	http://www.ncbi.nlm.nih.gov/gene/?term=XM_004946930.1
RB_p_000000590	5.32782	5.54488	6.67948	7.80735	8.16491	9.20396	2.62002	6.1476	0.000265567	XM_004946931.1	LOC419136	CMP-N-acetylneuraminate-beta-galactosamide-alpha-2%2C3-sialyltransferase 2-like%2C transcript variant X7	Chr20	1258277	1261542	+	http://www.ncbi.nlm.nih.gov/gene/?term=XM_004946931.1
RB_p_000000590	5.32782	5.54488	6.67948	7.80735	8.16491	9.20396	2.62002	6.1476	0.000265567	XM_004946932.1	LOC419136	CMP-N-acetylneuraminate-beta-galactosamide-alpha-2%2C3-sialyltransferase 2-like%2C transcript variant X8	Chr20	1257149	1261542	+	http://www.ncbi.nlm.nih.gov/gene/?term=XM_004946932.1
RB_p_000000590	5.32782	5.54488	6.67948	7.80735	8.16491	9.20396	2.62002	6.1476	0.000265567	XM_004946941.1	LOC100859212	CMP-N-acetylneuraminate-beta-galactosamide-alpha-2%2C3-sialyltransferase 2-like%2C transcript variant X2	Chr20	1367227	1370492	+	http://www.ncbi.nlm.nih.gov/gene/?term=XM_004946941.1
RB_p_000000590	5.32782	5.54488	6.67948	7.80735	8.16491	9.20396	2.62002	6.1476	0.000265567	XM_004946942.1	LOC100859212	CMP-N-acetylneuraminate-beta-galactosamide-alpha-2%2C3-sialyltransferase 2-like%2C transcript variant X3	Chr20	1367227	1370492	+	http://www.ncbi.nlm.nih.gov/gene/?term=XM_004946942.1
RB_p_000000590	5.32782	5.54488	6.67948	7.80735	8.16491	9.20396	2.62002	6.1476	0.000265567	XM_004946943.1	LOC100859212	CMP-N-acetylneuraminate-beta-galactosamide-alpha-2%2C3-sialyltransferase 2-like%2C transcript variant X4	Chr20	1366099	1370492	+	http://www.ncbi.nlm.nih.gov/gene/?term=XM_004946943.1
RB_p_000000590	5.32782	5.54488	6.67948	7.80735	8.16491	9.20396	2.62002	6.1476	0.000265567	XM_417321.4	LOC419136	CMP-N-acetylneuraminate-beta-galactosamide-alpha-2%2C3-sialyltransferase 2-like%2C transcript variant X5	Chr20	1258287	1261542	+	http://www.ncbi.nlm.nih.gov/gene/?term=XM_417321.4
RB_p_000013160	9.41125	10.0158	10.2387	12.6442	12.6321	12.8855	2.62843	6.18353	0.00498196	XM_001233392.2	RPL21	ribosomal protein L21%2C transcript variant X1	Chr1	175572590	175577088	-	http://www.ncbi.nlm.nih.gov/gene/?term=XM_001233392.2
RB_p_000013160	9.41125	10.0158	10.2387	12.6442	12.6321	12.8855	2.62843	6.18353	0.00498196	XM_417127.4	RPL21	ribosomal protein L21%2C transcript variant X2	Chr1	175572590	175577096	-	http://www.ncbi.nlm.nih.gov/gene/?term=XM_417127.4
RB_p_000006959	5.68514	2.47297	6.33084	8.31515	5.73354	8.9629	2.63001	6.19031	0.00541203	NM_001031149.1	PDLIM5	PDZ and LIM domain 5	Chr4	57807176	57923547	+	http://www.ncbi.nlm.nih.gov/gene/?term=NM_001031149.1
RB_p_000018281	9.38909	9.88493	10.3734	12.5193	12.3801	12.7619	2.6344	6.20915	0.007429	NM_001079498.1	SUMO3	SMT3 suppressor of mif two 3 homolog 3 (S. cerevisiae)	Chr9	4665347	4667506	+	http://www.ncbi.nlm.nih.gov/gene/?term=NM_001079498.1
RB_p_000008088	8.33985	8.10329	8.45327	10.9819	11.0658	10.9265	2.64207	6.24228	0.00282731	XM_418293.4	MSC	musculin	Chr2	116915833	116918074	-	http://www.ncbi.nlm.nih.gov/gene/?term=XM_418293.4
RB_p_000009229	6.5157	7.70908	7.81218	10.0875	10.3953	10.572	2.68618	6.43608	0.00879156	NM_001199477.1	TMEM60	transmembrane protein 60	Chr1	12314478	12318704	+	http://www.ncbi.nlm.nih.gov/gene/?term=NM_001199477.1
RB_p_000004257	5.68514	6.66178	4.70716	8.38154	9.27088	7.40727	2.69641	6.48185	0.00012416	XM_004943813.1	SQRDL	sulfide quinone reductase-like (yeast)%2C transcript variant X10	Chr10	10205433	10216868	+	http://www.ncbi.nlm.nih.gov/gene/?term=XM_004943813.1
RB_p_000018538	6.18964	5.7869	5.5056	8.67684	8.55363	8.34541	2.76673	6.80565	0.00158239	XM_003642866.2	MADCAM1	mucosal vascular addressin cell adhesion molecule 1	Chr28	2603535	2606961	+	http://www.ncbi.nlm.nih.gov/gene/?term=XM_003642866.2
RB_p_000001351	6.33084	6.8009	6.45943	9.544	9.22942	9.13443	2.76999	6.82102	0.00691098	XM_004949728.1	LIMA1	LIM domain and actin binding 1%2C transcript variant X6	chrLGE22C19W28_E50C23	242618	266518	+	http://www.ncbi.nlm.nih.gov/gene/?term=XM_004949728.1
RB_p_000001351	6.33084	6.8009	6.45943	9.544	9.22942	9.13443	2.76999	6.82102	0.00691098	XM_424485.3	LIMA1	LIM domain and actin binding 1%2C transcript variant X5	chrLGE22C19W28_E50C23	246025	266518	+	http://www.ncbi.nlm.nih.gov/gene/?term=XM_424485.3
RB_p_000012905	9.6808	9.98371	9.93074	12.7197	12.691	12.8206	2.78897	6.91137	0.00110794	XM_004938600.1	GPC5	glypican 5%2C transcript variant X42	Chr1	147034323	147232836	-	http://www.ncbi.nlm.nih.gov/gene/?term=XM_004938600.1
RB_p_000008430	5.56795	5.85715	6.1995	8.54013	8.75822	8.64746	2.79031	6.91777	0.00348509	XM_003640325.2	PPP6R2	protein phosphatase 6%2C regulatory subunit 2%2C transcript variant X1	Chr1	460368	529477	+	http://www.ncbi.nlm.nih.gov/gene/?term=XM_003640325.2
RB_p_000006873	6.12905	5.16592	6.38798	8.94618	8.44398	9.17118	2.81712	7.04756	0.00289562	XM_004939475.1	TRAK1	trafficking protein%2C kinesin binding 1%2C transcript variant X19	Chr2	44304847	44407212	+	http://www.ncbi.nlm.nih.gov/gene/?term=XM_004939475.1
RB_p_000013035	8.41891	7.39874	8.05799	10.9434	10.4375	10.9041	2.84608	7.19043	0.0028509	NM_205415.1	IRF1	interferon regulatory factor 1	Chr13	16212424	16218382	-	http://www.ncbi.nlm.nih.gov/gene/?term=NM_205415.1
RB_p_000020735	7.48382	7.75322	7.17493	10.0351	10.3396	10.3614	2.85576	7.23883	0.00547324	XM_004941056.1	PPA2	pyrophosphatase (inorganic) 2%2C transcript variant X3	Chr4	38189992	38221229	+	http://www.ncbi.nlm.nih.gov/gene/?term=XM_004941056.1
RB_p_000008883	11.2877	11.7174	12.0001	14.5098	14.644	15.1756	2.92656	7.60295	0.000869838	NM_205378.1	NTRK1	neurotrophic tyrosine kinase%2C receptor%2C type 1	Chr25	416482	424083	-	http://www.ncbi.nlm.nih.gov/gene/?term=NM_205378.1
RB_p_000017681	6.8009	6.82337	6.35308	9.85681	9.73047	9.4543	2.92957	7.61883	0.000376354	XM_001235649.3	THAP7	THAP domain containing 7	ChrUn	170	2345	+	http://www.ncbi.nlm.nih.gov/gene/?term=XM_001235649.3
RB_p_000011761	9.10001	9.09342	8.82416	12.0363	11.9643	12.2287	2.94293	7.6897	0.00298089	XM_004939577.1	C7ORF10	chromosome 2 open reading frame%2C human C7orf10%2C transcript variant X11	Chr2	50572551	50901381	+	http://www.ncbi.nlm.nih.gov/gene/?term=XM_004939577.1
RB_p_000011480	6.51964	7.77149	6.92778	9.59339	10.0053	9.89102	2.96325	7.79877	0.00901243	XM_416895.3	MRPL30	mitochondrial ribosomal protein L30	Chr1	131866810	131869194	+	http://www.ncbi.nlm.nih.gov/gene/?term=XM_416895.3
RB_p_000002765	7.21675	7.94251	7.88417	10.8037	10.8721	11.1254	2.98793	7.93333	0.00338993	XM_001236426.3	HDGF	hepatoma-derived growth factor	Chr25	452675	458076	+	http://www.ncbi.nlm.nih.gov/gene/?term=XM_001236426.3
RB_p_000002530	6.94251	6.64746	7.04439	9.92741	10.0133	9.94435	3.00183	8.01016	0.00215153	NM_001277471.1	MRPL13	mitochondrial ribosomal protein L13	Chr2	136493341	136519654	-	http://www.ncbi.nlm.nih.gov/gene/?term=NM_001277471.1
RB_p_000017815	9.0007	8.97728	8.75822	11.7241	11.9879	12.2755	3.01061	8.05903	0.0056167	NM_205064.1	SOD1	superoxide dismutase 1%2C soluble	Chr1	103980775	103985214	+	http://www.ncbi.nlm.nih.gov/gene/?term=NM_205064.1
RB_p_000017292	6.05492	6.14953	7.16993	8.73556	9.16239	9.33818	3.01286	8.07162	0.00867337	NM_001031595.1	IKZF5	IKAROS family zinc finger 5 (Pegasus)	Chr6	30952998	30967338	-	http://www.ncbi.nlm.nih.gov/gene/?term=NM_001031595.1
RB_p_000019691	7.94251	7.01402	7.36413	10.3963	10.3559	10.4491	3.0322	8.18058	0.00785051	NM_001031060.1	CEBPZ	CCAAT/enhancer binding protein (C/EBP)%2C zeta	Chr3	32857958	32873251	-	http://www.ncbi.nlm.nih.gov/gene/?term=NM_001031060.1
RB_p_000010061	10.4813	9.76238	10.7703	13.5143	12.7988	13.6548	3.03299	8.18503	0.000281149	NM_001257333.1	RPL9	ribosomal protein L9	Chr4	68898676	68904553	+	http://www.ncbi.nlm.nih.gov/gene/?term=NM_001257333.1
RB_p_000013818	6.18964	5.83833	5.90618	8.94837	8.87958	9.26737	3.04219	8.23739	0.00323201	XM_415264.4	MLEC	malectin	Chr15	9194100	9203176	-	http://www.ncbi.nlm.nih.gov/gene/?term=XM_415264.4
RB_p_000002448	5.93009	5.15581	6.43462	9.10722	8.77972	8.99577	3.06568	8.37261	0.00960588	NM_001030921.1	C26H6ORF130	chromosome 26 open reading frame%2C human C6orf130	Chr26	4657006	4660254	-	http://www.ncbi.nlm.nih.gov/gene/?term=NM_001030921.1
RB_p_000005225	6.44708	5.70609	5.88187	8.96073	8.55746	9.21189	3.07885	8.44943	0.00661096	XM_004934943.1	RAB7L1	RAB7%2C member RAS oncogene family-like 1%2C transcript variant X1	Chr26	2220165	2228447	-	http://www.ncbi.nlm.nih.gov/gene/?term=XM_004934943.1
RB_p_000005225	6.44708	5.70609	5.88187	8.96073	8.55746	9.21189	3.07885	8.44943	0.00661096	XM_004934944.1	RAB7L1	RAB7%2C member RAS oncogene family-like 1%2C transcript variant X2	Chr26	2220165	2225980	-	http://www.ncbi.nlm.nih.gov/gene/?term=XM_004934944.1
RB_p_000005225	6.44708	5.70609	5.88187	8.96073	8.55746	9.21189	3.07885	8.44943	0.00661096	XM_417967.3	RAB7L1	RAB7%2C member RAS oncogene family-like 1%2C transcript variant X3	Chr26	2220165	2225979	-	http://www.ncbi.nlm.nih.gov/gene/?term=XM_417967.3
RB_p_000006806	7.33316	7.39874	7.62571	10.3788	10.4837	10.4911	3.08495	8.48519	0.000507775	NM_204600.1	SOCS3	suppressor of cytokine signaling 3	Chr18	10116364	10118395	+	http://www.ncbi.nlm.nih.gov/gene/?term=NM_204600.1
RB_p_000017086	9.16302	8.97513	9.38586	12.3109	12.2533	12.1248	3.09031	8.51679	0.00281592	XM_424811.4	CD274	CD274 molecule	ChrZ	27527624	27540393	+	http://www.ncbi.nlm.nih.gov/gene/?term=XM_424811.4
RB_p_000004218	6.57743	7.38586	6.8009	9.90764	9.94215	9.71339	3.10674	8.61435	0.00576425	XM_004946957.1	LOC419144	protein MANBAL-like%2C transcript variant X1	Chr20	1676497	1678770	-	http://www.ncbi.nlm.nih.gov/gene/?term=XM_004946957.1
RB_p_000004218	6.57743	7.38586	6.8009	9.90764	9.94215	9.71339	3.10674	8.61435	0.00576425	XM_004946958.1	LOC419144	protein MANBAL-like%2C transcript variant X2	Chr20	1676497	1678770	-	http://www.ncbi.nlm.nih.gov/gene/?term=XM_004946958.1
RB_p_000004218	6.57743	7.38586	6.8009	9.90764	9.94215	9.71339	3.10674	8.61435	0.00576425	XM_004946959.1	LOC419144	protein MANBAL-like%2C transcript variant X3	Chr20	1676497	1678193	-	http://www.ncbi.nlm.nih.gov/gene/?term=XM_004946959.1
RB_p_000004218	6.57743	7.38586	6.8009	9.90764	9.94215	9.71339	3.10674	8.61435	0.00576425	XM_004946960.1	LOC419144	protein MANBAL-like%2C transcript variant X4	Chr20	1676497	1678770	-	http://www.ncbi.nlm.nih.gov/gene/?term=XM_004946960.1
RB_p_000013090	10.1693	9.90275	9.49935	13.0327	13.0656	13.2223	3.16287	8.95612	0.00595456	NM_204720.1	CCL4	chemokine (C-C motif) ligand 4	Chr19	371065	372634	+	http://www.ncbi.nlm.nih.gov/gene/?term=NM_204720.1
RB_p_000019271	8.96506	9.10198	9.07213	11.862	12.243	12.3195	3.17089	9.00604	0.00112115	XM_421661.4	LIPA	lipase A%2C lysosomal acid%2C cholesterol esterase (Wolman disease)%2C transcript variant X2	Chr6	18880132	18892422	-	http://www.ncbi.nlm.nih.gov/gene/?term=XM_421661.4
RB_p_000016065	7.61471	7.67243	6.99152	10.7998	10.7647	11.0394	3.18508	9.09503	0.00772498	XM_004939982.1	KLF10	Kruppel-like factor 10%2C transcript variant X4	Chr2	128995119	128999158	-	http://www.ncbi.nlm.nih.gov/gene/?term=XM_004939982.1
RB_p_000016065	7.61471	7.67243	6.99152	10.7998	10.7647	11.0394	3.18508	9.09503	0.00772498	XM_427148.4	KLF10	Kruppel-like factor 10%2C transcript variant X3	Chr2	128995119	128999245	-	http://www.ncbi.nlm.nih.gov/gene/?term=XM_427148.4
RB_p_000001423	3.53327	3.93935	4.83937	7.12799	6.74483	7.57365	3.18865	9.11756	0.00810001	NM_205370.1	KCNJ2	potassium inwardly-rectifying channel%2C subfamily J%2C member 2	Chr18	8467064	8473806	+	http://www.ncbi.nlm.nih.gov/gene/?term=NM_205370.1
RB_p_000004882	6.13933	4.57682	6.20929	9.33427	7.5216	9.81658	3.19495	9.15745	0.00351569	XM_004942175.1	HPSE2	heparanase 2%2C transcript variant X10	Chr6	21712013	21785123	+	http://www.ncbi.nlm.nih.gov/gene/?term=XM_004942175.1
RB_p_000009431	5.38955	5.56795	5.48958	8.69697	9.07012	8.66178	3.20739	9.23678	0.000827453	XM_004938749.1	SPG20	spastic paraplegia 20 (Troyer syndrome)%2C transcript variant X8	Chr1	171917162	171933168	+	http://www.ncbi.nlm.nih.gov/gene/?term=XM_004938749.1
RB_p_000009431	5.38955	5.56795	5.48958	8.69697	9.07012	8.66178	3.20739	9.23678	0.000827453	XM_004938750.1	SPG20	spastic paraplegia 20 (Troyer syndrome)%2C transcript variant X9	Chr1	171916837	171933157	+	http://www.ncbi.nlm.nih.gov/gene/?term=XM_004938750.1
RB_p_000009431	5.38955	5.56795	5.48958	8.69697	9.07012	8.66178	3.20739	9.23678	0.000827453	XM_417098.4	SPG20	spastic paraplegia 20 (Troyer syndrome)%2C transcript variant X7	Chr1	171916837	171933168	+	http://www.ncbi.nlm.nih.gov/gene/?term=XM_417098.4
RB_p_000009097	8.52845	9.43775	9.05731	12.2986	12.2676	12.2185	3.21028	9.25528	0.00708535	NM_001277666.1	LOC100858381	chromosome 11 open reading frame%2C human C19orf12-like	Chr11	7874752	7877791	-	http://www.ncbi.nlm.nih.gov/gene/?term=NM_001277666.1
RB_p_000014072	5.42366	5.00624	5.81926	8.27961	8.66178	8.80009	3.23811	9.43559	0.0061042	XM_001235954.3	LOC776432	retinol dehydrogenase 16-like	chrLGE22C19W28_E50C23	938103	940023	-	http://www.ncbi.nlm.nih.gov/gene/?term=XM_001235954.3
RB_p_000015050	7.82814	7.51175	7.00843	10.7799	10.8005	10.7948	3.28307	9.73425	0.00521929	XM_001233288.3	AMBRA1	autophagy/beclin-1 regulator 1%2C transcript variant X1	Chr5	22806833	22933273	+	http://www.ncbi.nlm.nih.gov/gene/?term=XM_001233288.3
RB_p_000015050	7.82814	7.51175	7.00843	10.7799	10.8005	10.7948	3.28307	9.73425	0.00521929	XM_004941601.1	AMBRA1	autophagy/beclin-1 regulator 1%2C transcript variant X2	Chr5	22806832	22933273	+	http://www.ncbi.nlm.nih.gov/gene/?term=XM_004941601.1
RB_p_000015050	7.82814	7.51175	7.00843	10.7799	10.8005	10.7948	3.28307	9.73425	0.00521929	XM_004941602.1	AMBRA1	autophagy/beclin-1 regulator 1%2C transcript variant X3	Chr5	22810777	22933273	+	http://www.ncbi.nlm.nih.gov/gene/?term=XM_004941602.1
RB_p_000015050	7.82814	7.51175	7.00843	10.7799	10.8005	10.7948	3.28307	9.73425	0.00521929	XM_004941603.1	AMBRA1	autophagy/beclin-1 regulator 1%2C transcript variant X4	Chr5	22815789	22933273	+	http://www.ncbi.nlm.nih.gov/gene/?term=XM_004941603.1
RB_p_000015050	7.82814	7.51175	7.00843	10.7799	10.8005	10.7948	3.28307	9.73425	0.00521929	XM_004941604.1	AMBRA1	autophagy/beclin-1 regulator 1%2C transcript variant X5	Chr5	22815789	22933273	+	http://www.ncbi.nlm.nih.gov/gene/?term=XM_004941604.1
RB_p_000015050	7.82814	7.51175	7.00843	10.7799	10.8005	10.7948	3.28307	9.73425	0.00521929	XM_004941605.1	AMBRA1	autophagy/beclin-1 regulator 1%2C transcript variant X6	Chr5	22815789	22933273	+	http://www.ncbi.nlm.nih.gov/gene/?term=XM_004941605.1
RB_p_000015050	7.82814	7.51175	7.00843	10.7799	10.8005	10.7948	3.28307	9.73425	0.00521929	XM_004941606.1	AMBRA1	autophagy/beclin-1 regulator 1%2C transcript variant X7	Chr5	22815789	22933273	+	http://www.ncbi.nlm.nih.gov/gene/?term=XM_004941606.1
RB_p_000015157	9.09342	9.70001	8.80977	12.3621	12.523	12.4009	3.30746	9.90023	0.00472638	XM_004939824.1	MEP1B	meprin A%2C beta%2C transcript variant X3	Chr2	106052536	106082634	+	http://www.ncbi.nlm.nih.gov/gene/?term=XM_004939824.1
RB_p_000015157	9.09342	9.70001	8.80977	12.3621	12.523	12.4009	3.30746	9.90023	0.00472638	XM_419181.3	MEP1B	meprin A%2C beta%2C transcript variant X2	Chr2	106057242	106082634	+	http://www.ncbi.nlm.nih.gov/gene/?term=XM_419181.3
RB_p_000020196	5.6423	6.10828	5.70609	8.53722	9.02237	9.49536	3.31628	9.96092	0.00839313	NM_204571.1	IL15	interleukin 15	Chr4	29463696	29495839	+	http://www.ncbi.nlm.nih.gov/gene/?term=NM_204571.1
RB_p_000008106	6.7211	6.18964	7.13443	10.0502	10.0303	10.1548	3.32909	10.0498	0.00492249	NM_204718.2	CITED4	Cbp/p300-interacting transactivator%2C with Glu/Asp-rich carboxy-terminal domain%2C 4	Chr23	1392504	1394720	+	http://www.ncbi.nlm.nih.gov/gene/?term=NM_204718.2
RB_p_000001107	7.3966	5.3368	5.52144	10.1948	8.71682	8.92481	3.40337	10.5808	0.00381984	XM_004938681.1	LACC1	laccase (multicopper oxidoreductase) domain containing 1%2C transcript variant X7	Chr1	166488020	166520513	+	http://www.ncbi.nlm.nih.gov/gene/?term=XM_004938681.1
RB_p_000016104	9.33539	9.32474	8.83566	12.7549	12.7351	12.6991	3.41039	10.6324	0.00175513	NM_001006286.1	CHMP4B	chromatin modifying protein 4B	Chr20	2427089	2448634	-	http://www.ncbi.nlm.nih.gov/gene/?term=NM_001006286.1
RB_p_000004162	7.66711	7.97298	8.5343	11.2406	11.4181	11.4737	3.44507	10.891	0.00338234	XM_004948510.1	PSMC5	proteasome (prosome%2C macropain) 26S subunit%2C ATPase%2C 5%2C transcript variant X4	Chr27	1701343	1704881	+	http://www.ncbi.nlm.nih.gov/gene/?term=XM_004948510.1
RB_p_000004162	7.66711	7.97298	8.5343	11.2406	11.4181	11.4737	3.44507	10.891	0.00338234	XM_004948511.1	PSMC5	proteasome (prosome%2C macropain) 26S subunit%2C ATPase%2C 5%2C transcript variant X5	Chr27	1671191	1704881	+	http://www.ncbi.nlm.nih.gov/gene/?term=XM_004948511.1
RB_p_000004162	7.66711	7.97298	8.5343	11.2406	11.4181	11.4737	3.44507	10.891	0.00338234	XM_425834.4	PSMC5	proteasome (prosome%2C macropain) 26S subunit%2C ATPase%2C 5%2C transcript variant X3	Chr27	1701344	1704881	+	http://www.ncbi.nlm.nih.gov/gene/?term=XM_425834.4
RB_p_000001672	5.83199	4.67919	6.25726	9.28887	9.26737	9.71939	3.45687	10.9805	0.0094842	XM_004940371.1	LOC101748273	uncharacterized LOC101748273%2C transcript variant X1	Chr3	73094926	73096667	-	http://www.ncbi.nlm.nih.gov/gene/?term=XM_004940371.1
RB_p_000001672	5.83199	4.67919	6.25726	9.28887	9.26737	9.71939	3.45687	10.9805	0.0094842	XM_004940372.1	LOC101748273	uncharacterized LOC101748273%2C transcript variant X2	Chr3	73094928	73096667	-	http://www.ncbi.nlm.nih.gov/gene/?term=XM_004940372.1
RB_p_000006719	8.61102	7.81538	8.96	12.1699	11.9484	12.0815	3.4705	11.0847	0.00653726	XM_001232592.3	PRR16	proline rich 16%2C transcript variant X1	ChrZ	70977046	71124845	-	http://www.ncbi.nlm.nih.gov/gene/?term=XM_001232592.3
RB_p_000006719	8.61102	7.81538	8.96	12.1699	11.9484	12.0815	3.4705	11.0847	0.00653726	XM_004949621.1	PRR16	proline rich 16%2C transcript variant X2	ChrZ	70977046	71124845	-	http://www.ncbi.nlm.nih.gov/gene/?term=XM_004949621.1
RB_p_000014506	6.66178	6.62571	6.47168	10.1082	10.1225	10.1652	3.4968	11.2886	0.000451873	XM_414183.4	ZDHHC7	zinc finger%2C DHHC-type containing 7	Chr11	16481660	16492038	-	http://www.ncbi.nlm.nih.gov/gene/?term=XM_414183.4
RB_p_000000659	9.75154	8.72707	8.73725	12.3156	12.247	12.023	3.50972	11.3902	0.00837459	XM_414844.4	NDUFB10	NADH dehydrogenase (ubiquinone) 1 beta subcomplex%2C 10%2C 22kDa	Chr14	6130753	6132443	+	http://www.ncbi.nlm.nih.gov/gene/?term=XM_414844.4
RB_p_000000586	5.27272	4.48291	6.07651	8.77972	8.80332	9.40939	3.5306	11.5562	0.00662624	NM_001031295.1	LRRC40	leucine rich repeat containing 40	Chr8	27890885	27906740	-	http://www.ncbi.nlm.nih.gov/gene/?term=NM_001031295.1
RB_p_000004601	5.53711	6.24779	7.21675	9.23721	9.77931	10.1752	3.53152	11.5636	0.00433779	NM_204910.1	OTC	ornithine carbamoyltransferase	Chr1	112238931	112264837	-	http://www.ncbi.nlm.nih.gov/gene/?term=NM_204910.1
RB_p_000015893	3.62415	2.71292	4.51489	7.2384	6.60363	7.72281	3.61425	12.2461	0.00306921	XM_417965.3	ELK4	ELK4%2C ETS-domain protein (SRF accessory protein 1)%2C transcript variant X2	Chr26	2134507	2154097	-	http://www.ncbi.nlm.nih.gov/gene/?term=XM_417965.3
RB_p_000002343	10.1632	9.4543	9.34541	13.1086	13.3228	13.0494	3.65431	12.5909	0.00650987	NM_001001748.2	CYB5A	cytochrome b5 type A (microsomal)	Chr2	91938567	91949880	+	http://www.ncbi.nlm.nih.gov/gene/?term=NM_001001748.2
RB_p_000019407	7.22159	7.79279	6.54689	10.8309	11.0178	10.8811	3.65953	12.6365	0.00754437	NM_001006340.1	PEX11G	peroxisomal biogenesis factor 11 gamma	Chr28	3821845	3823988	+	http://www.ncbi.nlm.nih.gov/gene/?term=NM_001006340.1
RB_p_000018724	5.62039	6.04947	5.76712	9.43202	9.26854	9.47421	3.6649	12.6836	0.00259274	XM_004939652.1	HIVEP1	human immunodeficiency virus type I enhancer binding protein 1%2C transcript variant X4	Chr2	62793271	62905768	-	http://www.ncbi.nlm.nih.gov/gene/?term=XM_004939652.1
RB_p_000018724	5.62039	6.04947	5.76712	9.43202	9.26854	9.47421	3.6649	12.6836	0.00259274	XM_418944.4	HIVEP1	human immunodeficiency virus type I enhancer binding protein 1%2C transcript variant X3	Chr2	62793271	62868450	-	http://www.ncbi.nlm.nih.gov/gene/?term=XM_418944.4
RB_p_000002242	9.79523	9.46964	9.58167	13.0638	13.248	13.2934	3.66635	12.6964	0.00198426	NM_001012760.1	TSC22D1	TSC22 domain family%2C member 1%2C transcript variant 1	Chr1	166717798	166795579	-	http://www.ncbi.nlm.nih.gov/gene/?term=NM_001012760.1
RB_p_000001415	9.47978	9.32193	10.2488	13.1794	12.7452	13.3925	3.69966	12.993	0.00219214	NM_001006236.1	SLC25A3	solute carrier family 25 (mitochondrial carrier%3B phosphate carrier)%2C member 3	Chr1	46514910	46522803	+	http://www.ncbi.nlm.nih.gov/gene/?term=NM_001006236.1
RB_p_000015427	9.2246	9.25739	10.3137	12.614	12.9808	12.9633	3.70587	13.049	0.00937375	XM_419091.3	C2H6ORF62	chromosome 2 open reading frame%2C human C6orf62	Chr2	90230259	90237699	+	http://www.ncbi.nlm.nih.gov/gene/?term=XM_419091.3
RB_p_000013582	4.57682	6.08717	6.15966	9.67463	9.80675	10.3559	3.71958	13.1736	0.00856732	XM_004938639.1	LMO7	LIM domain 7%2C transcript variant X15	Chr1	154061425	154190582	-	http://www.ncbi.nlm.nih.gov/gene/?term=XM_004938639.1
RB_p_000013582	4.57682	6.08717	6.15966	9.67463	9.80675	10.3559	3.71958	13.1736	0.00856732	XM_417010.4	LMO7	LIM domain 7%2C transcript variant X12	Chr1	154061425	154190582	-	http://www.ncbi.nlm.nih.gov/gene/?term=XM_417010.4
RB_p_000006611	6.06035	6.73809	5.34573	9.86302	9.85526	9.77767	3.79491	13.8797	0.00991751	XM_416727.4	TTC3	tetratricopeptide repeat domain 3	Chr1	106378606	106438592	+	http://www.ncbi.nlm.nih.gov/gene/?term=XM_416727.4
RB_p_000014355	8.11374	8.80009	7.89633	11.9126	12.0935	11.7815	3.79887	13.9179	0.00253409	XM_418515.4	TBRG4	transforming growth factor beta regulator 4	Chr2	3989013	3998403	+	http://www.ncbi.nlm.nih.gov/gene/?term=XM_418515.4
RB_p_000000806	7.07146	7.11634	7.64205	11.0619	10.9876	11.0444	3.92805	15.2216	0.00227754	NM_001030581.1	CYB5B	outer mitochondrial membrane cytochrome b5	Chr11	18396032	18407917	+	http://www.ncbi.nlm.nih.gov/gene/?term=NM_001030581.1
RB_p_000009660	4.34736	5.41521	5.05059	9.00983	8.88836	9.22219	3.95924	15.5543	0.00700073	NM_001277809.1	RSRC2	arginine/serine-rich coiled-coil 2	Chr15	5890705	5903180	-	http://www.ncbi.nlm.nih.gov/gene/?term=NM_001277809.1
RB_p_000004278	8.06609	7.08481	7.18735	11.1622	11.085	11.4488	3.97488	15.7238	0.00858409	XM_004942471.1	LRRFIP1	leucine rich repeat (in FLII) interacting protein 1%2C transcript variant X23	Chr7	4620474	4700149	-	http://www.ncbi.nlm.nih.gov/gene/?term=XM_004942471.1
RB_p_000004278	8.06609	7.08481	7.18735	11.1622	11.085	11.4488	3.97488	15.7238	0.00858409	XM_004942472.1	LRRFIP1	leucine rich repeat (in FLII) interacting protein 1%2C transcript variant X24	Chr7	4620474	4700149	-	http://www.ncbi.nlm.nih.gov/gene/?term=XM_004942472.1
RB_p_000004278	8.06609	7.08481	7.18735	11.1622	11.085	11.4488	3.97488	15.7238	0.00858409	XM_004942476.1	LRRFIP1	leucine rich repeat (in FLII) interacting protein 1%2C transcript variant X28	Chr7	4620474	4653164	-	http://www.ncbi.nlm.nih.gov/gene/?term=XM_004942476.1
RB_p_000004278	8.06609	7.08481	7.18735	11.1622	11.085	11.4488	3.97488	15.7238	0.00858409	XM_004942480.1	LRRFIP1	leucine rich repeat (in FLII) interacting protein 1%2C transcript variant X32	Chr7	4620474	4668290	-	http://www.ncbi.nlm.nih.gov/gene/?term=XM_004942480.1
RB_p_000000233	5.81926	4.97206	5.06146	9.05121	9.07213	9.58871	4.01067	16.1188	0.00916528	NM_001031155.1	SGCB	sarcoglycan%2C beta (43kDa dystrophin-associated glycoprotein)	Chr4	65771641	65777574	+	http://www.ncbi.nlm.nih.gov/gene/?term=NM_001031155.1
RB_p_000008486	7.86264	6.55842	8.34207	11.8944	11.2396	12.2605	4.0318	16.3566	0.00316995	NM_001252141.1	SRF	serum response factor (c-fos serum response element-binding transcription factor)	Chr3	4344796	4353277	+	http://www.ncbi.nlm.nih.gov/gene/?term=NM_001252141.1
RB_p_000013243	6.09248	4.62158	5.48958	9.52797	9.26092	9.57743	4.03839	16.4315	0.00728445	XM_004949612.1	APTX	aprataxin%2C transcript variant X4	ChrZ	70408807	70417534	-	http://www.ncbi.nlm.nih.gov/gene/?term=XM_004949612.1
RB_p_000013243	6.09248	4.62158	5.48958	9.52797	9.26092	9.57743	4.03839	16.4315	0.00728445	XM_004949613.1	APTX	aprataxin%2C transcript variant X5	ChrZ	70408807	70417534	-	http://www.ncbi.nlm.nih.gov/gene/?term=XM_004949613.1
RB_p_000013243	6.09248	4.62158	5.48958	9.52797	9.26092	9.57743	4.03839	16.4315	0.00728445	XM_004949614.1	APTX	aprataxin%2C transcript variant X6	ChrZ	70408807	70417534	-	http://www.ncbi.nlm.nih.gov/gene/?term=XM_004949614.1
RB_p_000013243	6.09248	4.62158	5.48958	9.52797	9.26092	9.57743	4.03839	16.4315	0.00728445	XM_429199.4	APTX	aprataxin%2C transcript variant X3	ChrZ	70408807	70417800	-	http://www.ncbi.nlm.nih.gov/gene/?term=XM_429199.4
RB_p_000019356	3.05559	3.91557	3.09848	7.16239	7.0607	7.29692	4.06391	16.7247	0.00770002	XM_004934459.1	LOC417013	putative acyl-CoA dehydrogenase AidB-like%2C transcript variant X3	Chr15	10907401	10923587	+	http://www.ncbi.nlm.nih.gov/gene/?term=XM_004934459.1
RB_p_000019356	3.05559	3.91557	3.09848	7.16239	7.0607	7.29692	4.06391	16.7247	0.00770002	XM_415303.4	LOC417013	putative acyl-CoA dehydrogenase AidB-like%2C transcript variant X2	Chr15	10907402	10923587	+	http://www.ncbi.nlm.nih.gov/gene/?term=XM_415303.4
RB_p_000014835	5.90618	7.03067	6.94837	10.7007	11.0276	11.1333	4.07928	16.9038	0.00308234	XM_004943119.1	ATP6V1G3	ATPase%2C H+ transporting%2C lysosomal 13kDa%2C V1 subunit G3%2C transcript variant X1	Chr8	2100206	2111184	+	http://www.ncbi.nlm.nih.gov/gene/?term=XM_004943119.1
RB_p_000003691	4.23661	3.93935	4.48291	8.33539	8.00562	8.52552	4.09878	17.1338	1.60062e-05	XM_004945671.1	BG2	intestinal zipper protein%2C transcript variant X1	Chr16	291963	333161	-	http://www.ncbi.nlm.nih.gov/gene/?term=XM_004945671.1
RB_p_000003691	4.23661	3.93935	4.48291	8.33539	8.00562	8.52552	4.09878	17.1338	1.60062e-05	XM_004945672.1	BG2	intestinal zipper protein%2C transcript variant X2	Chr16	291963	297635	-	http://www.ncbi.nlm.nih.gov/gene/?term=XM_004945672.1
RB_p_000016500	5.7869	6.23826	6.59619	10.3886	10.8634	10.3379	4.15029	17.7567	0.00449005	XM_004935044.1	SNRPC	small nuclear ribonucleoprotein polypeptide C%2C transcript variant X3	Chr26	4248028	4252062	-	http://www.ncbi.nlm.nih.gov/gene/?term=XM_004935044.1
RB_p_000016500	5.7869	6.23826	6.59619	10.3886	10.8634	10.3379	4.15029	17.7567	0.00449005	XM_418026.3	SNRPC	small nuclear ribonucleoprotein polypeptide C%2C transcript variant X2	Chr26	4248028	4252062	-	http://www.ncbi.nlm.nih.gov/gene/?term=XM_418026.3
RB_p_000012522	6.17972	5.8064	5.73355	9.94764	10.0933	10.1677	4.28685	19.5196	0.00234757	XM_004934616.1	SRPX	sushi-repeat containing protein%2C X-linked%2C transcript variant X5	Chr1	112363728	112376061	+	http://www.ncbi.nlm.nih.gov/gene/?term=XM_004934616.1
RB_p_000012522	6.17972	5.8064	5.73355	9.94764	10.0933	10.1677	4.28685	19.5196	0.00234757	XM_004934617.1	SRPX	sushi-repeat containing protein%2C X-linked%2C transcript variant X6	Chr1	112335114	112376061	+	http://www.ncbi.nlm.nih.gov/gene/?term=XM_004934617.1
RB_p_000012522	6.17972	5.8064	5.73355	9.94764	10.0933	10.1677	4.28685	19.5196	0.00234757	XM_004934618.1	SRPX	sushi-repeat containing protein%2C X-linked%2C transcript variant X7	Chr1	112335114	112376061	+	http://www.ncbi.nlm.nih.gov/gene/?term=XM_004934618.1
RB_p_000012522	6.17972	5.8064	5.73355	9.94764	10.0933	10.1677	4.28685	19.5196	0.00234757	XM_416781.4	SRPX	sushi-repeat containing protein%2C X-linked%2C transcript variant X4	Chr1	112335114	112376061	+	http://www.ncbi.nlm.nih.gov/gene/?term=XM_416781.4
RB_p_000019578	5.86957	5.98247	4.97206	10.2018	10.1523	10.334	4.33224	20.1435	0.00646039	NM_001030908.1	FLI1	Friend leukemia virus integration 1	Chr24	986189	1057098	+	http://www.ncbi.nlm.nih.gov/gene/?term=NM_001030908.1
RB_p_000001420	5.49761	5.2348	6.55842	9.57979	9.86515	10.2018	4.36754	20.6425	0.00477051	XM_423491.4	CMIP	c-Maf inducing protein	Chr11	14995241	15117707	+	http://www.ncbi.nlm.nih.gov/gene/?term=XM_423491.4
RB_p_000008666	4.41672	4.83937	4.87679	9.26092	9.22641	9.22942	4.39005	20.9671	0.00122206	NM_001277674.1	NUDT21	nudix (nucleoside diphosphate linked moiety X)-type motif 21	Chr11	2147213	2153843	+	http://www.ncbi.nlm.nih.gov/gene/?term=NM_001277674.1
RB_p_000004876	7.79279	8.55746	7.48382	12.4685	12.1924	12.0745	4.39966	21.1071	0.005965	NM_204701.1	LCP2	lymphocyte cytosolic protein 2 (SH2 domain containing leukocyte protein of 76kDa)	Chr13	3218626	3247941	+	http://www.ncbi.nlm.nih.gov/gene/?term=NM_204701.1
RB_p_000017078	10.4813	10.0007	10.2128	14.7853	14.6324	14.563	4.41963	21.4013	0.000534319	NM_001031448.1	AMACR	alpha-methylacyl-CoA racemase	ChrZ	10206344	10227287	-	http://www.ncbi.nlm.nih.gov/gene/?term=NM_001031448.1
RB_p_000018779	8.66622	9.9542	8.7936	13.212	13.2391	13.2578	4.44547	21.7882	0.00973686	NM_001030577.1	COX4I1	cytochrome c oxidase subunit IV isoform 1	Chr11	17077531	17081626	-	http://www.ncbi.nlm.nih.gov/gene/?term=NM_001030577.1
RB_p_000001273	5.86338	5.62773	4.72094	10.5287	9.84784	10.1003	4.47261	22.2018	0.00500439	NM_001030984.1	NUPL2	nucleoporin like 2	Chr2	31110177	31116558	+	http://www.ncbi.nlm.nih.gov/gene/?term=NM_001030984.1
RB_p_000018280	4.00842	4.53062	4.665	9.01123	8.98797	9.68387	4.48061	22.3253	0.001459	XM_004943265.1	GPR52	G protein-coupled receptor 52	Chr8	7219678	7224330	-	http://www.ncbi.nlm.nih.gov/gene/?term=XM_004943265.1
RB_p_000017949	10.0102	10.0324	9.81738	14.2596	14.5013	14.4928	4.48263	22.3566	0.000758243	NM_204880.2	ATF4	activating transcription factor 4 (tax-responsive enhancer element B67)	Chr1	50456691	50459626	-	http://www.ncbi.nlm.nih.gov/gene/?term=NM_204880.2
RB_p_000019762	4.15774	3.46931	2.59792	8.02375	7.9629	8.01681	4.5475	23.3849	0.00950592	XM_426713.4	NCEH1	neutral cholesterol ester hydrolase 1	Chr9	18723889	18743415	+	http://www.ncbi.nlm.nih.gov/gene/?term=XM_426713.4
RB_p_000012504	4.81387	5.27272	4.9605	9.51964	9.5216	9.50978	4.55914	23.5742	0.000885756	NM_001277392.1	NUP37	nucleoporin 37kDa	Chr1	55569423	55593570	+	http://www.ncbi.nlm.nih.gov/gene/?term=NM_001277392.1
RB_p_000020418	6.12905	5.91819	5.49761	10.2828	10.5387	10.4993	4.58116	23.9367	0.00283933	NM_001012607.2	SNX2	sorting nexin 2	ChrZ	81065654	81098602	+	http://www.ncbi.nlm.nih.gov/gene/?term=NM_001012607.2
RB_p_000018722	9.10198	10.1944	9.90124	14.475	14.5291	14.928	4.62784	24.7239	0.00384052	XM_004936074.1	ATP8A1	ATPase%2C aminophospholipid transporter (APLT)%2C class I%2C type 8A%2C member 1%2C transcript variant X7	Chr4	67771794	67849014	+	http://www.ncbi.nlm.nih.gov/gene/?term=XM_004936074.1
RB_p_000010131	6.62571	7.59991	7.22882	11.8777	11.8529	11.9096	4.64885	25.0867	0.0037238	NM_001006375.1	SSR1	signal sequence receptor%2C alpha	Chr2	64710800	64720475	+	http://www.ncbi.nlm.nih.gov/gene/?term=NM_001006375.1
RB_p_000014919	2.53682	3.43624	3.73708	8.11764	8.0348	8.66888	4.6814	25.6591	0.00326215	XM_414598.3	HMGXB3	HMG box domain containing 3	Chr13	12613394	12632587	-	http://www.ncbi.nlm.nih.gov/gene/?term=XM_414598.3
RB_p_000003236	3.18067	5.08296	5.07225	9.73047	9.83131	10.204	4.75906	27.0782	0.00986024	NM_001006391.1	YTHDF3	YTH domain family%2C member 3	Chr2	113541198	113563057	+	http://www.ncbi.nlm.nih.gov/gene/?term=NM_001006391.1
RB_p_000017713	6.47978	5.56795	5.15581	10.3748	10.4276	10.5206	4.85963	29.0331	0.00828803	XM_004935596.1	SASH1	SAM and SH3 domain containing 1%2C transcript variant X8	Chr3	46523143	47053192	+	http://www.ncbi.nlm.nih.gov/gene/?term=XM_004935596.1
RB_p_000017713	6.47978	5.56795	5.15581	10.3748	10.4276	10.5206	4.85963	29.0331	0.00828803	XM_004935597.1	SASH1	SAM and SH3 domain containing 1%2C transcript variant X9	Chr3	46523143	47053192	+	http://www.ncbi.nlm.nih.gov/gene/?term=XM_004935597.1
RB_p_000017713	6.47978	5.56795	5.15581	10.3748	10.4276	10.5206	4.85963	29.0331	0.00828803	XM_004935598.1	SASH1	SAM and SH3 domain containing 1%2C transcript variant X10	Chr3	46523143	47053192	+	http://www.ncbi.nlm.nih.gov/gene/?term=XM_004935598.1
RB_p_000017713	6.47978	5.56795	5.15581	10.3748	10.4276	10.5206	4.85963	29.0331	0.00828803	XM_004935599.1	SASH1	SAM and SH3 domain containing 1%2C transcript variant X11	Chr3	46862611	47053192	+	http://www.ncbi.nlm.nih.gov/gene/?term=XM_004935599.1
RB_p_000017713	6.47978	5.56795	5.15581	10.3748	10.4276	10.5206	4.85963	29.0331	0.00828803	XM_004935600.1	SASH1	SAM and SH3 domain containing 1%2C transcript variant X12	Chr3	46909942	47053192	+	http://www.ncbi.nlm.nih.gov/gene/?term=XM_004935600.1
RB_p_000017713	6.47978	5.56795	5.15581	10.3748	10.4276	10.5206	4.85963	29.0331	0.00828803	XM_419659.4	SASH1	SAM and SH3 domain containing 1%2C transcript variant X7	Chr3	46931169	47053192	+	http://www.ncbi.nlm.nih.gov/gene/?term=XM_419659.4
RB_p_000006628	6.69349	6.73809	7.66711	11.6107	11.7287	11.4085	4.87259	29.2951	0.00782078	XM_001233691.3	KDM4B	lysine (K)-specific demethylase 4B%2C transcript variant X1	Chr28	4514225	4588636	-	http://www.ncbi.nlm.nih.gov/gene/?term=XM_001233691.3
RB_p_000006628	6.69349	6.73809	7.66711	11.6107	11.7287	11.4085	4.87259	29.2951	0.00782078	XM_004948949.1	KDM4B	lysine (K)-specific demethylase 4B%2C transcript variant X2	Chr28	4514225	4588636	-	http://www.ncbi.nlm.nih.gov/gene/?term=XM_004948949.1
RB_p_000006628	6.69349	6.73809	7.66711	11.6107	11.7287	11.4085	4.87259	29.2951	0.00782078	XM_004948950.1	KDM4B	lysine (K)-specific demethylase 4B%2C transcript variant X3	Chr28	4514225	4591015	-	http://www.ncbi.nlm.nih.gov/gene/?term=XM_004948950.1
RB_p_000006628	6.69349	6.73809	7.66711	11.6107	11.7287	11.4085	4.87259	29.2951	0.00782078	XM_004948951.1	KDM4B	lysine (K)-specific demethylase 4B%2C transcript variant X4	Chr28	4514225	4588636	-	http://www.ncbi.nlm.nih.gov/gene/?term=XM_004948951.1
RB_p_000006628	6.69349	6.73809	7.66711	11.6107	11.7287	11.4085	4.87259	29.2951	0.00782078	XM_004948952.1	KDM4B	lysine (K)-specific demethylase 4B%2C transcript variant X5	Chr28	4514225	4588636	-	http://www.ncbi.nlm.nih.gov/gene/?term=XM_004948952.1
RB_p_000006628	6.69349	6.73809	7.66711	11.6107	11.7287	11.4085	4.87259	29.2951	0.00782078	XM_004948953.1	KDM4B	lysine (K)-specific demethylase 4B%2C transcript variant X6	Chr28	4514225	4588636	-	http://www.ncbi.nlm.nih.gov/gene/?term=XM_004948953.1
RB_p_000006628	6.69349	6.73809	7.66711	11.6107	11.7287	11.4085	4.87259	29.2951	0.00782078	XM_004948954.1	KDM4B	lysine (K)-specific demethylase 4B%2C transcript variant X7	Chr28	4514225	4559717	-	http://www.ncbi.nlm.nih.gov/gene/?term=XM_004948954.1
RB_p_000012591	6.06035	6.91886	4.72094	10.9516	11.5367	10.8037	4.8913	29.6775	0.00740409	XM_425931.4	FAM92A1	family with sequence similarity 92%2C member A1%2C transcript variant X2	Chr2	125603255	125621665	+	http://www.ncbi.nlm.nih.gov/gene/?term=XM_425931.4
RB_p_000019355	10.8398	10.7694	10.1715	15.4732	15.7396	15.7522	4.97022	31.3462	0.00298692	NM_001278024.1	ATP6V0C	ATPase%2C H+ transporting%2C lysosomal 16kDa%2C V0 subunit c	Chr14	13906691	13908826	-	http://www.ncbi.nlm.nih.gov/gene/?term=NM_001278024.1
RB_p_000005870	5.84463	6.45943	5.89408	10.8367	10.9056	11.2169	5.01149	32.2559	0.00268774	XM_003642851.2	LOC100858761	hepatocyte nuclear factor 3-gamma-like	Chr28	1419794	1422177	-	http://www.ncbi.nlm.nih.gov/gene/?term=XM_003642851.2
RB_p_000019227	2.33614	4.11665	3.53327	8.52062	8.56701	9.14593	5.03373	32.757	0.0087576	XM_004939300.1	LOC420562	probable acyl coa dehydrogenase 6-like%2C transcript variant X3	Chr2	23454057	23522554	+	http://www.ncbi.nlm.nih.gov/gene/?term=XM_004939300.1
RB_p_000019227	2.33614	4.11665	3.53327	8.52062	8.56701	9.14593	5.03373	32.757	0.0087576	XM_418663.4	LOC420562	probable acyl coa dehydrogenase 6-like%2C transcript variant X2	Chr2	23453758	23522554	+	http://www.ncbi.nlm.nih.gov/gene/?term=XM_418663.4
RB_p_000013366	5.69216	5.76047	7.08746	10.6915	10.9645	10.9213	5.16082	35.7735	0.00821542	XM_003641618.2	RALB	v-ral simian leukemia viral oncogene homolog B (ras related%3B GTP binding protein)%2C transcript variant X1	Chr7	25028124	25049142	+	http://www.ncbi.nlm.nih.gov/gene/?term=XM_003641618.2
RB_p_000013366	5.69216	5.76047	7.08746	10.6915	10.9645	10.9213	5.16082	35.7735	0.00821542	XM_004942897.1	RALB	v-ral simian leukemia viral oncogene homolog B (ras related%3B GTP binding protein)%2C transcript variant X4	Chr7	25038651	25049142	+	http://www.ncbi.nlm.nih.gov/gene/?term=XM_004942897.1
RB_p_000013366	5.69216	5.76047	7.08746	10.6915	10.9645	10.9213	5.16082	35.7735	0.00821542	XM_422085.3	RALB	v-ral simian leukemia viral oncogene homolog B (ras related%3B GTP binding protein)%2C transcript variant X2	Chr7	25009425	25049142	+	http://www.ncbi.nlm.nih.gov/gene/?term=XM_422085.3
RB_p_000011394	3.96272	4.11665	4.81387	8.89709	9.28887	9.45224	5.17221	36.0572	0.000985536	NM_204225.1	DCXR	dicarbonyl/L-xylulose reductase	Chr18	4959413	4962119	+	http://www.ncbi.nlm.nih.gov/gene/?term=NM_204225.1
RB_p_000014192	7.46964	7.37721	5.99385	12.645	12.6341	12.7274	5.26777	38.5263	0.00774047	NM_001006541.1	TMEM59	transmembrane protein 59	Chr8	24030295	24038522	-	http://www.ncbi.nlm.nih.gov/gene/?term=NM_001006541.1
RB_p_000015796	3.62415	5.27272	4.7481	9.90463	10.0933	10.0427	5.29458	39.2489	0.00613359	NM_001278018.1	WBP2	WW domain binding protein 2	Chr18	4614310	4621491	+	http://www.ncbi.nlm.nih.gov/gene/?term=NM_001278018.1
RB_p_000014549	4.90121	2.40618	2.8698	8.96073	7.68299	8.19476	5.32496	40.0841	0.00710072	NM_001031180.1	SWAP70	SWAP switching B-cell complex 70kDa subunit	Chr5	8716750	8750699	-	http://www.ncbi.nlm.nih.gov/gene/?term=NM_001031180.1
RB_p_000018786	5.11463	5.24437	5.3368	10.292	10.6378	10.6015	5.35717	40.989	0.000141189	NM_001278145.1	ABHD5	abhydrolase domain containing 5%2C transcript variant 1	Chr2	41433100	41462706	-	http://www.ncbi.nlm.nih.gov/gene/?term=NM_001278145.1
RB_p_000018786	5.11463	5.24437	5.3368	10.292	10.6378	10.6015	5.35717	40.989	0.000141189	NR_103454.1	ABHD5	abhydrolase domain containing 5%2C transcript variant 2	Chr2	41433100	41462706	-	http://www.ncbi.nlm.nih.gov/gene/?term=NR_103454.1
RB_p_000005319	8.14083	8.96651	9.62571	14.4969	14.8547	14.4257	5.53043	46.2194	0.00651848	NM_001031203.1	NPC2	Niemann-Pick disease%2C type C2	Chr5	37207826	37210006	+	http://www.ncbi.nlm.nih.gov/gene/?term=NM_001031203.1
RB_p_000016108	6.12905	5.45699	4.73459	11.0399	10.8192	11.4873	5.58295	47.9332	0.00940366	NM_001080885.1	PHB2	prohibitin 2	Chr1	76828253	76833820	-	http://www.ncbi.nlm.nih.gov/gene/?term=NM_001080885.1
RB_p_000004100	5.30968	4.9605	5.48958	10.9416	10.5699	10.9235	5.61383	48.9701	0.000126704	NM_001012879.1	TMEM30A	transmembrane protein 30A	Chr3	80180051	80193546	+	http://www.ncbi.nlm.nih.gov/gene/?term=NM_001012879.1
RB_p_000001878	5.7869	4.19771	5.62773	11.2553	11.5857	11.338	5.71024	52.3546	0.00937871	XM_001235593.3	LOC395611	glutathione S-transferase class-alpha%2C transcript variant X1	Chr3	87816376	87828658	+	http://www.ncbi.nlm.nih.gov/gene/?term=XM_001235593.3
RB_p_000001878	5.7869	4.19771	5.62773	11.2553	11.5857	11.338	5.71024	52.3546	0.00937871	XM_004940478.1	LOC395611	glutathione S-transferase class-alpha%2C transcript variant X2	Chr3	87816371	87828658	+	http://www.ncbi.nlm.nih.gov/gene/?term=XM_004940478.1
RB_p_000001878	5.7869	4.19771	5.62773	11.2553	11.5857	11.338	5.71024	52.3546	0.00937871	XM_004940479.1	LOC395611	glutathione S-transferase class-alpha%2C transcript variant X3	Chr3	87816348	87828658	+	http://www.ncbi.nlm.nih.gov/gene/?term=XM_004940479.1
RB_p_000019219	3.3677	4.34736	2.91855	9.14338	9.41045	9.21189	5.84418	57.448	0.00387711	NM_001030704.1	MMD	monocyte to macrophage differentiation-associated	Chr18	5919930	5933224	-	http://www.ncbi.nlm.nih.gov/gene/?term=NM_001030704.1
RB_p_000020361	4.51489	4.83937	3.70966	10.4837	10.4471	10.839	5.9688	62.6309	0.00537573	NM_001031174.1	RIC8A	resistance to inhibitors of cholinesterase 8 homolog A (C. elegans)	Chr5	1632144	1643199	-	http://www.ncbi.nlm.nih.gov/gene/?term=NM_001031174.1
RB_p_000017812	8.67419	10.6795	7.41363	14.6541	15.7688	14.5864	5.97991	63.1151	0.00970892	XM_004937149.1	LOC427416	avidin-related protein 2-like%2C transcript variant X4	ChrZ	9004228	9005455	-	http://www.ncbi.nlm.nih.gov/gene/?term=XM_004937149.1
RB_p_000015132	5.36342	6.24779	5.3368	11.3741	11.338	11.6776	6.01067	64.4751	0.00411691	XM_001232380.3	NAT9	N-acetyltransferase 9 (GCN5-related%2C putative)%2C transcript variant X1	Chr18	10720387	10725005	-	http://www.ncbi.nlm.nih.gov/gene/?term=XM_001232380.3
RB_p_000015132	5.36342	6.24779	5.3368	11.3741	11.338	11.6776	6.01067	64.4751	0.00411691	XM_004946352.1	NAT9	N-acetyltransferase 9 (GCN5-related%2C putative)%2C transcript variant X3	Chr18	10720387	10724996	-	http://www.ncbi.nlm.nih.gov/gene/?term=XM_004946352.1
RB_p_000015132	5.36342	6.24779	5.3368	11.3741	11.338	11.6776	6.01067	64.4751	0.00411691	XM_420112.4	NAT9	N-acetyltransferase 9 (GCN5-related%2C putative)%2C transcript variant X2	Chr18	10720387	10724996	-	http://www.ncbi.nlm.nih.gov/gene/?term=XM_420112.4
RB_p_000017193	2.71292	3.18067	2.10305	8.42206	8.75071	8.96073	6.03779	65.6986	0.00452381	XM_004944549.1	PHF2	PHD finger protein 2%2C transcript variant X4	Chr12	6285377	6323973	-	http://www.ncbi.nlm.nih.gov/gene/?term=XM_004944549.1
RB_p_000017193	2.71292	3.18067	2.10305	8.42206	8.75071	8.96073	6.03779	65.6986	0.00452381	XM_414324.4	PHF2	PHD finger protein 2%2C transcript variant X3	Chr12	6285377	6367444	-	http://www.ncbi.nlm.nih.gov/gene/?term=XM_414324.4
RB_p_000009475	6.90388	5.07225	5.8064	12.9982	12.9045	13.1429	7.19179	146.2	0.00527648	XM_415765.4	MDH2	malate dehydrogenase 2%2C NAD (mitochondrial)	Chr19	4286255	4293887	-	http://www.ncbi.nlm.nih.gov/gene/?term=XM_415765.4
RB_p_000008082	2.76712	0.834315	3.25846	11.272	11.0336	11.3152	8.50492	363.276	0.00530696	XM_416608.4	TFG	TRK-fused gene%2C transcript variant X2	Chr1	84366922	84385451	+	http://www.ncbi.nlm.nih.gov/gene/?term=XM_416608.4
