# Supplementary material for: Genome-wide profiling of chicken dendritic cell response to infectious bursal disease
Source: BMC Genomics. 2016 Nov 5;17:878. doi: 10.1186/s12864-016-3157-5 (PMC5097849; doi:10.1186/s12864-016-3157-5)
Supplement: Additional file 4: — Primary GO categorisation, KEGG and BIOCARTA pathway analyses based on differentially expressed mRNAs in IBDV-stimulated chicken DCs. (XLS 111 kb) [file 12864_2016_3157_MOESM4_ESM.xls]

## Sheet: GO-BP
Category	Term	Count	%	PValue	Genes	List Total	Pop Hits	Pop Total	Fold Enrichment	Bonferroni	Benjamini	FDR
GOTERM_BP_FAT	GO:0000165~MAPKKK cascade	13	0.262097	0.00182569	SH2D3C, RET, PTK2B, PIK3CB, RGS4, NF1, SPRED2, ADRA2C, MAPK8, PRKAA1, LPAR1, SOD1, IL31RA	330	184	13528	2.89631	0.979149	0.979149	3.11335
GOTERM_BP_FAT	GO:0006357~regulation of transcription from RNA polymerase II promoter	30	0.604839	0.00603321	ABLIM2, HMGB2, NFKBIA, MED22, SOX6, SRF, HOXD10, HEY1, ATN1, GATA6, TRAK1, SMARCD1, NFAT5, POU2F1, LRRFIP1, ELP4, TAF1, ZNF593, KLF13, KLF10, CREBBP, HNF4G, UBN1, MED7, ATF4, BRWD1, ZMIZ1, IRF1, DNMT1, HIVEP1	330	727	13528	1.69163	0.999997	0.998353	9.9442
GOTERM_BP_FAT	GO:0043405~regulation of MAP kinase activity	10	0.201613	0.00755267	PDGFB, PTK2B, PIK3CB, RGS4, NF1, SPRED2, ADRA2C, PRKAA1, LPAR1, SOD1	330	141	13528	2.90737	1	0.995263	12.2975
GOTERM_BP_FAT	GO:0030336~negative regulation of cell migration	6	0.120968	0.0123008	PDGFB, DRD2, NF1, RNF20, IGFBP5, THY1	330	57	13528	4.31515	1	0.998575	19.2834
GOTERM_BP_FAT	GO:0040013~negative regulation of locomotion	6	0.120968	0.0161642	PDGFB, DRD2, NF1, RNF20, IGFBP5, THY1	330	61	13528	4.03219	1	0.998995	24.5772
GOTERM_BP_FAT	GO:0001666~response to hypoxia	9	0.181452	0.0166506	PDGFB, SOCS3, PTK2B, NF1, CREBBP, PRKAA1, VLDLR, ANGPTL4, TGFB2	330	134	13528	2.75332	1	0.997334	25.22
GOTERM_BP_FAT	GO:0010557~positive regulation of macromolecule biosynthetic process	26	0.524194	0.0171568	ABLIM2, HMGB2, PDGFB, NFKBIA, SOX6, SRF, CITED4, HOXD10, TGFB2, IL31RA, PTK2B, GATA6, FOXF1, SMARCD1, POU2F1, NFAT5, TAF1, KLF13, CREBBP, MED7, ATF4, PSMC5, ZMIZ1, IRF1, GLMN, RNF20	330	654	13528	1.62973	1	0.99468	25.8835
GOTERM_BP_FAT	GO:0010604~positive regulation of macromolecule metabolic process	32	0.645161	0.0174431	ABLIM2, HMGB2, PDGFB, AURKAIP1, NFKBIA, GJA1, SOX6, SRF, CITED4, HOXD10, TGFB2, IL31RA, GATA6, PTK2B, FOXF1, SMARCD1, NFAT5, POU2F1, TAF1, BRCC3, KLF13, CREBBP, MED7, CCND1, ATF4, PSMC5, CCND3, ZMIZ1, IRF1, DNMT1, GLMN, RNF20	330	857	13528	1.5307	1	0.990522	26.2563
GOTERM_BP_FAT	GO:0007031~peroxisome organization	4	0.0806452	0.0176035	ABCD3, PEX3, PEX11G, PEX7	330	23	13528	7.12938	1	0.984695	26.4643
GOTERM_BP_FAT	GO:0051271~negative regulation of cell motion	6	0.120968	0.0183679	PDGFB, DRD2, NF1, RNF20, IGFBP5, THY1	330	63	13528	3.90418	1	0.980287	27.4485
GOTERM_BP_FAT	GO:0007243~protein kinase cascade	17	0.342742	0.0190678	RET, PIK3CB, DRD2, SOCS3, NF1, NFKBIA, LPAR1, SOD1, IL31RA, SH2D3C, RPS6KA6, PTK2B, RGS4, SPRED2, ADRA2C, PRKAA1, MAPK8	330	370	13528	1.88351	1	0.975446	28.3385
GOTERM_BP_FAT	GO:0009891~positive regulation of biosynthetic process	27	0.544355	0.0194802	ABLIM2, HMGB2, PDGFB, NFKBIA, SOX6, SRF, CITED4, HOXD10, TGFB2, IL31RA, PTK2B, GATA6, FOXF1, SMARCD1, NFAT5, POU2F1, PRKAA1, TAF1, KLF13, CREBBP, MED7, ATF4, PSMC5, ZMIZ1, IRF1, GLMN, RNF20	330	695	13528	1.59257	1	0.968951	28.8583
GOTERM_BP_FAT	GO:0070482~response to oxygen levels	9	0.181452	0.0219051	PDGFB, SOCS3, PTK2B, NF1, CREBBP, PRKAA1, VLDLR, ANGPTL4, TGFB2	330	141	13528	2.61663	1	0.972908	31.8428
GOTERM_BP_FAT	GO:0010628~positive regulation of gene expression	23	0.46371	0.0266234	TAF1, ABLIM2, HMGB2, KLF13, CREBBP, NFKBIA, SOX6, SRF, CITED4, HOXD10, IL31RA, MED7, ATF4, PSMC5, GATA6, ZMIZ1, FOXF1, SMARCD1, NFAT5, POU2F1, IRF1, DNMT1, RNF20	330	581	13528	1.62282	1	0.983132	37.3152
GOTERM_BP_FAT	GO:0006366~transcription from RNA polymerase II promoter	12	0.241935	0.028178	TSC22D1, MED7, MAFF, TAF1, PSMC5, KLF13, NFAT5, MNT, CEBPZ, IRF1, HNF4G, MSC	330	234	13528	2.10225	1	0.98233	39.0256
GOTERM_BP_FAT	GO:0044093~positive regulation of molecular function	23	0.46371	0.029163	ACR, PDGFB, MYL3, PIK3CB, DRD2, RXFP3, ABHD5, NF1, LPAR1, SOD1, SYNGR3, TGFB2, THY1, CCND1, PSMC5, CCND3, PTK2B, NTRK1, RGN, ADRA2C, PRKAA1, CALM1, VLDLR	330	586	13528	1.60898	1	0.980116	40.0865
GOTERM_BP_FAT	GO:0043085~positive regulation of catalytic activity	21	0.423387	0.0292858	ACR, PDGFB, MYL3, PIK3CB, DRD2, RXFP3, ABHD5, NF1, LPAR1, SOD1, TGFB2, THY1, CCND1, PSMC5, CCND3, PTK2B, NTRK1, RGN, ADRA2C, PRKAA1, VLDLR	330	520	13528	1.65552	1	0.975354	40.2175
GOTERM_BP_FAT	GO:0035051~cardiac cell differentiation	4	0.0806452	0.029798	XIRP1, GATA6, SOX6, TGFB2	330	28	13528	5.85628	1	0.971548	40.7611
GOTERM_BP_FAT	GO:0045935~positive regulation of nucleobase, nucleoside, nucleotide and nucleic acid metabolic process	24	0.483871	0.0307935	TAF1, ABLIM2, HMGB2, BRCC3, PDGFB, KLF13, CREBBP, NFKBIA, SOX6, SRF, CITED4, HOXD10, IL31RA, MED7, ATF4, PSMC5, GATA6, ZMIZ1, FOXF1, SMARCD1, NFAT5, POU2F1, IRF1, RNF20	330	624	13528	1.57669	1	0.969396	41.8044
GOTERM_BP_FAT	GO:0045941~positive regulation of transcription	22	0.443548	0.0349822	TAF1, ABLIM2, HMGB2, KLF13, CREBBP, NFKBIA, SOX6, SRF, CITED4, HOXD10, IL31RA, MED7, ATF4, PSMC5, GATA6, ZMIZ1, FOXF1, SMARCD1, NFAT5, POU2F1, IRF1, RNF20	330	564	13528	1.59905	1	0.97697	46.0076
GOTERM_BP_FAT	GO:0042325~regulation of phosphorylation	19	0.383065	0.0363841	PDGFB, SOCS3, PIK3CB, NF1, LPAR1, SOD1, IL31RA, TGFB2, THY1, CCND1, CCND3, PTK2B, RGS4, SPRED2, GLMN, ADRA2C, PRKAA1, RAPGEF4, VLDLR	330	466	13528	1.67143	1	0.976199	47.3492
GOTERM_BP_FAT	GO:0016125~sterol metabolic process	7	0.141129	0.0365818	CYB5R3, CYP39A1, LIPA, CYP46A1, MVK, PRKAA1, VLDLR	330	101	13528	2.84116	1	0.972343	47.5359
GOTERM_BP_FAT	GO:0043406~positive regulation of MAP kinase activity	7	0.141129	0.0381077	PDGFB, PTK2B, PIK3CB, ADRA2C, PRKAA1, LPAR1, SOD1	330	102	13528	2.81331	1	0.972064	48.9557
GOTERM_BP_FAT	GO:0007010~cytoskeleton organization	18	0.362903	0.0381221	INF2, ABLIM2, RET, LIMA1, PDGFB, NF1, LMO7, SOD1, PCLO, THY1, WNT2, KIF2C, NPHP4, XIRP1, PTK2B, CDC42BPA, KRT3, SGCB	330	436	13528	1.69241	1	0.967615	48.9688
GOTERM_BP_FAT	GO:0007632~visual behavior	4	0.0806452	0.038777	NPHP4, DRD2, NF1, RIC8A	330	31	13528	5.28954	1	0.964936	49.5669
GOTERM_BP_FAT	GO:0060341~regulation of cellular localization	12	0.241935	0.0403268	INHBB, RAB3C, DRD2, PRAM1, NF1, NFKBIA, GLMN, PDE8B, RAPGEF4, PCLO, CALM1, TGFB2	330	248	13528	1.98358	1	0.965026	50.956
GOTERM_BP_FAT	GO:0051173~positive regulation of nitrogen compound metabolic process	24	0.483871	0.0425372	TAF1, ABLIM2, HMGB2, BRCC3, PDGFB, KLF13, CREBBP, NFKBIA, SOX6, SRF, CITED4, HOXD10, IL31RA, MED7, ATF4, PSMC5, GATA6, ZMIZ1, FOXF1, SMARCD1, NFAT5, POU2F1, IRF1, RNF20	330	644	13528	1.52772	1	0.966954	52.8748
GOTERM_BP_FAT	GO:0045859~regulation of protein kinase activity	15	0.302419	0.0428267	PDGFB, PIK3CB, NF1, LPAR1, SOD1, TGFB2, THY1, CCND1, CCND3, PTK2B, RGS4, SPRED2, ADRA2C, PRKAA1, VLDLR	330	345	13528	1.78235	1	0.963518	53.1209
GOTERM_BP_FAT	GO:0045893~positive regulation of transcription, DNA-dependent	19	0.383065	0.0437458	TAF1, ABLIM2, HMGB2, KLF13, CREBBP, NFKBIA, SOX6, SRF, HOXD10, IL31RA, ATF4, PSMC5, GATA6, ZMIZ1, FOXF1, SMARCD1, NFAT5, POU2F1, IRF1	330	477	13528	1.63288	1	0.961877	53.8939
GOTERM_BP_FAT	GO:0032583~regulation of gene-specific transcription	8	0.16129	0.0452859	TAF1, HMGB2, PSMC5, HEY1, GATA6, NFKBIA, SRF, RNF20	330	134	13528	2.4474	1	0.962064	55.1624
GOTERM_BP_FAT	GO:0007569~cell aging	4	0.0806452	0.04544	MORC3, ZMIZ1, MNT, SOD1	330	33	13528	4.96896	1	0.958303	55.2876
GOTERM_BP_FAT	GO:0045860~positive regulation of protein kinase activity	11	0.221774	0.0462783	CCND1, CCND3, PDGFB, PTK2B, PIK3CB, ADRA2C, PRKAA1, LPAR1, SOD1, VLDLR, TGFB2	330	223	13528	2.02212	1	0.956552	55.9623
GOTERM_BP_FAT	GO:0031328~positive regulation of cellular biosynthetic process	25	0.504032	0.0466482	ABLIM2, TAF1, HMGB2, PDGFB, KLF13, CREBBP, NFKBIA, SOX6, SRF, CITED4, HOXD10, IL31RA, MED7, ATF4, PSMC5, GATA6, PTK2B, ZMIZ1, FOXF1, SMARCD1, NFAT5, POU2F1, IRF1, GLMN, RNF20	330	685	13528	1.49613	1	0.953395	56.257
GOTERM_BP_FAT	GO:0048732~gland development	8	0.16129	0.0468143	WNT2, GCM2, SFRP1, DRD2, HOXD3, NF1, HOXB13, TGFB2	330	135	13528	2.42927	1	0.949547	56.3887
GOTERM_BP_FAT	GO:0051254~positive regulation of RNA metabolic process	19	0.383065	0.0474344	TAF1, ABLIM2, HMGB2, KLF13, CREBBP, NFKBIA, SOX6, SRF, HOXD10, IL31RA, ATF4, PSMC5, GATA6, ZMIZ1, FOXF1, SMARCD1, NFAT5, POU2F1, IRF1	330	481	13528	1.6193	1	0.947175	56.8772
GOTERM_BP_FAT	GO:0060541~respiratory system development	7	0.141129	0.0481121	WNT2, LIPA, GATA6, FOXF1, POU2F1, ADAMTS2, ASAH1	330	108	13528	2.65701	1	0.945029	57.4052
GOTERM_BP_FAT	GO:0017157~regulation of exocytosis	4	0.0806452	0.0489702	RAB3C, PRAM1, RAPGEF4, PCLO	330	34	13528	4.82282	1	0.943537	58.0649
GOTERM_BP_FAT	GO:0010552~positive regulation of specific transcription from RNA polymerase II promoter	5	0.100806	0.0496009	TAF1, HMGB2, GATA6, NFKBIA, SRF	330	57	13528	3.59596	1	0.941312	58.5436
GOTERM_BP_FAT	GO:0051174~regulation of phosphorus metabolic process	19	0.383065	0.0499159	PDGFB, SOCS3, PIK3CB, NF1, LPAR1, SOD1, IL31RA, TGFB2, THY1, CCND1, CCND3, PTK2B, RGS4, SPRED2, GLMN, ADRA2C, PRKAA1, RAPGEF4, VLDLR	330	485	13528	1.60595	1	0.938012	58.7808
GOTERM_BP_FAT	GO:0019220~regulation of phosphate metabolic process	19	0.383065	0.0499159	PDGFB, SOCS3, PIK3CB, NF1, LPAR1, SOD1, IL31RA, TGFB2, THY1, CCND1, CCND3, PTK2B, RGS4, SPRED2, GLMN, ADRA2C, PRKAA1, RAPGEF4, VLDLR	330	485	13528	1.60595	1	0.938012	58.7808
GOTERM_BP_FAT	GO:0009220~pyrimidine ribonucleotide biosynthetic process	3	0.0604839	0.0502583	RP2, DHODH, CMPK1	330	15	13528	8.19879	1	0.934806	59.0372
GOTERM_BP_FAT	GO:0051055~negative regulation of lipid biosynthetic process	3	0.0604839	0.0502583	PDGFB, PRKAA1, SOD1	330	15	13528	8.19879	1	0.934806	59.0372
GOTERM_BP_FAT	GO:0030005~cellular di-, tri-valent inorganic cation homeostasis	11	0.221774	0.0510739	GCM2, PTK2B, DRD2, PIK3CB, RXFP3, RGN, LPAR1, ITPR3, SOD1, XCR1, ABCB6	330	227	13528	1.98649	1	0.933341	59.6418
GOTERM_BP_FAT	GO:0007568~aging	7	0.141129	0.051775	MORC3, SOCS3, ZMIZ1, MNT, IL15, SOD1, SRF	330	110	13528	2.60871	1	0.931502	60.1548
GOTERM_BP_FAT	GO:0048145~regulation of fibroblast proliferation	4	0.0806452	0.0526304	PDGFB, MORC3, ZMIZ1, BTC	330	35	13528	4.68502	1	0.930266	60.7724
GOTERM_BP_FAT	GO:0043549~regulation of kinase activity	15	0.302419	0.0542747	PDGFB, PIK3CB, NF1, LPAR1, SOD1, TGFB2, THY1, CCND1, CCND3, PTK2B, RGS4, SPRED2, ADRA2C, PRKAA1, VLDLR	330	357	13528	1.72243	1	0.931858	61.9343
GOTERM_BP_FAT	GO:0009314~response to radiation	10	0.201613	0.0558546	CCND1, NPHP4, ABCG5, BRCC3, SOCS3, DRD2, NEK1, NF1, MAPK8, RIC8A	330	200	13528	2.0497	1	0.933141	63.0201
GOTERM_BP_FAT	GO:0033674~positive regulation of kinase activity	11	0.221774	0.0561967	CCND1, CCND3, PDGFB, PTK2B, PIK3CB, ADRA2C, PRKAA1, LPAR1, SOD1, VLDLR, TGFB2	330	231	13528	1.95209	1	0.930264	63.2514
GOTERM_BP_FAT	GO:0009218~pyrimidine ribonucleotide metabolic process	3	0.0604839	0.0565368	RP2, DHODH, CMPK1	330	16	13528	7.68636	1	0.927388	63.4799
GOTERM_BP_FAT	GO:0010212~response to ionizing radiation	5	0.100806	0.0579248	CCND1, ABCG5, BRCC3, SOCS3, NEK1	330	60	13528	3.41616	1	0.928134	64.3987
GOTERM_BP_FAT	GO:0007179~transforming growth factor beta receptor signaling pathway	5	0.100806	0.0579248	WFIKKN2, LTBP2, PDGFB, KLF10, TGFB2	330	60	13528	3.41616	1	0.928134	64.3987
GOTERM_BP_FAT	GO:0051046~regulation of secretion	10	0.201613	0.0587308	INHBB, RAB3C, DRD2, PRAM1, BTC, GLMN, PDE8B, RAPGEF4, PCLO, TGFB2	330	202	13528	2.0294	1	0.926921	64.9222
GOTERM_BP_FAT	GO:0043193~positive regulation of gene-specific transcription	6	0.120968	0.0607626	TAF1, HMGB2, PSMC5, GATA6, NFKBIA, SRF	330	87	13528	2.82717	1	0.929731	66.21
GOTERM_BP_FAT	GO:0009628~response to abiotic stimulus	15	0.302419	0.0659573	BRCC3, DRD2, SOCS3, NEK1, NF1, TRPV3, GJA1, SOD1, RIC8A, CCND1, NPHP4, ABCG5, PTK2B, ARSA, MAPK8	330	368	13528	1.67095	1	0.941204	69.3028
GOTERM_BP_FAT	GO:0055066~di-, tri-valent inorganic cation homeostasis	11	0.221774	0.067387	GCM2, PTK2B, DRD2, PIK3CB, RXFP3, RGN, LPAR1, ITPR3, SOD1, XCR1, ABCB6	330	239	13528	1.88675	1	0.941666	70.106
GOTERM_BP_FAT	GO:0018209~peptidyl-serine modification	4	0.0806452	0.0685297	TAF1, EGFLAM, MAMDC2, MORC3	330	39	13528	4.20451	1	0.941396	70.7336
GOTERM_BP_FAT	GO:0045944~positive regulation of transcription from RNA polymerase II promoter	15	0.302419	0.0686382	TAF1, ABLIM2, HMGB2, KLF13, CREBBP, NFKBIA, SOX6, SRF, HOXD10, ATF4, GATA6, ZMIZ1, POU2F1, IRF1, NFAT5	330	371	13528	1.65744	1	0.938517	70.7926
GOTERM_BP_FAT	GO:0051336~regulation of hydrolase activity	14	0.282258	0.0689696	DRD2, MYL3, RXFP3, ABHD5, NF1, LPAR1, TBC1D22A, TGFB2, THY1, SGSM1, PTK2B, RGN, TBC1D7, ANGPTL4	330	337	13528	1.70301	1	0.936199	70.972
GOTERM_BP_FAT	GO:0051347~positive regulation of transferase activity	11	0.221774	0.0692602	CCND1, CCND3, PDGFB, PTK2B, PIK3CB, ADRA2C, PRKAA1, LPAR1, SOD1, VLDLR, TGFB2	330	240	13528	1.87889	1	0.933772	71.1284
GOTERM_BP_FAT	GO:0045471~response to ethanol	5	0.100806	0.0701081	CCND1, PTK2B, DRD2, ARSA, SOD1	330	64	13528	3.20265	1	0.932854	71.5802
GOTERM_BP_FAT	GO:0060261~positive regulation of transcription initiation from RNA polymerase II promoter	2	0.0403226	0.0712049	TAF1, SRF	330	3	13528	27.3293	1	0.932621	72.1549
GOTERM_BP_FAT	GO:0051345~positive regulation of hydrolase activity	9	0.181452	0.071207	MYL3, PTK2B, DRD2, RXFP3, ABHD5, NF1, RGN, LPAR1, THY1	330	179	13528	2.06115	1	0.929475	72.156
GOTERM_BP_FAT	GO:0051338~regulation of transferase activity	15	0.302419	0.0717319	PDGFB, PIK3CB, NF1, LPAR1, SOD1, TGFB2, THY1, CCND1, CCND3, PTK2B, RGS4, SPRED2, ADRA2C, PRKAA1, VLDLR	330	372	13528	1.65298	1	0.927744	72.4271
GOTERM_BP_FAT	GO:0048514~blood vessel morphogenesis	10	0.201613	0.0729207	HEY1, PTK2B, ZMIZ1, FOXF1, NF1, GLMN, SRF, ANGPTL4, THY1, TGFB2	330	211	13528	1.94284	1	0.927847	73.0319
GOTERM_BP_FAT	GO:0007517~muscle organ development	10	0.201613	0.0729207	XIRP1, MYL3, GATA6, NF1, SOX6, HOXD10, SGCB, FXR1, IGFBP5, TGFB2	330	211	13528	1.94284	1	0.927847	73.0319
GOTERM_BP_FAT	GO:0008203~cholesterol metabolic process	6	0.120968	0.0735106	CYB5R3, CYP39A1, CYP46A1, MVK, PRKAA1, VLDLR	330	92	13528	2.67352	1	0.926341	73.3274
GOTERM_BP_FAT	GO:0001570~vasculogenesis	4	0.0806452	0.077202	HEY1, ZMIZ1, FOXF1, GLMN	330	41	13528	3.99941	1	0.93287	75.1082
GOTERM_BP_FAT	GO:0006874~cellular calcium ion homeostasis	9	0.181452	0.078629	GCM2, PTK2B, DRD2, PIK3CB, RXFP3, RGN, LPAR1, ITPR3, XCR1	330	183	13528	2.0161	1	0.933472	75.7661
GOTERM_BP_FAT	GO:0010551~regulation of specific transcription from RNA polymerase II promoter	6	0.120968	0.078988	TAF1, HMGB2, HEY1, GATA6, NFKBIA, SRF	330	94	13528	2.61663	1	0.931515	75.929
GOTERM_BP_FAT	GO:0006605~protein targeting	10	0.201613	0.0800818	TOMM7, LTBP2, TRAK1, NFKBIA, PEX3, NUPL2, SSR1, HSPA9, PEX7, TGFB2	330	215	13528	1.90669	1	0.931344	76.419
GOTERM_BP_FAT	GO:0007507~heart development	10	0.201613	0.0800818	XIRP1, MYL3, GATA6, ZMIZ1, SCUBE1, NF1, GJA1, SOX6, SRF, TGFB2	330	215	13528	1.90669	1	0.931344	76.419
GOTERM_BP_FAT	GO:0010648~negative regulation of cell communication	11	0.221774	0.081518	CCND1, SOCS3, DRD2, GRIK3, RGS4, NF1, NFKBIA, TNFAIP3, IGFBP5, THY1, RGS13	330	248	13528	1.81828	1	0.931987	77.0482
GOTERM_BP_FAT	GO:0010627~regulation of protein kinase cascade	11	0.221774	0.0832801	SLC35B2, PTK2B, DRD2, NF1, TFG, GJA1, LPAR1, TNFAIP3, TRAF5, IL31RA, TGFB2	330	249	13528	1.81098	1	0.933353	77.7986
GOTERM_BP_FAT	GO:0046394~carboxylic acid biosynthetic process	8	0.16129	0.084363	KYNU, CYP39A1, TBXAS1, OTC, ABHD5, AMACR, PRKAA1, LTC4S	330	155	13528	2.11582	1	0.933154	78.2481
GOTERM_BP_FAT	GO:0016053~organic acid biosynthetic process	8	0.16129	0.084363	KYNU, CYP39A1, TBXAS1, OTC, ABHD5, AMACR, PRKAA1, LTC4S	330	155	13528	2.11582	1	0.933154	78.2481
GOTERM_BP_FAT	GO:0060537~muscle tissue development	7	0.141129	0.0845555	XIRP1, MYL3, GATA6, NF1, HOXD10, IGFBP5, TGFB2	330	125	13528	2.29566	1	0.930961	78.3272
GOTERM_BP_FAT	GO:0055074~calcium ion homeostasis	9	0.181452	0.0885613	GCM2, PTK2B, DRD2, PIK3CB, RXFP3, RGN, LPAR1, ITPR3, XCR1	330	188	13528	1.96248	1	0.937103	79.9113
GOTERM_BP_FAT	GO:0006468~protein amino acid phosphorylation	23	0.46371	0.0894662	TAF1, RET, PIK3CB, NEK1, TFG, LPAR1, SOD1, WEE1, CDKL5, TGFB2, WNT2, RPS6KA6, CCND1, MAP3K15, MORC3, PTK2B, NTRK1, CDC42BPA, ADRA2C, MAPK8, PRKAA1, MELK, EIF2AK4	330	667	13528	1.41358	1	0.936522	80.2537
GOTERM_BP_FAT	GO:0009968~negative regulation of signal transduction	10	0.201613	0.0910836	CCND1, SOCS3, DRD2, RGS4, NF1, NFKBIA, TNFAIP3, IGFBP5, THY1, RGS13	330	221	13528	1.85493	1	0.937393	80.8521
GOTERM_BP_FAT	GO:0030003~cellular cation homeostasis	11	0.221774	0.0923096	GCM2, PTK2B, DRD2, PIK3CB, RXFP3, RGN, LPAR1, ITPR3, SOD1, XCR1, ABCB6	330	254	13528	1.77533	1	0.937467	81.2943
GOTERM_BP_FAT	GO:0007242~intracellular signaling cascade	39	0.78629	0.0933486	HMGB2, RAB3C, DRD2, NFKBIA, ASB14, LPAR1, IL31RA, PTK2B, ASB10, SPRED2, RALB, RHOBTB1, RAPGEF4, PRKAA1, ADRA2C, XCR1, RAP2A, RET, BRCC3, GNB1L, SOCS3, PIK3CB, RXFP3, NF1, SPSB4, SOD1, RAB7L1, PCLO, SH2D3C, RPS6KA6, CCND1, RGS4, NTRK1, CDC42BPA, MAPK8, GRAP2, ASB4, IGFBP5, PLCXD1	330	1256	13528	1.2729	1	0.937177	81.6614
GOTERM_BP_FAT	GO:0030324~lung development	6	0.120968	0.093607	WNT2, LIPA, GATA6, FOXF1, ADAMTS2, ASAH1	330	99	13528	2.48448	1	0.935363	81.7517
GOTERM_BP_FAT	GO:0051891~positive regulation of cardioblast differentiation	2	0.0403226	0.0937982	GATA6, TGFB2	330	4	13528	20.497	1	0.93341	81.8182
GOTERM_BP_FAT	GO:0051890~regulation of cardioblast differentiation	2	0.0403226	0.0937982	GATA6, TGFB2	330	4	13528	20.497	1	0.93341	81.8182
GOTERM_BP_FAT	GO:0022011~myelination in the peripheral nervous system	2	0.0403226	0.0937982	NF1, SOD1	330	4	13528	20.497	1	0.93341	81.8182
GOTERM_BP_FAT	GO:0032292~ensheathment of axons in the peripheral nervous system	2	0.0403226	0.0937982	NF1, SOD1	330	4	13528	20.497	1	0.93341	81.8182
GOTERM_BP_FAT	GO:0008610~lipid biosynthetic process	13	0.262097	0.096455	CYB5R3, ALDH8A1, MOGAT2, CYP39A1, TBXAS1, PIGF, LPCAT1, ABHD5, AMACR, MVK, PRKAA1, LTC4S, PEX7	330	323	13528	1.64991	1	0.93634	82.7191
GOTERM_BP_FAT	GO:0043547~positive regulation of GTPase activity	3	0.0604839	0.0990521	PTK2B, NF1, THY1	330	22	13528	5.59008	1	0.938977	83.559
GOTERM_BP_FAT	GO:0006221~pyrimidine nucleotide biosynthetic process	3	0.0604839	0.0990521	RP2, DHODH, CMPK1	330	22	13528	5.59008	1	0.938977	83.559
GOTERM_BP_FAT	GO:0043069~negative regulation of programmed cell death	14	0.282258	0.099329	SOCS3, BTC, NFKBIA, SOD1, IL31RA, GCM2, PSMC5, SFRP1, NTRK1, TNFAIP8, MAPK8, TNFAIP3, ANGPTL4, HSPA9	330	359	13528	1.59865	1	0.937318	83.6462

## Sheet: GO-CC
Category	Term	Count	%	PValue	Genes	List Total	Pop Hits	Pop Total	Fold Enrichment	Bonferroni	Benjamini	FDR
GOTERM_CC_FAT	GO:0005913~cell-cell adherens junction	6	0.120968	0.00131154	XIRP1, LMO7, GJA1, CDH3, CTNNA3, SPTAN1	304	35	12782	7.20789	0.369128	0.369128	1.77968
GOTERM_CC_FAT	GO:0005916~fascia adherens	4	0.0806452	0.00139858	XIRP1, GJA1, CTNNA3, SPTAN1	304	10	12782	16.8184	0.388135	0.217782	1.89674
GOTERM_CC_FAT	GO:0044459~plasma membrane part	72	1.45161	0.00327489	CYB5R3, LIMA1, OSMR, RP2, GRIK3, GJA1, LMO7, MITD1, GABBR2, IL15, LPAR1, ZNRF1, SYNGR2, B2M, WNT2, VEPH1, GPC5, IL1RAP, SLC25A3, SPRED2, RALB, TPO, XCR1, IFNGR1, RAP2A, GNB1L, SCUBE1, RXFP3, KCTD20, MMP16, CYB5A, NUPL2, UBN1, PCLO, CNGA1, CTNNA3, THY1, EGFLAM, XIRP1, OTOG, VAMP3, ERC2, GPR52, SGCB, RAB3C, DRD2, MMD, KCNJ2, CDH3, CLDN15, PTK2B, ADRA2C, GABRA2, KCNB2, GJB3, GPR137B, ITPR3, RAB7L1, …	304	2203	12782	1.37418	0.683797	0.318726	4.38901
GOTERM_CC_FAT	GO:0014704~intercalated disc	4	0.0806452	0.00485676	XIRP1, GJA1, CTNNA3, SPTAN1	304	15	12782	11.2123	0.818931	0.347679	6.44446
GOTERM_CC_FAT	GO:0043233~organelle lumen	59	1.18952	0.0103862	PDP1, MRPS36, MORF4L1, PDGFB, MED22, TGFB2, KLHL7, INTS8, GATA6, FOXF1, SMARCD1, ELP4, ZNF593, OTC, TPX2, APTX, HNF4G, UBN1, WEE1, MED7, CCND1, PPM1K, ZMIZ1, MAPK8, SNRPC, RNF20, MDH2, THAP7, HMGB2, HOXB13, UBAC1, SRF, MRPL13, MORC3, RPL9, NUDT21, POU2F1, TFDP2, HMGXB3, PDHX, HSPA9, IKZF5, TAF1, MRPS28, CREBBP, ITPR3, VDAC2, PRPF18, SOD1, SF3A1, RPF1, FXR1, ATF4, PSMC5, PHF2, SDF2L1, PHF15, DDX50…	304	1820	12782	1.36303	0.974387	0.5195	13.3119
GOTERM_CC_FAT	GO:0042579~microbody	8	0.16129	0.0112131	FNDC5, AMACR, ABCD3, MVK, PEX3, SOD1, PEX11G, PEX7	304	103	12782	3.26571	0.980899	0.482979	14.2977
GOTERM_CC_FAT	GO:0005777~peroxisome	8	0.16129	0.0112131	FNDC5, AMACR, ABCD3, MVK, PEX3, SOD1, PEX11G, PEX7	304	103	12782	3.26571	0.980899	0.482979	14.2977
GOTERM_CC_FAT	GO:0030054~cell junction	22	0.443548	0.0117209	LIMA1, GABRA2, GRIK3, GJB3, LMO7, GJA1, GABBR2, CDH3, ZNRF1, HOMER2, PCLO, UBN1, CTNNA3, CLDN15, WNT2, EGFLAM, XIRP1, PTK2B, CDC42BPA, VAMP3, ERC2, SPTAN1	304	518	12782	1.78574	0.984051	0.446332	14.898
GOTERM_CC_FAT	GO:0031968~organelle outer membrane	8	0.16129	0.0117862	CYB5R3, TOMM7, GJA1, CYB5A, CYB5B, ITPR3, VDAC2, ABCB6	304	104	12782	3.23431	0.984416	0.405593	14.9749
GOTERM_CC_FAT	GO:0005840~ribosome	12	0.241935	0.0135902	MRPS27, MRPS36, MRPL22, MRPL13, MRPS28, RPL14, RPS16, RPL9, RPL21, MRPL30, NUFIP2, EIF2AK4	304	215	12782	2.34676	0.991794	0.413541	17.0742
GOTERM_CC_FAT	GO:0019867~outer membrane	8	0.16129	0.0142916	CYB5R3, TOMM7, GJA1, CYB5A, CYB5B, ITPR3, VDAC2, ABCB6	304	108	12782	3.11452	0.993607	0.396648	17.8774
GOTERM_CC_FAT	GO:0070013~intracellular organelle lumen	57	1.14919	0.0149276	PDP1, MRPS36, MORF4L1, MED22, KLHL7, INTS8, GATA6, FOXF1, SMARCD1, ELP4, ZNF593, OTC, TPX2, APTX, HNF4G, UBN1, WEE1, MED7, CCND1, PPM1K, ZMIZ1, MAPK8, SNRPC, RNF20, MDH2, THAP7, HMGB2, HOXB13, UBAC1, SRF, MRPL13, MORC3, RPL9, NUDT21, POU2F1, TFDP2, HMGXB3, PDHX, HSPA9, IKZF5, TAF1, MRPS28, CREBBP, ITPR3, VDAC2, PRPF18, SOD1, SF3A1, RPF1, FXR1, ATF4, PSMC5, PHF2, SDF2L1, PHF15, DDX50, CALM1	304	1779	12782	1.34718	0.994903	0.381165	18.5994
GOTERM_CC_FAT	GO:0031974~membrane-enclosed lumen	59	1.18952	0.0152156	PDP1, MRPS36, MORF4L1, PDGFB, MED22, TGFB2, KLHL7, INTS8, GATA6, FOXF1, SMARCD1, ELP4, ZNF593, OTC, TPX2, APTX, HNF4G, UBN1, WEE1, MED7, CCND1, PPM1K, ZMIZ1, MAPK8, SNRPC, RNF20, MDH2, THAP7, HMGB2, HOXB13, UBAC1, SRF, MRPL13, MORC3, RPL9, NUDT21, POU2F1, TFDP2, HMGXB3, PDHX, HSPA9, IKZF5, TAF1, MRPS28, CREBBP, ITPR3, VDAC2, PRPF18, SOD1, SF3A1, RPF1, FXR1, ATF4, PSMC5, PHF2, SDF2L1, PHF15, DDX50…	304	1856	12782	1.33659	0.9954	0.3614	18.9245
GOTERM_CC_FAT	GO:0005773~vacuole	13	0.262097	0.0170307	ACR, LIPA, MMD, GJA1, AMBRA1, ZNRF1, TTC3, ASAH1, ATP6V0C, SLC17A5, NPC2, ARSA, ATP6V1G3	304	252	12782	2.16904	0.997593	0.371104	20.9454
GOTERM_CC_FAT	GO:0031012~extracellular matrix	16	0.322581	0.0176218	MAMDC2, LTBP2, EGFL6, ADAMTSL3, MMP16, SOD1, TGFB2, WNT2, GPC5, ADAMTS6, LAMB4, WNT3, EGFLAM, OTOG, ADAMTS2, ANGPTL4	304	345	12782	1.94996	0.998051	0.359651	21.5934
GOTERM_CC_FAT	GO:0005741~mitochondrial outer membrane	7	0.141129	0.0199722	CYB5R3, TOMM7, GJA1, CYB5A, CYB5B, VDAC2, ABCB6	304	90	12782	3.27025	0.999159	0.376296	24.1215
GOTERM_CC_FAT	GO:0042995~cell projection	26	0.524194	0.0255739	DRD2, DNAH14, GRIK3, GABBR2, KCNJ2, RAB3IP, TGFB2, WNT2, NPHP4, DNALI1, ARPC3, PTK2B, ADRA2C, IFNGR1, IFT80, SWAP70, NF1, SOD1, ITPR3, CTNNA3, CNGA1, THY1, NCAM2, GRIP2, ERC2, DCXR	304	697	12782	1.56843	0.999888	0.433527	29.8454
GOTERM_CC_FAT	GO:0044429~mitochondrial part	23	0.46371	0.0261898	CYB5R3, MRPS36, PDP1, SQRDL, NDUFB10, MRPS28, OTC, GJA1, COX4I1, CYB5A, CYB5B, SOD1, VDAC2, ABCB6, MRPL13, TOMM7, PPM1K, PHB2, SLC25A3, DHODH, PDHX, MDH2, HSPA9	304	595	12782	1.62531	0.99991	0.421866	30.4497
GOTERM_CC_FAT	GO:0005912~adherens junction	9	0.181452	0.0313645	WNT2, LIMA1, XIRP1, PTK2B, LMO7, GJA1, CDH3, CTNNA3, SPTAN1	304	155	12782	2.44138	0.999986	0.46281	35.3396
GOTERM_CC_FAT	GO:0005911~cell-cell junction	10	0.201613	0.0371644	XIRP1, CDC42BPA, GJB3, LMO7, GJA1, CDH3, UBN1, CTNNA3, SPTAN1, CLDN15	304	190	12782	2.21295	0.999998	0.503239	40.4406
GOTERM_CC_FAT	GO:0005739~mitochondrion	36	0.725806	0.0388094	CYB5R3, MRPS36, PDP1, KYNU, GJA1, NDUFAF2, WNT2, MRPL13, TOMM7, TRAK1, SLC25A3, DHODH, TPO, XAF1, CRY1, PDHX, HSPA9, MRPS27, SQRDL, MRPS28, NDUFB10, OTC, AMACR, BZRAP1, COX4I1, CYB5A, CYB5B, MRPL30, SOD1, VDAC2, ABCB6, PPA2, MRPL22, PPM1K, PHB2, MDH2	304	1087	12782	1.39251	0.999999	0.500763	41.8179
GOTERM_CC_FAT	GO:0005578~proteinaceous extracellular matrix	14	0.282258	0.0416834	MAMDC2, LTBP2, EGFL6, ADAMTSL3, MMP16, WNT2, GPC5, ADAMTS6, LAMB4, WNT3, EGFLAM, OTOG, ADAMTS2, ANGPTL4	304	320	12782	1.83951	1	0.509164	44.1535
GOTERM_CC_FAT	GO:0005759~mitochondrial matrix	11	0.221774	0.0436055	PDP1, MRPS36, MRPL13, MRPS28, PPM1K, OTC, SOD1, VDAC2, PDHX, MDH2, HSPA9	304	227	12782	2.03747	1	0.509009	45.6668
GOTERM_CC_FAT	GO:0031980~mitochondrial lumen	11	0.221774	0.0436055	PDP1, MRPS36, MRPL13, MRPS28, PPM1K, OTC, SOD1, VDAC2, PDHX, MDH2, HSPA9	304	227	12782	2.03747	1	0.509009	45.6668
GOTERM_CC_FAT	GO:0031981~nuclear lumen	45	0.907258	0.0506959	MORF4L1, THAP7, HMGB2, HOXB13, MED22, UBAC1, SRF, KLHL7, INTS8, MORC3, GATA6, FOXF1, RPL9, SMARCD1, NUDT21, POU2F1, TFDP2, HMGXB3, IKZF5, ELP4, TAF1, ZNF593, CREBBP, TPX2, APTX, HNF4G, PRPF18, ITPR3, SF3A1, UBN1, WEE1, RPF1, FXR1, MED7, CCND1, ATF4, PHF2, PSMC5, ZMIZ1, PHF15, DDX50, MAPK8, SNRPC, RNF20, CALM1	304	1450	12782	1.30488	1	0.547951	50.9266
GOTERM_CC_FAT	GO:0070161~anchoring junction	9	0.181452	0.0524398	WNT2, LIMA1, XIRP1, PTK2B, LMO7, GJA1, CDH3, CTNNA3, SPTAN1	304	172	12782	2.20008	1	0.545143	52.1457
GOTERM_CC_FAT	GO:0043005~neuron projection	14	0.282258	0.0641243	DRD2, GRIK3, NF1, GABBR2, KCNJ2, SOD1, TGFB2, THY1, NCAM2, PTK2B, GRIP2, ADRA2C, ERC2, IFNGR1	304	342	12782	1.72118	1	0.605631	59.6178
GOTERM_CC_FAT	GO:0044456~synapse part	11	0.221774	0.0682009	GABRA2, RAB3C, PTK2B, GRIK3, GRIP2, ERC2, GABBR2, PCLO, HOMER2, SYNGR3, IFNGR1	304	246	12782	1.88011	1	0.614654	61.9592
GOTERM_CC_FAT	GO:0044451~nucleoplasm part	20	0.403226	0.0692476	MORF4L1, ELP4, TAF1, THAP7, CREBBP, HOXB13, MED22, PRPF18, MED7, INTS8, ATF4, MORC3, GATA6, ZMIZ1, FOXF1, PHF15, NUDT21, TFDP2, POU2F1, SNRPC	304	555	12782	1.51517	1	0.606591	62.5397
GOTERM_CC_FAT	GO:0005624~membrane fraction	27	0.544355	0.0697569	PDLIM5, MMD, IL15, LTC4S, WNT2, CYP39A1, HRH4, RAPGEF4, NCEH1, TBXAS1, CYP46A1, CYB5A, GPR137B, CYB5B, ITPR3, CNGA1, SLC17A5, ABCG5, SLC7A2, ARSA, MEP1B, GRIP2, MADCAM1, VAMP3, ERC2, SPTAN1, VLDLR	304	809	12782	1.40327	1	0.596044	62.8192
GOTERM_CC_FAT	GO:0005654~nucleoplasm	29	0.584677	0.0701078	MORF4L1, THAP7, HMGB2, HOXB13, MED22, INTS8, MORC3, GATA6, FOXF1, NUDT21, SMARCD1, POU2F1, TFDP2, ELP4, TAF1, CREBBP, APTX, PRPF18, ITPR3, UBN1, WEE1, MED7, CCND1, ATF4, ZMIZ1, PHF15, MAPK8, SNRPC, CALM1	304	882	12782	1.38247	1	0.585117	63.0107
GOTERM_CC_FAT	GO:0045202~synapse	14	0.282258	0.0806477	GABRA2, RAB3C, GRIK3, GABBR2, ZNRF1, PCLO, HOMER2, SYNGR3, EGFLAM, PTK2B, GRIP2, VAMP3, ERC2, IFNGR1	304	355	12782	1.65815	1	0.626114	68.3525
GOTERM_CC_FAT	GO:0033279~ribosomal subunit	7	0.141129	0.083952	MRPS36, MRPL22, MRPL13, MRPS28, RPL14, RPS16, RPL21	304	128	12782	2.29939	1	0.629476	69.8739
GOTERM_CC_FAT	GO:0031966~mitochondrial membrane	15	0.302419	0.0862923	CYB5R3, SQRDL, TOMM7, NDUFB10, PHB2, OTC, SLC25A3, DHODH, COX4I1, GJA1, CYB5A, CYB5B, VDAC2, ABCB6, MDH2	304	394	12782	1.60074	1	0.628375	70.9101
GOTERM_CC_FAT	GO:0030425~dendrite	8	0.16129	0.0931592	DRD2, GRIK3, NF1, GRIP2, KCNJ2, SOD1, IFNGR1, THY1	304	163	12782	2.06361	1	0.646585	73.763
GOTERM_CC_FAT	GO:0005626~insoluble fraction	27	0.544355	0.0986251	PDLIM5, MMD, IL15, LTC4S, WNT2, CYP39A1, HRH4, RAPGEF4, NCEH1, TBXAS1, CYP46A1, CYB5A, GPR137B, CYB5B, ITPR3, CNGA1, SLC17A5, ABCG5, SLC7A2, ARSA, MEP1B, GRIP2, MADCAM1, VAMP3, ERC2, SPTAN1, VLDLR	304	839	12782	1.35309	1	0.657654	75.846

## Sheet: GO-MF
Category	Term	Count	%	PValue	Genes	List Total	Pop Hits	Pop Total	Fold Enrichment	Bonferroni	Benjamini	FDR
GOTERM_MF_FAT	GO:0003712~transcription cofactor activity	16	0.322581	0.0274267	TAF1, ZNF593, CREBBP, MSC, CITED4, IL31RA, MED7, SIN3B, PSMC5, ATN1, ELK4, SMARCD1, MNT, TFDP2, RAD54L2, RNF20	310	363	12983	1.84598	1	1	33.6207
GOTERM_MF_FAT	GO:0005249~voltage-gated potassium channel activity	7	0.141129	0.0320578	KCNJ5, KCNAB2, KCNB2, KCTD20, KCNJ2, KCTD4, CNGA1	310	100	12983	2.93165	1	0.999933	38.1289
GOTERM_MF_FAT	GO:0008134~transcription factor binding	20	0.403226	0.037353	TAF1, ZNF593, CREBBP, NFKBIA, SRF, MSC, CITED4, IL31RA, MED7, SIN3B, PSMC5, ATN1, ELK4, GATA6, SMARCD1, MNT, TFDP2, DNMT1, RAD54L2, RNF20	310	513	12983	1.63277	1	0.99944	42.9333
GOTERM_MF_FAT	GO:0019838~growth factor binding	7	0.141129	0.0392925	IL1R2, LTBP2, PDGFB, OSMR, NTRK1, IL1RAP, IGFBP5	310	105	12983	2.79204	1	0.997295	44.6043
GOTERM_MF_FAT	GO:0004896~cytokine receptor activity	5	0.100806	0.0415867	IL1R2, OSMR, IL1RAP, IFNGR1, IL31RA	310	55	12983	3.80733	1	0.993344	46.5219
GOTERM_MF_FAT	GO:0005244~voltage-gated ion channel activity	10	0.201613	0.0438307	KCNJ5, KCNAB2, KCNB2, KCTD20, KCNJ2, VDAC2, KCTD4, CACNA2D2, CNGA1, CACNA1B	310	195	12983	2.14773	1	0.987812	48.3376
GOTERM_MF_FAT	GO:0022832~voltage-gated channel activity	10	0.201613	0.0438307	KCNJ5, KCNAB2, KCNB2, KCTD20, KCNJ2, VDAC2, KCTD4, CACNA2D2, CNGA1, CACNA1B	310	195	12983	2.14773	1	0.987812	48.3376
GOTERM_MF_FAT	GO:0002039~p53 binding	3	0.0604839	0.0607078	TAF1, CREBBP, RNF20	310	17	12983	7.3907	1	0.994901	60.2615
GOTERM_MF_FAT	GO:0022843~voltage-gated cation channel activity	8	0.16129	0.0617792	KCNJ5, KCNAB2, KCNB2, KCTD20, KCNJ2, KCTD4, CNGA1, CACNA1B	310	147	12983	2.27922	1	0.990932	60.9242
GOTERM_MF_FAT	GO:0022836~gated channel activity	13	0.262097	0.0677554	KCNJ5, GABRA2, KCNAB2, KCNB2, GRIK3, KCTD20, KCNJ2, ITPR3, VDAC2, KCTD4, CACNA2D2, CNGA1, CACNA1B	310	310	12983	1.75629	1	0.989942	64.4357
GOTERM_MF_FAT	GO:0005048~signal sequence binding	3	0.0604839	0.0809878	NFKBIA, SSR1, PEX7	310	20	12983	6.2821	1	0.993146	71.1909
GOTERM_MF_FAT	GO:0004672~protein kinase activity	21	0.423387	0.0873584	TAF1, RET, NEK1, TBRG4, TFG, CCL4, WEE1, CDKL5, TGFB2, WNT2, RPS6KA6, CCND1, MAP3K15, CCND3, PTK2B, NTRK1, CDC42BPA, MAPK8, PRKAA1, MELK, EIF2AK4	310	606	12983	1.45131	1	0.992576	73.9976
GOTERM_MF_FAT	GO:0030528~transcription regulator activity	45	0.907258	0.0912374	THAP7, HMGB2, HOXB13, SOX6, MED22, NFXL1, SRF, CITED4, HOXD10, IL31RA, TSC22D1, SIN3B, FLI1, ATN1, HEY1, GATA6, ELK4, FOXF1, SMARCD1, NFAT5, POU2F1, TFDP2, PDE8B, LRRFIP1, ELP4, TAF1, MAFF, ZNF593, KLF13, KLF10, CREBBP, HNF4G, UBN1, MSC, MED7, BRWD1, ATF4, PSMC5, PHB2, HOXD3, MNT, IRF1, HIVEP1, RAD54L2, RNF20	310	1512	12983	1.24645	1	0.99094	75.5794
GOTERM_MF_FAT	GO:0004427~inorganic diphosphatase activity	2	0.0403226	0.0918665	PPA2, PPA1	310	4	12983	20.9403	1	0.987392	75.8273
GOTERM_MF_FAT	GO:0005267~potassium channel activity	7	0.141129	0.0979665	KCNJ5, KCNAB2, KCNB2, KCTD20, KCNJ2, KCTD4, CNGA1	310	133	12983	2.20424	1	0.98703	78.1126
GOTERM_MF_FAT	GO:0047485~protein N-terminus binding	5	0.100806	0.0996462	MORF4L1, THAP7, PDLIM5, APTX, CALM1	310	74	12983	2.82977	1	0.983897	78.7056

## Sheet: KEGG
Category	Term	Count	%	PValue	Genes	List Total	Pop Hits	Pop Total	Fold Enrichment	Bonferroni	Benjamini	FDR
KEGG_PATHWAY	hsa04630:Jak-STAT signaling pathway	11	0.221774	0.00858504	CCND1, CCND3, OSMR, SOCS3, PIK3CB, CREBBP, SPRED2, TPO, PIK3R5, IL15, IFNGR1	138	155	5085	2.61501	0.64465	0.64465	9.42355
KEGG_PATHWAY	hsa05200:Pathways in cancer	17	0.342742	0.0143844	RET, PDGFB, PIK3CB, CREBBP, NFKBIA, TFG, CTNNA3, TGFB2, WNT2, LAMB4, CCND1, WNT3, NTRK1, RALB, PIK3R5, MAPK8, TRAF5	138	328	5085	1.9098	0.824245	0.580768	15.3227
KEGG_PATHWAY	hsa05215:Prostate cancer	7	0.141129	0.0320915	CCND1, ATF4, PDGFB, PIK3CB, CREBBP, NFKBIA, PIK3R5	138	89	5085	2.89814	0.980042	0.728748	31.2318
KEGG_PATHWAY	hsa04930:Type II diabetes mellitus	5	0.100806	0.0367969	SOCS3, PIK3CB, PIK3R5, MAPK8, CACNA1B	138	47	5085	3.91998	0.988879	0.67526	34.9732
KEGG_PATHWAY	hsa05216:Thyroid cancer	4	0.0806452	0.0419519	RET, CCND1, NTRK1, TFG	138	29	5085	5.08246	0.994159	0.642484	38.8581
KEGG_PATHWAY	hsa05212:Pancreatic cancer	6	0.120968	0.0437839	CCND1, PIK3CB, RALB, PIK3R5, MAPK8, TGFB2	138	72	5085	3.07065	0.995358	0.591567	40.1868
KEGG_PATHWAY	hsa04722:Neurotrophin signaling pathway	8	0.16129	0.0490361	RPS6KA6, ATF4, PIK3CB, NTRK1, NFKBIA, PIK3R5, MAPK8, CALM1	138	124	5085	2.37728	0.997603	0.577654	43.8516
KEGG_PATHWAY	hsa00120:Primary bile acid biosynthesis	3	0.0604839	0.0675852	CYP39A1, CYP46A1, AMACR	138	16	5085	6.90897	0.999775	0.649944	55.2149
KEGG_PATHWAY	hsa05222:Small cell lung cancer	6	0.120968	0.0751443	LAMB4, CCND1, PIK3CB, NFKBIA, PIK3R5, TRAF5	138	84	5085	2.63199	0.999915	0.647099	59.2102
KEGG_PATHWAY	hsa05214:Glioma	5	0.100806	0.0888889	CCND1, PDGFB, PIK3CB, PIK3R5, CALM1	138	63	5085	2.92443	0.999986	0.672768	65.6516
KEGG_PATHWAY	hsa04060:Cytokine-cytokine receptor interaction	12	0.241935	0.0941506	INHBB, IL1R2, PDGFB, OSMR, IL1RAP, TPO, PLEKHO2, IL15, XCR1, CCL4, IFNGR1, TGFB2	138	262	5085	1.68769	0.999993	0.659968	67.861
KEGG_PATHWAY	hsa04670:Leukocyte transendothelial migration	7	0.141129	0.0978015	PTK2B, PIK3CB, PIK3R5, RAPGEF4, CTNNA3, THY1, CLDN15	138	118	5085	2.18589	0.999996	0.64271	69.3169

## Sheet: BIOCARTA
Category	Term	Count	%	PValue	Genes	List Total	Pop Hits	Pop Total	Fold Enrichment	Bonferroni	Benjamini	FDR
BIOCARTA	h_il7Pathway:IL-7 Signal Transduction	3	0.0604839	0.0714577	PTK2B, PIK3CB, CREBBP	47	14	1437	6.55167	0.999971	0.999971	58.3498
BIOCARTA	h_Ccr5Pathway:Pertussis toxin-insensitive CCR5 Signaling in Macrophage	3	0.0604839	0.0714577	PTK2B, MAPK8, CCL4	47	14	1437	6.55167	0.999971	0.999971	58.3498
