# Supplementary material for: Genome-wide profiling of chicken dendritic cell response to infectious bursal disease
Source: BMC Genomics. 2016 Nov 5;17:878. doi: 10.1186/s12864-016-3157-5 (PMC5097849; doi:10.1186/s12864-016-3157-5)
Supplement: Additional file 5: — Selected data of significant alterated miRNAs and their target gene predicted by miRDB and miTarget which were stimulated by IBDV (the results of the significantly up- or down-regulated genes were subject to P-value < 0.05 with a cut off of at least 2-fold change. Targets genes were predicted using the software miRDB and miTarget, then take into consideration of their intersection with differentially expressed mRNAs). (XLS 2445 kb) [file 12864_2016_3157_MOESM5_ESM.xls]

## Sheet: miRNA different expressed
probe_ID	Name	log2Ratio	Ratio	P-value
RB_p_mir000000177	gga-miR-1715-5p:MIMAT0007611	-0.708537	1.63415	0.0428329
RB_p_mir000000210	gga-miR-1603:MIMAT0007469	0.841143	1.79147	0.00418411
RB_p_mir000000240	gga-miR-135a-2-3p:MIMAT0026489	0.687333	1.6103	7.2679e-05
RB_p_mir000000263	gga-miR-99a-3p:MIMAT0006781	0.592038	1.50737	0.0354253
RB_p_mir000000278	gga-miR-6582-3p:MIMAT0025672	-0.587839	1.50299	0.0246739
RB_p_mir000000401	gga-miR-196-2-3p:MIMAT0026504	-0.652077	1.57143	0.0293795
RB_p_mir000000427	gga-miR-6641-3p:MIMAT0025738	-0.65392	1.57344	0.0324254
RB_p_mir000000439	gga-let-7g-3p:MIMAT0026527	0.865396	1.82184	0.00879916
RB_p_mir00000045	gga-miR-1684b-3p:MIMAT0025785	-0.63531	1.55327	0.0126973
RB_p_mir000000469	gga-miR-1778:MIMAT0007689	-0.686911	1.60983	0.00934485
RB_p_mir000000546	gga-miR-7459-5p:MIMAT0029072	-1.63743	3.11111	0.0193338
RB_p_mir000000607	gga-miR-302b-3p:MIMAT0003357	-1.26127	2.39706	0.0179365
RB_p_mir000000741	gga-miR-1644:MIMAT0007520	0.696808	1.62092	0.0191376
RB_p_mir000000799	gga-miR-1635:MIMAT0007508	0.892386	1.85624	0.0134289
RB_p_mir000000814	gga-miR-6593-5p:MIMAT0025686	0.7455	1.67656	0.00113268
RB_p_mir000000828	gga-miR-1a-3p:MIMAT0001127	-0.722092	1.64957	0.0173451
RB_p_mir000000900	gga-miR-6574-3p:MIMAT0025656	-0.80202	1.74354	0.00179545
RB_p_mir00000094	gga-miR-6542-3p:MIMAT0025590	-0.586005	1.50108	0.0128237

## Sheet: target gene
miRDB	miTarget	The same taret genes
HNRNPR	HNRNPR	ZZEF1
CBR4	A1CF	ZSWIM7
RASL10B	AADACL2	ZPLD1
DAAM2	AAK1	ZPBP
LOC776719	AAMP	ZNRF3
SGCD	AARS2	ZNRF2
STAC	AASDH	ZNHIT6
KIDINS220	ABAT	ZNF706
FAM114A1	ABCA5	ZNF639
DOK6	ABCB9	ZNF609
SYN3	ABCC1	ZNF608
ANAPC7	ABCC4	ZNF516
ETF1	ABCC5	ZNF512B
ABCC9	ABCC9	ZNF462
INPP4A	ABCG1	ZNF451
EFHA2	ABCG5	ZNF395
LOC425347	ABHD13	ZNF292
MTMR12	ABHD17B	ZNF280D
CREB1	ABHD2	ZNF148
C1ORF100	ABHD5	ZMYND12
C12H3ORF19	ABHD8	ZMYND11
KIRREL	ABI3	ZMAT4
B4GALT2	ABL2	ZMAT3
LOC771876	ABLIM2	ZHX3
GATC	ABLIM3	ZFYVE28
EMX2	ABTB2	ZFYVE26
BRCC3	ACAD10	ZFX
KDM4A	ACADSB	ZFPM2
SDR16C5	ACAP2	ZFAND6
TOLLIP	ACAP3	ZER1
CDC42BPA	ACER2	ZDHHC8
LOC418168	ACER3	ZDHHC3
KLB	ACLY	ZDHHC21
CLIC2	ACOT4	ZDHHC17
DHDDS	ACOT9	ZDHHC15
TMEM170B	ACOX1	ZDHHC1
CPEB2	ACPL2	ZDBF2
MOBKL2B	ACPP	ZCCHC8
GMIP	ACSL1	ZC4H2
ATP11A	ACSL3	ZC3H7B
CEP350	ACSS1	ZC3H6
XPO5	ACTR3B	ZC3H14
LOC101750909	ACVR1C	ZBTB5
AGPAT1	ACYP2	ZBTB47
ATF1	ADAL	ZBTB42
HRH1	ADAM12	ZBTB41
USP35	ADAM5P	ZBTB40
GPR157	ADAM8	ZBTB25
PRICKLE1	ADAMTS14	ZBTB10
NAA15	ADAMTS15	ZBED1
GABRG1	ADAMTS19	ZAR1
NSMCE1	ADAMTS6	ZAK
TLR1LA	ADAMTS8	YWHAQ
USP3	ADAMTSL1	YWHAB
CAPN1	ADAMTSL3	YTHDF3
CREB3	ADAP1	YSK4
DPYSL2	ADARB2	YPEL1
LOC101749631	ADCY1	YOD1
PDE6C	ADCY7	XPR1
KIAA0922	ADD1	XPO5
C1QTNF6	ADNP	XKR7
SCAMP5	ADORA3	XAF1
SEBOX	ADPGK	WWTR1
LOC419662	ADPRHL1	WIPF3
LOC426599	ADRA1B	WHSC1L1
LOC101747844	ADRA1D	WHSC1
NKX2-5	AEN	WFS1
MTBP	AFF2	WEE2
ZNF148	AFF4	WEE1
TM9SF3	AFTPH	WDTC1
GAD2	AGAP1	WDR82
NCKAP1L	AGBL1	WDR6
HMG20A	AGGF1	WDR51B
IGF2BP3	AGPAT1	WDR48
BZW1	AGPAT3	WDR37
FIGN	AGPAT6	WDR35
LRIG1	AGRN	WDR27
E2F5	AGTRAP	WDFY3
ZBTB5	AGXT2L2	WBSCR17
GNG5	AHCYL1	WASL
ZFYVE26	AIFM1	WASF2
YOD1	AIFM3	WASF1
SMARCAD1	AKAP1	VWA1
PRTG	AKAP11	VSX1
ACER2	AKAP13	VSTM2A
DMD	AKAP6	VPS37C
ULK2	AKIRIN2	VOPP1
TGFBR1	AKT3	VLDLR
LIN28B	AKTIP	VIP
MAPK6	ALCAM	VIMP
C5H15ORF41	ALDH1A3	VHL
KCTD17	ALDH3B1	VGLL4
FGD6	ALG2	VEZT
ACVR1C	ALMS1	VENTX
TGDS	ALOX5AP	VDR
NKD1	ALOXE3	VDAC1
UHRF2	ALPP	VCPIP1
SLC6A1	ALS2CL	VAT1L
FOXP2	AMD1	VAT1
CA7	AMIGO3	VASH1
DDI2	AMPH	VAMP4
LRIG3	ANAPC7	VAMP1
ABCG1	ANGPTL6	UTRN
UTRN	ANK2	USP9X
EIF4G2	ANK3	USP46
AKAP6	ANKDD1A	USP35
MAP4K3	ANKFY1	USP34
TTLL4	ANKIB1	USP33
SOWAHA	ANKRD1	USP32
NRARP	ANKRD29	USP31
CDC34	ANKRD33B	USP3
OSBPL3	ANKRD44	USP24
B3GNT7	ANKRD46	USP20
LRIG2	ANKRD49	USP13
KIAA1549	ANKRD54	USH2A
GNPTAB	ANKS1A	UPF3A
C5H15ORF29	ANO10	UNKL
IGDCC4	ANO6	UNC119B
PBX3	ANP32E	UNC119
TEAD3	ANXA2	ULK2
NAA30	AOAH	UHRF2
SCN5A	AOC3	UGCG
SLC13A5	AP1G1	UBXN7
LOC427250	AP1M1	UBXN2B
CPEB1	AP2B1	UBR5
LOC100859766	AP3D1	UBL3
IGDCC3	AP3M1	UBE4B
ARHGAP28	APBB2	UBE3C
BACH1	APCDD1	UBE3A
STK40	APCDD1L	UBE2H
MGAT4A	API5	TYMS
NGF	APOBEC2	TXNRD2
GCNT4	APOLD1	TXNRD1
RALB	APOO	TXLNA
RNMT	APPBP2	TWF1
CEP135	APPL2	TUSC2
C2H18ORF19	AQP4	TUSC1
IGF2BP2	AQP9	TUBA4A
ABCB9	AQR	TTYH3
ZNF710	ARAP2	TTYH2
C10ORF6	ARCN1	TTLL2
SLC2A12	ARF4	TTLL11
CECR6	ARFGAP1	TTLL1
EDN1	ARFGEF1	TTC9
RGS16	ARFIP1	TTC7B
RICTOR	ARFIP2	TTC39C
WDR27	ARHGAP12	TTC37
COL3A1	ARHGAP19	TTC28
ADAM5P	ARHGAP22	TSPAN4
KLHL13	ARHGAP25	TSPAN2
FAM161B	ARHGAP26	TSKU
TMPRSS2	ARHGAP28	TSHZ3
TNFRSF1B	ARHGAP31	TSEN54
CHD4	ARHGAP32	TSEN2
NRAS	ARHGAP39	TSC2
ADAMTS8	ARHGAP44	TRPM7
SLC26A9	ARHGEF10	TROVE2
GATM	ARHGEF12	TROJAN
BCS1L	ARHGEF26	TRIP11
TOR1AIP2	ARHGEF3	TRIO
NR6A1	ARHGEF33	TRIM67
RAB11FIP4	ARHGEF38	TRIM32
PBX4	ARHGEF4	TRAPPC9
CGNL1	ARID1A	TRAPPC8
PIGA	ARID2	TRAPPC3
MPZL3	ARID3A	TRAM2
ERCC6	ARID4B	TRAK1
GRPEL2	ARID5A	TRAF4
DCUN1D3	ARIH1	TRAF2
DOT1L	ARIH2	TRADD
UBE2G2	ARL13B	TRABD2B
USP32	ARL14EPL	TRA2A
PDP2	ARL15	TPM3
LOC100859768	ARL5B	TPK1
COL24A1	ARMC8	TP53INP2
ZNF516	ARNT2	TP53BP2
KIAA1467	ARRDC3	TOX
DUSP22	ARSA	TOR1AIP2
RDH10	ARSI	TOR1A
SNX16	ARSJ	TOP3A
IL13RA1	ASAP1	TOMM70A
BTBD9	ASB1	TOMM20
ST6GALNAC3	ASB6	TOM1L2
MXD1	ASCC3	TOLLIP
GOLGA7	ASH1L	TNS3
COL5A2	ASL1	TNS1
KCTD10	ASPH	TNPO1
LOC768489	ASTN1	TNKS1BP1
TTLL1	ASXL3	TNFRSF21
IL9R	ATCAY	TNFRSF1B
ZDHHC12	ATE1	TNFAIP8L1
SCN4B	ATF1	TNFAIP3
COL1A2	ATF6	TNC
BEND4	ATG13	TMX4
GAS7	ATG14	TMSB4X
GLRX5	ATG2B	TMPRSS6
KIAA0753	ATL2	TMPRSS2
HCRTR2	ATMIN	TMPRSS11E
BRF1	ATOH8	TMOD2
ZAR1	ATP10D	TMF1
RAB38	ATP11A	TMEM8A
FREM1	ATP11C	TMEM88
HMGA1	ATP2A2	TMEM64
COL4A6	ATP2B1	TMEM56
LGR4	ATP5S	TMEM47
CCNF	ATP6V0E2	TMEM43
BRWD3	ATP6V1A	TMEM33
FZD3	ATP7B	TMEM234
CBL	ATPAF1	TMEM229B
RUFY3	ATRN	TMEM198
OXR1	ATRNL1	TMEM194B
WDR37	AUTS2	TMEM181
CHAC1	AVL9	TMEM174
GALNT1	AXIN1	TMEM164
PNAT10	AZIN1	TMEM132D
USP38	B3GALT1	TMEM129
LSM11	B3GALT5	TMEM115
SLC5A8	B3GAT2	TMEM101
MAP4K4	B3GNT5	TMED5
CCDC73	B3GNT7	TMCO3
TMEM164	B3GNT9	TMCC2
NNT	B4GALT1	TMCC1
BCAT1	B4GALT2	TM4SF18
GREB1L	B9D1	TLN2
C18H17ORF62	BACE1	TLK1
GTF3C6	BACE2	TLE4
DCLRE1C	BACH1	TJAP1
ACER3	BACH2	TIMP4
TMED5	BANF1	TIMP3
LOC425792	BARD1	TIMM8A
VAT1L	BAZ1A	TIMM17A
SLC30A1	BAZ2B	TIAM1
HMHA1	BBS12	THYN1
KPNA5	BCAT1	THY1
N4BP2L1	BCL10	THSD4
MMP23B	BCL11A	THOC2
GOLT1B	BCL11B	TGOLN2
CLRN3	BCL2L1	TGM6
BZW2	BCL2L13	TGFBRAP1
AFF2	BCL2L14	TGFBR2
PTPRD	BCL7A	TGFBR1
BTF3L4	BCS1L	TGFB2
KIF21B	BEND4	TGDS
NIT2	BEST1	TFDP2
MDFI	BFSP2	TFCP2L1
MBTPS2	BICD1	TFB2M
LOC100858026	BICD2	TEX9
ASB1	BID	TEX2
C22ORF32	BIN1	TET1
ANKRD46	BIRC7	TERF1
ARNT2	BLVRA	TECRL
LOC100858291	BMP6	TECPR2
AQP4	BMP7	TDRD6
EEF2K	BNC1	TCFL5
BBS12	BNIP1	TCF7L2
PPM1F	BNIP2	TCF12
EME1	BNIP3	TCERG1L
KCTD9	BNIP3L	TBXAS1
SMCR8	BORA	TBPL1
SRD5A1	BRCC3	TBP
TTC28	BRF1	TBL3
ADAMTS15	BRMS1L	TBCEL
LOC101749743	BROX	TBCA
LOC101749640	BRPF3	TBC1D9B
SALL4	BRWD1	TBC1D8B
CHPT1	BRWD3	TBC1D5
PLXND1	BSDC1	TBC1D22B
PCTP	BTAF1	TBC1D20
CZH9ORF80	BTBD19	TBC1D15
STX17	BTBD7	TBC1D13
TMEM56	BTBD9	TAS1R3
TRIM67	BTF3L4	TARSL2
IFITM1	BTG1	TAPBPL
PDZD11	BTG2	TAOK3
GALC	BTRC	TAOK1
LOC101751212	BUB3	TANC2
UGCG	BZW1	TADA2B
C1H3ORF52	BZW2	TACR1
NOVA1	C10H15ORF40	TACC1
TPPP	C10H15ORF60	TAAR1
GLCCI1	C10ORF12	SYTL3
DDX5	C10ORF57	SYT8
E2F5	C10ORF6	SYT14
EIF4E	C11ORF30	SYNPO
WDR48	C11ORF41	SYNGR3
CLTC	C11ORF49	SYNE1
IP6K2	C11ORF61	SYNDIG1
TSPAN4	C12H3ORF18	SYN3
AVL9	C12H3ORF19	SYK
HNRNPU	C12H9ORF89	SYCP2
SNX2	C12ORF43	SWI5
CLCN3	C13H5ORF24	SUZ12
PPP1R3B	C14H16orf11	SUV420H1
AP3D1	C14H16ORF52	SUSD2
VGLL4	C14ORF80	SURF4
KTN1	C15H12ORF49	SUPT7L
CNN3	C15H12orf51	SUPT6H
LRCH1	C16ORF33	SULF2
EDN1	C17ORF56	SUDS3
SMEK2	C18H17ORF62	SUCLA2
SNAI2	C18H17ORF75	STXBP5
CPEB1	C1H11ORF54	STX19
C11ORF61	C1H11ORF87	STX17
USP33	C1H12ORF5	STS
TBC1D15	C1H12ORF69	STRN3
PDIK1L	C1H2ORF49	STRN
GMFB	C1H3ORF52	STRADA
CCDC93	C1H7orf73	STOX2
MNT	C1ORF100	STON2
HSPD1	C1ORF131	STMN1
MPDZ	C1ORF198	STK40
RARB	C1ORF216	STK4
MGAT4A	C1ORF70	STK39
BCL11A	C1QL3	STK10
DACT2	C1QTNF1	STC2
FAM91A1	C1QTNF6	STC1
FAM168B	C1QTNF8	STBD1
CLOCK	C20H20ORF123	STAT1
KIF2A	C20H20ORF177	STARD8
RIT2	C20H20ORF4	STAM2
CDKL5	C21ORF7	STAG3
WHSC1	C22H20ORF30	STAC
MON2	C22ORF32	ST6GALNAC3
MEOX2	C22ORF36	ST5
SLC44A1	C26H6ORF106	ST3GAL4
AOAH	C26H6ORF89	ST3GAL2
ARFIP1	C28H19ORF28	ST18
RASSF2	C2CD2	ST13
GNPDA2	C2CD3	SSR3
AKAP11	C2CD4C	SSH2
C10ORF57	C2H18ORF19	SS18L1
MMD	C2H18ORF34	SRSF6
KIAA2022	C2H3ORF23	SRSF4
SRSF1	C2H3ORF75	SRSF1
UTRN	C2H6ORF145	SRRM3
C18H17ORF75	C2H7ORF30	SRPR
ADPGK	C2H7ORF36	SRGAP1
NFATC2	C2H7ORF46	SRD5A1
ATP6V1A	C2ORF21	SPTLC3
RRBP1	C3H1ORF115	SPSB4
STC2	C3H20orf196	SPSB3
GRIN2A	C3H20ORF3	SPSB1
PANK3	C3H2ORF43	SPOP
LOC769421	C3H2orf71	SPOCK1
MAP3K1	C3H6ORF174	SPNS2
STARD4	C3H6ORF191	SPICE1
JOSD1	C3H6ORF64	SPEF2
VAMP2	C3H6ORF72	SPATA5
SULF1	C4H4ORF29	SPATA2L
EIF2AK3	C4HXORF57	SPATA13
RSPO3	C4ORF34	SP2
SPRED1	C5H11ORF9	SOX7
DAP	C5H14ORF118	SOX6
ARID2	C5H14ORF45	SOWAHC
NBEA	C5H14ORF49	SOWAHA
C7ORF23	C5H15ORF29	SORCS2
AZIN1	C5H15ORF41	SORBS2
ZDHHC21	C5H15ORF52	SORBS1
C4ORF34	C5H15ORF57	SOCS4
SPATA13	C6H10ORF26	SNX4
KIAA0319	C6H10ORF32	SNX30
LACTBL1	C6ORF211	SNX2
THBS1	C7ORF11	SNX19
PRKRIR	C7ORF23	SNX16
PDCD10	C8H1ORF123	SNTG1
HSP90B1	C8H1ORF168	SNRPD3
FAM149B1	C8H1orf228	SNRK
SEC22B	C8H1ORF9	SNED1
GAS7	C8ORF34	SNAI2
LOC100859627	C9H2orf72	SMPD3
NCOA7	C9ORF140	SMOC1
ZNF148	C9ORF58	SMIM12
LARP4	CA5B	SMG7
FNBP1L	CA7	SMEK2
SH3PXD2B	CACNA1C	SMCR8
EYA4	CACNA2D1	SMCR7L
PREX1	CACNB2	SMARCE1
BNIP1	CADM2	SMARCD1
RPS6KA2	CALCR	SLMO1
SLC25A36	CAMK1D	SLITRK6
COL8A2	CAMK1G	SLC8A3
HIGD1A	CAMK2G	SLC7A4
TMSB4X	CAMK4L	SLC7A14
RBM33	CAMKK1	SLC6A7
ELOVL6	CAMTA1	SLC6A14
MSMO1	CAND1	SLC6A1
ADAMTSL3	CAPN1	SLC5A3
ARAP2	CAPN6	SLC4A4
SAMD8	CAPN9	SLC4A10
SLC25A22	CAPSL	SLC48A1
PLEKHM3	CAPZA2	SLC46A3
GPR137C	CARKD	SLC45A4
CASK	CASC5	SLC45A3
ANKDD1A	CASK	SLC44A3
FAM150B	CASKIN1	SLC44A1
LPPR4	CASKIN2	SLC43A2
NCL	CASR	SLC40A1
C9ORF140	CAV2	SLC39A6
ATG13	CBL	SLC39A12
HELZ2	CBR4	SLC39A10
GSTT1	CBWD1	SLC38A7
KEL	CBX2	SLC37A4
SERINC3	CBX3	SLC37A1
PGRMC1	CBX7	SLC36A1
B4GALT1	CBX8	SLC35F1
C6H10ORF26	CC2D2A	SLC35E1
SLC39A10	CCBL2	SLC30A5
UGDH	CCDC111	SLC30A10
NET1	CCDC113	SLC30A1
ZNF516	CCDC126	SLC2A12
MUC6	CCDC137	SLC29A4
HIPK3	CCDC149	SLC26A7
FBXO33	CCDC28A	SLC25A42
BRWD1	CCDC3	SLC25A36
TRAPPC4	CCDC41	SLC25A22
YWHAZ	CCDC42	SLC25A15
TPM3	CCDC64	SLC25A14
SLC10A7	CCDC73	SLC25A10
RAB8A	CCDC78	SLC24A4
FUBP1	CCDC83	SLC24A3
SLC35F1	CCDC85A	SLC22A3
HNRNPK	CCDC88A	SLC22A23
PIGM	CCDC88C	SLC1A2
DHX15	CCDC90A	SLC1A1
ANXA2	CCDC93	SLC18A2
SNX4	CCNE2	SLC17A8
SYK	CCNF	SLC16A6
GDAP1L1	CCNG1	SLC16A12
ADARB2	CCNG2	SLC15A4
GRK6	CCNI	SLC14A2
YWHAQ	CCNI2	SLC13A5
ATP6V0E2	CCNJ	SLC12A5
SP2	CCNT2	SLC10A7
LOC101749275	CCNY	SLBP
PLA2G15	CCNYL1	SLAIN2
ANKIB1	CCR10	SLA2
PDE7B	CCR7	SKP2
GPR125	CCT6A	SIM2
PTPLAD1	CD109	SIKE1
UBR5	CD151	SIK1
FAM126A	CD164	SIAH2
VAMP4	CD276	SI
SOWAHC	CD44	SHPRH
FZD7	CD48	SHISA3
CPED1	CD55	SHF
EPHA8	CD7	SHC4
TTC7B	CD74	SHC3
UBE2H	CD80	SH3D19
FEZ1	CD82	SH3BP2
LOC770141	CDC123	SH2D4B
ABCC4	CDC14B	SH2D4A
NFS1	CDC16	SGSM1
RSBN1	CDC34	SGK196
PTPRG	CDC42	SGCZ
LOC100858210	CDC42BPA	SGCD
GPX8	CDC42EP4	SFRP4
PDPN	CDC42SE2	SF3B5
APPL2	CDCA2	SETDB1
CORO1C	CDCA4	SETBP1
LOC100857286	CDCA7L	SESTD1
GPR180	CDH18	SESN3
RAD54B	CDH23	SERTAD2
TMCC1	CDHR2	SERPING1
ARCN1	CDHR3	SERPINB10
PTPN4	CDK17	SERINC5
MLL5	CDK19	SERBP1
TBP	CDK6	SENP7
YWHAB	CDK8	SEMA7A
PSAT1	CDKL1	SEMA6A
LOC100859173	CDKL2	SEMA3G
LOC100859904	CDKL5	SEMA3A
TAOK3	CDS2	SEC62
SOX7	CDYL2	SEC24D
TNPO1	CECR6	SEC22B
ZNF800	CELF1	SEC11A
OGN	CELSR1	SEBOX
DNMT3B	CENPJ	SDHB
CCDC28A	CENPL	SDF2
EMP1	CENPW	SDC2
CDCA7L	CEP128	SCUBE1
SEC62	CEP135	SCN9A
HTRA1	CEP250	SCN8A
COPE	CEP350	SCN5A
RYBP	CEP55	SCN4A
LMF2	CEP85	SCN2A
LNP1	CERKL	SCD
MIPOL1	CERS1	SCARB1
GNA14	CERS6	SCAMP5
LOC101747567	CFL2	SCAF4
MTHFD2	CFLAR	SATB1
BACH2	CGNL1	SASH1
SLC5A3	CH25H	SAR1A
VAPA	CHAC1	SAP30L
ETV1	CHD2	SAMD9L
FAM84A	CHD4	SAMD8
PDIA5	CHD5	SAMD10
SLC4A10	CHD9	SALL4
MXD1	CHERP	SALL1
RASA1	CHL1	SACM1L
ARSJ	CHMP2B	S1PR1
OSBPL5	CHMP6	RXFP1
KCNT2	CHP1	RUNX3
ZNF280D	CHPT1	RUFY3
FREM1	CHRAC1	RTN4RL1
PAFAH1B1	CHRDL1	RTF1
FAN1	CHRNA7	RSPO4
ZNRF2	CHST14	RSPO3
GPR137B	CIB3	RSF1
GPATCH2	CIRBP	RSBN1
ASXL3	CIT	RRP7A
RPL35A	CKAP5	RRP1B
TTC39C	CKLF	RRP15
TRPM3	CLCN3	RQCD1
LOC101747841	CLCN4	RPTOR
FAM19A2	CLCN6	RPS6KC1
PPP4R2	CLCN7	RPS6KA3
BMP6	CLDN12	RPS6KA2
LYRM5	CLDN2	RPS12
RAB5A	CLDN20	RPP14
LOC101748628	CLIC2	RPAP2
C5H14ORF45	CLIC5	RP2
LOC100859798	CLMP	ROD1
MYRIP	CLOCK	RNPEPL1
NWD2	CLRN3	RNGTT
ZMYND12	CLSTN1	RNF8
PLEKHG4	CLSTN2	RNF7
LOC100859442	CLTC	RNF6
DAAM2	CLTCL1	RNF32
NUTF2	CMPK2	RNF2
KLF13	CMTM4	RNF186
SVEP1	CNIH4	RNF185
LDLRAD3	CNKSR2	RNF169
HMG20A	CNN3	RNF166
DPM2	CNOT1	RNF144B
GPR17	CNOT6L	RNF114
CENPJ	CNR1	RNF10
UTRN	CNRIP1	RNASET2
TCF7L2	CNTN4	RMND5A
CPNE3	CNTNAP2	RLIM
NCEH1	COBL	RINT1
PDE4B	COBLL1	RIMS3
FBXW8	COL14A1	RILP
TMPRSS11E	COL17A1	RHPN2
LOC100859276	COL1A2	RHPN1
C2CD3	COL23A1	RHOG
SCAF4	COL24A1	RHOF
ADNP	COL25A1	RHOBTB1
PDE5A	COL2A1	RGS9BP
EIF4E	COL3A1	RGS9
MAPK8	COL4A1	RGS8
MAN2A1	COL4A3BP	RGS7BP
ZNF608	COL4A6	RGS6
GNB1	COL5A2	RGS5
NR3C2	COL6A2	RGS4
ATL2	COL8A2	RGS14
PPTC7	COMTD1	RGS12
SURF4	COPE	RGS11
SALL1	COPS2	RGS10
GLRA2	CORO1C	RGMB
MAPK1IP1L	CORO2B	RFXDC2
ROD1	CP	RFX3
TCF7L2	CPD	RFX2
ABTB2	CPE	RFNG
EDEM3	CPEB1	RFC1
ABHD17B	CPEB2	REST
PXDN	CPED1	RELL1
DR1	CPLX2	REEP3
LPHN3	CPM	REEP2
KRIT1	CPNE3	RDH10
WASL	CPS1	RCN2
LSM11	CPSF7	RCC2
FANCM	CREB1	RCAN3
MCM4	CREB3	RC3H2
GOLGA1	CREB3L2	RBPMS2
KCMF1	CREBL2	RBPMS
FAM35A	CREG1	RBMS3
HIPK3	CRKL	RBM43
UBE2I	CRMP1	RBM33
PDLIM5	CRNKL1	RBM24
MCC	CRTC1	RBBP7
MMD	CRYBG3	RBBP5
FBXO11	CRYL1	RB1
SETD5	CSF3R	RASSF5
ZNRF3	CSMD1	RASSF2
BNIP2	CSRNP3	RASL10B
AKIRIN2	CSRP2	RASGEF1B
FGFR3	CSRP2BP	RASA1
G3BP2	CTBP1	RARB
TRIB2	CTCF	RAPH1
CLOCK	CTH	RAPGEF2
MSMO1	CTHRC1	RAP1GAP2
TBC1D20	CTNNA3	RAP1B
TERF1	CTNNBIP1	RANBP3L
NAV2	CTPS	RAMP1
GPATCH8	CTSA	RALGPS1
GRIA2	CTSO	RALGAPA1
BRWD1	CTSZ	RALB
SECISBP2L	CUEDC1	RAI14
PHF3	CUEDC2	RAG2
ST5	CUL1	RAD9B
TANC2	CUL3	RAD54L
GLIPR2	CUL4B	RABGAP1L
MYT1L	CUX2	RABGAP1
PRKAA1	CXCL14	RAB9A
YWHAZ	CXORF56	RAB7L1
CDK6	CYBRD1	RAB4A
IPPK	CYP1B1	RAB3B
BCL11B	CYP26B1	RAB39B
FAM199X	CYP2D6	RAB38
KIAA1217	CYP2H1	RAB33B
ZPLD1	CYP46A1	RAB22A
HTRA3	CYTH1	RAB21
KIAA1324L	CYTH4	RAB1A
PDGFB	CZH18ORF25	RAB14
TBPL1	CZH5ORF43	RAB11FIP5
ARHGEF3	CZH9ORF80	RAB11FIP4
C13H5ORF24	D2HGDH	RAB11FIP2
RC3H2	DAAM2	RAB10
B3GAT2	DAB2	QSOX2
CNIH4	DACT2	QPCT
LOC100859442	DAGLA	PTPRT
ARMC8	DAP	PTPRR
MTMR4	DAPK2	PTPRQ
CDK19	DBX1	PTPRO
ETNK1	DCAF4	PTPRF
SS18L1	DCAF7	PTPRE
MKRN2	DCLK3	PTPRD
BICD1	DCLRE1C	PTPRB
SGMS2	DCP1A	PTPN4
RSF1	DCUN1D1	PTPLB
EXD3	DCUN1D3	PTPLAD1
CD164	DCXR	PTP4A1
C11ORF41	DDA1	PTMS
NR4A2	DDC	PTGS1
GOLM1	DDEFL1	PTER
ARID2	DDHD1	PTBP2
JMY	DDI2	PTAR1
MAP2	DDO	PTAFR
ISCA1	DDX3X	PSTPIP2
STK17A	DDX47	PSAT1
EFR3A	DDX49	PRTG
USP9X	DDX5	PRSS23
IMPA1	DEK	PRR14L
ARRDC3	DELTARB1	PROX1
KIF13A	DENND4C	PROSC
KL	DENND5A	PROK2
CBWD1	DENND6A	PRKRIR
CLTC	DET1	PRKG1
FBXL4	DGKD	PRKD1
AKAP1	DGKE	PRKCB
TLE3	DGKH	PRKCA
TGFB2	DGKQ	PRKACB
HS2ST1	DHDDS	PRKAA1
NCL	DHFR	PRIM2
LATS1	DHRS11	PRICKLE2
AGRN	DHX15	PRICKLE1
ZBTB40	DHX58	PREX1
SOX6	DIABLO	PRDX4
MSI2	DIO2	PRDM5
CRKL	DIP2C	PRDM16
AKAP6	DLG2	PRDM10
RFXDC2	DLGAP2	PPTC7
ANP32E	DLX3	PPP6C
ACADSB	DMBX1	PPP4R2
STAG1	DMC1	PPP3R1
EFCAB7	DMD	PPP3CA
ANKIB1	DNAJA2	PPP2R5E
TERF2IP	DNAJB4	PPP2R5D
NDUFAF4	DNAJB5	PPP2R5A
EPC1	DNAJC11	PPP1R9A
MFN2	DNAJC16	PPP1R8
MIER3	DNAJC21	PPP1R3D
PTPRN2	DNAJC25	PPP1R3B
GRIK3	DNAJC5B	PPP1R3A
LOC101748058	DNAJC8	PPP1R21
CNN3	DNAL1	PPP1R17
ETF1	DNALI1	PPP1R16B
ELFN1	DND1	PPP1R13B
EIF4A2	DNM3	PPM1L
SH3BP2	DNMT3B	PPM1K
ZMAT3	DOCK5	PPM1H
SESTD1	DOCK8	PPM1F
ERCC4	DOCK9	PPM1A
DCUN1D3	DOK5	PPIL2
PPAPDC1A	DOK6	PPIF
ELF2	DOT1L	PPHLN1
NF1	DPH2	PPFIBP1
ATG2B	DPM2	PPAPDC1A
TFDP2	DPP10	PPAP2B
CSMD1	DPT	POPDC3
DDA1	DPY19L3	POMGNT1
DOCK9	DPY19L4	POM121
IQSEC3	DPYSL2	POLR3G
FUNDC1	DR1	POLR3B
ZCCHC24	DSC2	POLK
SEH1L	DSCR6	POLE3
TPD52L2	DSEL	POLA2
UNC5D	DSG4	POGZ
ATP2B1	DST	POFUT1
DNM3	DTL	PNRC1
RAB11FIP2	DTWD2	PNPLA3
CCDC88A	DTX3L	PNAT10
ECEL1	DTX4	PMS2
AP1M1	DUSP22	PMM2
FGFR1OP	DUSP26	PM20D1
SUZ12	DUSP27	PLXND1
ZCCHC8	DUSP5	PLXNC1
LOC101749600	DUSP7	PLXNB2
SEMA6A	DUSP8	PLXNA2
APBB2	DUT	PLRG1
PAICS	DVL3	PLK1
NAALADL2	DYNC2LI1	PLEKHO1
TOMM70A	DYTN	PLEKHM3
VDAC1	E2F5	PLEKHG7
C8ORF34	E2F7	PLEKHG4
AFF4	EAF1	PLEKHG1
SLMO1	EAPP	PLEKHB2
C20H20ORF4	EBF2	PLEKHA7
GLUD1	ECD	PLEKHA3
NCEH1	ECE1	PLCL2
DTWD2	ECEL1	PLCB4
TMEM43	EDEM3	PLCB2
METAP1	EDIL3	PLA2G15
EAPP	EDN1	PKP1
MDM1	EDN2	PKNOX1
RBM33	EDNRA	PKN2
STRN	EDNRB	PKIB
UBXN2B	EEA1	PKD2
DNAJA2	EEF2K	PITPNM2
HPRT1	EFCAB7	PITPNC1
SELO	EFHA2	PITPNB
SCN9A	EFNB1	PIPOX
MBTPS2	EFR3A	PIP4K2A
PLEKHO1	EFR3B	PION
CTCF	EGF	PIKFYVE
MSH2	EGLN3	PIK3R2
FCHO2	EIF2AK3	PIK3R1
KIAA1609	EIF3F	PIK3CD
NKX2-5	EIF3J	PIK3C3
FGF1	EIF4A2	PIK3AP1
LONRF2	EIF4E	PIH1D2
SLITRK6	EIF4ENIF1	PIGV
NIPAL3	EIF4G2	PIGM
ZNF770	EIF5A2	PIGA
CELF1	EIF6	PIBF1
POPDC3	ELAVL2	PI4K2B
LOC101752150	ELF2	PHTF2
TMEM229B	ELF5	PHLPP1
RBM43	ELFN1	PHIP
LOC771818	ELFN2	PHF3
TARP	ELK4	PHF19
SRSF10	ELMO1	PHF17
BMP7	ELOVL1	PHC3
FADD	ELOVL6	PHACTR3
AP1G1	ELTD1	PHACTR2
TSEN2	EMB	PHACTR1
MPDZ	EMCN	PGRMC1
PEX1	EME1	PGP
CHD2	EMID2	PGM5
ADAM12	EMILIN2	PGM3
GAD1	EMP1	PGM1
FAM135B	EMX2	PGAP1
CZH5ORF43	EN1	PFKFB2
GLCE	ENOPH1	PEX5L
CPE	ENPEP	PEX26
LOC772187	EPB41L3	PEX14
MLXIP	EPB41L4B	PEX13
DTL	EPB41L5	PEX1
TIMM17A	EPC1	PEMT
ZFPM2	EPHA10	PECR
PCYT1B	EPHA6	PECAM1
HIF1A	EPHA8	PDZD8
NHLRC1	EPM2A	PDZD2
GALNT13	EPS15L1	PDXK
GNAQ	ERBB2IP	PDSS2
TUBB2C	ERC1	PDPK1
SLC30A5	ERCC4	PDP2
TNFAIP1	ERCC6	PDLIM5
ZMYND8	ERI3	PDK4
PION	ERLIN1	PDK1
CLDN12	ERNI	PDIK1L
TBC1D22B	ERP29	PDIA5
MMADHC	ERRFI1	PDGFRB
KIF5B	ETF1	PDGFD
CAPSL	ETNK1	PDGFB
FAM117B	ETNK2	PDE8B
HTT	ETV1	PDE8A
KAT6A	ETV5	PDE6C
SI	ETV6	PDE3A
CRMP1	EVPL	PDE1C
ACOT9	EVX2	PDE10A
FEM1B	EXD3	PDCD7
KIF9	EXOC2	PDCD5
ZNF706	EXOC6	PDCD10
TARDBP	EXOC6B	PCTP
SCN2A	EXPH5	PCSK6
PRKACB	EYA3	PCOLCE2
CLCN4	EYA4	PCGF3
CELSR1	EZR	PCDHGC5
ITPRIP	F13A1	PCDHGA2
GPD1	F2R	PCDHB15
SEC61A2	F2RL1	PCDH7
GALNT2	F2RL3	PCDH18
C15H12orf51	FA2H	PCDH10
BAZ1A	FABP5	PCBD1
TRAK1	FADD	PBX4
NINJ1	FADS2	PBX3
IMPAD1	FAM102B	PATZ1
TLK1	FAM104A	PARP8
IGDCC4	FAM105A	PARD6G
SEMA3A	FAM107A	PAQR3
PKNOX1	FAM110B	PAPOLG
MYO1H	FAM110C	PAPD5
NLK	FAM110D	PANX2
CUEDC2	FAM114A1	PANX1
NAPB	FAM117B	PANK3
SFXN4	FAM120B	PAN3
HNRNPR	FAM123A	PALLD
USP31	FAM125A	PAK1IP1
AGPAT3	FAM126A	PAICS
PLCH1	FAM126B	PAG1
LSM14A	FAM131B	PAFAH1B1
CDYL2	FAM134C	PACSIN2
ACLY	FAM135B	PACSIN1
PLRG1	FAM13A	PACS2
NCKAP1	FAM149A	PACS1
PDE10A	FAM149B1	OXR1
PGAP1	FAM150B	OVOL2
ARHGAP12	FAM151B	OTUD7B
FAM126B	FAM154B	OTUD7A
RP2	FAM155B	OTOP3
LIMS2	FAM161B	OSBPL8
TMEM168	FAM163A	OSBPL5
RMND5A	FAM164C	OSBPL3
YOD1	FAM165B	OSBPL11
PPAP2B	FAM167A	ORC5
IVNS1ABP	FAM168B	ORAOV1
SDC2	FAM172A	ORAI2
CERS6	FAM177A1	OPRM1
MTHFD1L	FAM184A	OPA1
NHEDC2	FAM190A	OLAH
VAT1L	FAM199X	OGN
LCLAT1	FAM19A1	OGFRL1
RAD54L	FAM19A2	OGFOD1
KIAA1549	FAM208B	OCRL
CCBL2	FAM20B	NXNL1
LOC100858564	FAM214A	NWD2
ADPRHL1	FAM26E	NUTF2
FAM105A	FAM35A	NUP37
NANS	FAM54A	NUFIP2
RNF8	FAM63B	NUDT12
C5H14ORF118	FAM69A	NUDC
PLEKHA3	FAM69B	NUAK1
SLC25A14	FAM73A	NTPCR
CUL4B	FAM76A	NTN4
FAT1	FAM78A	NT5M
PLEKHA7	FAM78B	NSMCE1
CA5B	FAM82A2	NSD1
FAM102B	FAM83F	NRTN
F2RL1	FAM84A	NRIP3
RINT1	FAM84B	NRG3
MYH9	FAM91A1	NRBP2
CAMK1D	FAN1	NRBP1
C14ORF80	FANCM	NRAS
PTPRD	FAR1	NRARP
SLC37A4	FAR2	NR6A1
PRTG	FARP1	NR3C2
COPS2	FARP2	NR2E1
NUDC	FAT1	NR2C2
ASB1	FBN1	NPPC
KCNB2	FBN2	NPNT
COL23A1	FBN3	NPAS3
TRIP11	FBXL17	NOVA1
FAM84B	FBXL21	NOS2
ERBB2IP	FBXL4	NOL8
ERI3	FBXO11	NOD1
FXR1	FBXO22	NNT
FAM151B	FBXO28	NMUR1
SLC24A4	FBXO30	NMRAL1
SLC25A36	FBXO32	NMNAT2
LOC100859362	FBXO33	NME5
URI1	FBXO39	NLRC5
MYNN	FBXO40	NLK
LGMN	FBXO41	NKX2-5
TARSL2	FBXO9	NKX1-2
TLN2	FBXW11	NKIRAS2
TOM1L2	FBXW2	NIPAL3
PRRG1	FBXW5	NIP7
TLE4	FBXW8	NHLRC1
COL25A1	FCHO2	NHEDC2
SLC6A11	FCHSD1	NGF
FAM110B	FECH	NFS1
EXOC2	FEM1B	NFE2L1
SACM1L	FEM1C	NFASC
RNGTT	FEN1	NF1
ARHGAP26	FEZ1	NETO2
MEGF10	FEZ2	NET1
DDX3X	FEZF2	NELL1
INPP4A	FGD5	NELF
SLC16A12	FGD6	NEK8
LOC100858339	FGF1	NEDD1
MICAL2	FGFR1OP	NECAB2
TWF1	FGFR1OP2	NEB
STAG3	FGFR3	NDUFAF4
MMAB	FHL1	NDUFA10
CHMP2B	FIBCD1	NDST2
ANK2	FIBIN	NDST1
RANBP3L	FIGN	NDFIP2
SH2D4B	FKBP10	NDEL1
SREK1	FKBP1B	NCOR2
RGS9BP	FKBP6	NCOR1
NKX1-2	FKTN	NCOA7
MBNL3	FLNA	NCL
OSBPL8	FLNB	NCKAP1L
LOC100859013	FLOT2	NCK2
SH2D4A	FLRT2	NCEH1
BROX	FLVCR2	NBEA
SLC6A14	FMNL2	NAV2
BNIP3	FMR1	NAT8L
MFAP3L	FN1	NAPB
C3H1ORF115	FNBP1L	NANS
ZFYVE26	FNDC4	NAIF1
SCN5A	FNDC9	NAALADL2
CTH	FOXE3	NAA50
CAMKK1	FOXJ2	NAA30
LOC423967	FOXK1	NAA25
CPEB1	FOXO1	NAA15
MPPE1	FOXO3	MYT1L
CAV2	FOXP2	MYST2
SH3RF3	FREM1	MYOZ3
ALOX5AP	FRMD5	MYO3B
REEP3	FRYL	MYO1H
REEP1	FSTL3	MYO10
RTN4RL1	FUBP1	MYNN
DGKE	FUNDC1	MYLIP
MYO10	FURIN	MYH9
NUDT4	FXR1	MYH10
ASPH	FZD3	MYCBP
RRP15	FZD5	MXRA5
LOC101752177	FZD7	MXI1
KIF16B	G2E3	MXD1
THG1L	G3BP2	MUC6
MCF2L	GABRA1	MUC4
FAM149A	GABRD	MTX3
LDLRAP1	GABRG1	MTUS1
EDN2	GAD1	MTHFD1L
LOC100859860	GAD2	MTDH
IRAK2	GAL6	MSRB3
CAPN9	GALC	MSMO1
VIP	GALNT1	MSL3
C6H10ORF26	GALNT10	MSI2
PLXNB2	GALNT13	MSC
SOX7	GALNT14	MRS2
ARL5B	GALNT2	MRPL53
LOC769580	GALNT6	MREG
SRSF2	GALNT7	MRC2
C2CD2	GALNTL1	MPZL3
PGM5	GALNTL2	MPPE1
LOC396098	GANC	MPP6
FAM82A2	GARS	MPP3
HECA	GAS7	MPP1
TEX2	GATAD2A	MPHOSPH8
42256	GATC	MPDZ
ARL15	GATM	MORN5
NT5C2	GBF1	MON2
LOC101750711	GBGT1	MOCOS
LOC772198	GCNT1	MOBKL2B
MLL	GCNT4	MNT
HELQ	GCNT7	MMP24
CERKL	GDAP1L1	MMP23B
GIN1	GDAP2	MMP16
PI4K2B	GDF10	MMP13
DYNC2LI1	GDPD1	MMD
SLC22A23	GDPD5	MMADHC
RQCD1	GEN1	MMAB
SULF2	GFAP	MLYCD
C3H6ORF174	GFPT1	MLLT1
ACAP2	GGA1	MLL5
ECD	GHRL	MLL
BICD2	GIMD1	MLF2
MSL3	GIN1	MLF1
FLOT2	GINS2	MKX
DCAF4	GINS3	MKRN2
C15H12ORF49	GJA5	MKNK2
MKNK1	GJC2	MKNK1
NEDD1	GLB1L	MKL2
DSEL	GLCCI1	MIS18A
NR2E1	GLCE	MIPOL1
MGARP	GLI2	MIF4GD
LIPC	GLIPR1	MIER3
MCM6	GLIPR2	MIER2
PAN3	GLP2R	MICAL2
KCTD18	GLRA2	MGRN1
PRIM2	GLRX5	MGAT5
EEA1	GLUD1	MGAT4C
C2H7ORF36	GLUL	MGAT4A
APOLD1	GMFB	MGAT2
CCNY	GMIP	MGARP
BCL7A	GMNC	MFSD11
SPATA5	GNA14	MFNG
SSH2	GNAQ	MFN2
C5H15ORF57	GNAS	MFI2
D2HGDH	GNAT1	MFAP5
GCNT7	GNB1	MFAP3L
RFWD3	GNE	MFAP3
SNX4	GNG5	METTL7A
PCTP	GNL3	METTL20
BCL2L13	GNPDA2	METTL16
RNF7	GNPNAT1	METAP1
CAMTA1	GNPTAB	MEOX2
RAB22A	GNS	MEGF11
KBTBD13	GOLGA1	MEGF10
SLC14A2	GOLGA7	MEF2D
LOC419032	GOLM1	MEF2C
RHOT1	GOLT1B	MED17
KIAA0284	GORASP1	MED15
ALDH1A3	GORASP2	MED1
SHISA3	GPATCH2	MDM1
ISPD	GPATCH8	MDH2
KPNA1	GPC5	MDGA2
CLDN20	GPC6	MDGA1
DHFR	GPD1	MDFIC
C3H20ORF3	GPD2	MCU
PPP2R5E	GPI	MCM9
FAM190A	GPR124	MCM6
ZFX	GPR125	MCM4
MPP6	GPR132	MCL1
EXOC6B	GPR133	MCFD2
LOC101751091	GPR137B	MCF2L
DPY19L4	GPR137C	MBTPS2
TPBG	GPR144	MBNL3
ZSWIM7	GPR157	MBNL2
PANK3	GPR161	MB21D2
RNF212	GPR17	MAU2
LDHB	GPR180	MAST3
MAP3K3	GPR21	MARVELD1
SPOCK1	GPR26	MAPRE2
TWF2	GPR55	MAPKBP1
ARHGAP31	GPR6	MAPK9
PPP2R5A	GPR64	MAPK8
STMN1	GPR78	MAPK6
KLHL28	GPR97	MAPK1IP1L
SCFD2	GPX8	MAPK15
NELL1	GRAMD3	MAPK10
SMG1	GREB1L	MAP9
CEP55	GRHL2	MAP6
RAB39B	GRIA2	MAP4K4
C1H11ORF54	GRID2IP	MAP3K4
B9D1	GRIK3	MAP3K3
LRRC8A	GRIN2A	MAP3K2
TSEN54	GRIN3B	MAP3K13
MTMR9	GRIP2	MAP3K1
FAM177A1	GRK5	MAP2K3
LOC100858917	GRK6	MAP2
TMED2	GRM8	MAP1A
FBXO22	GRPEL2	MAOA
ACSL3	GSG1	MANSC4
SLC44A3	GSPT1	MAN2A1
SPSB1	GSTT1	MAN1A2
CACNA1C	GSTZ1	MAMLD1
KCNK2	GTDC1	MAML2
RPF1	GTF2A1	MAML1
FAM19A1	GTF2E1	MAGT1
LOC101748428	GTF2H4	MAGI3
MAN1C1	GTF3C6	MAGI2
ZAK	GTPBP1	MAEA
CCNT2	GTPBP6	MAB21L3
LOC100857875	GUCY1A2	LZTS1
LOC422895	GUCY1A3	LYSMD4
C1H12ORF5	GYPC	LYRM5
SORBS2	H2AFZ	LY96
ZBTB10	HAGHL	LUZP1
C4HXORF57	HAS3	LSM4
ALDH3B1	HCLS1	LSM11
UGCG	HCRTR2	LRRTM2
ATP2A2	HDAC11	LRRN1
MAP1A	HECA	LRRC8A
LPPR5	HECTD1	LRRC58
PDSS2	HEG1	LRRC4C
RNMT	HELQ	LRRC2
RFX3	HELZ2	LRRC10
TTC38	HHIP	LRP6
INPP4B	HIAT1	LRP2BP
RRP7A	HIF1A	LRP12
TSTD2	HIF1AN	LRIG3
CENPW	HIGD1A	LRIG2
SYTL3	HINFP	LRIG1
LPCAT1	HIPK3	LRCH3
SDHB	HIVEP2	LPPR5
SWI5	HIVEP3	LPPR4
WHSC1L1	HLF	LPHN3
SFRP4	HMG20A	LPCAT1
RNF2	HMGA1	LOXL3
GALNTL2	HMHA1	LNX1
C8H1ORF9	HN1	LNP1
CH25H	HNMT	LMTK2
ZDHHC17	HNRNPK	LMF2
CCDC85A	HNRNPR	LMF1
SIK1	HNRNPU	LIPC
KLF7	HOPX	LIPA
BNC1	HOXD13	LINGO2
TNFRSF21	HP1BP3	LIMS2
ZBTB25	HPCAL1	LIMK2
KDELR2	HPRT1	LIMD2
ADAMTS19	HPS3	LIG4
CHPT1	HPS4	LIF
LOC101749517	HPS5	LGR4
PEX2	HRASLS	LGMN
ZNF366	HRH1	LGI2
PPIL2	HS2ST1	LFNG
MAP9	HSD3B7	LEKR1
EEF2K	HSF2BP	LEF1
SPATA13	HSP90B1	LDLRAP1
FAM104A	HSPD1	LDLRAD3
GORASP1	HSPH1	LDHB
SGCE	HTR1F	LCT
PAG1	HTRA1	LCOR
MAGI1	HTRA3	LCLAT1
ELTD1	HTT	LATS1
ZFAND6	HVCN1	LARP4B
UHRF2	ICK	LARP4
42068	IDE	LANCL1
JARID2	IER5	LACTBL1
CDC16	IFITM1	LACTB2
PLCB4	IFNGR1	L3MBTL3
LOC769000	IFT43	KYNU
CDC42BPA	IFT74	KTN1
DUT	IGDCC3	KRT20
TMX4	IGDCC4	KRIT1
SRSF4	IGF2BP2	KPNA4
ANKRD44	IGF2BP3	KPNA2
CAMK1G	IGSF11	KPNA1
LOC769726	IGSF3	KLHL5
ACYP2	IGSF5	KLHL3
RFC1	IKBKB	KLHL28
FAM168B	IKZF5	KLHL25
TRPS1	IL13RA1	KLHL24
PDIK1L	IL16	KLHL2
MAP3K14	IL17C	KLHL18
LATS2	IL17RA	KLHL13
VLDLR	IL17RD	KLHDC7A
TIAM1	IL1R2	KLF7
ZBTB47	IL22RA2	KLF13
ZNRF3	IL31RA	KLB
ZNF800	IL9R	KL
NR2C2	IMMT	KIT
USP46	IMPA1	KIRREL
BTG1	IMPA2	KIN
OXR1	IMPAD1	KIF6
KCNJ8	INF2	KIF5B
C3H6ORF72	ING3	KIF3B
E2F7	INO80	KIF2B
CLOCK	INO80C	KIF2A
SLC22A23	INPP4A	KIF26B
RAB7L1	INPP4B	KIF24
ASH1L	INSC	KIF16B
PRRG1	INTS12	KIF13B
KAT2B	INTS6	KIDINS220
TOX	INVS	KIAA1644
FGD5	IP6K2	KIAA1609
TLE4	IPO7	KIAA1549
PRSS23	IPPK	KIAA1467
KIAA1468	IQCE	KIAA1462
RSBN1	IQSEC3	KIAA1324L
RBBP7	IRAK2	KIAA1244
NPAS3	IRAK4	KIAA1217
KPNA2	IRF2	KIAA1199
PIKFYVE	IRF2BP2	KIAA1191
SOWAHC	IRF4	KIAA1147
42071	ISCA1	KIAA1033
PHACTR2	ISG12-2	KIAA0513
MXI1	ISOC1	KIAA0430
RAB11FIP5	ISPD	KIAA0368
DLGAP2	ITFG3	KIAA0319
WBSCR17	ITGA11	KIAA0284
MKNK2	ITGA2	KIAA0247
LOC100859766	ITGB2	KIAA0226
KCNA1	ITGB4	KIAA0040
PIP4K2A	ITGBL1	KIAA0020
LOC100857678	ITK	KEL
UNKL	ITM2C	KDELR2
ITPRIPL2	ITPRIP	KCTD6
PPP3R1	ITPRIPL2	KCTD18
BCL11B	ITSN1	KCTD17
ZNF148	IVNS1ABP	KCTD10
AKTIP	JAKMIP2	KCNS2
E2F5	JARID2	KCNQ1
RICTOR	JAZF1	KCNK9
ACPL2	JHDM1D	KCNK5
SNX8	JMJD6	KCNK2
MYT1L	JMY	KCNK13
JMY	JOSD1	KCNK10
POLK	JPH2	KCNK1
RELL1	KAT2B	KCNJ8
PBX3	KAT6A	KCNJ6
GPR161	KAZALD1	KCNJ16
C5H14ORF49	KBTBD12	KCNJ12
ABCB9	KBTBD13	KCNB2
IRAK4	KBTBD8	KCNB1
YOD1	KCMF1	KCNAB2
FZD3	KCNA1	KBTBD8
CNOT6L	KCNAB2	KBTBD12
PTPN21	KCNB1	KAZALD1
MTUS1	KCNB2	KAT2B
SCN2A	KCNC1	JPH2
MIER3	KCNG1	JMJD6
CLCN4	KCNG4	JHDM1D
KIF26B	KCNJ12	JAKMIP2
BTBD7	KCNJ16	ITPRIPL2
ARHGEF10	KCNJ6	ITPRIP
PPP6C	KCNJ8	ITM2C
POLE3	KCNK1	ITK
ULK1	KCNK10	ITGBL1
TSHZ3	KCNK13	ITGB4
WDR1	KCNK2	ITGA2
LOC100858851	KCNK5	ITGA11
RNF6	KCNK9	ITFG3
ATMIN	KCNQ1	ISPD
C2ORF21	KCNS2	ISOC1
TMEM56	KCNT2	ISG12-2
VSTM2A	KCTD10	ISCA1
TNKS2	KCTD17	IRF2BP2
YTHDF3	KCTD18	IRF2
CNIH4	KCTD2	IRAK4
FEM1C	KCTD6	IRAK2
C2H18ORF19	KCTD9	IQCE
PAN3	KDELC2	IPPK
SLC46A3	KDELR2	IP6K2
WDR37	KDM4A	INVS
PTPRD	KDM6A	INTS6
ATOH8	KEL	INSC
ACOX1	KIAA0020	INPP4B
TOR1B	KIAA0040	INO80
C8H1ORF9	KIAA0195	ING3
PPP1R3A	KIAA0226	INF2
MLL	KIAA0232	IMPA2
GUCY1A3	KIAA0247	IMPA1
USP42	KIAA0284	IMMT
EDNRB	KIAA0319	IL22RA2
SH3D19	KIAA0368	IL1R2
CXCL14	KIAA0430	IL17RD
CFL2	KIAA0513	IL17RA
OSBPL5	KIAA0753	IL17C
PRIM2	KIAA0922	IL13RA1
PECAM1	KIAA1033	IKBKB
KIAA0226	KIAA1147	IGSF5
PNPLA3	KIAA1191	IGSF3
SPOP	KIAA1199	IGSF11
LOC427134	KIAA1217	IGF2BP3
HPS5	KIAA1244	IGF2BP2
LOC101747336	KIAA1324L	IGDCC4
TFB2M	KIAA1462	IGDCC3
ELAVL2	KIAA1467	IFT43
ERCC4	KIAA1468	IFNGR1
TET1	KIAA1549	IFITM1
ATE1	KIAA1609	IER5
OGFRL1	KIAA1644	IDE
SIK1	KIAA2022	HVCN1
TMEM33	KIDINS220	HTT
DNAJA2	KIF13A	HTRA3
PTP4A1	KIF13B	HTRA1
PDE8A	KIF16B	HTR1F
ANAPC7	KIF21B	HSPH1
FBXO41	KIF24	HSPD1
ANKRD33B	KIF26B	HSD3B7
BIRC7	KIF2A	HS2ST1
BACE2	KIF2B	HRH1
ATRN	KIF3B	HRASLS
HLF	KIF5B	HPS5
ACER3	KIF5C	HPS3
JAZF1	KIF6	HPRT1
SS18L1	KIF9	HPCAL1
LOC768337	KIN	HP1BP3
PHC3	KIRREL	HOXD13
KIF24	KIT	HOPX
DMBX1	KL	HNRNPU
LHX8	KLB	HNRNPR
LOC100859860	KLF11	HNRNPK
RABGAP1	KLF13	HNMT
GNPNAT1	KLF7	HN1
SERTAD2	KLHDC7A	HMHA1
REEP3	KLHDC8A	HMGA1
PPM1K	KLHL13	HMG20A
MXRA5	KLHL18	HLF
SNX30	KLHL2	HIVEP3
SLAIN2	KLHL24	HIVEP2
LOC101751738	KLHL25	HIPK3
PRR16	KLHL28	HINFP
DAGLA	KLHL3	HIGD1A
TUSC2	KLHL5	HIF1AN
HN1	KPNA1	HIF1A
INO80	KPNA2	HIAT1
LOC419035	KPNA4	HHIP
IRAK2	KPNA5	HELZ2
LOC101749422	KRIT1	HEG1
SMNDC1	KRT20	HECTD1
CDK6	KSR1	HECA
CENPL	KTN1	HDAC11
WIPF3	KYNU	HCLS1
ASB1	L3MBTL1	HAS3
DMC1	L3MBTL3	HAGHL
TECPR2	LACTB2	H2AFZ
DDHD1	LACTBL1	GYPC
CDK19	LAMA3	GUCY1A3
NXPE3	LANCL1	GUCY1A2
ASAP1	LARP4	GTPBP6
SGCB	LARP4B	GTPBP1
FAM164C	LATS1	GTF3C6
MLXIP	LATS2	GTF2H4
CHD9	LCLAT1	GTF2E1
ARL13B	LCOR	GTF2A1
IRF2	LCT	GTDC1
ZBED1	LDHB	GSTZ1
SLC40A1	LDLRAD3	GSTT1
ZMYND11	LDLRAP1	GSPT1
VSX1	LEF1	GSG1
ADRA1B	LEKR1	GRPEL2
WEE1	LFNG	GRM8
SUCLA2	LGI2	GRK6
KLHL2	LGMN	GRK5
CUL1	LGR4	GRIP2
BICD1	LHX8	GRIN3B
SYNC	LIF	GRIN2A
GPR78	LIG4	GRIK3
TGFBR2	LIMD2	GRID2IP
C2H6ORF145	LIMK2	GRIA2
LCOR	LIMS2	GRHL2
SLC5A8	LIN28B	GREB1L
TBXAS1	LINGO2	GRAMD3
TRIP11	LINGO3	GPX8
YPEL1	LIPA	GPR97
C12ORF43	LIPC	GPR78
NECAP1	LMF1	GPR64
BRMS1L	LMF2	GPR6
FAM102B	LMO4	GPR55
ARID4B	LMTK2	GPR26
SENP7	LNP1	GPR21
SMPD3	LNX1	GPR180
RNMT	LONRF2	GPR17
ATP11C	LOXL3	GPR157
GPR6	LPCAT1	GPR144
AKAP13	LPHN3	GPR137C
ZC4H2	LPPR4	GPR137B
DAB2	LPPR5	GPR133
42068	LRCH1	GPR132
CRYL1	LRCH3	GPR125
LRRC58	LRIG1	GPR124
TMEM196	LRIG2	GPI
REST	LRIG3	GPD2
CAMTA1	LRIT1	GPD1
RPS6KA3	LRP12	GPC6
SFT2D2	LRP2BP	GPC5
BBS12	LRP4	GPATCH8
BNIP3L	LRP6	GPATCH2
MIF4GD	LRRC10	GORASP2
SLC31A2	LRRC2	GORASP1
ZFPM2	LRRC32	GOLT1B
C10ORF57	LRRC34	GOLM1
APBB2	LRRC39	GOLGA7
USP24	LRRC4C	GOLGA1
SEC16A	LRRC58	GNS
PRKACB	LRRC7	GNPTAB
PTAR1	LRRC8A	GNPNAT1
CCNI	LRRN1	GNPDA2
TBCEL	LRRTM2	GNE
MADD	LSM11	GNB1
ZCCHC24	LSM14A	GNAT1
PKN2	LSM4	GNAS
SLC16A6	LUZP1	GNAQ
MMACHC	LY96	GNA14
SMCR8	LYN	GMNC
HIF1AN	LYRM5	GMIP
UNC5D	LYSMD3	GMFB
AIFM1	LYSMD4	GLUL
RWDD3	LZTS1	GLUD1
FAM123A	MAB21L3	GLRX5
LPHN3	MADD	GLRA2
GMNC	MAEA	GLP2R
ATP11A	MAGI1	GLIPR2
ZC3H12C	MAGI2	GLIPR1
TACC1	MAGI3	GLI2
LNX1	MAGT1	GLCE
CDCA2	MAML1	GLCCI1
KCNB1	MAML2	GLB1L
LGI2	MAMLD1	GJC2
PTPN4	MAN1A1	GJA5
REEP2	MAN1A2	GINS3
C18H17ORF75	MAN1C1	GINS2
C11ORF30	MAN2A1	GIN1
CDCA4	MANSC4	GIMD1
SNRK	MAOA	GHRL
LOC427201	MAP1A	GGA1
INTS6	MAP2	GFPT1
SLC39A6	MAP2K3	GFAP
FAR2	MAP3K1	GEN1
ABLIM2	MAP3K13	GDPD5
PLEKHA3	MAP3K14	GDPD1
FBXL21	MAP3K2	GDF10
CUX2	MAP3K3	GDAP2
RAPGEF2	MAP3K4	GDAP1L1
KRIT1	MAP4K3	GCNT7
TP53INP1	MAP4K4	GCNT4
KCTD6	MAP6	GCNT1
LOC422528	MAP9	GBGT1
DOCK8	MAPK10	GBF1
PHACTR3	MAPK15	GATM
PCGF3	MAPK1IP1L	GATC
OLAH	MAPK6	GATAD2A
MAN1A1	MAPK8	GAS7
PTPRE	MAPK9	GARS
PRDM16	MAPKBP1	GANC
LOC101750080	MAPRE2	GALNTL2
KIAA1033	MARVELD1	GALNTL1
CCDC111	MAST3	GALNT7
LOC420030	MAU2	GALNT6
ZC3H6	MB21D2	GALNT2
GPR124	MBNL2	GALNT13
SUV420H1	MBNL3	GALNT1
ELK4	MBTPS2	GALC
LACTBL1	MCC	GAL6
TMEM63A	MCF2L	GAD2
NUFIP2	MCFD2	GAD1
UBE2W	MCL1	GABRG1
TDRD6	MCM4	GABRD
IPO7	MCM6	GABRA1
POLR3G	MCM9	G3BP2
UPF3A	MCU	G2E3
NELL1	MDFI	FZD7
C6H10ORF32	MDFIC	FZD5
TGFBRAP1	MDGA1	FZD3
LOC101749837	MDGA2	FXR1
ABHD5	MDH2	FURIN
PSD3	MDM1	FUNDC1
HIVEP3	MED1	FUBP1
SKP2	MED15	FSTL3
KIAA1244	MED17	FRYL
MTMR9	MED26	FRMD5
RPS6KA6	MEF2C	FREM1
PDK4	MEF2D	FOXP2
C28H19ORF28	MEGF10	FOXO3
PEX5L	MEGF11	FOXK1
CA5B	MEMO1	FOXJ2
COL17A1	MEOX2	FOXE3
SH3GLB2	METAP1	FNBP1L
BNIP2	METTL13	FN1
RCAN3	METTL16	FMR1
LAMA3	METTL20	FMNL2
DNAJC21	METTL7A	FLVCR2
CUL3	MFAP3	FLRT2
ADAMTS6	MFAP3L	FLOT2
WFS1	MFAP5	FLNB
CMPK2	MFI2	FLNA
IFT43	MFN2	FKTN
KLHL5	MFNG	FKBP6
MAGI3	MFSD11	FKBP1B
LOC419563	MGARP	FKBP10
CD80	MGAT2	FIGN
GOLGA1	MGAT3	FIBIN
GPI	MGAT4A	FIBCD1
SHC4	MGAT4C	FHL1
LOC101749175	MGAT5	FGFR3
APOLD1	MGLL	FGFR1OP2
SETBP1	MGRN1	FGFR1OP
SPATA2L	MICAL2	FGF1
GPC6	MIER2	FGD6
TSPAN2	MIER3	FEZF2
NTN4	MIF4GD	FEZ2
RNASET2	MIPOL1	FEZ1
MYH15	MIS18A	FEN1
CEP128	MKL2	FEM1C
MKL2	MKNK1	FEM1B
FBXO9	MKNK2	FECH
DCUN1D1	MKRN2	FCHSD1
LOC100857133	MKX	FCHO2
LOC100859247	MLF1	FBXW8
C1QL3	MLF2	FBXW5
SLC36A1	MLL	FBXW2
DENND4C	MLL5	FBXW11
PDZD2	MLLT1	FBXO9
FBXO11	MLXIP	FBXO41
PKD1	MLYCD	FBXO40
LOC100859187	MMAB	FBXO39
TMEM170B	MMACHC	FBXO33
RAB21	MMADHC	FBXO30
ZNHIT6	MMD	FBXO28
OSBPL6	MMP13	FBXO22
LOC100857218	MMP16	FBXO11
TRIL	MMP23B	FBXL4
BUB3	MMP24	FBXL21
CIRBP	MNT	FBXL17
TBC1D2B	MOBKL2B	FBN3
MYO15L	MOCOS	FBN2
LOC429785	MON2	FAT1
TOM1L1	MORN5	FARP2
SPEF2	MPDZ	FAR2
LOC100859222	MPHOSPH8	FANCM
MGLL	MPP1	FAN1
LOC418109	MPP3	FAM91A1
IRF2BP2	MPP6	FAM84B
NME5	MPPE1	FAM84A
AVL9	MPRIP	FAM83F
KIAA0247	MPZL3	FAM82A2
RSF1	MRAS	FAM78B
ZNF704	MRC2	FAM78A
HP1BP3	MREG	FAM76A
PPP1R21	MRPL53	FAM73A
BCAT1	MRPS11	FAM69B
LOC428073	MRS2	FAM69A
EDNRA	MSC	FAM63B
FAM117B	MSH2	FAM54A
EGLN3	MSI2	FAM35A
OTOL1	MSL3	FAM26E
CREG1	MSMO1	FAM214A
MEF2C	MSRB3	FAM20B
RPS6KA2	MTBP	FAM19A2
UBASH3B	MTDH	FAM19A1
ATP10D	MTHFD1L	FAM190A
LGR4	MTHFD2	FAM184A
ALDH1A3	MTMR12	FAM177A1
MBTPS2	MTMR4	FAM172A
ZBTB5	MTMR9	FAM168B
PDE7B	MTOR	FAM167A
GTDC1	MTUS1	FAM164C
RAI14	MTX3	FAM163A
C6ORF211	MUC4	FAM161B
LOC101750414	MUC6	FAM155B
DIO2	MXD1	FAM154B
CHRNA7	MXI1	FAM151B
RGMB	MXRA5	FAM150B
BCL2L14	MYCBP	FAM149B1
PTPRT	MYH10	FAM149A
HIF1A	MYH15	FAM13A
TAF5	MYH9	FAM135B
MAP3K2	MYLIP	FAM134C
GLCE	MYLK4	FAM131B
HPS4	MYNN	FAM126B
GPR132	MYO10	FAM126A
SUZ12	MYO15L	FAM125A
C5H14ORF45	MYO1C	FAM120B
FAM20B	MYO1H	FAM117B
USP34	MYO3B	FAM114A1
NLK	MYO5A	FAM110D
CADM2	MYOZ3	FAM110C
SRSF1	MYRIP	FAM110B
FBN2	MYST2	FAM107A
ADAMTSL1	MYT1L	FAM104A
LOC100859860	N4BP2L1	FAM102B
SCUBE1	NAA15	FADS2
KLHL18	NAA25	FADD
THYN1	NAA30	FABP5
FBN1	NAA50	FA2H
USP9X	NAAA	F2RL3
LOC417013	NAALADL2	F2RL1
BTF3L4	NADK	F2R
RGS7BP	NAIF1	F13A1
TXNRD1	NANS	EZR
CTSO	NAPB	EYA4
LOC101751261	NAT8L	EYA3
FBXO41	NAV1	EXPH5
FBXO30	NAV2	EXOC6B
GIMD1	NBEA	EXOC6
LOC425347	NCAM1	EXOC2
ASPH	NCAPH	EXD3
ING3	NCEH1	EVX2
FXR1	NCF2	EVPL
MANSC4	NCK2	ETV6
KLF13	NCKAP1	ETV5
TBCA	NCKAP1L	ETV1
TMEM101	NCL	ETNK2
AKIRIN2	NCLN	ETNK1
GABRA1	NCOA7	ETF1
YSK4	NCOR1	ERRFI1
GORASP2	NCOR2	ERP29
STOX2	NDEL1	ERNI
TRPM5	NDFIP2	ERLIN1
GALNT10	NDST1	ERI3
PDCD5	NDST2	ERCC6
SIKE1	NDUFA10	ERCC4
DUSP27	NDUFAF4	ERC1
LOC417253	NEB	ERBB2IP
LOC101747533	NECAB2	EPS15L1
SYN3	NECAP1	EPM2A
TRIM32	NEDD1	EPHA8
FHL1	NEK8	EPHA6
C3H6ORF64	NELF	EPHA10
ANO10	NELL1	EPC1
IL17RD	NET1	EPB41L5
TAPBPL	NETO2	EPB41L4B
GALNTL2	NEURL	EPB41L3
CDK8	NF1	ENPEP
LOC429153	NFASC	ENOPH1
RBM33	NFATC2	EN1
PECR	NFE2L1	EMX2
ITGA2	NFS1	EMP1
KSR1	NGF	EMILIN2
PDE8B	NHEDC2	EMID2
IMMT	NHLRC1	EME1
CLCN4	NINJ1	EMB
SSR3	NIP7	ELTD1
ATP7B	NIPAL3	ELOVL6
LOC100859766	NIT2	ELOVL1
ANP32E	NKD1	ELMO1
LOC101749876	NKIRAS2	ELK4
PROX1	NKX1-2	ELFN2
BAZ2B	NKX2-5	ELFN1
PLXNC1	NLK	ELF5
PSD3	NLN	ELF2
ALMS1	NLRC5	ELAVL2
ANKS1A	NME5	EIF6
RFWD3	NMI	EIF5A2
LIMK2	NMNAT2	EIF4G2
KIAA0232	NMRAL1	EIF4ENIF1
SLC35A4	NMUR1	EIF4E
GDPD5	NNT	EIF4A2
TP53INP2	NOD1	EIF3F
ITFG3	NOL8	EIF2AK3
SLC25A10	NOS2	EGLN3
C5H11ORF9	NOVA1	EGF
MRC2	NPAS3	EFR3B
AGTRAP	NPNT	EFNB1
KLHL25	NPPC	EFHA2
PITPNM2	NR2C2	EFCAB7
PKP1	NR2E1	EEF2K
VWA1	NR3C2	EEA1
EIF4G2	NR4A2	EDNRB
EMP1	NR5A1	EDN2
NIP7	NR6A1	EDN1
RNF185	NRARP	EDIL3
SPDEF	NRAS	EDEM3
FCHSD1	NRBP1	ECEL1
STK10	NRBP2	ECD
OTUD7A	NRG3	EBF2
FAM163A	NRIP3	EAPP
SLC45A4	NRTN	EAF1
TMEM104	NSD1	E2F7
STARD8	NSMCE1	E2F5
KDM4A	NT5C2	DYTN
CYP26B1	NT5M	DYNC2LI1
GPR26	NTN4	DVL3
RPP14	NTPCR	DUT
SERINC5	NUAK1	DUSP8
CCDC64	NUDC	DUSP7
ITPRIP	NUDCD1	DUSP5
SRRM3	NUDT12	DUSP27
ARHGAP31	NUDT4	DUSP26
CTSA	NUFIP2	DUSP22
GRK6	NUP153	DTX4
TACC1	NUP214	DTX3L
USP20	NUP37	DTWD2
EPHA8	NUP50	DTL
LOC415324	NUTF2	DST
NAT8L	NWD2	DSG4
AXIN1	NXNL1	DSEL
TTLL1	NXPE3	DSCR6
ITSN1	OCRL	DSC2
SLC25A42	OGFOD1	DR1
SSR1	OGFRL1	DPYSL2
URM1	OGN	DPY19L4
NAV1	OLAH	DPY19L3
RBMS3	OPA1	DPT
SLC29A4	OPRM1	DPP10
SLC12A5	ORAI2	DPM2
ZNF609	ORAOV1	DPH2
TSPAN15	ORC5	DOT1L
LMO4	OSBPL11	DOK6
POM121	OSBPL3	DOCK9
CHD5	OSBPL5	DOCK8
B4GALT1	OSBPL6	DOCK5
UBXN7	OSBPL8	DNMT3B
MYNN	OTOL1	DNM3
GFAP	OTOP3	DND1
TOM1L2	OTUD6B	DNAJC8
MSC	OTUD7A	DNAJC5B
VHL	OTUD7B	DNAJC25
ZNF639	OVOL2	DNAJC21
MAGI2	OXR1	DNAJC16
LOC101751913	PACS1	DNAJC11
PRICKLE2	PACS2	DNAJB5
ALPP	PACSIN1	DNAJB4
MPRIP	PACSIN2	DMD
RNPEPL1	PAFAH1B1	DMC1
RALGPS1	PAG1	DMBX1
CNRIP1	PAICS	DLX3
MEF2D	PAK1IP1	DLGAP2
WDTC1	PALLD	DIP2C
CLCN7	PAN3	DIO2
LOC425479	PANK3	DIABLO
DGKQ	PANX1	DHX58
BACE1	PANX2	DHX15
PTPRF	PAPD5	DHRS11
RNF157	PAPOLG	DHDDS
RHOG	PAQR3	DGKQ
LOC769422	PARD6G	DGKH
LOC426398	PARP8	DGKE
ZDHHC1	PATZ1	DGKD
SH2B3	PBX3	DENND6A
C1QTNF1	PBX4	DENND5A
DUSP8	PCBD1	DENND4C
LACTBL1	PCBP3	DELTARB1
ST3GAL2	PCDH10	DEK
TMEM115	PCDH18	DDX5
C9H2orf72	PCDH7	DDX49
PIGV	PCDHB15	DDX47
AAMP	PCDHGA2	DDX3X
TWF2	PCDHGC3	DDO
SYNE1	PCDHGC5	DDI2
AGPAT6	PCGF3	DDEFL1
APBB2	PCMTD2	DDC
MAPKBP1	PCOLCE2	DDA1
KBTBD12	PCSK6	DCXR
NRBP1	PCTP	DCUN1D3
MMAB	PCYT1B	DCUN1D1
KCNQ1	PDCD10	DCP1A
CD44	PDCD5	DCLRE1C
ABHD2	PDCD7	DCLK3
KIAA1644	PDE10A	DCAF7
FBXW5	PDE1C	DCAF4
KLF11	PDE3A	DBX1
PAFAH1B1	PDE4B	DAPK2
GTDC1	PDE5A	DAP
LOC771537	PDE6C	DACT2
BCL11B	PDE7B	DAB2
KLHL24	PDE8A	DAAM2
RHOF	PDE8B	D2HGDH
ERC1	PDGFB	CZH9ORF80
C10H15ORF40	PDGFD	CZH5ORF43
LOC771090	PDGFRB	CZH18ORF25
HAS3	PDIA5	CYTH4
GBF1	PDIK1L	CYTH1
CD82	PDK1	CYP46A1
DPH2	PDK4	CYP2H1
MRPS11	PDLIM5	CYP2D6
CBX2	PDP2	CYP26B1
PCSK6	PDPK1	CYP1B1
DUSP22	PDPN	CYBRD1
KCNJ16	PDSS2	CXCL14
ZNF395	PDXK	CUX2
SEC16A	PDZD11	CUL4B
PRDX4	PDZD2	CUL3
MAP2K3	PDZD8	CUL1
TRAF2	PECAM1	CUEDC2
PDZD8	PECR	CUEDC1
LOC100859766	PELI1	CTSO
SYT8	PEMT	CTSA
ARHGEF12	PEX1	CTPS
SNRPD3	PEX13	CTNNBIP1
LOC100857281	PEX14	CTNNA3
B4GALT2	PEX2	CTCF
NEK8	PEX26	CTBP1
SMG7	PEX5L	CSRP2BP
LOC771897	PFKFB2	CSRP2
ZBTB47	PFN2	CSRNP3
KIAA1147	PGAP1	CSMD1
HPCAL1	PGM1	CSF3R
VRTN	PGM3	CRYL1
ZDHHC3	PGM5	CRTC1
TXLNA	PGP	CRNKL1
TSPAN1	PGRMC1	CRMP1
SEMA3G	PHACTR1	CREG1
LINGO3	PHACTR2	CREBL2
NUAK1	PHACTR3	CREB3L2
PPP1R9A	PHC3	CREB3
CD7	PHF17	CREB1
UNC5A	PHF19	CPS1
BMP7	PHF20	CPNE3
FZD5	PHF3	CPM
EMCN	PHIP	CPLX2
SMOC1	PHLPP1	CPED1
B3GNT9	PHTF2	CPEB2
LRRC7	PI4K2B	CPEB1
LANCL1	PIBF1	CPE
NRTN	PIGA	CP
DHX58	PIGM	CORO2B
TRMT1L	PIGV	CORO1C
LFNG	PIH1D2	COPS2
PIK3R2	PIK3AP1	COPE
RPS6KA5	PIK3C3	COMTD1
CASKIN2	PIK3CD	COL8A2
SYT16	PIK3R1	COL6A2
LOC416500	PIK3R2	COL5A2
RGS12	PIKFYVE	COL4A6
WDR92	PION	COL4A3BP
CDS2	PIP4K2A	COL4A1
KIT	PIPOX	COL2A1
RCC2	PITPNB	COL25A1
L3MBTL1	PITPNC1	COL24A1
MGAT3	PITPNM2	COL23A1
LOC427201	PITPNM3	COL1A2
MIER3	PKD1	COL17A1
SLA2	PKD2	COL14A1
ELOVL1	PKIB	COBLL1
FLNB	PKN2	COBL
UNC119	PKNOX1	CNTNAP2
RPL7L1	PKP1	CNTN4
42252	PLA2G15	CNR1
EFNB1	PLCB2	CNOT6L
ABHD8	PLCB4	CNOT1
TBXAS1	PLCH1	CNKSR2
SRPR	PLCL2	CNIH4
MCL1	PLEKHA3	CMTM4
DTX4	PLEKHA7	CMPK2
ZNRF3	PLEKHA8	CLTC
LOC426902	PLEKHB2	CLSTN2
GTF2H4	PLEKHG1	CLSTN1
GLP2R	PLEKHG4	CLRN3
FAM78B	PLEKHG7	CLOCK
TNS1	PLEKHM3	CLMP
DNAJC16	PLEKHO1	CLIC5
ZNF710	PLEKHO2	CLIC2
NLN	PLK1	CLDN20
CCDC83	PLRG1	CLDN2
PGP	PLXNA2	CLDN12
LOC100857165	PLXNB2	CLCN7
ASTN1	PLXNC1	CLCN6
PIBF1	PLXND1	CLCN4
TMEM198	PM20D1	CLCN3
SCARB1	PMM2	CKLF
LOC776458	PMS2	CKAP5
DND1	PNAT10	CIT
RNF144B	PNPLA3	CIRBP
FAM125A	PNRC1	CIB3
CCDC78	POFUT1	CHST14
ITGB4	POGZ	CHRNA7
RGS14	POLA2	CHRDL1
CDH23	POLE3	CHPT1
ZP3L1	POLK	CHP1
LOC427977	POLR3B	CHMP6
PACS1	POLR3G	CHMP2B
TBL3	POM121	CHL1
LOC101748813	POMGNT1	CHD9
LOC770492	POPDC3	CHD5
KIAA1467	POT1	CHD4
HOPX	PPAP2B	CHD2
TTC16	PPAPDC1A	CHAC1
TMEM88	PPFIBP1	CH25H
MYO3B	PPHLN1	CGNL1
LEKR1	PPIF	CFLAR
RBPMS2	PPIL2	CFL2
SMCR8	PPIL4	CERS6
PFKFB2	PPM1A	CERS1
C17ORF56	PPM1F	CERKL
NAA50	PPM1H	CEP85
EIF3J	PPM1K	CEP55
TRADD	PPM1L	CEP350
AGAP1	PPP1R13B	CEP250
LSM4	PPP1R16B	CEP135
LRRC32	PPP1R17	CEP128
METTL7A	PPP1R21	CENPW
PPM1H	PPP1R3A	CENPL
NR5A1	PPP1R3B	CENPJ
ASB6	PPP1R3D	CELSR1
GPR55	PPP1R8	CELF1
NDST1	PPP1R9A	CECR6
EXPH5	PPP2R5A	CDYL2
ANKRD1	PPP2R5D	CDS2
ERNI	PPP2R5E	CDKL5
LOC100857299	PPP3CA	CDKL2
FURIN	PPP3R1	CDKL1
ECE1	PPP4R2	CDK8
LOC100857269	PPP6C	CDK6
PRELP	PPTC7	CDK19
BTBD19	PRDM10	CDK17
PDCD7	PRDM16	CDHR3
UBAP1L	PRDM5	CDHR2
CCR10	PRDX4	CDH23
FAM151B	PRELP	CDH18
RAP1GAP2	PREX1	CDCA7L
SLC6A15	PRICKLE1	CDCA4
IL17C	PRICKLE2	CDCA2
MCFD2	PRIM2	CDC42SE2
MBNL2	PRKAA1	CDC42EP4
FMR1	PRKACB	CDC42BPA
YY1	PRKCA	CDC42
MEMO1	PRKCB	CDC34
ACPP	PRKD1	CDC16
ARIH1	PRKG1	CDC14B
ZMYM4	PRKRIR	CDC123
RAB10	PROK2	CD82
DET1	PROSC	CD80
SLC8A3	PROX1	CD74
RAB1A	PRR14L	CD7
G3BP2	PRR16	CD55
PTPRG	PRRC2B	CD48
MEF2C	PRRG1	CD44
LRIT1	PRSS23	CD276
TMEM194B	PRTG	CD164
RASA1	PSAP	CD151
TPK1	PSAT1	CD109
KIF26B	PSD3	CCT6A
LOC426820	PSTPIP2	CCR7
TMEM47	PTAFR	CCR10
TRMT10A	PTAR1	CCNYL1
MTDH	PTBP2	CCNY
SIM2	PTER	CCNT2
GPC6	PTGR1	CCNJ
GLUD1	PTGR2	CCNI2
ANK3	PTGS1	CCNI
C1ORF131	PTMS	CCNG2
HIAT1	PTP4A1	CCNG1
KYNU	PTPLAD1	CCNF
FBXO39	PTPLB	CCNE2
BACH2	PTPN21	CCDC93
MSI2	PTPN3	CCDC90A
FBXL17	PTPN4	CCDC88C
DCLRE1C	PTPN9	CCDC88A
KBTBD8	PTPRB	CCDC85A
ABHD13	PTPRD	CCDC83
RAMP1	PTPRE	CCDC78
TYMS	PTPRF	CCDC73
KCTD10	PTPRG	CCDC64
PDP2	PTPRN2	CCDC42
METTL16	PTPRO	CCDC41
RBM12B	PTPRQ	CCDC3
ITGBL1	PTPRR	CCDC28A
UBE4B	PTPRT	CCDC149
MKL2	PTPRU	CCDC137
FOXP2	PXDN	CCDC113
LOC420562	QPCT	CCDC111
CD109	QSOX2	CCBL2
ALS2CL	RAB10	CC2D2A
EGF	RAB11FIP2	CBX8
SLCO4A1	RAB11FIP4	CBX7
DSC2	RAB11FIP5	CBX3
RBM24	RAB14	CBX2
PACSIN2	RAB1A	CBWD1
HPS3	RAB21	CBR4
MYLK4	RAB22A	CBL
MDGA1	RAB33B	CAV2
AEN	RAB38	CASR
KCTD2	RAB39B	CASKIN2
CD276	RAB3B	CASKIN1
FEN1	RAB4A	CASK
SGCD	RAB5A	CASC5
IKZF5	RAB7L1	CARKD
GALNTL2	RAB8A	CAPZA2
SLC18A2	RAB9A	CAPSL
TCFL5	RABGAP1	CAPN9
RYK	RABGAP1L	CAPN6
TLN2	RAD54B	CAPN1
PAK1IP1	RAD54L	CAND1
LOC101751959	RAD9B	CAMTA1
COL2A1	RAG2	CAMKK1
LOC101747387	RAI14	CAMK4L
APOBEC2	RALB	CAMK2G
STRN3	RALGAPA1	CAMK1G
CRNKL1	RALGPS1	CAMK1D
TBC1D5	RAMP1	CALCR
BACE1	RANBP10	CADM2
CSRP2BP	RANBP3L	CACNB2
MTOR	RAP1B	CACNA2D1
POT1	RAP1GAP2	CACNA1C
SNX18	RAPGEF2	CA7
SLAIN2	RAPGEF5	CA5B
XPO1	RAPH1	C9ORF140
ST18	RARB	C9H2orf72
FAM26E	RASA1	C8H1ORF9
C3H2orf71	RASGEF1B	C8H1orf228
FOXK1	RASL10B	C8H1ORF168
KPNA4	RASSF2	C8H1ORF123
SPICE1	RASSF5	C7ORF23
ARL14EPL	RB1	C7ORF11
SPOCK1	RBBP4	C6ORF211
DENND5A	RBBP5	C6H10ORF32
RBM46	RBBP7	C6H10ORF26
GIN1	RBFOX1	C5H15ORF57
SGCB	RBM12B	C5H15ORF52
PTPRQ	RBM24	C5H15ORF41
CIT	RBM33	C5H15ORF29
LOC423462	RBM43	C5H14ORF49
KIF24	RBM46	C5H14ORF45
AGGF1	RBMS3	C5H14ORF118
GNL3	RBPMS	C5H11ORF9
APPBP2	RBPMS2	C4ORF34
CDK17	RC3H2	C4HXORF57
CCDC41	RCAN3	C4H4ORF29
CCDC149	RCC2	C3H6ORF72
PRKG1	RCN2	C3H6ORF64
LRRTM2	RDH10	C3H6ORF191
C6H10ORF32	REEP1	C3H6ORF174
KIAA0368	REEP2	C3H2orf71
FBXO28	REEP3	C3H2ORF43
ERRFI1	RELL1	C3H20ORF3
DCLK3	REST	C3H20orf196
FBXW2	RFC1	C3H1ORF115
ZNF292	RFNG	C2ORF21
HIPK3	RFWD3	C2H7ORF46
STRADA	RFX2	C2H7ORF36
CDH18	RFX3	C2H7ORF30
FEM1C	RFX4	C2H3ORF75
GNAS	RFXDC2	C2H3ORF23
VCPIP1	RGMB	C2H18ORF34
GRIN3B	RGS10	C2H18ORF19
HSF2BP	RGS11	C2CD4C
SLC30A10	RGS12	C2CD3
LY96	RGS14	C2CD2
CCDC64	RGS16	C28H19ORF28
AAK1	RGS4	C26H6ORF89
LIG4	RGS5	C26H6ORF106
CTNNA3	RGS6	C22ORF36
[truncated: 1,987 more rows]
