# Supplementary material for: Genome-wide profiling of chicken dendritic cell response to infectious bursal disease
Source: BMC Genomics. 2016 Nov 5;17:878. doi: 10.1186/s12864-016-3157-5 (PMC5097849; doi:10.1186/s12864-016-3157-5)
Supplement: Additional file 6: — Primary GO categorisation, KEGG and BIOCARTA pathway analyses (Target gene were predicted by miRDB and miTarget based on differentially expressed mRNAs in IBDV-stimulated chicken DCs). (XLSX 132 kb) [file 12864_2016_3157_MOESM6_ESM.xlsx]

## Sheet: GO-BP
Category	Term	Count	%	PValue	Genes	List Total	Pop Hits	Pop Total	Fold Enrichment	Bonferroni	Benjamini	FDR
GOTERM_BP_FAT	GO:0008104~protein localization	190	0.678499	7.54e-09	XPO1, GRPEL2, RAB9A, XPO5, AP1G1, CHMP6, GRIN3B, MXI1, KLHL2, RAB1A, TGFB2, SSR1, KIF13A, FAM125A, ANK3, TRAK1, NUP37, TLK1, SAR1A, SCAMP4, RAB21, KIF13B, SCAMP5, GOLT1B, RINT1, ERP29, GRIN2A, PTPRU, MYH9, TNKS2, TIMM8A, BACE2, FGFR1OP, PEX26, RAB14, AKAP6, RAB10, ERC1, PACS1, ARFGAP1, AFTPH, MTX3, STAM2, SNX8, SNX2, SNX4, CTSA, NAPB, CD74, CHMP2B, TRAM2, STX19, GORASP1, DMD, STX17, NUP50, SUPT7L…	1968	882	13528	1.48079	3.12e-05	3.12e-05	1.41e-05
GOTERM_BP_FAT	GO:0007242~intracellular signaling cascade	251	0.896333	3.23e-08	ADCY1, PLEKHM3, ADCY7, EDN2, EDN1, ITSN1, RAB1A, HMHA1, S1PR3, S1PR1, MAP3K4, STAC, PIK3C3, RAPGEF5, CHRNA7, TLK1, RAPGEF2, GNG5, HTR1F, RAB21, SYK, MAGI3, MAGI2, RREB1, RINT1, PIK3CD, FARP2, MED17, UBR5, RAB14, MAPK9, MAPK8, RAB10, EIF2AK3, RALGPS1, PTPLAD1, AKAP13, AKAP11, STK17A, CD74, HCRTR2, CDC42EP4, MDFI, DVL3, TGFBR1, MAP2K3, TAOK3, ARFIP2, DUSP22, ALMS1, RAB7L1, RGS4, CNIH4, ARF4, CDC42B…	1968	1256	13528	1.3737	0.000134	6.68e-05	6.02e-05
GOTERM_BP_FAT	GO:0045184~establishment of protein localization	165	0.589223	1.1e-07	XPO1, GRPEL2, RAB9A, XPO5, AP1G1, CHMP6, KLHL2, RAB1A, TGFB2, SSR1, KIF13A, FAM125A, ANK3, TRAK1, NUP37, TLK1, SAR1A, SCAMP4, RAB21, KIF13B, SCAMP5, GOLT1B, RINT1, ERP29, MYH9, TIMM8A, BACE2, PEX26, RAB14, AKAP6, RAB10, ERC1, PACS1, ARFGAP1, AFTPH, MTX3, STAM2, SNX8, SNX2, SNX4, CTSA, NAPB, CD74, CHMP2B, TRAM2, STX19, GORASP1, STX17, NUP50, SEC61A2, RILP, RAB8A, ABCB9, MYO1C, HTT, ITGA2, ARFIP1, …	1968	769	13528	1.47491	0.000456	0.000152	0.000205
GOTERM_BP_FAT	GO:0006793~phosphorus metabolic process	200	0.714209	1.28e-07	PDP2, PTPN21, PRKG1, MAP3K4, COL4A3BP, PIK3C3, CHRNA7, TLK1, SYK, PAN3, PTPRF, PTPRG, PIK3CD, MYLK4, PTPRR, PTPRT, PTPRU, PTPRO, PTPRQ, MAPK6, SCYL2, NEK8, MAPK9, PDGFRB, MAPK8, EIF2AK3, LPPR4, PTPLAD1, STK17A, CD74, VRK2, MDFI, GPD2, GPD1, TAOK1, TGFBR1, MAP2K3, EPM2A, TGFBR2, TAOK3, DUSP22, TRIO, ATP6V0E2, EPHA6, DUSP26, DUSP27, EPHA8, MAP2, GRK6, CDC42BPA, GRK5, BMP7, TOLLIP, NUAK1, LATS1, LAT…	1968	973	13528	1.41295	0.000528	0.000132	0.000238
GOTERM_BP_FAT	GO:0006796~phosphate metabolic process	200	0.714209	1.28e-07	PDP2, PTPN21, PRKG1, MAP3K4, COL4A3BP, PIK3C3, CHRNA7, TLK1, SYK, PAN3, PTPRF, PTPRG, PIK3CD, MYLK4, PTPRR, PTPRT, PTPRU, PTPRO, PTPRQ, MAPK6, SCYL2, NEK8, MAPK9, PDGFRB, MAPK8, EIF2AK3, LPPR4, PTPLAD1, STK17A, CD74, VRK2, MDFI, GPD2, GPD1, TAOK1, TGFBR1, MAP2K3, EPM2A, TGFBR2, TAOK3, DUSP22, TRIO, ATP6V0E2, EPHA6, DUSP26, DUSP27, EPHA8, MAP2, GRK6, CDC42BPA, GRK5, BMP7, TOLLIP, NUAK1, LATS1, LAT…	1968	973	13528	1.41295	0.000528	0.000132	0.000238
GOTERM_BP_FAT	GO:0006468~protein amino acid phosphorylation	144	0.514231	5.37e-07	NRBP1, ZAK, CASK, PRKG1, TGFB2, WNT2, MAP3K4, MDFIC, COL4A3BP, AAK1, PIK3C3, CHRNA7, TLK1, STK39, PRKACB, SYK, TWF1, PAN3, MADD, MYLK4, PIK3CD, MYO3B, RPS6KC1, CDKL2, STK4, WEE1, CDKL5, WEE2, MAP4K3, MAP4K4, CDKL1, MAPK6, SCYL2, NEK8, MAPK9, PDGFRB, MAPK8, ERC1, EIF2AK3, NRBP2, CAV2, FGFR3, PTPLAD1, STK10, EPHA10, STK17A, CD74, IRAK4, VRK2, LMTK2, EGF, MDFI, ITK, YSK4, RYK, TAOK1, MAP2K3, TGFBR1,…	1968	667	13528	1.48404	0.00222311	0.000445	0.0010025
GOTERM_BP_FAT	GO:0015031~protein transport	159	0.567796	1.17e-06	GRPEL2, XPO1, RAB9A, XPO5, AP1G1, CHMP6, KLHL2, RAB1A, TGFB2, SSR1, KIF13A, FAM125A, TRAK1, NUP37, TLK1, SAR1A, SCAMP4, RAB21, KIF13B, SCAMP5, GOLT1B, RINT1, ERP29, MYH9, TIMM8A, BACE2, PEX26, RAB14, AKAP6, RAB10, ERC1, PACS1, ARFGAP1, AFTPH, MTX3, STAM2, SNX8, SNX2, SNX4, CTSA, NAPB, CD74, CHMP2B, TRAM2, STX19, GORASP1, STX17, NUP50, SEC61A2, RILP, RAB8A, ABCB9, MYO1C, HTT, ARFIP1, RAB7L1, ABCG1…	1968	762	13528	1.43434	0.00482516	0.000806	0.0021787
GOTERM_BP_FAT	GO:0046578~regulation of Ras protein signal transduction	55	0.196408	1.34e-05	PREX1, ITSN1, MCF2L, TBC1D15, SMAP2, S1PR1, GBF1, TIAM1, TBC1D13, AGAP1, NET1, TBC1D9B, ARHGEF4, ARHGEF3, PSD3, ARHGEF12, TBC1D22B, ARHGEF10, FARP1, FARP2, MFN2, NDEL1, SGSM1, SGSM2, ACAP3, ACAP2, SPATA13, TBC1D8B, ARFGAP1, RABGAP1, CYTH1, CYTH4, RABGAP1L, ASAP1, AKAP13, ARFGEF1, ADAP1, PLEKHG4, PLEKHG1, GMIP, PLEKHG7, TBC1D5, PAFAH1B1, IQSEC3, FGD5, FGD6, TBC1D2B, KIAA1244, NF1, TRIO, RICTOR, NR…	1968	210	13528	1.80033	0.0539842	0.00789665	0.0249947
GOTERM_BP_FAT	GO:0007243~protein kinase cascade	84	0.299968	2.48e-05	NRTN, NRG3, NDST1, ZAK, EDN1, PRDX4, LATS2, IL31RA, MAP3K4, MDFIC, CHRNA7, NOS2, PRKACB, SPRED1, RAPGEF2, FGF1, SIK1, AGPAT1, SYK, PRKCA, IRAK2, BCL10, MADD, LY96, G3BP2, SOCS6, DAPK2, STK4, MAP4K3, MAP4K4, PROK2, SS18, CRKL, DOK5, GHRL, MAPK9, MAPK8, PPM1L, ERC1, MAP3K13, NKIRAS2, TRAF2, FGFR3, NMI, PTPLAD1, MKNK2, MKNK1, AKAP11, STK17A, KIT, CD74, IRAK4, ERCC6, MAP3K3, MAP3K2, MAP3K1, PKD2, PKD…	1968	370	13528	1.56058	0.0974441	0.0127338	0.046171
GOTERM_BP_FAT	GO:0051056~regulation of small GTPase mediated signal transduction	62	0.221405	2.85e-05	PREX1, RASGEF1B, ITSN1, MCF2L, TBC1D15, SMAP2, S1PR1, GBF1, TIAM1, TBC1D13, RAPGEF5, RAPGEF2, AGAP1, NET1, TBC1D9B, ARHGEF4, ARHGEF3, PSD3, ARHGEF12, TBC1D22B, ARHGEF10, FARP1, FARP2, MFN2, RALGAPA1, NDEL1, SGSM1, SGSM2, ACAP3, ACAP2, SPATA13, TBC1D8B, ARFGAP1, RABGAP1, CYTH1, CYTH4, RABGAP1L, AKAP13, ASAP1, ARFGEF1, ADAP1, PLEKHG4, PLEKHG1, GMIP, PLEKHG7, TBC1D5, PAFAH1B1, FGD5, IQSEC3, RAP1GAP2…	1968	252	13528	1.69122	0.111493	0.0130489	0.0532342
GOTERM_BP_FAT	GO:0016310~phosphorylation	156	0.557083	6.94e-05	NRBP1, ZAK, CASK, PRKG1, TGFB2, WNT2, MAP3K4, MDFIC, COL4A3BP, AAK1, PIK3C3, CHRNA7, TLK1, STK39, PRKACB, SYK, TWF1, PAN3, MADD, MYLK4, PIK3CD, MYO3B, RPS6KC1, CDKL2, STK4, WEE1, CDKL5, WEE2, MAP4K3, MAP4K4, CDKL1, MAPK6, SCYL2, NEK8, MAPK9, PDGFRB, MAPK8, ERC1, EIF2AK3, NRBP2, CAV2, FGFR3, PTPLAD1, STK10, EPHA10, STK17A, CD74, IRAK4, VRK2, LMTK2, EGF, MDFI, ITK, YSK4, TAOK1, RYK, TGFBR1, MAP2K3,…	1968	800	13528	1.34043	0.249791	0.0283313	0.129375
GOTERM_BP_FAT	GO:0070727~cellular macromolecule localization	89	0.317823	0.000115	GRPEL2, XPO1, AP1G1, XPO5, TIMM17A, HPS4, GRIN3B, TERF2IP, CLTC, KLHL2, SSR1, TGFB2, CDC42, AP2B1, PEX1, SRPR, TRAK1, TLK1, RAMP1, SAR1A, SEC24D, KIF13B, KDELR2, PGAP1, ERP29, PTPRU, FLNA, BICD1, TIMM8A, TNKS2, MFN2, MYRIP, IPO7, ARCN1, PEX26, TOMM20, AKAP6, KPNA5, KPNA4, KPNA2, KPNA1, BID, STON2, PACS1, YWHAZ, AP1M1, MTX3, STAM2, SNX2, CTSA, NAPB, POLA2, SEC62, CD74, NUP214, STX19, AP3M1, STX17,…	1968	414	13528	1.47774	0.380133	0.0425457	0.215193
GOTERM_BP_FAT	GO:0034613~cellular protein localization	88	0.314252	0.000145	GRPEL2, XPO1, AP1G1, XPO5, TIMM17A, HPS4, GRIN3B, TERF2IP, CLTC, KLHL2, SSR1, TGFB2, CDC42, AP2B1, PEX1, SRPR, TRAK1, TLK1, RAMP1, SAR1A, SEC24D, KIF13B, KDELR2, PGAP1, ERP29, PTPRU, FLNA, TIMM8A, TNKS2, MFN2, MYRIP, IPO7, ARCN1, PEX26, TOMM20, AKAP6, KPNA5, KPNA4, KPNA2, KPNA1, BID, STON2, PACS1, YWHAZ, AP1M1, MTX3, STAM2, SNX2, CTSA, NAPB, POLA2, SEC62, CD74, NUP214, STX19, AP3M1, STX17, PIKFYV…	1968	411	13528	1.4718	0.450335	0.0486474	0.269204
GOTERM_BP_FAT	GO:0006470~protein amino acid dephosphorylation	36	0.128558	0.00026	PPP6C, PDP2, CDC14B, SSH2, PPM1A, PTPN21, RNGTT, PPP3CA, MTMR4, PTPRB, PTPRD, PTPN9, PTPRE, NCEH1, PTPRF, PTPN3, PTPRG, PTPRN2, EPM2A, PTPN4, PTPRR, DUSP22, PTPRT, PTPRU, PTPRO, PTPRQ, EYA3, PPM1F, DUSP5, DUSP26, DUSP27, PPM1K, PTP4A1, PPM1L, DUSP8, DUSP7	1968	133	13528	1.86063	0.658865	0.0793994	0.483271
GOTERM_BP_FAT	GO:0016311~dephosphorylation	40	0.142842	0.000283	PPP6C, LPPR4, PDP2, CDC14B, SSH2, PPM1A, PTPN21, RNGTT, PPP3CA, MTMR9, MTMR4, PTPRB, PTPRD, PTPN9, PTPRE, NCEH1, PTPRF, PTPN3, PTPRG, PTPRN2, EPM2A, PTPN4, PTPRR, DUSP22, PTPRT, PTPRU, PTPRO, SACM1L, PTPRQ, MTMR12, EYA3, PPM1F, DUSP5, DUSP26, DUSP27, PPM1K, PTP4A1, PPM1L, DUSP8, DUSP7	1968	154	13528	1.78545	0.690024	0.0802573	0.526197
GOTERM_BP_FAT	GO:0009100~glycoprotein metabolic process	49	0.174981	0.000309	GALNT2, GCNT4, GYPC, GALNT1, GALNT7, NDST1, GALNT6, NDST2, B3GALT5, KEL, ALG2, IDE, COL2A1, EDEM3, HS2ST1, B3GNT9, ST6GALNAC3, POMGNT1, GALNT10, ST3GAL2, B3GNT5, ST3GAL4, B3GNT7, TRAK1, CHST14, PCSK6, GCNT1, GALNT13, SDF2, B4GALT1, MGAT4A, LIPA, MAN1A2, B3GALT1, PMM2, MAN1C1, GLCE, ABCG1, MAN2A1, MGAT2, MAGT1, MGAT3, HIF1A, SULF2, BACE1, SULF1, DPM2, LIPC, MGAT5, POFUT1	1968	202	13528	1.66745	0.721735	0.0817437	0.574542
GOTERM_BP_FAT	GO:0018210~peptidyl-threonine modification	11	0.0392815	0.000313	PRKCA, GALNT2, PDPK1, GALNT1, NLK, HIPK3, TGFBR1, MAP2, TGFBR2, MAPK8, MTOR, GALNT13	1968	21	13528	3.60066	0.726124	0.0777534	0.581663
GOTERM_BP_FAT	GO:0046907~intracellular transport	128	0.457094	0.000339	GRPEL2, XPO1, NRBP1, AP1G1, XPO5, KLHL2, TGFB2, SSR1, GBF1, TRAK1, TLK1, SAR1A, KIF13B, OPA1, NUDT4, KIF5B, ERP29, MYH9, TIMM8A, NDEL1, PEX26, RAB14, ZNF384, AKAP6, TRAPPC4, VAMP2, ERC1, DST, TRAPPC3, ARFGAP1, PACS1, TMX1, MTX3, STAM2, SNX2, CTSA, BCL2L1, NAPB, CD74, STX19, STX17, NUP50, SEC61A2, OSBPL5, RAB8A, KIF3B, HTT, SMG7, SMG1, ARFIP1, ABCG1, PPIF, SLC25A14, PRICKLE1, AKTIP, ATP2A2, TOMM70…	1968	657	13528	1.33922	0.754243	0.0792379	0.630164
GOTERM_BP_FAT	GO:0016568~chromatin modification	62	0.221405	0.00035	KDM6A, RSF1, INO80, BNIP3, CBX3, CBX2, CTCF, CBX8, CBX7, EPC1, MLL5, BRPF3, SMARCD1, RTF1, TLK1, MYST2, RBBP4, BRCC3, C11ORF30, HMG20A, ARID1A, RB1, HDAC11, RBBP7, SUZ12, CHRAC1, EYA3, EYA4, SMARCE1, ASH1L, PRDM5, NSD1, SUDS3, SUV420H1, SUPT6H, SMARCAD1, ING3, ARID2, CHD9, SUPT7L, DNMT3B, CHD5, CHD4, TERF1, SETDB1, CSRP2BP, KAT2B, MLL, TAF5, WHSC1, SUV39H2, RPS6KA5, DOT1L, MSL3, RNF8, PHF17, JMJD…	1968	274	13528	1.55543	0.7656	0.0774335	0.65134
GOTERM_BP_FAT	GO:0006493~protein amino acid O-linked glycosylation	12	0.0428526	0.00037	GALNT2, GCNT4, GYPC, GALNT1, GALNT7, GALNT6, POMGNT1, GALNT10, TRAK1, DPM2, POFUT1, GCNT1, GALNT13	1968	25	13528	3.29951	0.78407	0.0775054	0.688063
GOTERM_BP_FAT	GO:0043413~biopolymer glycosylation	34	0.121416	0.000572	GALNT2, GYPC, GCNT4, GALNT1, GALNT7, GALNT6, B3GALT5, KEL, ALG2, B3GNT9, POMGNT1, ST6GALNAC3, ST3GAL2, GALNT10, B3GNT5, ST3GAL4, B3GNT7, TRAK1, GCNT1, GALNT13, SDF2, B4GALT1, MGAT4A, LIPA, MAN1A2, B3GALT1, MAN1C1, PMM2, MGAT2, MAN2A1, MAGT1, MGAT3, DPM2, MGAT5, POFUT1	1968	128	13528	1.8259	0.906309	0.111648	1.06087
GOTERM_BP_FAT	GO:0006486~protein amino acid glycosylation	34	0.121416	0.000572	GALNT2, GYPC, GCNT4, GALNT1, GALNT7, GALNT6, B3GALT5, KEL, ALG2, B3GNT9, POMGNT1, ST6GALNAC3, ST3GAL2, GALNT10, B3GNT5, ST3GAL4, B3GNT7, TRAK1, GCNT1, GALNT13, SDF2, B4GALT1, MGAT4A, LIPA, MAN1A2, B3GALT1, MAN1C1, PMM2, MGAT2, MAN2A1, MAGT1, MGAT3, DPM2, MGAT5, POFUT1	1968	128	13528	1.8259	0.906309	0.111648	1.06087
GOTERM_BP_FAT	GO:0070085~glycosylation	34	0.121416	0.000572	GALNT2, GYPC, GCNT4, GALNT1, GALNT7, GALNT6, B3GALT5, KEL, ALG2, B3GNT9, POMGNT1, ST6GALNAC3, ST3GAL2, GALNT10, B3GNT5, ST3GAL4, B3GNT7, TRAK1, GCNT1, GALNT13, SDF2, B4GALT1, MGAT4A, LIPA, MAN1A2, B3GALT1, MAN1C1, PMM2, MGAT2, MAN2A1, MAGT1, MGAT3, DPM2, MGAT5, POFUT1	1968	128	13528	1.8259	0.906309	0.111648	1.06087
GOTERM_BP_FAT	GO:0043087~regulation of GTPase activity	33	0.117845	0.00058	ARFGAP1, RABGAP1, ASAP1, RABGAP1L, AMPH, ADAP1, TBC1D15, SMAP2, S1PR1, GMIP, TBC1D13, TBC1D5, PAFAH1B1, FGD5, AGAP1, FGD6, TBC1D9B, TBC1D2B, NF1, RICTOR, TBC1D22B, THY1, SGSM1, NDEL1, ACAP3, SGSM2, TSC2, ACAP2, MTOR, RGS9, ARAP2, TBC1D20, TBC1D8B	1968	123	13528	1.84424	0.909567	0.108131	1.07665
GOTERM_BP_FAT	GO:0032318~regulation of Ras GTPase activity	29	0.10356	0.000697	ARFGAP1, RABGAP1, ASAP1, RABGAP1L, ADAP1, TBC1D15, SMAP2, S1PR1, GMIP, TBC1D13, TBC1D5, PAFAH1B1, AGAP1, FGD5, FGD6, TBC1D9B, TBC1D2B, NF1, RICTOR, TBC1D22B, SGSM1, NDEL1, ACAP3, SGSM2, ACAP2, MTOR, ARAP2, TBC1D20, TBC1D8B	1968	104	13528	1.91678	0.944252	0.122978	1.29197
GOTERM_BP_FAT	GO:0006886~intracellular protein transport	78	0.278542	0.000804	GRPEL2, XPO1, AP1G1, XPO5, TIMM17A, HPS4, CLTC, KLHL2, SSR1, TGFB2, AP2B1, PEX1, SRPR, TRAK1, TLK1, RAMP1, SAR1A, SEC24D, KIF13B, KDELR2, PGAP1, ERP29, TIMM8A, MFN2, MYRIP, IPO7, ARCN1, PEX26, TOMM20, AKAP6, KPNA5, KPNA4, KPNA2, KPNA1, BID, STON2, PACS1, YWHAZ, AP1M1, MTX3, STAM2, SNX2, CTSA, NAPB, POLA2, SEC62, CD74, NUP214, STX19, AP3M1, STX17, AP3D1, PEX14, PEX13, PPP3CA, APPBP2, TNPO1, SEC61A…	1968	374	13528	1.43361	0.964238	0.134823	1.48918
GOTERM_BP_FAT	GO:0009101~glycoprotein biosynthetic process	39	0.139271	0.000979	GALNT2, GYPC, GCNT4, GALNT1, GALNT7, NDST1, GALNT6, NDST2, B3GALT5, KEL, ALG2, HS2ST1, B3GNT9, POMGNT1, ST6GALNAC3, ST3GAL2, GALNT10, B3GNT5, ST3GAL4, B3GNT7, TRAK1, GCNT1, GALNT13, SDF2, B4GALT1, MGAT4A, LIPA, MAN1A2, B3GALT1, MAN1C1, PMM2, GLCE, MGAT2, MAN2A1, MAGT1, MGAT3, DPM2, MGAT5, LIPC, POFUT1	1968	158	13528	1.69674	0.982698	0.155523	1.81082
GOTERM_BP_FAT	GO:0006915~apoptosis	116	0.414241	0.00100397	MEF2C, FOXO3, ITSN1, SHF, SMNDC1, G2E3, UNC5B, UNC5A, TIAM1, UNC5D, DAP, API5, CUL1, NET1, BCL10, SGPL1, MAGI3, OPA1, BCL2L14, MADD, FAM82A2, SCN2A, FADD, LIG4, BCL2L13, STK4, WDR92, MAPK8, TNFAIP3, EIF2AK3, NGF, PACS2, TRAF2, MCL1, AKAP13, ITGB2, BCL2L1, KRT20, STK17A, SYCP2, ECE1, DIABLO, TRAF4, AXIN1, CFLAR, MLL, HTT, TP53BP2, KLF11, RYBP, DUSP22, TRIO, ALMS1, FXR1, TRADD, VDAC1, NCKAP1, SEMA6…	1968	602	13528	1.32456	0.984385	0.153277	1.85619
GOTERM_BP_FAT	GO:0012501~programmed cell death	117	0.417812	0.00120795	MEF2C, FOXO3, ITSN1, SHF, SMNDC1, G2E3, UNC5B, UNC5A, TIAM1, UNC5D, DAP, API5, CUL1, NET1, BCL10, SGPL1, MAGI3, OPA1, BCL2L14, MADD, FAM82A2, SCN2A, FADD, LIG4, BCL2L13, STK4, WDR92, MAPK8, TNFAIP3, EIF2AK3, NGF, PACS2, TRAF2, MCL1, AKAP13, ITGB2, BCL2L1, KRT20, STK17A, SYCP2, ECE1, DIABLO, TRAF4, AXIN1, CFLAR, MLL, HTT, TP53BP2, KLF11, RYBP, DUSP22, TRIO, ALMS1, FXR1, TRADD, VDAC1, NCKAP1, SEMA6…	1968	611	13528	1.31629	0.993297	0.17511	2.22931
GOTERM_BP_FAT	GO:0070647~protein modification by small protein conjugation or removal	39	0.139271	0.00125603	UBE3A, USP9X, PPIL2, CDC34, MYLIP, UBE3C, CBX8, SENP7, LNX1, G2E3, MAP3K1, USP12, OTUD7B, FBXW11, FBXO9, USP33, VCPIP1, HECTD1, RNF144B, BRCC3, FBXL21, VHL, CBL, UBE4B, UBE2H, WDR48, RNF8, SUZ12, UHRF2, RNF7, GSPT1, RNF2, TRIM32, USP46, USP20, CAND1, SIAH2, BARD1, FBXO11	1968	160	13528	1.67553	0.994508	0.17532	2.31707
GOTERM_BP_FAT	GO:0032507~maintenance of protein location in cell	15	0.0535657	0.00133184	MDFI, KDELR2, TLN2, YWHAB, G3BP2, MXI1, FLNB, FLNA, EZR, ANK3, SEH1L, DMD, FGFR1OP, SUPT7L, NR5A1	1968	41	13528	2.51487	0.99599	0.178893	2.45528
GOTERM_BP_FAT	GO:0018107~peptidyl-threonine phosphorylation	9	0.0321394	0.00220303	PRKCA, PDPK1, NLK, HIPK3, TGFBR1, MAP2, TGFBR2, MAPK8, MTOR	1968	18	13528	3.43699	0.999892	0.270156	4.03034
GOTERM_BP_FAT	GO:0045185~maintenance of protein location	16	0.0571367	0.00248822	MDFI, KDELR2, TLN2, YWHAB, G3BP2, MXI1, FLNB, FLNA, EZR, ANK3, SEH1L, DMD, FGFR1OP, TMSB4X, SUPT7L, NR5A1	1968	48	13528	2.29133	0.999967	0.290989	4.5407
GOTERM_BP_FAT	GO:0014075~response to amine stimulus	14	0.0499946	0.00250773	LYN, MSH2, GRIN2A, NR4A2, ITGA2, CPS1, HPRT1, TIMP3, SLC1A2, SLC18A2, PEMT, ADRA1B, PPP3CA, MTOR	1968	39	13528	2.46758	0.999969	0.284951	4.57553
GOTERM_BP_FAT	GO:0001568~blood vessel development	53	0.189265	0.00275555	WASF2, EDN1, NAA15, FOXO1, ENPEP, GJA5, TGFB2, EDNRA, ARHGAP22, S1PR1, CD44, MKL2, NOS2, FGF1, SGPL1, APOLD1, MYH9, NCL, PROX1, THY1, PROK2, CRKL, HIF1A, ZMIZ1, COL1A2, AAMP, ZFPM2, EMCN, COL3A1, TCF7L2, ANGPTL6, AGGF1, PKD1, PLXND1, EGF, THBS1, NKX2-5, PPAP2B, RASA1, B4GALT1, VHL, TGFBR1, TGFBR2, NF1, TMPRSS6, ANXA2, DLX3, GPI, PKNOX1, MEOX2, JMJD6, ADRA1B, POFUT1	1968	245	13528	1.48703	0.999989	0.300282	5.01678
GOTERM_BP_FAT	GO:0001944~vasculature development	54	0.192836	0.00283101	WASF2, EDN1, NAA15, FOXO1, ENPEP, GJA5, TGFB2, EDNRA, ARHGAP22, S1PR1, CD44, MKL2, NOS2, FGF1, SGPL1, PDPN, APOLD1, MYH9, NCL, PROX1, THY1, PROK2, CRKL, HIF1A, ZMIZ1, COL1A2, AAMP, ZFPM2, EMCN, COL3A1, TCF7L2, ANGPTL6, AGGF1, PKD1, PLXND1, EGF, THBS1, NKX2-5, PPAP2B, RASA1, B4GALT1, VHL, TGFBR1, NF1, TGFBR2, TMPRSS6, ANXA2, DLX3, GPI, PKNOX1, MEOX2, JMJD6, ADRA1B, POFUT1	1968	251	13528	1.47887	0.999992	0.299354	5.15074
GOTERM_BP_FAT	GO:0032012~regulation of ARF protein signal transduction	15	0.0535657	0.0028435	ARFGAP1, CYTH1, KIAA1244, PSD3, CYTH4, ASAP1, ARFGEF1, ADAP1, SMAP2, ACAP3, GBF1, ACAP2, IQSEC3, AGAP1, ARAP2	1968	44	13528	2.3434	0.999992	0.293064	5.17291
GOTERM_BP_FAT	GO:0000165~MAPKKK cascade	42	0.149984	0.00297811	NRTN, FGFR3, ZAK, NDST1, PTPLAD1, CD74, IL31RA, ERCC6, MAP3K4, MAP3K3, MAP3K2, MDFIC, MAP3K1, CHRNA7, PRKAA1, SPRED1, THBS1, EGF, RAPGEF2, SYK, MDFI, PRKCA, MADD, TGFBR1, MAP2K3, NF1, TAOK3, BIRC7, DUSP22, MAPK10, MAP4K3, PROK2, CRKL, DOK5, RGS4, GHRL, MAPK9, MAPK8, PPM1L, DUSP8, MAP3K13, F2R	1968	184	13528	1.56906	0.999996	0.297338	5.4114
GOTERM_BP_FAT	GO:0006633~fatty acid biosynthetic process	22	0.078563	0.0036409	TBXAS1, ALOXE3, FA2H, OLAH, SCD, EDN2, RNPEPL1, EDN1, PTGS1, FADS2, CD74, ELOVL1, FAR1, PECR, MLYCD, ALOX5AP, CH25H, PRKAA1, ELOVL6, LIPC, ACSL3, SYK	1968	79	13528	1.91427	1	0.34267	6.57743
GOTERM_BP_FAT	GO:0016265~death	132	0.471378	0.00387361	MEF2C, ZAK, TBP, FOXO3, ITSN1, SHF, TGFB2, SMNDC1, G2E3, UNC5B, TIAM1, UNC5A, TARDBP, UNC5D, DAP, API5, CUL1, NET1, BCL10, SGPL1, MAGI3, OPA1, BCL2L14, MADD, FAM82A2, FA2H, SCN2A, FADD, LIG4, BCL2L13, STK4, WDR92, MAPK8, TNFAIP3, EIF2AK3, NGF, TRAF2, PACS2, MCL1, MMD, AKAP13, ITGB2, BCL2L1, KRT20, STK17A, SYCP2, ECE1, DIABLO, TRAF4, AXIN1, CFLAR, MLL, TP53BP2, HTT, KLF11, NR4A2, GARS, RYBP, DUSP2…	1968	724	13528	1.25327	1	0.352329	6.9836
GOTERM_BP_FAT	GO:0016053~organic acid biosynthetic process	36	0.128558	0.00461611	BCAT1, KYNU, ALOXE3, HSD3B7, OLAH, GLUD1, EDN2, ABHD5, RNPEPL1, EDN1, PTGS1, UGDH, CD74, ELOVL1, FAR1, PECR, CH25H, ALOX5AP, PRKAA1, ENOPH1, ELOVL6, SUCLA2, ACSL3, SYK, AGPAT1, TBXAS1, HTT, FA2H, SCD, FADS2, GLUL, CTH, DHFR, MLYCD, LIPC, PSAT1	1968	155	13528	1.59654	1	0.396011	8.26838
GOTERM_BP_FAT	GO:0046394~carboxylic acid biosynthetic process	36	0.128558	0.00461611	BCAT1, KYNU, ALOXE3, HSD3B7, OLAH, GLUD1, EDN2, ABHD5, RNPEPL1, EDN1, PTGS1, UGDH, CD74, ELOVL1, FAR1, PECR, CH25H, ALOX5AP, PRKAA1, ENOPH1, ELOVL6, SUCLA2, ACSL3, SYK, AGPAT1, TBXAS1, HTT, FA2H, SCD, FADS2, GLUL, CTH, DHFR, MLYCD, LIPC, PSAT1	1968	155	13528	1.59654	1	0.396011	8.26838
GOTERM_BP_FAT	GO:0043632~modification-dependent macromolecule catabolic process	107	0.382102	0.00468089	BTRC, VPRBP, CDC16, MYLIP, KLHL3, ZNRF2, LNX1, CUL3, G2E3, FBXO28, FBXO22, CUL1, DTL, SOCS6, SKP2, SOCS4, DCUN1D1, UHRF2, UBR5, TRIM32, ASB1, FBXL4, ANAPC7, TNFAIP3, ASB6, FBXO11, FBXO40, CDC34, ARIH1, ARIH2, FBXW8, FBXW5, OTUD7B, OTUD7A, FBXW2, FBXO41, FBXO9, SPOP, HECTD1, SHPRH, ATE1, RNF8, FBXO39, URM1, RNF6, RNF7, RNF2, FBXO30, FBXO32, FBXO33, KIAA0368, UBE2G2, RLIM, SENP7, MGRN1, MTBP, USP12…	1968	574	13528	1.28139	1	0.392365	8.37967
GOTERM_BP_FAT	GO:0019941~modification-dependent protein catabolic process	107	0.382102	0.00468089	BTRC, VPRBP, CDC16, MYLIP, KLHL3, ZNRF2, LNX1, CUL3, G2E3, FBXO28, FBXO22, CUL1, DTL, SOCS6, SKP2, SOCS4, DCUN1D1, UHRF2, UBR5, TRIM32, ASB1, FBXL4, ANAPC7, TNFAIP3, ASB6, FBXO11, FBXO40, CDC34, ARIH1, ARIH2, FBXW8, FBXW5, OTUD7B, OTUD7A, FBXW2, FBXO41, FBXO9, SPOP, HECTD1, SHPRH, ATE1, RNF8, FBXO39, URM1, RNF6, RNF7, RNF2, FBXO30, FBXO32, FBXO33, KIAA0368, UBE2G2, RLIM, SENP7, MGRN1, MTBP, USP12…	1968	574	13528	1.28139	1	0.392365	8.37967
GOTERM_BP_FAT	GO:0051603~proteolysis involved in cellular protein catabolic process	111	0.396386	0.0050601	BTRC, IDE, VPRBP, CDC16, MYLIP, KLHL3, ZNRF2, LNX1, CUL3, G2E3, FBXO28, FBXO22, CUL1, DTL, SOCS6, SKP2, SOCS4, MYH9, DCUN1D1, UHRF2, BACE2, UBR5, BACE1, TRIM32, ASB1, FBXL4, ANAPC7, TNFAIP3, ASB6, FBXO11, FBXO40, CDC34, ARIH1, ARIH2, FBXW8, FBXW5, OTUD7B, OTUD7A, FBXW2, FBXO41, FBXO9, SPOP, HECTD1, SHPRH, ATE1, RNF8, FBXO39, URM1, RNF6, RNF7, RNF2, FBXO30, FBXO32, FBXO33, KIAA0368, UBE2G2, RLIM, …	1968	600	13528	1.27169	1	0.408549	9.0286
GOTERM_BP_FAT	GO:0008219~cell death	130	0.464236	0.00548662	MEF2C, ZAK, TBP, FOXO3, ITSN1, SHF, TGFB2, SMNDC1, G2E3, UNC5B, TIAM1, UNC5A, TARDBP, UNC5D, DAP, API5, CUL1, NET1, BCL10, SGPL1, MAGI3, OPA1, BCL2L14, MADD, FAM82A2, FA2H, SCN2A, FADD, LIG4, BCL2L13, STK4, WDR92, MAPK8, TNFAIP3, EIF2AK3, NGF, TRAF2, PACS2, MCL1, MMD, AKAP13, ITGB2, BCL2L1, KRT20, STK17A, SYCP2, ECE1, DIABLO, TRAF4, AXIN1, CFLAR, MLL, TP53BP2, HTT, KLF11, GARS, RYBP, DUSP22, TRIO…	1968	719	13528	1.24286	1	0.426314	9.75328
GOTERM_BP_FAT	GO:0030199~collagen fibril organization	11	0.0392815	0.00588549	COL14A1, ADAMTS14, TGFBR1, NF1, COL3A1, COL1A2, COL2A1, COL5A2, DPT, TGFB2, ANXA2	1968	29	13528	2.60737	1	0.441218	10.426
GOTERM_BP_FAT	GO:0016567~protein ubiquitination	29	0.10356	0.00589032	UBE3A, PPIL2, CDC34, UBE3C, MYLIP, CBX8, LNX1, G2E3, MAP3K1, FBXW11, FBXO9, VCPIP1, HECTD1, RNF144B, FBXL21, VHL, UBE4B, CBL, UBE2H, RNF8, SUZ12, UHRF2, GSPT1, RNF2, TRIM32, CAND1, SIAH2, BARD1, FBXO11	1968	119	13528	1.67517	1	0.433868	10.4342
GOTERM_BP_FAT	GO:0044257~cellular protein catabolic process	111	0.396386	0.00590533	BTRC, IDE, VPRBP, CDC16, MYLIP, KLHL3, ZNRF2, LNX1, CUL3, G2E3, FBXO28, FBXO22, CUL1, DTL, SOCS6, SKP2, SOCS4, MYH9, DCUN1D1, UHRF2, BACE2, UBR5, BACE1, TRIM32, ASB1, FBXL4, ANAPC7, TNFAIP3, ASB6, FBXO11, FBXO40, CDC34, ARIH1, ARIH2, FBXW8, FBXW5, OTUD7B, OTUD7A, FBXW2, FBXO41, FBXO9, SPOP, HECTD1, SHPRH, ATE1, RNF8, FBXO39, URM1, RNF6, RNF7, RNF2, FBXO30, FBXO32, FBXO33, KIAA0368, UBE2G2, RLIM, …	1968	603	13528	1.26536	1	0.427315	10.4594
GOTERM_BP_FAT	GO:0007050~cell cycle arrest	26	0.0928472	0.005908	ZAK, TCF7L2, MLF1, TGFB2, SESN3, CUL3, MLL5, CDC123, MTBP, PKD2, PKD1, THBS1, CUL1, KAT2B, MSH2, WDR6, RB1, GAS7, VASH1, JMY, MFN2, EIF4G2, APBB2, DST, TP53INP1, BARD1	1968	103	13528	1.73518	1	0.42032	10.4639
GOTERM_BP_FAT	GO:0030036~actin cytoskeleton organization	48	0.17141	0.00636375	PDGFB, CNN3, PREX1, MRAS, CAPZA2, WASF1, SSH2, WASF2, PRKG1, DAAM2, CORO2B, CDC42, PDPK1, PFN2, EZR, SORBS1, PACSIN2, GRID2IP, PAFAH1B1, FGD5, FGD6, RHOF, INF2, FMNL2, TRPM7, NF1, ARFIP2, RICTOR, MYH9, PROX1, FLNB, GAS7, FLNA, ARHGAP26, ELMO1, EPB41L3, NCK2, NRAS, PPP1R9A, SCIN, CDC42BPA, GHRL, TMSB4X, WASL, ABL2, DST, ADD1, MYH10	1968	226	13528	1.45996	1	0.43713	11.2265
GOTERM_BP_FAT	GO:0006605~protein targeting	46	0.164268	0.0066327	PACS1, BID, XPO1, GRPEL2, YWHAZ, XPO5, MTX3, TIMM17A, HPS4, POLA2, SEC62, TGFB2, SSR1, NUP214, PEX1, SRPR, AP3M1, TRAK1, PEX14, PEX13, PPP3CA, TNPO1, KIF13B, HTT, YWHAB, STRADA, TIMM8A, MFN2, PRICKLE1, ERBB2IP, TOMM70A, IPO7, TRPS1, TSC2, PEX26, YWHAQ, TOMM20, SPTBN1, AKAP6, KPNA5, NUTF2, KPNA4, KPNA2, KPNA1, F2R, SSR3	1968	215	13528	1.47071	1	0.443634	11.6736
GOTERM_BP_FAT	GO:0044087~regulation of cellular component biogenesis	33	0.117845	0.00675915	CAV2, ACTR3B, CAPZA2, TACR1, EDN1, KIT, LATS1, WNT2, CDC42, S1PR1, MAP3K1, PRKAA1, AGRN, CDC42EP4, THBS1, NKX2-5, RASA1, SYNPO, TERF1, PRKCA, TGFBR1, RICTOR, PROX1, NCK2, TPPP, TSC2, SCIN, GHRL, SPTBN1, TMSB4X, CAND1, MTOR, ADD1	1968	142	13528	1.59748	1	0.442948	11.8831
GOTERM_BP_FAT	GO:0051651~maintenance of location in cell	15	0.0535657	0.00679597	MDFI, KDELR2, TLN2, YWHAB, G3BP2, MXI1, FLNB, FLNA, EZR, ANK3, SEH1L, DMD, FGFR1OP, SUPT7L, NR5A1	1968	48	13528	2.14812	1	0.43802	11.944
GOTERM_BP_FAT	GO:0010243~response to organic nitrogen	18	0.0642788	0.00716754	LYN, SLC6A1, MSH2, PTGS1, NR4A2, GRIN2A, ITGA2, BCL2L1, HPRT1, CPS1, TIMP3, SLC1A2, BTG2, ADRA1B, SLC18A2, PEMT, MTOR, PPP3CA	1968	63	13528	1.964	1	0.448853	12.5564
GOTERM_BP_FAT	GO:0007010~cytoskeleton organization	83	0.296397	0.00750382	NEURL, MAEA, PDGFB, TLN2, PREX1, CAPZA2, WASF1, WASF2, PRKG1, TTL, WNT2, KIF2B, CDC42, PDPK1, PACSIN1, CEP250, PACSIN2, SEH1L, ANK3, RHOF, FMNL2, TRPM7, MYH9, PALLD, PROX1, FLNB, FLNA, ARHGAP26, ELMO1, THY1, EPB41L3, SS18, NCK2, NDEL1, TPPP, FGFR1OP, SCIN, GHRL, SGCD, TMSB4X, STMN1, WASL, DST, SGCB, ADD1, SGCZ, CAV2, ABLIM2, CNN3, ABLIM3, MRAS, SSH2, KRT20, DAAM2, CORO2B, TUBGCP4, PFN2, EZR, SORB…	1968	436	13528	1.30858	1	0.457506	13.1073
GOTERM_BP_FAT	GO:0032446~protein modification by small protein conjugation	31	0.110702	0.00754125	UBE3A, PPIL2, CDC34, MYLIP, UBE3C, CBX8, SENP7, LNX1, G2E3, MAP3K1, FBXW11, FBXO9, VCPIP1, HECTD1, RNF144B, FBXL21, VHL, UBE4B, CBL, UBE2H, RNF8, SUZ12, UHRF2, RNF7, GSPT1, RNF2, TRIM32, CAND1, SIAH2, BARD1, FBXO11	1968	132	13528	1.61434	1	0.452734	13.1684
GOTERM_BP_FAT	GO:0043065~positive regulation of apoptosis	82	0.292826	0.00754558	ZAK, PREX1, ZMAT3, NELL1, TUBB2C, BNIP3, RPS27L, FOXO3, ITSN1, MCF2L, SMNDC1, TGFB2, CUL3, NOD1, CD44, TIAM1, AEN, RARB, DAP, CUL1, NET1, IP6K2, ARHGEF4, PRKCA, ARHGEF3, BCL10, AIFM3, PTPRF, AIFM1, GRIN2A, SKP2, FADD, DAPK2, ARHGEF12, BCL2L13, STK4, JMY, BNIP1, SCIN, NAIF1, MAPK9, MAPK8, DCUN1D3, NGF, BID, TRAF2, ING3, PPP3R1, AKAP13, BCL2L1, STK17A, FEM1B, TIMP3, SERINC3, VDR, ERCC6, ALDH1A3, MA…	1968	430	13528	1.31085	1	0.446663	13.1754
GOTERM_BP_FAT	GO:0006487~protein amino acid N-linked glycosylation	14	0.0499946	0.00796025	B4GALT1, MGAT4A, GYPC, LIPA, MAN1A2, KEL, ALG2, MAN1C1, MGAT2, MAN2A1, MGAT3, POMGNT1, MAGT1, MGAT5	1968	44	13528	2.18718	1	0.458209	13.8496
GOTERM_BP_FAT	GO:0030163~protein catabolic process	113	0.403528	0.00822634	BTRC, IDE, VPRBP, CDC16, MYLIP, KLHL3, ZNRF2, LNX1, CUL3, G2E3, FBXO28, FBXO22, CUL1, DTL, SOCS6, SKP2, SOCS4, MYH9, DCUN1D1, UHRF2, BACE2, UBR5, BACE1, TRIM32, ASB1, FBXL4, ANAPC7, TNFAIP3, ASB6, FBXO11, FBXO40, CDC34, ARIH1, ARIH2, FBXW8, FBXW5, OTUD7B, OTUD7A, FBXW2, FBXO41, FBXO9, AXIN1, SPOP, HECTD1, SHPRH, ATE1, RNF8, FBXO39, URM1, RNF6, RNF7, RNF2, FBXO30, FBXO32, FBXO33, MTOR, KIAA0368, U…	1968	622	13528	1.24881	1	0.463093	14.2796
GOTERM_BP_FAT	GO:0051235~maintenance of location	18	0.0642788	0.00846922	MDFI, KDELR2, TLN2, YWHAB, G3BP2, MXI1, FLNB, FLNA, HSP90B1, EZR, ANK3, SEH1L, DMD, FGFR1OP, TMSB4X, SUPT7L, ATP7B, NR5A1	1968	64	13528	1.93331	1	0.466841	14.6703
GOTERM_BP_FAT	GO:0007254~JNK cascade	17	0.0607078	0.00849901	MDFI, ZAK, PTPLAD1, TAOK3, BIRC7, MAPK10, MAP4K3, ERCC6, CRKL, MAP3K4, MAP3K2, MDFIC, MAP3K1, MAPK9, MAPK8, MAP3K13, SYK	1968	59	13528	1.98064	1	0.462101	14.7181
GOTERM_BP_FAT	GO:0043068~positive regulation of programmed cell death	82	0.292826	0.00895311	ZAK, PREX1, ZMAT3, NELL1, TUBB2C, BNIP3, RPS27L, FOXO3, ITSN1, MCF2L, SMNDC1, TGFB2, CUL3, NOD1, CD44, TIAM1, AEN, RARB, DAP, CUL1, NET1, IP6K2, ARHGEF4, PRKCA, ARHGEF3, BCL10, AIFM3, PTPRF, AIFM1, GRIN2A, SKP2, FADD, DAPK2, ARHGEF12, BCL2L13, STK4, JMY, BNIP1, SCIN, NAIF1, MAPK9, MAPK8, DCUN1D3, NGF, BID, TRAF2, ING3, PPP3R1, AKAP13, BCL2L1, STK17A, FEM1B, TIMP3, SERINC3, VDR, ERCC6, ALDH1A3, MA…	1968	433	13528	1.30177	1	0.473814	15.4438
GOTERM_BP_FAT	GO:0046777~protein amino acid autophosphorylation	22	0.078563	0.00897008	CAV2, TRPM7, NLK, CAMK2G, TGFBR1, TAOK3, SMG1, KIT, STK4, CDKL5, WNT2, VRK2, MAP3K3, ULK1, MAP3K1, MAPK15, LMTK2, PDGFRB, MTOR, EIF2AK3, MAP3K13, SYK	1968	85	13528	1.77915	1	0.468695	15.4708
GOTERM_BP_FAT	GO:0030201~heparan sulfate proteoglycan metabolic process	7	0.0249973	0.009868	NDST1, SULF2, NDST2, SULF1, LIPC, GLCE, HS2ST1	1968	14	13528	3.43699	1	0.495627	16.888
GOTERM_BP_FAT	GO:0006650~glycerophospholipid metabolic process	28	0.0999893	0.00991515	IMPA1, ABHD5, AGPAT6, SERINC5, PIGM, PIKFYVE, PIK3C3, PEMT, ETNK1, ETNK2, PAFAH1B1, PCYT1B, PIK3R1, PIGA, IP6K2, AGPAT1, PLA2G15, PGAP1, PIGV, PIK3CD, ADNP, SMG1, CHPT1, SACM1L, PITPNM3, DPM2, PIP4K2A, LIPC	1968	118	13528	1.63111	1	0.491582	16.9618
GOTERM_BP_FAT	GO:0010942~positive regulation of cell death	82	0.292826	0.0100739	ZAK, PREX1, ZMAT3, NELL1, TUBB2C, BNIP3, RPS27L, FOXO3, ITSN1, MCF2L, SMNDC1, TGFB2, CUL3, NOD1, CD44, TIAM1, AEN, RARB, DAP, CUL1, NET1, IP6K2, ARHGEF4, PRKCA, ARHGEF3, BCL10, AIFM3, PTPRF, AIFM1, GRIN2A, SKP2, FADD, DAPK2, ARHGEF12, BCL2L13, STK4, JMY, BNIP1, SCIN, NAIF1, MAPK9, MAPK8, DCUN1D3, NGF, BID, TRAF2, ING3, PPP3R1, AKAP13, BCL2L1, STK17A, FEM1B, TIMP3, SERINC3, VDR, ERCC6, ALDH1A3, MA…	1968	435	13528	1.29579	1	0.491481	17.2098
GOTERM_BP_FAT	GO:0007185~transmembrane receptor protein tyrosine phosphatase signaling pathway	5	0.0178552	0.0107978	PTPRD, PTPRE, PTPRF, TRIO, PTPRU	1968	7	13528	4.90999	1	0.510121	18.3317
GOTERM_BP_FAT	GO:0006089~lactate metabolic process	4	0.0142842	0.0109428	LDHB, HIF1A, HTT, PFKFB2	1968	4	13528	6.87398	1	0.509306	18.5548
GOTERM_BP_FAT	GO:0006821~chloride transport	17	0.0607078	0.011847	GABRG1, CAV2, CLCN3, GABRA1, SLC12A5, GLRA2, CLIC2, WNT2, SLC4A10, BEST1, NMUR1, SLC26A7, CLIC5, SLC26A9, CLCN6, CLCN7, CLCN4	1968	61	13528	1.9157	1	0.531984	19.9325
GOTERM_BP_FAT	GO:0008277~regulation of G-protein coupled receptor protein signaling pathway	15	0.0535657	0.0119661	CAV2, EDN1, RGS16, RGS14, RGS11, ECE1, RGS12, RGS4, RGS5, TMOD2, GRK6, RGS6, RGS9, GRK5, RAMP1	1968	51	13528	2.02176	1	0.530134	20.1122
GOTERM_BP_FAT	GO:0007264~small GTPase mediated signal transduction	60	0.214263	0.0120814	RAB9A, WASF2, RASGEF1B, ITSN1, RAB1A, CDC42, TIAM1, RASL10B, RALB, RAPGEF5, SHC3, RAPGEF2, AGAP1, RHOF, SAR1A, ARL5B, SHC2, RAB21, RHOG, ARHGEF3, RAB39B, RREB1, RAB4A, G3BP2, ELMO1, FARP2, ARHGAP31, CRKL, GNB1, KRIT1, COL1A2, RAB14, RAB5A, SIAH2, RAB10, KSR1, NKIRAS2, NGF, RAB3B, RALGPS1, PTPLAD1, MRAS, RHOBTB1, CDC42EP4, PDK1, RAB8A, NF1, YWHAB, ARFIP2, RAB7L1, RAB33B, NRAS, ULK1, ARF4, RAB22A, …	1968	305	13528	1.35226	1	0.528225	20.2861
GOTERM_BP_FAT	GO:0017038~protein import	30	0.107131	0.0122727	BID, GRPEL2, XPO1, YWHAZ, MTX3, TIMM17A, POLA2, TGFB2, PEX1, PEX14, PEX13, PPP3CA, TNPO1, HTT, TIMM8A, MFN2, PRICKLE1, TOMM70A, IPO7, TRPS1, TSC2, PEX26, TOMM20, SPTBN1, NUTF2, KPNA5, KPNA4, KPNA2, KPNA1, F2R	1968	131	13528	1.57419	1	0.528575	20.5735
GOTERM_BP_FAT	GO:0006325~chromatin organization	72	0.257115	0.0125152	KDM6A, RSF1, HP1BP3, ARID4B, INO80, BNIP3, CBX3, CTCF, CBX2, CBX8, CBX7, EPC1, MLL5, BRPF3, RTF1, SMARCD1, H2AFZ, TLK1, MYST2, SATB1, RBBP4, BRCC3, C11ORF30, HMG20A, ARID1A, RB1, HDAC11, RBBP7, HMGA1, SUZ12, EYA3, CHRAC1, EYA4, SMARCE1, ASH1L, PRDM5, NSD1, SUDS3, SUV420H1, SUPT6H, SMARCAD1, ING3, SOX6, ARID2, CHD9, CDYL2, CHD2, SUPT7L, DNMT3B, CHD5, CHD4, TERF1, SETDB1, CSRP2BP, KAT2B, SHPRH, MLL…	1968	378	13528	1.30933	1	0.530382	20.9364
GOTERM_BP_FAT	GO:0001936~regulation of endothelial cell proliferation	11	0.0392815	0.0125822	WNT2, CAV2, HIF1A, PDGFB, AGGF1, NF1, GHRL, MTOR, THBS1, VASH2, VASH1	1968	32	13528	2.36293	1	0.527183	21.0364
GOTERM_BP_FAT	GO:0030198~extracellular matrix organization	25	0.0892761	0.0130427	MPZL3, ADAMTS14, COL3A1, COL2A1, TGFB2, SERAC1, SMOC1, TNR, COL6A2, VWA1, COL8A2, DPT, B4GALT1, RXFP1, VHL, TGFBR1, NF1, TMPRSS6, COL5A2, COL4A6, ANXA2, COL14A1, KAZALD1, COL1A2, APBB2	1968	104	13528	1.6524	1	0.534993	21.7204
GOTERM_BP_FAT	GO:0030029~actin filament-based process	49	0.174981	0.0131911	MYO5A, PDGFB, CNN3, PREX1, MRAS, CAPZA2, WASF1, SSH2, WASF2, PRKG1, DAAM2, CORO2B, CDC42, PDPK1, PFN2, EZR, SORBS1, PACSIN2, GRID2IP, PAFAH1B1, FGD5, FGD6, RHOF, INF2, FMNL2, TRPM7, NF1, ARFIP2, RICTOR, MYH9, PROX1, FLNB, GAS7, FLNA, ARHGAP26, ELMO1, EPB41L3, NCK2, NRAS, PPP1R9A, SCIN, CDC42BPA, GHRL, TMSB4X, WASL, ABL2, DST, ADD1, MYH10	1968	241	13528	1.39761	1	0.534069	21.9397
GOTERM_BP_FAT	GO:0035023~regulation of Rho protein signal transduction	24	0.0857051	0.0137366	ARHGEF4, ARHGEF3, PREX1, AKAP13, TRIO, RICTOR, ITSN1, ARHGEF12, FARP1, ARHGEF10, MCF2L, FARP2, PLEKHG4, PLEKHG1, NDEL1, GMIP, PLEKHG7, TIAM1, PAFAH1B1, MTOR, FGD5, SPATA13, FGD6, NET1	1968	99	13528	1.66642	1	0.543709	22.7408
GOTERM_BP_FAT	GO:0051276~chromosome organization	89	0.317823	0.0145811	KDM6A, RSF1, HP1BP3, ARID4B, INO80, BNIP3, CBX3, CTCF, CBX2, TERF2IP, CBX8, LATS1, CBX7, EPC1, MLL5, BRPF3, SEH1L, RTF1, SMARCD1, H2AFZ, STAG3, TLK1, MYST2, RTEL1, SATB1, RBBP4, BRCC3, C11ORF30, AIFM1, HMG20A, ARID1A, RB1, HDAC11, LIG4, RBBP7, HMGA1, SUZ12, DCLRE1C, EYA3, CHRAC1, EYA4, SMARCE1, RFC1, PRDM5, ASH1L, NSD1, SUDS3, SUV420H1, SUPT6H, SMARCAD1, ING3, SOX6, SYCP2, ARID2, POT1, CHD9, NCAP…	1968	485	13528	1.26141	1	0.560429	23.9654
GOTERM_BP_FAT	GO:0031098~stress-activated protein kinase signaling pathway	17	0.0607078	0.0161512	MDFI, ZAK, PTPLAD1, TAOK3, BIRC7, MAPK10, MAP4K3, ERCC6, CRKL, MAP3K4, MAP3K2, MDFIC, MAP3K1, MAPK9, MAPK8, MAP3K13, SYK	1968	63	13528	1.85488	1	0.593041	26.1937
GOTERM_BP_FAT	GO:0044265~cellular macromolecule catabolic process	127	0.453523	0.0164789	BTRC, IDE, VPRBP, MYLIP, CDC16, KLHL3, ZNRF2, LNX1, CUL3, G2E3, FBXO28, FBXO22, CUL1, PAN3, DTL, SOCS6, SKP2, SOCS4, MYH9, DCUN1D1, UHRF2, BACE2, UBR5, BACE1, TRIM32, ASB1, FBXL4, ANAPC7, TNFAIP3, ASB6, FBXO11, FBXO40, CDC34, LIN28B, ARIH1, ARIH2, FBXW8, FBXW5, OTUD7B, OTUD7A, FBXW2, FBXO41, FBXO9, HECTD1, SPOP, SHPRH, SMG7, SMG1, ATE1, RNF8, UPF3A, FBXO39, URM1, RNF6, RNF7, RNF2, DCP1A, FBXO30, …	1968	725	13528	1.20413	1	0.595605	26.6508
GOTERM_BP_FAT	GO:0006730~one-carbon metabolic process	26	0.0928472	0.0172673	RAB3B, HSD3B7, CA5B, CTCF, MTHFD1L, MTHFD2, MLL5, GATAD2A, TFB2M, DNMT3B, MLL, ETF1, SUV39H2, SUZ12, DHFR, GSPT1, BTG2, JMJD6, BTG1, CA7, WHSC1L1, PRDM5, AHCYL1, KDM4A, NSD1, SUV420H1	1968	112	13528	1.59575	1	0.608093	27.7399
GOTERM_BP_FAT	GO:0070302~regulation of stress-activated protein kinase signaling pathway	18	0.0642788	0.0180603	MDFI, ZAK, LYN, PTPLAD1, EDN1, TAOK3, BIRC7, DUSP22, TGFB2, ERCC6, NOD1, MDFIC, MAP3K2, HIPK3, MAP3K1, NCOR1, SYK, AXIN1	1968	69	13528	1.79321	1	0.619998	28.8198
GOTERM_BP_FAT	GO:0043414~biopolymer methylation	18	0.0642788	0.0180603	RAB3B, MLL, HSD3B7, CTCF, ETF1, SUV39H2, SUZ12, MLL5, BTG2, GSPT1, BTG1, WHSC1L1, PRDM5, GATAD2A, TFB2M, NSD1, DNMT3B, SUV420H1	1968	69	13528	1.79321	1	0.619998	28.8198
GOTERM_BP_FAT	GO:0007016~cytoskeletal anchoring at plasma membrane	5	0.0178552	0.0191297	EZR, TLN2, ANK3, DMD, FLNB	1968	8	13528	4.29624	1	0.636672	30.252
GOTERM_BP_FAT	GO:0006479~protein amino acid methylation	12	0.0428526	0.0200516	SUZ12, RAB3B, MLL5, BTG2, GSPT1, BTG1, WHSC1L1, PRDM5, ETF1, NSD1, SUV420H1, SUV39H2	1968	39	13528	2.11507	1	0.649525	31.4646
GOTERM_BP_FAT	GO:0008213~protein amino acid alkylation	12	0.0428526	0.0200516	SUZ12, RAB3B, MLL5, BTG2, GSPT1, BTG1, WHSC1L1, PRDM5, ETF1, NSD1, SUV420H1, SUV39H2	1968	39	13528	2.11507	1	0.649525	31.4646
GOTERM_BP_FAT	GO:0007029~endoplasmic reticulum organization	6	0.0214263	0.0210383	CAV2, ATL2, BNIP1, HTT, COL4A3BP, EIF2AK3	1968	12	13528	3.43699	1	0.662782	32.7405
GOTERM_BP_FAT	GO:0080135~regulation of cellular response to stress	24	0.0857051	0.0216465	MDFI, BRCC3, ZAK, LYN, PTPLAD1, TAOK3, EDN1, BIRC7, DUSP22, TGFB2, RNF8, EYA3, ERCC6, NOD1, NDEL1, MDFIC, MAP3K2, HIPK3, MAP3K1, MTOR, NCOR1, RTEL1, AXIN1, SYK	1968	103	13528	1.6017	1	0.668839	33.5156
GOTERM_BP_FAT	GO:0006928~cell motion	86	0.30711	0.0221256	SLC22A16, CTHRC1, NEURL, NRTN, PDGFB, IL16, PLXNA2, EDN2, CAPZA2, WASF1, TUBB2C, WASF2, MYLIP, ENPEP, PRKG1, GLI2, NR2E1, TGFB2, WNT2, EDNRB, UNC5B, CD44, ANK3, UNC5A, PEX2, SEMA3A, SYK, PRKCA, SGPL1, CCDC88A, MDGA1, EFNB1, EMX2, KIF5C, MYH9, ELMO1, TNS3, NCK2, TNS1, NDEL1, HIF1A, SERPINB5, BTG1, AAMP, PDGFRB, MAPK8, CNTN4, WASL, CAV2, ABI3, ITGA11, ASTN1, SPOCK1, ITGB2, KIT, TPM3, ALCAM, DNALI1,…	1968	475	13528	1.24455	1	0.672503	34.1203
GOTERM_BP_FAT	GO:0016192~vesicle-mediated transport	102	0.364247	0.0232782	NRBP1, AP1G1, TXLNA, ITSN1, MEGF10, RAB1A, PACSIN1, DAB2, GBF1, PACSIN2, SAR1A, SCAMP5, GOLT1B, RINT1, FNBP1L, LRP12, RAB14, VAMP4, TRAPPC4, VAMP2, ERC1, VAMP1, BIN1, TRAPPC3, ARFGAP1, PACS1, TMX1, CAV2, SNX2, SNX4, NAPB, PEX5L, ARFGEF1, RIMS3, STX19, STX17, SCARB1, OSBPL5, RAB8A, HTT, MRC2, TGFBR2, GARS, CORO1C, AKTIP, ULK1, CDC42SE2, ARF4, TSC2, CPNE3, CACNA1C, CLTCL1, MYH10, ATL2, WASF2, EPS15…	1968	576	13528	1.21727	1	0.686866	35.5537
GOTERM_BP_FAT	GO:0006260~DNA replication	39	0.139271	0.0237265	TMX1, PDGFB, CDC34, TERF2IP, POLA2, KIN, POT1, CCNE2, MCM9, TYMS, POLE3, NT5M, PRIM2, EGF, MYST2, FEN1, TERF1, POLK, GINS2, RBBP4, CCDC88A, DTL, GINS3, NOL8, RAD9B, PAPD5, LIG4, RBBP7, MCM4, HMGA1, MCM6, TNKS1BP1, CCDC111, RFC1, TOP3A, PTMS, TNFAIP1, MED1, DUT	1968	190	13528	1.41098	1	0.689581	36.1033
GOTERM_BP_FAT	GO:0018345~protein palmitoylation	4	0.0142842	0.0244016	ZDHHC15, ZDHHC2, ZDHHC1, ZDHHC17	1968	5	13528	5.49919	1	0.695639	36.9225
GOTERM_BP_FAT	GO:0006812~cation transport	98	0.349963	0.0256244	KCNJ16, SLC5A3, SLC8A3, SLC9A9, KCNC1, SLC22A16, SLC36A1, SLC9A7, SLC44A1, JPH2, SLC13A5, KCNAB2, ATP10D, KCNK13, HVCN1, KCNJ12, KCNK10, ATP2B1, KCNK9, SLC24A4, SLC24A3, NMUR1, ATP5S, KCNK5, SLC22A3, CHRNA7, SLC4A4, KCNQ1, KCNG4, KCNG1, TRPM3, TRPM7, SCN2A, MFI2, TMEM38A, GRIN2A, PRKCB, ATP6V1A, NNT, KCNT2, SLC41A2, SLC41A1, SLC30A10, TMCO3, SLC40A1, TNFAIP1, PANX1, SLC39A10, SLC38A7, CAMK2G, KCN…	1968	553	13528	1.21817	1	0.709328	38.3809
GOTERM_BP_FAT	GO:0016049~cell growth	16	0.0571367	0.0258012	FGFR3, PDGFB, FHL1, CCNG1, DDX5, CSRP2, VAT1, TGFB2, ATP6V0E2, ERBB2IP, ULK1, DGKD, WHSC1L1, ADRA1B, MTOR, EMP1	1968	61	13528	1.80301	1	0.707726	38.5892
GOTERM_BP_FAT	GO:0051174~regulation of phosphorus metabolic process	87	0.310681	0.026598	CCNT2, ADCY1, ADCY7, ZAK, PDGFB, EDN2, EDN1, LATS1, LATS2, IL31RA, TGFB2, CCNE2, EDNRA, CDC42, EDNRB, PDPK1, MAP3K4, CERKL, MDFIC, CHRNA7, PDGFD, PRKACB, SPRED1, SYK, PRKCA, BCL10, CCDC88A, LYN, LIMK2, CCDC88C, MADD, PKIB, RB1, THY1, PROK2, NCK2, CD80, HIPK3, ZFYVE28, GHRL, PDGFRB, MAP3K13, TRAF2, PTPLAD1, PFKFB2, ITGB2, KIT, CCNG1, FKBP1B, TRIB2, CD74, LIF, ERCC6, DGKE, DGKD, MAP3K2, MAP3K1, MLL…	1968	485	13528	1.23307	1	0.714727	39.5193
GOTERM_BP_FAT	GO:0019220~regulation of phosphate metabolic process	87	0.310681	0.026598	CCNT2, ADCY1, ADCY7, ZAK, PDGFB, EDN2, EDN1, LATS1, LATS2, IL31RA, TGFB2, CCNE2, EDNRA, CDC42, EDNRB, PDPK1, MAP3K4, CERKL, MDFIC, CHRNA7, PDGFD, PRKACB, SPRED1, SYK, PRKCA, BCL10, CCDC88A, LYN, LIMK2, CCDC88C, MADD, PKIB, RB1, THY1, PROK2, NCK2, CD80, HIPK3, ZFYVE28, GHRL, PDGFRB, MAP3K13, TRAF2, PTPLAD1, PFKFB2, ITGB2, KIT, CCNG1, FKBP1B, TRIB2, CD74, LIF, ERCC6, DGKE, DGKD, MAP3K2, MAP3K1, MLL…	1968	485	13528	1.23307	1	0.714727	39.5193
GOTERM_BP_FAT	GO:0007257~activation of JUN kinase activity	9	0.0321394	0.026986	MDFI, ERCC6, ZAK, MDFIC, MAP3K2, PTPLAD1, MAP3K1, BIRC7, SYK	1968	26	13528	2.37946	1	0.715982	39.9675
GOTERM_BP_FAT	GO:0042310~vasoconstriction	7	0.0249973	0.0276477	EDNRA, EDNRB, KEL, EDN2, EDN1, ADRA1B, ADRA1D	1968	17	13528	2.83046	1	0.720804	40.7244
GOTERM_BP_FAT	GO:0043524~negative regulation of neuron apoptosis	14	0.0499946	0.0276516	MSH2, WFS1, HTT, ADNP, NR4A2, LIG4, BCL2L1, ITSN1, FURIN, NRAS, PCSK6, RASA1, NGF, F2R	1968	51	13528	1.88698	1	0.716957	40.7289
GOTERM_BP_FAT	GO:0051336~regulation of hydrolase activity	63	0.224976	0.0279235	F2RL3, CASR, TACR1, EDN1, TGFB2, EDNRA, EDNRB, TBC1D15, SMAP2, S1PR1, NOD1, NMUR1, TBC1D13, AGAP1, PLCB2, TBC1D9B, AIFM3, BCL2L13, TBC1D22B, THY1, NDEL1, SGSM1, GNAQ, SGSM2, ACAP3, GNB1, ACAP2, EIF2AK3, TBC1D8B, ARFGAP1, RABGAP1, ABHD5, RABGAP1L, ASAP1, FKBP1B, POT1, AMPH, ADAP1, HCRTR2, HRH1, GMIP, TBC1D5, DIABLO, PAFAH1B1, FGD5, FGD6, TERF1, GNAT1, TBC1D2B, MSH2, NF1, ITGA2, RICTOR, STAT1, FURI…	1968	337	13528	1.28505	1	0.716639	41.0372
GOTERM_BP_FAT	GO:0030030~cell projection organization	68	0.242831	0.0281197	NEURL, NRTN, PDGFB, WASF2, DYNC2LI1, STRN, GLI2, PRKG1, NR2E1, CDC42, CD44, UNC5B, ANK3, UNC5A, SEMA3A, SS18L1, CDH23, PRKCA, C2CD3, CCDC88A, EFNB1, KIF5C, MYH9, NCK2, NDEL1, CLIC5, CC2D2A, GHRL, TRAPPC4, CNTN4, SLITRK6, DST, NGF, LPPR4, RTN4RL1, ITGB4, HPRT1, ALCAM, TNR, BCL11B, DMD, PAFAH1B1, FGD5, FGD6, RUNX3, DNM3, KLF7, RAB8A, RYK, CREB1, NFASC, ARFIP2, NR4A2, ALMS1, WWTR1, GAS7, SEMA6A, FEZ…	1968	368	13528	1.27019	1	0.715355	41.2588
GOTERM_BP_FAT	GO:0043062~extracellular structure organization	34	0.121416	0.0283877	MPZL3, ADAMTS14, TNC, GLRA2, UTRN, COL3A1, CACNB2, COL2A1, TGFB2, ANK3, TNR, SERAC1, SMOC1, COL6A2, AGRN, VWA1, COL8A2, DPT, B4GALT1, DNM3, RXFP1, VHL, TGFBR1, NF1, NFASC, COL5A2, TMPRSS6, COL4A6, ANXA2, COL14A1, KAZALD1, COL1A2, APBB2, F2R	1968	163	13528	1.43384	1	0.715012	41.5602
GOTERM_BP_FAT	GO:0051253~negative regulation of RNA metabolic process	67	0.23926	0.0285473	MEF2C, RSF1, FOXK1, NR6A1, ZNF639, CBX3, CBX2, CTCF, REST, GLI2, NR2E1, EPC1, ZNF148, RARB, SIK1, SATB1, CTBP1, SLA2, STRN3, ARID5A, LEF1, ZHX3, UBE2I, RB1, RBBP7, PROX1, CTNNBIP1, SUZ12, SMARCE1, ZFPM2, ST18, CUX2, LCOR, NSD1, ZMYND11, MTDH, TFCP2L1, SOX6, PRDM16, VDR, OVOL2, GATAD2A, PEX14, NKX2-5, DNMT3B, SIM2, DMBX1, MDFI, WDTC1, VHL, JARID2, KLF11, RYBP, SNAI2, WWTR1, FOXP2, SALL4, DR1, TRPS…	1968	362	13528	1.27226	1	0.7133	41.739
GOTERM_BP_FAT	GO:0045892~negative regulation of transcription, DNA-dependent	66	0.235689	0.0287901	MEF2C, RSF1, FOXK1, NR6A1, ZNF639, CBX3, CBX2, CTCF, REST, GLI2, NR2E1, EPC1, ZNF148, RARB, SIK1, SATB1, CTBP1, SLA2, STRN3, ARID5A, LEF1, ZHX3, UBE2I, RB1, RBBP7, PROX1, CTNNBIP1, SUZ12, SMARCE1, ZFPM2, ST18, CUX2, LCOR, NSD1, ZMYND11, MTDH, TFCP2L1, SOX6, PRDM16, VDR, OVOL2, GATAD2A, PEX14, NKX2-5, DNMT3B, SIM2, DMBX1, MDFI, WDTC1, VHL, JARID2, KLF11, RYBP, SNAI2, WWTR1, FOXP2, SALL4, DR1, TRPS…	1968	356	13528	1.27439	1	0.712666	42.01
GOTERM_BP_FAT	GO:0032956~regulation of actin cytoskeleton organization	21	0.074992	0.0288785	CCDC88A, ACTR3B, CAPZA2, TACR1, EDN1, RICTOR, PROX1, LATS1, NCK2, PFN2, S1PR1, NEB, MAP3K1, SCIN, TSC2, SPTBN1, TMSB4X, MTOR, RASA1, ADD1, SYNPO	1968	89	13528	1.62195	1	0.710103	42.1084
GOTERM_BP_FAT	GO:0051130~positive regulation of cellular component organization	37	0.132129	0.0292872	CAV2, TACR1, EDN1, KIT, POT1, TGFB2, WNT2, CDC42, PDPK1, SORBS1, TIAM1, MAP3K1, CDC42EP4, EGF, NKX2-5, DNMT3B, PIK3R1, TERF1, SYNPO, PRKCA, PTPRF, TGFBR1, PLXNB2, CBL, ITGA2, RICTOR, PROX1, LDLRAP1, TNKS2, NCK2, NDEL1, TPPP, GHRL, CAND1, MTOR, EIF5A2, NGF	1968	181	13528	1.40518	1	0.711578	42.5612
GOTERM_BP_FAT	GO:0033365~protein localization in organelle	31	0.110702	0.0294709	BID, PACS1, GRPEL2, XPO1, YWHAZ, MTX3, TIMM17A, POLA2, TGFB2, SRPR, PIKFYVE, SUPT7L, PPP3CA, TNPO1, HTT, TIMM8A, MFN2, PRICKLE1, TOMM70A, IPO7, TRPS1, TSC2, TOMM20, SPTBN1, NUTF2, KPNA5, KPNA4, KPNA2, KPNA1, NR5A1, F2R	1968	146	13528	1.45954	1	0.71025	42.7637
GOTERM_BP_FAT	GO:0048514~blood vessel morphogenesis	42	0.149984	0.0300461	EMCN, WASF2, EDN1, NAA15, ENPEP, TGFB2, EDNRA, ARHGAP22, ANGPTL6, S1PR1, AGGF1, NOS2, MKL2, EGF, FGF1, THBS1, PLXND1, NKX2-5, RASA1, B4GALT1, SGPL1, VHL, TGFBR1, NF1, TGFBR2, APOLD1, MYH9, PROX1, NCL, TMPRSS6, THY1, ANXA2, GPI, PROK2, HIF1A, PKNOX1, MEOX2, ZMIZ1, ADRA1B, AAMP, ZFPM2, POFUT1	1968	211	13528	1.36828	1	0.713718	43.3931
GOTERM_BP_FAT	GO:0031109~microtubule polymerization or depolymerization	6	0.0214263	0.0301751	WNT2, KIF2B, CAV2, TPPP, STMN1, CENPJ	1968	13	13528	3.17261	1	0.711746	43.5334
GOTERM_BP_FAT	GO:0032774~RNA biosynthetic process	56	0.199979	0.0309535	CCNT2, HLF, COPS2, RSF1, ELF5, LMO4, HOXD13, TBP, TMF1, FUBP1, GTF2E1, GTF2A1, MED26, TARDBP, PRIM2, RTF1, TFB2M, TBPL1, BRF1, RREB1, GTF2H4, MSC, HIF1A, TCFL5, MED17, ASH1L, MNT, NFE2L1, LCOR, MYNN, MED1, NMI, IVNS1ABP, TROVE2, ERCC6, ECD, GTF3C6, ETV1, MLLT1, HSF2BP, TRIP11, RUNX3, MLL, KLF13, TAF5, CREB1, KLF11, AFF4, STAT1, MSL3, CCDC111, TRPS1, NCOR1, FOXE3, PBX4, NR5A1	1968	296	13528	1.30048	1	0.717512	44.3727
GOTERM_BP_FAT	GO:0048666~neuron development	63	0.224976	0.0311381	NRTN, STRN, GLI2, PRKG1, NR2E1, TGFB2, CD44, UNC5B, ANK3, UNC5A, CNTNAP2, SEMA3A, SS18L1, CDH23, PRKCA, EFNB1, KIF5C, FARP2, THY1, NDEL1, GNAQ, CLIC5, GHRL, TRAPPC4, CNTN4, SLITRK6, DST, NGF, LPPR4, RTN4RL1, HPRT1, ALCAM, LIF, TNR, BCL11B, DMD, PAFAH1B1, AGRN, LHX8, RUNX3, GNAT1, KLF7, HTT, RYK, CREB1, NFASC, NTN4, NR4A2, ALMS1, EN1, GAS7, VSX1, FEZF2, SEMA6A, ULK1, ULK2, MAP2, APBB2, BMP7, PBX3,…	1968	339	13528	1.27747	1	0.716218	44.5701
GOTERM_BP_FAT	GO:0043405~regulation of MAP kinase activity	30	0.107131	0.0315292	ZAK, PDGFB, PTPLAD1, EDN1, KIT, TRIB2, CD74, ERCC6, MAP3K2, MDFIC, MAP3K1, CHRNA7, PRKAA1, SPRED1, THBS1, EGF, SYK, PRKCA, MDFI, MADD, MAP2K3, NF1, BIRC7, DUSP22, PROK2, HIPK3, RGS4, TSC2, GHRL, DUSP8	1968	141	13528	1.46255	1	0.71733	44.9859
GOTERM_BP_FAT	GO:0019637~organophosphate metabolic process	40	0.142842	0.032037	IMPA1, SGMS2, ABHD5, CDS2, AGPAT6, SERINC5, PIGM, LPCAT1, DGKE, PIKFYVE, PIK3C3, PEMT, ETNK1, PAFAH1B1, ETNK2, PCYT1B, PLCB2, AGPAT3, PPAP2B, PIK3R1, PIGA, IP6K2, AGPAT1, GPD2, GPD1, PLA2G15, PGAP1, PIK3CD, PIGV, ADNP, SMG1, CHPT1, SACM1L, SAMD8, PITPNM3, LCLAT1, DPM2, LIPC, PIP4K2A, SMPD3	1968	200	13528	1.3748	1	0.719742	45.5215
GOTERM_BP_FAT	GO:0006511~ubiquitin-dependent protein catabolic process	47	0.167839	0.032128	USP30, KIAA0368, USP3, UBE3A, USP9X, BTRC, UBE2G2, EDEM3, CDC16, LNX1, CUL3, ARIH1, ARIH2, MAP3K1, USP12, USP38, USP35, USP34, USP33, FBXO22, USP32, BUB3, CUL1, USP31, USP13, RNF144B, UBE4B, SKP2, ERLIN1, UBE2I, UBE2H, ATE1, RNF6, HSP90B1, UHRF2, TOM1L1, UBR5, TRIM32, USP46, USP20, FBXL4, ANAPC7, SIAH2, CUL4B, USP24, USP42, FBXO11	1968	242	13528	1.33503	1	0.717421	45.617
GOTERM_BP_FAT	GO:0030001~metal ion transport	83	0.296397	0.0336407	SLC9A9, SLC8A3, SLC5A3, KCNJ16, KCNC1, SLC9A7, JPH2, SLC13A5, KCNAB2, KCNK13, KCNJ12, KCNK10, ATP2B1, KCNK9, SLC24A4, SLC24A3, NMUR1, KCNK5, CHRNA7, SLC4A4, KCNQ1, KCNG4, KCNG1, TRPM3, TRPM7, SCN2A, MFI2, GRIN2A, TMEM38A, PRKCB, KCNT2, SLC30A10, SLC40A1, TNFAIP1, SLC39A10, SLC38A7, CAMK2G, KCNA1, SLC39A12, CACNB2, SFXN4, FKBP1B, VDR, MRS2, KCNS2, SLC30A1, PKD2, SCN9A, PKD1, SLC30A5, SLC39A6, PPP3…	1968	465	13528	1.22697	1	0.730738	47.1807
GOTERM_BP_FAT	GO:0051493~regulation of cytoskeleton organization	29	0.10356	0.033739	CAV2, XPO1, CCDC88A, ACTR3B, TACR1, CAPZA2, MAP1A, EDN1, RICTOR, PROX1, LATS1, WNT2, NCK2, PFN2, S1PR1, CEP250, NEB, MAP3K1, SCIN, MAP2, TSC2, SPTBN1, TMSB4X, MTOR, DST, RASA1, TERF1, ADD1, SYNPO	1968	136	13528	1.46578	1	0.728527	47.2808
GOTERM_BP_FAT	GO:0051338~regulation of transferase activity	68	0.242831	0.0344506	CCNT2, ADCY1, ADCY7, ZAK, PDGFB, EDN2, EDN1, LATS1, LATS2, TGFB2, CCNE2, EDNRA, CDC42, PDPK1, MAP3K4, CERKL, MDFIC, CHRNA7, SPRED1, PRKACB, SYK, PRKCA, CCDC88A, MADD, PKIB, RB1, THY1, NCK2, PROK2, HIPK3, ZFYVE28, GHRL, MAP3K13, TRAF2, PTPLAD1, PFKFB2, KIT, CCNG1, POT1, CD74, TRIB2, SERINC5, ERCC6, DGKE, DGKD, MAP3K2, MAP3K1, MLLT1, PRKAA1, EGF, THBS1, TERF1, MDFI, DGKQ, TGFBR1, MAP2K3, NF1, TGFBR…	1968	372	13528	1.25653	1	0.732805	48.0004
GOTERM_BP_FAT	GO:0043507~positive regulation of JUN kinase activity	10	0.0357105	0.0344617	MDFI, ERCC6, ZAK, MDFIC, MAP3K2, PTPLAD1, MAP3K1, EDN1, BIRC7, SYK	1968	32	13528	2.14812	1	0.729725	48.0115
GOTERM_BP_FAT	GO:0043506~regulation of JUN kinase activity	11	0.0392815	0.0345138	MDFI, ERCC6, ZAK, MDFIC, MAP3K2, PTPLAD1, MAP3K1, HIPK3, EDN1, BIRC7, SYK	1968	37	13528	2.04362	1	0.727094	48.0638
GOTERM_BP_FAT	GO:0001525~angiogenesis	31	0.110702	0.0347972	EMCN, WASF2, EDN1, NAA15, ENPEP, TGFB2, EDNRA, ARHGAP22, ANGPTL6, S1PR1, AGGF1, FGF1, EGF, THBS1, PLXND1, B4GALT1, VHL, TGFBR2, APOLD1, MYH9, TMPRSS6, NCL, ANXA2, THY1, GPI, PROK2, HIF1A, PKNOX1, MEOX2, AAMP, POFUT1	1968	148	13528	1.43982	1	0.726894	48.3474
GOTERM_BP_FAT	GO:0008654~phospholipid biosynthetic process	23	0.0821341	0.0349074	IMPA1, SGMS2, PGAP1, ABHD5, PIGV, ADNP, CHPT1, CDS2, SAMD8, AGPAT6, SERINC5, PIGM, DGKE, LPCAT1, PEMT, DPM2, ETNK1, LCLAT1, ETNK2, PCYT1B, AGPAT3, AGPAT1, PIGA	1968	102	13528	1.55002	1	0.72491	48.4573
GOTERM_BP_FAT	GO:0042325~regulation of phosphorylation	83	0.296397	0.0350664	CCNT2, ADCY1, ADCY7, ZAK, PDGFB, EDN2, EDN1, LATS1, LATS2, IL31RA, TGFB2, CCNE2, EDNRA, CDC42, EDNRB, PDPK1, MAP3K4, CERKL, MDFIC, CHRNA7, PDGFD, PRKACB, SPRED1, SYK, PRKCA, BCL10, CCDC88A, LYN, LIMK2, CCDC88C, MADD, PKIB, RB1, THY1, PROK2, NCK2, CD80, HIPK3, ZFYVE28, GHRL, PDGFRB, MAP3K13, TRAF2, PTPLAD1, PFKFB2, ITGB2, KIT, CCNG1, TRIB2, CD74, LIF, ERCC6, DGKE, DGKD, MAP3K2, MAP3K1, MLLT1, PRKA…	1968	466	13528	1.22434	1	0.723451	48.6155
GOTERM_BP_FAT	GO:0008610~lipid biosynthetic process	60	0.214263	0.0355521	IMPA1, SGMS2, ALOXE3, GBGT1, EDN2, RNPEPL1, EDN1, PTGS1, CDS2, FAR1, ELOVL1, FAR2, PECR, AGPAT6, PIGM, NANS, CH25H, SRD5A1, ELOVL6, AGPAT3, SYK, PIGA, AGPAT1, SPTLC3, PGAP1, FA2H, UGCG, PIGV, ADNP, CHPT1, PNPLA3, LCLAT1, HSD3B7, GNE, TFCP2L1, OLAH, ABHD5, CD74, PDSS2, SERINC5, DGKE, LPCAT1, B3GNT5, ALOX5AP, PEMT, ETNK1, PRKAA1, ETNK2, SCARB1, PCYT1B, ACSL3, TBXAS1, SCD, FADS2, ACLY, SAMD8, MLYCD,…	1968	323	13528	1.2769	1	0.725351	49.0958
GOTERM_BP_FAT	GO:0006813~potassium ion transport	33	0.117845	0.0355906	KCNJ16, KCNC1, SLC9A7, KCNAB2, KCNA1, KCNJ12, KCNK13, KCNK10, KCNS2, KCNK9, SLC24A4, SLC24A3, KCNK5, KCNG4, KCNQ1, KCNG1, KCNB2, KCNB1, SLC12A5, TMEM38A, KCTD2, KCNK1, KCNK2, KCTD6, KCTD10, KCTD9, ABCC9, KCNJ6, KCNT2, KCNJ8, KCTD17, KCTD18, TNFAIP1	1968	160	13528	1.41776	1	0.722692	49.1336
GOTERM_BP_FAT	GO:0045987~positive regulation of smooth muscle contraction	7	0.0249973	0.0365037	PROK2, TACR1, EDN2, PTGS1, EDN1, ITGA2, F2R	1968	18	13528	2.67322	1	0.728827	50.0245
GOTERM_BP_FAT	GO:0042981~regulation of apoptosis	136	0.485662	0.0366331	MEF2C, MAEA, ZAK, WFS1, NELL1, ARNT2, TUBB2C, FOXO1, RPS27L, FOXO3, ITSN1, NR2E1, IL31RA, TGFB2, SMNDC1, CUL3, PECR, G2E3, PGP, CD44, TIAM1, RARB, DAP, API5, CUL1, NET1, BCL10, BCL2L14, PTPRF, MADD, SKP2, GRIN2A, FADD, LIG4, BCL2L13, STK4, NME5, MNT, MAPK9, MAPK8, DCUN1D3, TNFAIP3, EIF2AK3, NGF, TRAF2, TMX1, MCL1, AKAP13, BCL2L1, STK17A, TIMP3, CD74, SERINC3, VDR, DIABLO, NKX2-5, RUNX3, TRAF4, B4…	1968	804	13528	1.16276	1	0.727116	50.1496
GOTERM_BP_FAT	GO:0006644~phospholipid metabolic process	38	0.1357	0.0366637	IMPA1, SGMS2, ABHD5, CDS2, AGPAT6, SERINC5, PIGM, LPCAT1, DGKE, PIKFYVE, PIK3C3, PEMT, ETNK1, PAFAH1B1, ETNK2, PCYT1B, PLCB2, AGPAT3, PPAP2B, PIK3R1, PIGA, IP6K2, AGPAT1, PLA2G15, PGAP1, PIK3CD, PIGV, ADNP, SMG1, CHPT1, SACM1L, SAMD8, PITPNM3, LCLAT1, DPM2, LIPC, PIP4K2A, SMPD3	1968	190	13528	1.3748	1	0.724448	50.1791
GOTERM_BP_FAT	GO:0032147~activation of protein kinase activity	25	0.0892761	0.0370225	TRAF2, ADCY1, ADCY7, ZAK, EDN2, EDN1, TGFB2, EDNRA, PDPK1, ERCC6, MAP3K4, CERKL, DGKE, DGKD, MAP3K1, PRKACB, EGF, CCDC88A, DGKQ, TGFBR1, TGFBR2, STRADA, DGKH, MAP3K13, F2R	1968	114	13528	1.50745	1	0.725025	50.5241
GOTERM_BP_FAT	GO:0016569~covalent chromatin modification	27	0.0964182	0.0386635	ING3, CBX8, EPC1, MLL5, BRPF3, RTF1, SUPT7L, MYST2, DNMT3B, CSRP2BP, KAT2B, BRCC3, HDAC11, SUV39H2, RPS6KA5, RNF8, SUZ12, EYA3, PHF17, JMJD6, RNF2, WHSC1L1, PRDM5, IRF4, KDM4A, NSD1, SUV420H1	1968	126	13528	1.473	1	0.737731	52.0733
GOTERM_BP_FAT	GO:0043067~regulation of programmed cell death	137	0.489233	0.0387227	MEF2C, MAEA, ZAK, WFS1, NELL1, ARNT2, TUBB2C, FOXO1, RPS27L, FOXO3, ITSN1, NR2E1, IL31RA, TGFB2, SMNDC1, CUL3, PECR, G2E3, PGP, CD44, TIAM1, RARB, DAP, API5, CUL1, NET1, BCL10, BCL2L14, PTPRF, MADD, SKP2, GRIN2A, FADD, LIG4, BCL2L13, STK4, NME5, MNT, MAPK9, MAPK8, DCUN1D3, TNFAIP3, EIF2AK3, NGF, TRAF2, TMX1, MCL1, AKAP13, BCL2L1, STK17A, TIMP3, CD74, SERINC3, VDR, DIABLO, NKX2-5, RUNX3, TRAF4, B4…	1968	812	13528	1.15977	1	0.735411	52.1283
GOTERM_BP_FAT	GO:0000902~cell morphogenesis	65	0.232118	0.0396337	DYNC2LI1, GLI2, NR2E1, TGFB2, CUL3, CDC42, DAB2, UNC5B, ANK3, UNC5A, COL4A3BP, SEMA3A, CDH23, PRKCA, C2CD3, PDPN, EFNB1, KIF5C, LEF1, MYH9, STK4, PROX1, SS18, NDEL1, HIF1A, CLIC5, CNTN4, SLITRK6, DST, ADD1, LPPR4, RTN4RL1, TFCP2L1, SOX6, HPRT1, ALCAM, EZR, TNR, BCL11B, DMD, PAFAH1B1, RUNX3, FN1, KLF7, RAB8A, LIPA, VHL, RYK, CREB1, NFASC, NR4A2, ALMS1, WWTR1, GAS7, FEZF2, SEMA6A, ERBB2IP, ULK1, UL…	1968	356	13528	1.25508	1	0.740894	52.9676
GOTERM_BP_FAT	GO:0032970~regulation of actin filament-based process	21	0.074992	0.039778	CCDC88A, ACTR3B, CAPZA2, TACR1, EDN1, RICTOR, PROX1, LATS1, NCK2, PFN2, S1PR1, NEB, MAP3K1, SCIN, TSC2, SPTBN1, TMSB4X, MTOR, RASA1, ADD1, SYNPO	1968	92	13528	1.56906	1	0.73938	53.0992
GOTERM_BP_FAT	GO:0016477~cell migration	52	0.185694	0.0399567	CTHRC1, NRTN, IL16, PDGFB, PLXNA2, EDN2, WASF2, ENPEP, PRKG1, NR2E1, TGFB2, WNT2, EDNRB, CD44, PEX2, SYK, PRKCA, SGPL1, CCDC88A, MDGA1, EFNB1, EMX2, MYH9, NCK2, TNS3, NDEL1, HIF1A, TNS1, BTG1, AAMP, PDGFRB, CAV2, ITGA11, ASTN1, ITGB2, KIT, OVOL2, CKLF, SCARB1, PEX13, PAFAH1B1, THBS1, PPAP2B, FN1, B4GALT1, VHL, TGFBR1, NR4A2, ULK1, LRP6, APBB2, MYH10	1968	276	13528	1.2951	1	0.73819	53.2617
GOTERM_BP_FAT	GO:0009057~macromolecule catabolic process	132	0.471378	0.0409798	BTRC, IDE, VPRBP, MYLIP, CDC16, KLHL3, ZNRF2, LNX1, CUL3, G2E3, FBXO28, FBXO22, CUL1, PAN3, DTL, SOCS6, SKP2, SOCS4, MYH9, GNS, DCUN1D1, UHRF2, BACE2, UBR5, TRIM32, BACE1, ASB1, FBXL4, ANAPC7, TNFAIP3, ASB6, FBXO11, FBXO40, CDC34, LIN28B, ARIH1, ARIH2, FBXW8, FBXW5, OTUD7B, OTUD7A, FBXW2, FBXO41, FBXO9, HECTD1, AXIN1, SPOP, SHPRH, SMG7, SMG1, CPS1, ABCG1, ATE1, RNF8, UPF3A, FBXO39, URM1, RNF6, RN…	1968	781	13528	1.1618	1	0.744453	54.1821
GOTERM_BP_FAT	GO:0051272~positive regulation of cell motion	22	0.078563	0.0411636	LYN, PDGFB, CREB3, PDPN, TGFBR1, TACR1, EDN2, EDN1, F2RL1, ITGA2, KIT, FURIN, TGFB2, S1PR1, HIF1A, PTP4A1, AAMP, PDGFRB, SCARB1, THBS1, PIK3R1, F2R	1968	98	13528	1.54314	1	0.743311	54.3456
GOTERM_BP_FAT	GO:0040017~positive regulation of locomotion	22	0.078563	0.0411636	PRKCA, PDGFB, IL16, CREB3, PDPN, TACR1, EDN2, EDN1, F2RL1, ITGA2, KIT, FURIN, TGFB2, HIF1A, S1PR1, PTP4A1, AAMP, PDGFRB, SCARB1, THBS1, PIK3R1, F2R	1968	98	13528	1.54314	1	0.743311	54.3456
GOTERM_BP_FAT	GO:0051347~positive regulation of transferase activity	46	0.164268	0.0413676	TRAF2, ADCY1, ZAK, ADCY7, PDGFB, PTPLAD1, EDN2, PFKFB2, EDN1, KIT, CD74, POT1, TGFB2, EDNRA, CDC42, PDPK1, SERINC5, ERCC6, MAP3K4, CERKL, DGKE, DGKD, MDFIC, MAP3K2, MAP3K1, CHRNA7, PRKAA1, PRKACB, EGF, THBS1, SYK, MDFI, DGKQ, CCDC88A, MADD, TGFBR1, MAP2K3, TGFBR2, STRADA, BIRC7, DGKH, PROK2, GHRL, MAP3K13, F2R, VLDLR	1968	240	13528	1.31751	1	0.742357	54.5265
GOTERM_BP_FAT	GO:0046486~glycerolipid metabolic process	33	0.117845	0.0414608	IMPA1, ABHD5, AGPAT6, SERINC5, PIGM, DGKD, PIKFYVE, PIK3C3, PEMT, ETNK1, PAFAH1B1, ETNK2, PCYT1B, PIK3R1, PIGA, IP6K2, AGPAT1, GPD1, PLA2G15, PGAP1, PIK3CD, PIGV, ADNP, SMG1, ALMS1, CPS1, CHPT1, PNPLA3, SACM1L, PITPNM3, DPM2, LIPC, PIP4K2A	1968	162	13528	1.40026	1	0.74046	54.6089
GOTERM_BP_FAT	GO:0006366~transcription from RNA polymerase II promoter	45	0.160697	0.0415471	CCNT2, HLF, COPS2, NMI, LMO4, ELF5, HOXD13, TBP, TMF1, FUBP1, GTF2E1, ERCC6, GTF2A1, TARDBP, MED26, ECD, MLLT1, ETV1, HSF2BP, TRIP11, TBPL1, RUNX3, MLL, RREB1, TAF5, KLF13, KLF11, AFF4, GTF2H4, STAT1, MSC, MSL3, HIF1A, TCFL5, MED17, TRPS1, ASH1L, MNT, NFE2L1, LCOR, NCOR1, FOXE3, MED1, NR5A1, PBX4	1968	234	13528	1.32192	1	0.738519	54.685
GOTERM_BP_FAT	GO:0043549~regulation of kinase activity	65	0.232118	0.0416601	CCNT2, ADCY1, ADCY7, ZAK, PDGFB, EDN2, EDN1, LATS1, LATS2, TGFB2, EDNRA, CCNE2, CDC42, PDPK1, MAP3K4, CERKL, MDFIC, CHRNA7, SPRED1, PRKACB, SYK, PRKCA, CCDC88A, MADD, PKIB, RB1, THY1, NCK2, PROK2, HIPK3, ZFYVE28, GHRL, MAP3K13, TRAF2, PTPLAD1, PFKFB2, KIT, CCNG1, CD74, TRIB2, ERCC6, DGKE, DGKD, MAP3K2, MAP3K1, MLLT1, PRKAA1, EGF, THBS1, MDFI, DGKQ, TGFBR1, MAP2K3, NF1, TGFBR2, STRADA, BIRC7, DUSP…	1968	357	13528	1.25157	1	0.736824	54.7846
GOTERM_BP_FAT	GO:0010941~regulation of cell death	137	0.489233	0.0424249	MEF2C, MAEA, ZAK, WFS1, NELL1, ARNT2, TUBB2C, FOXO1, RPS27L, FOXO3, ITSN1, NR2E1, IL31RA, TGFB2, SMNDC1, CUL3, PECR, G2E3, PGP, CD44, TIAM1, RARB, DAP, API5, CUL1, NET1, BCL10, BCL2L14, PTPRF, MADD, SKP2, GRIN2A, FADD, LIG4, BCL2L13, STK4, NME5, MNT, MAPK9, MAPK8, DCUN1D3, TNFAIP3, EIF2AK3, NGF, TRAF2, TMX1, MCL1, AKAP13, BCL2L1, STK17A, TIMP3, CD74, SERINC3, VDR, DIABLO, NKX2-5, RUNX3, TRAF4, B4…	1968	815	13528	1.1555	1	0.740695	55.4529
GOTERM_BP_FAT	GO:0045859~regulation of protein kinase activity	63	0.224976	0.0425486	CCNT2, ADCY1, ADCY7, ZAK, PDGFB, EDN2, EDN1, LATS1, LATS2, TGFB2, EDNRA, CCNE2, PDPK1, MAP3K4, CERKL, MDFIC, CHRNA7, SPRED1, PRKACB, SYK, PRKCA, CCDC88A, MADD, PKIB, RB1, THY1, NCK2, PROK2, HIPK3, ZFYVE28, GHRL, MAP3K13, TRAF2, PTPLAD1, KIT, CCNG1, CD74, TRIB2, ERCC6, DGKE, DGKD, MAP3K2, MAP3K1, MLLT1, PRKAA1, EGF, THBS1, MDFI, DGKQ, TGFBR1, MAP2K3, NF1, TGFBR2, STRADA, BIRC7, DUSP22, DGKH, RGS4,…	1968	345	13528	1.25525	1	0.739114	55.5601
GOTERM_BP_FAT	GO:0032259~methylation	18	0.0642788	0.0433222	RAB3B, MLL, HSD3B7, CTCF, ETF1, SUV39H2, SUZ12, MLL5, BTG2, GSPT1, BTG1, WHSC1L1, PRDM5, GATAD2A, TFB2M, NSD1, DNMT3B, SUV420H1	1968	76	13528	1.62805	1	0.742957	56.2251
GOTERM_BP_FAT	GO:0046328~regulation of JNK cascade	16	0.0571367	0.0434981	MDFI, ZAK, PTPLAD1, EDN1, TAOK3, BIRC7, DUSP22, ERCC6, NOD1, MAP3K2, MDFIC, HIPK3, MAP3K1, NCOR1, SYK, AXIN1	1968	65	13528	1.69206	1	0.741826	56.375
GOTERM_BP_FAT	GO:0010634~positive regulation of epithelial cell migration	4	0.0142842	0.0435752	HIF1A, TACR1, ITGA2, TGFB2	1968	6	13528	4.58266	1	0.739897	56.4406
GOTERM_BP_FAT	GO:0016570~histone modification	26	0.0928472	0.0451495	ING3, CBX8, EPC1, MLL5, BRPF3, RTF1, SUPT7L, MYST2, CSRP2BP, KAT2B, BRCC3, HDAC11, SUV39H2, RNF8, SUZ12, EYA3, RPS6KA5, PHF17, JMJD6, RNF2, WHSC1L1, PRDM5, IRF4, KDM4A, NSD1, SUV420H1	1968	122	13528	1.46495	1	0.750014	57.7587
GOTERM_BP_FAT	GO:0043543~protein amino acid acylation	15	0.0535657	0.0460328	ZDHHC2, ZDHHC1, ING3, CSRP2BP, KAT2B, NAA15, ZDHHC15, PHF17, EPC1, ZDHHC17, BRPF3, NAA50, SUPT7L, IRF4, MYST2	1968	60	13528	1.7185	1	0.754374	58.4816
GOTERM_BP_FAT	GO:0010629~negative regulation of gene expression	88	0.314252	0.0467611	MEF2C, COPS2, RSF1, FOXK1, XPO5, NR6A1, ZNF639, BNIP3, CBX3, CTCF, CBX2, REST, RLIM, GLI2, NR2E1, EPC1, ZNF148, RARB, BCL7A, SIK1, KCNQ1, AKIRIN2, SATB1, CTBP1, ZCCHC11, SLA2, STRN3, ARID5A, SKP2, LEF1, ZHX3, UBE2I, RB1, PTPRU, RBBP7, PROX1, SUZ12, CTNNBIP1, SMARCE1, ZFPM2, CELF1, ST18, CUX2, LCOR, NSD1, SUDS3, ZMYND11, BTAF1, MTDH, HSD3B7, TFCP2L1, BCL2L1, SOX6, PRDM16, LIN28B, VDR, OVOL2, HINFP…	1968	504	13528	1.20022	1	0.757441	59.069
GOTERM_BP_FAT	GO:0006692~prostanoid metabolic process	7	0.0249973	0.0469859	ACOX1, TBXAS1, PDPN, EDN2, PTGS1, EDN1, CD74	1968	19	13528	2.53252	1	0.756683	59.2486
GOTERM_BP_FAT	GO:0006693~prostaglandin metabolic process	7	0.0249973	0.0469859	ACOX1, TBXAS1, PDPN, EDN2, PTGS1, EDN1, CD74	1968	19	13528	2.53252	1	0.756683	59.2486
GOTERM_BP_FAT	GO:0006351~transcription, DNA-dependent	54	0.192836	0.0489963	CCNT2, HLF, COPS2, RSF1, ELF5, LMO4, HOXD13, TBP, TMF1, FUBP1, GTF2E1, GTF2A1, MED26, TARDBP, RTF1, TFB2M, TBPL1, BRF1, RREB1, GTF2H4, MSC, HIF1A, TCFL5, MED17, ASH1L, MNT, NFE2L1, LCOR, MYNN, MED1, NMI, IVNS1ABP, TROVE2, ERCC6, ECD, GTF3C6, ETV1, MLLT1, HSF2BP, TRIP11, RUNX3, MLL, KLF13, TAF5, CREB1, KLF11, AFF4, STAT1, MSL3, TRPS1, NCOR1, FOXE3, PBX4, NR5A1	1968	292	13528	1.27122	1	0.768927	60.8226
GOTERM_BP_FAT	GO:0006636~unsaturated fatty acid biosynthetic process	10	0.0357105	0.0493919	TBXAS1, ALOXE3, ALOX5AP, EDN2, PTGS1, RNPEPL1, EDN1, FADS2, CD74, SYK	1968	34	13528	2.02176	1	0.769343	61.1255
GOTERM_BP_FAT	GO:0048520~positive regulation of behavior	10	0.0357105	0.0493919	PRKCA, S1PR1, CREB3, IL16, PDGFB, EDN2, F2RL1, ITGA2, GHRL, THBS1	1968	34	13528	2.02176	1	0.769343	61.1255
GOTERM_BP_FAT	GO:0008283~cell proliferation	77	0.274971	0.0494279	TUSC2, COPS2, IL9R, ZAK, PDGFB, ELF5, NR6A1, CDC16, ENPEP, TXLNA, GLI2, LGR4, TGFB2, EDNRA, DAB2, COL4A3BP, CREG1, NOS2, HHIP, CUL1, SYK, PDXK, PDPN, EMX2, SKP2, LIG4, RBBP7, MXD1, PRKD1, CTNNBIP1, PROK2, GLUL, NDEL1, UHRF2, GNB1, UBR5, MAPRE2, TXNRD1, BIN1, EMP1, BCAT1, ZMYND11, TMX1, SPOCK1, KIT, RAG2, HPRT1, FKBP1B, TCF7L2, NR2C2, CD74, CKLF, PEMT, PAFAH1B1, SCARB1, COL8A2, RUNX3, NUDC, BUB3, …	1968	436	13528	1.21398	1	0.767235	61.153
GOTERM_BP_FAT	GO:0007167~enzyme linked receptor protein signaling pathway	62	0.221405	0.0499028	NRTN, NDST1, PDGFB, FOXO1, IL31RA, TGFB2, TIAM1, SHC3, FGF1, SYK, SGPL1, PTPRF, PTPRG, PTPRT, PTPRU, FLNA, SS18, NCK2, CHRDL1, DOK5, COL1A2, PDGFRB, PPM1L, TGFBRAP1, EIF2AK3, NGF, FGFR3, USP9X, COL3A1, EPHA10, KIT, LIF, PHIP, RGMB, SORBS1, DGKD, MAP3K1, AGRN, EGF, PIK3R1, CD7, PTPRD, PTPRE, KL, TGFBR1, CREB1, NLK, CBL, TGFBR2, DUSP22, TRIO, RPS6KA5, ZFP106, EPHA6, ERBB2IP, EPHA8, ARF4, TSC2, SPTB…	1968	342	13528	1.24616	1	0.768215	61.5134
GOTERM_BP_FAT	GO:0006811~ion transport	129	0.460665	0.0499254	SLC8A3, SLC9A9, KCNC1, SLC36A1, SLC22A16, SLC44A1, SLC9A7, SLC13A5, GRIK3, GRIN3B, WNT2, ATP2B1, KCNK9, KCNK5, SLC25A22, CHRNA7, SLC4A4, SLCO4A1, SCN2A, MFI2, SLC22A23, GRIN2A, NNT, KCNT2, SLC30A10, SLC40A1, TNFAIP1, CAV2, CLCN3, PANX1, SLC38A7, KCNA1, CACNB2, SFXN4, TTYH3, VDR, MRS2, KCNS2, SLC30A1, TTYH2, SCN9A, SLC30A5, SLC31A2, GABRD, CACNA2D1, GABRA1, KCNB2, HTT, KCNB1, KCTD2, KCNK1, KCNK2, …	1968	768	13528	1.15461	1	0.76604	61.5305
GOTERM_BP_FAT	GO:0050921~positive regulation of chemotaxis	9	0.0321394	0.0499515	PRKCA, S1PR1, CREB3, IL16, PDGFB, EDN2, F2RL1, ITGA2, THBS1	1968	29	13528	2.13331	1	0.7639	61.5502
GOTERM_BP_FAT	GO:0033674~positive regulation of kinase activity	44	0.157126	0.050096	TRAF2, ADCY1, ZAK, ADCY7, PDGFB, PTPLAD1, EDN2, PFKFB2, EDN1, KIT, CD74, TGFB2, EDNRA, CDC42, PDPK1, ERCC6, MAP3K4, CERKL, DGKE, DGKD, MAP3K2, MDFIC, MAP3K1, CHRNA7, PRKAA1, PRKACB, EGF, THBS1, SYK, MDFI, DGKQ, CCDC88A, MADD, TGFBR1, MAP2K3, TGFBR2, STRADA, BIRC7, DGKH, PROK2, GHRL, MAP3K13, F2R, VLDLR	1968	231	13528	1.30933	1	0.762598	61.6591
GOTERM_BP_FAT	GO:0007160~cell-matrix adhesion	20	0.0714209	0.0519767	TRPM7, COL3A1, ITGB4, ITGA11, ITGA2, ITGB2, RAPH1, ITGBL1, THY1, MUC4, COL17A1, PDPK1, CD44, SNED1, SORBS1, FREM1, PKD2, PKD1, SGCE, FN1	1968	89	13528	1.54472	1	0.773142	63.0506
GOTERM_BP_FAT	GO:0030335~positive regulation of cell migration	20	0.0714209	0.0519767	PDGFB, CREB3, PDPN, TACR1, EDN2, EDN1, F2RL1, ITGA2, KIT, FURIN, TGFB2, S1PR1, HIF1A, PTP4A1, AAMP, PDGFRB, SCARB1, THBS1, PIK3R1, F2R	1968	89	13528	1.54472	1	0.773142	63.0506
GOTERM_BP_FAT	GO:0015672~monovalent inorganic cation transport	58	0.207121	0.0521636	SLC5A3, KCNJ16, SLC8A3, SLC9A9, SLC36A1, KCNC1, SLC9A7, SLC13A5, KCNAB2, KCNK13, HVCN1, KCNJ12, KCNK10, KCNK9, SLC24A4, SLC24A3, ATP5S, KCNK5, SLC4A4, KCNQ1, KCNG4, KCNG1, SCN2A, TMEM38A, ATP6V1A, NNT, KCNT2, TNFAIP1, SLC38A7, KCNA1, KCNS2, SCN9A, SCNN1A, SCN5A, KCNB2, KCNB1, SLC12A5, SLC10A7, KCTD2, KCNK1, KCNK2, MON2, KCTD6, KCTD10, KCTD9, SLC17A8, SLC4A10, ABCC9, ATP6V0E2, KCNJ6, KCNJ8, SLC5A8…	1968	318	13528	1.25375	1	0.772131	63.1862
GOTERM_BP_FAT	GO:0015837~amine transport	25	0.0892761	0.0527003	SLC36A1, SLC22A16, YWHAZ, SLC44A1, AQP9, SLC6A1, SLC38A7, SLC7A4, SLC1A2, SLC25A22, SLC22A3, SLC1A1, SLC43A2, SYK, LYN, HTT, PDPN, SLC6A14, SLC6A15, SLC7A14, SLC17A8, SLC6A9, SLC6A7, SLC18A2, SLC25A15	1968	118	13528	1.45635	1	0.773434	63.5731
GOTERM_BP_FAT	GO:0016044~membrane organization	68	0.242831	0.0530759	VAPA, AP1G1, WASF2, BNIP3, GRIN3B, EPS15L1, ITSN1, CLTC, MEGF10, PACSIN1, DAB2, GBF1, PACSIN2, NECAP1, SEC24D, VCPIP1, OPA1, CCDC88A, LDLRAP1, ELMO1, TIMM8A, ZDHHC15, MFN2, NDEL1, BNIP1, FNBP1L, LRP12, ARCN1, RAB5A, VAMP2, BIN1, COPE, STON2, BID, ARFGAP1, CAV2, AP1M1, SNX2, EEA1, SNX4, BCL2L1, AMPH, PIKFYVE, PAFAH1B1, SCARB1, AGRN, THBS1, DNM3, RAB8A, HTT, MRC2, TGFBR2, REEP1, PPIF, CORO1C, NRAS,…	1968	381	13528	1.22685	1	0.773669	63.8415
GOTERM_BP_FAT	GO:0035295~tube development	42	0.149984	0.0538158	CAV2, LMO4, EDN1, HOXD13, GLI2, HECA, GJA5, LGR4, WNT2, EDNRA, CD44, OVOL2, RARB, HHIP, EGF, FGF1, PLXND1, NKX2-5, TRAF4, HECTD1, SIM2, B4GALT1, BCL10, C2CD3, LIPA, MAN1A2, PDPN, TGFBR1, TGFBR2, FZD3, CELSR1, PROX1, FOXP2, TNS3, MAN2A1, JMJD6, SALL1, TSC2, HOPX, ZFPM2, BMP7, MED1	1968	220	13528	1.31231	1	0.776245	64.3649
GOTERM_BP_FAT	GO:0021955~central nervous system neuron axonogenesis	6	0.0214263	0.0549582	PRKCA, NDEL1, NR4A2, PAFAH1B1, GLI2, NR2E1	1968	15	13528	2.74959	1	0.781281	65.159
GOTERM_BP_FAT	GO:0016486~peptide hormone processing	6	0.0214263	0.0549582	ECE1, CPE, BACE2, PCSK6, FURIN, NGF	1968	15	13528	2.74959	1	0.781281	65.159
GOTERM_BP_FAT	GO:0046337~phosphatidylethanolamine metabolic process	3	0.0107131	0.0572577	ETNK1, ETNK2, LIPC	1968	3	13528	6.87398	1	0.793043	66.7068
GOTERM_BP_FAT	GO:0051608~histamine transport	3	0.0107131	0.0572577	YWHAZ, LYN, SLC22A3	1968	3	13528	6.87398	1	0.793043	66.7068
GOTERM_BP_FAT	GO:0007028~cytoplasm organization	3	0.0107131	0.0572577	KIF5B, ZMIZ1, TFCP2L1	1968	3	13528	6.87398	1	0.793043	66.7068
GOTERM_BP_FAT	GO:0033559~unsaturated fatty acid metabolic process	13	0.0464236	0.0584692	ACOX1, PTGR1, TBXAS1, ALOXE3, PDPN, ALOX5AP, EDN2, PTGS1, RNPEPL1, EDN1, FADS2, CD74, SYK	1968	51	13528	1.75219	1	0.797958	67.4958
GOTERM_BP_FAT	GO:0032535~regulation of cellular component size	50	0.178552	0.0597072	IL9R, PDGFB, CAPZA2, EDN1, LATS1, TGFB2, DAB2, SEMA3A, IP6K2, SERTAD2, NOL8, CDHR2, RB1, VAT1, RPTOR, NCK2, CTH, BTG1, SCIN, TMSB4X, DCUN1D3, EMP1, NGF, ADD1, FGFR3, ACTR3B, FHL1, CCNG1, PFN2, DGKD, MAP3K1, RASA1, WDTC1, CREB1, TGFBR1, RICTOR, DDX5, CSRP2, PHF17, RNF6, ATP6V0E2, NEB, ERBB2IP, ULK1, WHSC1L1, TSC2, ADRA1B, SPTBN1, MTOR, APBB2	1968	271	13528	1.26826	1	0.802852	68.2839
GOTERM_BP_FAT	GO:0033044~regulation of chromosome organization	9	0.0321394	0.0597638	MLL, CTCF, TLK1, TERF2IP, ERCC4, DNMT3B, POT1, TERF1, TNKS2	1968	30	13528	2.0622	1	0.801129	68.3195
GOTERM_BP_FAT	GO:0032273~positive regulation of protein polymerization	8	0.0285684	0.0603068	WNT2, CAV2, NCK2, MAP3K1, TPPP, MTOR, RICTOR, TERF1	1968	25	13528	2.19967	1	0.802099	68.659
GOTERM_BP_FAT	GO:0000186~activation of MAPKK activity	8	0.0285684	0.0603068	ERCC6, MAP3K4, ZAK, MAP3K1, TGFBR1, EGF, MAP3K13, F2R	1968	25	13528	2.19967	1	0.802099	68.659
GOTERM_BP_FAT	GO:0032271~regulation of protein polymerization	16	0.0571367	0.0614629	CAV2, ACTR3B, CAPZA2, RICTOR, LATS1, WNT2, NCK2, TPPP, MAP3K1, SCIN, SPTBN1, TMSB4X, MTOR, RASA1, ADD1, TERF1	1968	68	13528	1.61741	1	0.806354	69.3705
GOTERM_BP_FAT	GO:0032989~cellular component morphogenesis	70	0.249973	0.0617945	NEURL, DYNC2LI1, GLI2, NR2E1, TGFB2, CUL3, CDC42, DAB2, UNC5B, ANK3, UNC5A, COL4A3BP, SEMA3A, TBPL1, CDH23, PRKCA, C2CD3, OPA1, PDPN, EFNB1, KIF5C, LEF1, MYH9, STK4, PROX1, MFN2, SS18, NDEL1, HIF1A, CLIC5, CNTN4, SLITRK6, DST, ADD1, LPPR4, RTN4RL1, TFCP2L1, SOX6, HPRT1, ALCAM, EZR, TNR, BCL11B, DMD, PAFAH1B1, RUNX3, FN1, KLF7, RAB8A, LIPA, VHL, RYK, CREB1, NFASC, NR4A2, ALMS1, CASC5, WWTR1, GAS7,…	1968	397	13528	1.21204	1	0.806139	69.5717
GOTERM_BP_FAT	GO:0001516~prostaglandin biosynthetic process	5	0.0178552	0.0629788	TBXAS1, EDN2, PTGS1, EDN1, CD74	1968	11	13528	3.12454	1	0.810388	70.2802
GOTERM_BP_FAT	GO:0046457~prostanoid biosynthetic process	5	0.0178552	0.0629788	TBXAS1, EDN2, PTGS1, EDN1, CD74	1968	11	13528	3.12454	1	0.810388	70.2802
GOTERM_BP_FAT	GO:0015012~heparan sulfate proteoglycan biosynthetic process	5	0.0178552	0.0629788	NDST1, NDST2, LIPC, GLCE, HS2ST1	1968	11	13528	3.12454	1	0.810388	70.2802
GOTERM_BP_FAT	GO:0007004~telomere maintenance via telomerase	5	0.0178552	0.0629788	TNKS1BP1, RFC1, TERF2IP, POT1, TERF1	1968	11	13528	3.12454	1	0.810388	70.2802
GOTERM_BP_FAT	GO:0046902~regulation of mitochondrial membrane permeability	5	0.0178552	0.0629788	PPIF, BID, HTT, BNIP3, BCL2L1	1968	11	13528	3.12454	1	0.810388	70.2802
GOTERM_BP_FAT	GO:0000122~negative regulation of transcription from RNA polymerase II promoter	49	0.174981	0.0635805	MEF2C, ZMYND11, MTDH, TFCP2L1, NR6A1, CBX2, SOX6, PRDM16, GLI2, NR2E1, EPC1, VDR, ZNF148, RARB, SIK1, NKX2-5, SIM2, DMBX1, MDFI, SATB1, WDTC1, CTBP1, VHL, JARID2, SLA2, STRN3, KLF11, RYBP, LEF1, RB1, SNAI2, WWTR1, RBBP7, PROX1, FOXP2, SUZ12, CTNNBIP1, SALL4, DR1, RNF2, HOPX, JAZF1, IRF2, ZFPM2, ST18, LCOR, NSD1, NCOR1, NCOR2	1968	266	13528	1.26626	1	0.811544	70.6342
GOTERM_BP_FAT	GO:0045860~positive regulation of protein kinase activity	42	0.149984	0.0642079	TRAF2, ADCY1, ZAK, ADCY7, PDGFB, PTPLAD1, EDN2, EDN1, KIT, CD74, TGFB2, EDNRA, PDPK1, ERCC6, MAP3K4, CERKL, DGKE, DGKD, MAP3K2, MDFIC, MAP3K1, CHRNA7, PRKAA1, PRKACB, EGF, THBS1, SYK, MDFI, DGKQ, CCDC88A, MADD, TGFBR1, MAP2K3, TGFBR2, STRADA, BIRC7, DGKH, PROK2, GHRL, MAP3K13, F2R, VLDLR	1968	223	13528	1.29465	1	0.812811	70.999
GOTERM_BP_FAT	GO:0033043~regulation of organelle organization	41	0.146413	0.0647098	CAV2, XPO1, ACTR3B, TACR1, CAPZA2, EDN1, CTCF, TERF2IP, CDC16, ZZEF1, LATS1, POT1, WNT2, CDC42, PFN2, S1PR1, CEP250, MAP3K1, TLK1, EGF, DNMT3B, ERCC4, RASA1, TERF1, SYNPO, MLL, CCDC88A, MAP1A, RICTOR, PROX1, TNKS2, NCK2, NEB, MAP2, TSC2, SCIN, SPTBN1, TMSB4X, MTOR, DST, ADD1	1968	217	13528	1.29877	1	0.81343	71.2878
GOTERM_BP_FAT	GO:0045934~negative regulation of nucleobase, nucleoside, nucleotide and nucleic acid metabolic process	88	0.314252	0.0647577	MEF2C, COPS2, RSF1, FOXK1, EDN1, NR6A1, ZNF639, CBX3, CTCF, CBX2, TERF2IP, REST, RLIM, GLI2, NR2E1, EDNRA, EPC1, ZNF148, RARB, BCL7A, SIK1, AKIRIN2, SATB1, CTBP1, SLA2, STRN3, ARID5A, LEF1, ZHX3, UBE2I, RB1, PTPRU, RBBP7, PROX1, SUZ12, CTNNBIP1, SMARCE1, GRM8, NPPC, ZFPM2, ST18, CUX2, LCOR, NSD1, SUDS3, ZMYND11, BTAF1, MTDH, TFCP2L1, SOX6, PRDM16, POT1, VDR, OVOL2, HINFP, GATAD2A, PEX14, DNMT3B, …	1968	512	13528	1.18147	1	0.811774	71.3152
GOTERM_BP_FAT	GO:0043085~positive regulation of catalytic activity	89	0.317823	0.0656441	OPRM1, F2RL3, CASR, ADCY1, ADORA3, ADCY7, ZAK, PDGFB, BTRC, EDN2, TACR1, EDN1, CDC16, TGFB2, EDNRA, CDC42, EDNRB, PDPK1, MAP3K4, NOD1, CERKL, S1PR1, MDFIC, NMUR1, CHRNA7, PRKACB, PLCB2, CUL1, SYK, AIFM3, CCDC88A, MADD, BCL2L13, THY1, PROK2, HIF1A, NDEL1, GNAQ, GNB1, GHRL, GNAS, ANAPC7, MAP3K13, EIF2AK3, CALCR, TRAF2, PTPLAD1, PFKFB2, ABHD5, KIT, POT1, CD74, HCRTR2, VDR, HRH1, SERINC5, ERCC6, DGKE…	1968	520	13528	1.17651	1	0.8143	71.8181
GOTERM_BP_FAT	GO:0008634~negative regulation of survival gene product expression	4	0.0142842	0.0681584	BNIP3L, SKP2, BNIP3, BCL2L1	1968	7	13528	3.92799	1	0.824483	73.1996
GOTERM_BP_FAT	GO:0001840~neural plate development	4	0.0142842	0.0681584	C2CD3, OVOL2, HTT, GLI2	1968	7	13528	3.92799	1	0.824483	73.1996
GOTERM_BP_FAT	GO:0010632~regulation of epithelial cell migration	4	0.0142842	0.0681584	HIF1A, TACR1, ITGA2, TGFB2	1968	7	13528	3.92799	1	0.824483	73.1996
GOTERM_BP_FAT	GO:0006839~mitochondrial transport	16	0.0571367	0.0684258	BID, GRPEL2, YWHAZ, HTT, MTX3, TIMM17A, BNIP3, BCL2L1, TIMM8A, MFN2, PPIF, SLC25A14, TOMM70A, SLC25A10, TOMM20, SLC25A15	1968	69	13528	1.59397	1	0.823909	73.3427
GOTERM_BP_FAT	GO:0032313~regulation of Rab GTPase activity	12	0.0428526	0.0704794	TBC1D15, TBC1D2B, RABGAP1, SGSM1, SGSM2, TBC1D13, TBC1D5, RABGAP1L, TBC1D20, TBC1D22B, TBC1D8B, TBC1D9B	1968	47	13528	1.75506	1	0.831412	74.4177
GOTERM_BP_FAT	GO:0006690~icosanoid metabolic process	12	0.0428526	0.0704794	ACOX1, PTGR1, TBXAS1, ALOXE3, PDPN, ALOX5AP, EDN2, PTGS1, RNPEPL1, EDN1, CD74, SYK	1968	47	13528	1.75506	1	0.831412	74.4177
GOTERM_BP_FAT	GO:0032483~regulation of Rab protein signal transduction	12	0.0428526	0.0704794	TBC1D15, TBC1D2B, RABGAP1, SGSM1, SGSM2, TBC1D13, TBC1D5, RABGAP1L, TBC1D20, TBC1D22B, TBC1D8B, TBC1D9B	1968	47	13528	1.75506	1	0.831412	74.4177
GOTERM_BP_FAT	GO:0015800~acidic amino acid transport	6	0.0214263	0.070696	SLC17A8, SLC1A2, SLC6A1, HTT, SLC25A22, SLC1A1	1968	16	13528	2.57774	1	0.830606	74.5287
GOTERM_BP_FAT	GO:0050920~regulation of chemotaxis	9	0.0321394	0.0707049	PRKCA, S1PR1, CREB3, IL16, PDGFB, EDN2, F2RL1, ITGA2, THBS1	1968	31	13528	1.99567	1	0.828888	74.5333
GOTERM_BP_FAT	GO:0046456~icosanoid biosynthetic process	9	0.0321394	0.0707049	TBXAS1, ALOXE3, ALOX5AP, EDN2, PTGS1, RNPEPL1, EDN1, CD74, SYK	1968	31	13528	1.99567	1	0.828888	74.5333
GOTERM_BP_FAT	GO:0016579~protein deubiquitination	8	0.0285684	0.0725829	WDR48, BRCC3, USP9X, OTUD7B, USP12, USP20, USP46, USP33	1968	26	13528	2.11507	1	0.835304	75.4763
GOTERM_BP_FAT	GO:0044093~positive regulation of molecular function	99	0.353534	0.0726351	F2RL3, ADCY1, CASR, ADORA3, ADCY7, ZAK, PDGFB, BTRC, EDN2, EDN1, CDC16, TGFB2, MAP3K4, S1PR1, MDFIC, CHRNA7, PRKACB, CUL1, SYK, BCL10, MADD, BCL2L13, THY1, NDEL1, HIF1A, ANAPC7, ERC1, EIF2AK3, ADD1, TRAF2, PTPLAD1, PFKFB2, CD74, HCRTR2, VDR, SERINC5, DIABLO, SCARB1, EGF, NKX2-5, MDFI, MAP2K3, TGFBR1, TGFBR2, NR4A2, ITGA2, SYNGR3, PLK1, TSC2, RGS9, HSPD1, IKBKB, ABL2, OPRM1, TACR1, EDNRA, CDC42, E…	1968	586	13528	1.1613	1	0.833811	75.502
GOTERM_BP_FAT	GO:0045933~positive regulation of muscle contraction	7	0.0249973	0.0730072	PROK2, TACR1, EDN2, PTGS1, EDN1, ITGA2, F2R	1968	21	13528	2.29133	1	0.833685	75.6847
GOTERM_BP_FAT	GO:0048284~organelle fusion	7	0.0249973	0.0730072	MFN2, CAV2, RAB8A, OPA1, BNIP1, EEA1, VCPIP1	1968	21	13528	2.29133	1	0.833685	75.6847
GOTERM_BP_FAT	GO:0045884~regulation of survival gene product expression	7	0.0249973	0.0730072	MEF2C, TGFBR1, BNIP3L, SKP2, BNIP3, BCL2L1, NKX2-5	1968	21	13528	2.29133	1	0.833685	75.6847
GOTERM_BP_FAT	GO:0001666~response to hypoxia	27	0.0964182	0.0730776	PDGFB, EDN1, ARNT2, EGLN3, BNIP3, BCL2L1, TGFB2, EDNRA, ECE1, PRKAA1, CHRNA7, NOS2, THBS1, VHL, TGFBR1, NF1, NR4A2, APOLD1, ITGA2, MMP13, HSP90B1, HIF1A, PDE5A, NPPC, ABAT, LCT, VLDLR	1968	134	13528	1.38506	1	0.832281	75.7191
GOTERM_BP_FAT	GO:0000904~cell morphogenesis involved in differentiation	45	0.160697	0.073669	LPPR4, RTN4RL1, HPRT1, GLI2, NR2E1, TGFB2, ALCAM, CUL3, DAB2, UNC5B, ANK3, UNC5A, TNR, BCL11B, PAFAH1B1, SEMA3A, RUNX3, CDH23, FN1, PRKCA, KLF7, RYK, CREB1, EFNB1, KIF5C, NFASC, NR4A2, LEF1, MYH9, PROX1, FEZF2, SEMA6A, NDEL1, HIF1A, ULK1, ULK2, CLIC5, CNTN4, APBB2, BMP7, SLITRK6, DST, FEZ2, FEZ1, MYH10	1968	244	13528	1.26774	1	0.833091	76.0065
GOTERM_BP_FAT	GO:0050880~regulation of blood vessel size	13	0.0464236	0.0749437	CAV2, KEL, EDN2, EDN1, EDNRA, WNT2, EDNRB, KCNJ8, PDE5A, NPPC, ADRA1B, GUCY1A3, ADRA1D	1968	53	13528	1.68607	1	0.836719	76.6149
GOTERM_BP_FAT	GO:0035150~regulation of tube size	13	0.0464236	0.0749437	CAV2, KEL, EDN2, EDN1, EDNRA, WNT2, EDNRB, KCNJ8, PDE5A, NPPC, ADRA1B, GUCY1A3, ADRA1D	1968	53	13528	1.68607	1	0.836719	76.6149
GOTERM_BP_FAT	GO:0007265~Ras protein signal transduction	22	0.078563	0.0770846	ARHGEF3, RREB1, PTPLAD1, MRAS, NF1, WASF2, YWHAB, G3BP2, ELMO1, FARP2, NRAS, CRKL, ULK1, GNB1, COL1A2, RALB, CDC42EP4, SHC3, KSR1, SHC2, RHOG, NGF	1968	105	13528	1.44026	1	0.843666	77.6041
GOTERM_BP_FAT	GO:0006917~induction of apoptosis	57	0.20355	0.0774224	PREX1, NELL1, ZMAT3, TUBB2C, BNIP3, RPS27L, FOXO3, ITSN1, MCF2L, SMNDC1, CUL3, NOD1, TIAM1, AEN, DAP, CUL1, NET1, PRKCA, ARHGEF4, BCL10, ARHGEF3, AIFM3, AIFM1, FADD, DAPK2, ARHGEF12, BCL2L13, JMY, BNIP1, NAIF1, MAPK9, MAPK8, NGF, BID, AKAP13, STK17A, FEM1B, TIMP3, SERINC3, VDR, ERCC6, DIABLO, RUNX3, TERF1, CFLAR, HTT, TP53BP2, TGFBR1, TRIO, STAT1, TRADD, RNF7, BNIP3L, PPP1R13B, PDCD5, PDCD7, TP53…	1968	320	13528	1.22443	1	0.843371	77.7565
GOTERM_BP_FAT	GO:0007611~learning or memory	23	0.0821341	0.0776624	PRKCA, STS, ADCY1, SLC6A1, HTT, TACR1, NF1, GRIN2A, AFF2, KIT, FOXP2, VDAC1, AMPH, NRAS, ADRA1B, TMOD2, CHRNA7, PAFAH1B1, SHC3, CACNA1C, LHX8, NGF, VLDLR	1968	111	13528	1.42434	1	0.842697	77.8642
GOTERM_BP_FAT	GO:0055085~transmembrane transport	96	0.34282	0.0777221	SLC9A9, SLC8A3, SLC45A3, SLC5A3, SLC22A16, GRPEL2, KCNC1, SLC9A7, SLC45A4, SLC13A5, AQP9, KCNAB2, TIMM17A, ZMAT3, SLC16A12, AQP4, SLC24A4, SEH1L, SLC24A3, SLC25A22, SLC22A3, NUP37, KCNQ1, KCNG4, FLVCR2, KCNG1, TRPM3, TRPM5, TRPM7, PDPN, SCN2A, SLC22A23, TIMM8A, ATP6V1A, SLC26A7, SLC25A36, SLC37A1, SLC26A9, TMCO3, SLC30A10, EIF5A2, SLC2A12, CLCN3, SLC39A10, SLC37A4, KCNA1, SLC39A12, SFXN4, SEC62, …	1968	569	13528	1.15976	1	0.841324	77.8909
GOTERM_BP_FAT	GO:0070482~response to oxygen levels	28	0.0999893	0.0784532	PDGFB, EDN1, ARNT2, EGLN3, BNIP3, BCL2L1, TGFB2, EDNRA, ECE1, PRKAA1, CHRNA7, NOS2, THBS1, PDPN, VHL, TGFBR1, NF1, NR4A2, APOLD1, ITGA2, MMP13, HSP90B1, HIF1A, PDE5A, NPPC, ABAT, LCT, VLDLR	1968	141	13528	1.36505	1	0.842571	78.2155
GOTERM_BP_FAT	GO:0012502~induction of programmed cell death	57	0.20355	0.0810059	PREX1, NELL1, ZMAT3, TUBB2C, BNIP3, RPS27L, FOXO3, ITSN1, MCF2L, SMNDC1, CUL3, NOD1, TIAM1, AEN, DAP, CUL1, NET1, PRKCA, ARHGEF4, BCL10, ARHGEF3, AIFM3, AIFM1, FADD, DAPK2, ARHGEF12, BCL2L13, JMY, BNIP1, NAIF1, MAPK9, MAPK8, NGF, BID, AKAP13, STK17A, FEM1B, TIMP3, SERINC3, VDR, ERCC6, DIABLO, RUNX3, TERF1, CFLAR, HTT, TP53BP2, TGFBR1, TRIO, STAT1, TRADD, RNF7, BNIP3L, PPP1R13B, PDCD5, PDCD7, TP53…	1968	321	13528	1.22061	1	0.850605	79.314
GOTERM_BP_FAT	GO:0051172~negative regulation of nitrogen compound metabolic process	88	0.314252	0.081955	MEF2C, COPS2, RSF1, FOXK1, EDN1, NR6A1, ZNF639, CBX3, CTCF, CBX2, TERF2IP, REST, RLIM, GLI2, NR2E1, EDNRA, EPC1, ZNF148, RARB, BCL7A, SIK1, AKIRIN2, SATB1, CTBP1, SLA2, STRN3, ARID5A, LEF1, ZHX3, UBE2I, RB1, PTPRU, RBBP7, PROX1, SUZ12, CTNNBIP1, SMARCE1, GRM8, NPPC, ZFPM2, ST18, CUX2, LCOR, NSD1, SUDS3, ZMYND11, BTAF1, MTDH, TFCP2L1, SOX6, PRDM16, POT1, VDR, OVOL2, HINFP, GATAD2A, PEX14, DNMT3B, …	1968	519	13528	1.16553	1	0.852513	79.7089
GOTERM_BP_FAT	GO:0034504~protein localization in nucleus	20	0.0714209	0.0821174	XPO1, HTT, POLA2, TGFB2, PRICKLE1, IPO7, TRPS1, PIKFYVE, TSC2, SPTBN1, SUPT7L, NUTF2, KPNA5, PPP3CA, KPNA4, KPNA2, TNPO1, KPNA1, F2R, NR5A1	1968	94	13528	1.46255	1	0.851573	79.7757
GOTERM_BP_FAT	GO:0021954~central nervous system neuron development	9	0.0321394	0.082786	PRKCA, NDEL1, GNAQ, NR4A2, PAFAH1B1, HPRT1, GLI2, LHX8, NR2E1	1968	32	13528	1.93331	1	0.852451	80.0488
GOTERM_BP_FAT	GO:0032204~regulation of telomere maintenance	5	0.0178552	0.083949	TERF2IP, ERCC4, POT1, TERF1, TNKS2	1968	12	13528	2.86416	1	0.85505	80.5154
GOTERM_BP_FAT	GO:0010833~telomere maintenance via telomere lengthening	5	0.0178552	0.083949	TNKS1BP1, RFC1, TERF2IP, POT1, TERF1	1968	12	13528	2.86416	1	0.85505	80.5154
GOTERM_BP_FAT	GO:0009719~response to endogenous stimulus	70	0.249973	0.0857841	ADCY1, SLC6A1, ADCY7, PDGFB, TACR1, ARNT2, PTGS1, FOXO1, LATS1, LATS2, ACVR1C, TGFB2, WNT2, PDPK1, SLC1A2, PRKACB, GNG5, PRKCA, STS, LYN, GATM, STRN3, GRIN2A, PTPRU, MMP13, BTG2, GNB1, SLC25A36, DNAJC25, GHRL, GNAS, LCT, NGF, CALCR, CAV2, TIMP4, BCL2L1, HPRT1, TIMP3, PHIP, SORBS1, PEMT, PPP3CA, THBS1, NKX2-5, NUDC, PIK3R1, WDTC1, KAT2B, MSH2, HCLS1, TGFBR1, SI, TGFBR2, NR4A2, ITGA2, CPS1, STAT1, …	1968	405	13528	1.1881	1	0.859855	81.2307
GOTERM_BP_FAT	GO:0001932~regulation of protein amino acid phosphorylation	33	0.117845	0.0871668	ZAK, PDGFB, PTPLAD1, EDN1, ITGB2, IL31RA, EDNRA, LIF, EDNRB, ERCC6, MAP3K2, MDFIC, MAP3K1, PDGFD, EGF, AXIN1, SYK, MDFI, PRKCA, CCDC88A, LYN, CCDC88C, HCLS1, TGFBR1, BIRC7, RICTOR, CD80, HIPK3, MAPK15, PDGFRB, MTOR, BMP7, IL22RA2	1968	173	13528	1.31122	1	0.862993	81.7532
GOTERM_BP_FAT	GO:0019932~second-messenger-mediated signaling	43	0.153555	0.0881291	OPRM1, CALCR, F2RL3, ADCY1, CASR, ADCY7, TACR1, EDN2, WASF2, EDN1, HCRTR2, EDNRA, S1PR3, TYMS, EDNRB, HRH1, S1PR1, DGKD, NMUR1, CNR1, PIK3C3, NOS2, PRKACB, GLP2R, RAPGEF2, HTR1F, FEN1, TBL3, NUDT4, RXFP1, PIK3CD, ALMS1, RCAN3, FLNA, GNAQ, GNB1, ADRA1B, GNAS, GRK5, EIF2AK3, ADRA1D, PTAFR, F2R	1968	235	13528	1.25779	1	0.86469	82.1087
GOTERM_BP_FAT	GO:0031344~regulation of cell projection organization	19	0.0678499	0.0884203	LZTS1, PTPRF, PLXNB2, TGFBR1, ITGA2, KIT, LRRC4C, TTL, RUFY3, THY1, CDC42, RNF6, NDEL1, ULK1, TIAM1, SEMA3A, MTOR, CDC42EP4, NGF	1968	89	13528	1.46748	1	0.864212	82.215
GOTERM_BP_FAT	GO:0008633~activation of pro-apoptotic gene products	7	0.0249973	0.088558	BID, TRAF2, YWHAB, PPP3R1, MAPK8, FADD, TRADD	1968	22	13528	2.18718	1	0.863244	82.265
GOTERM_BP_FAT	GO:0016571~histone methylation	7	0.0249973	0.088558	SUZ12, MLL5, WHSC1L1, PRDM5, NSD1, SUV420H1, SUV39H2	1968	22	13528	2.18718	1	0.863244	82.265
GOTERM_BP_FAT	GO:0043200~response to amino acid stimulus	6	0.0214263	0.0886328	SLC1A2, LYN, MSH2, PEMT, MTOR, TIMP3	1968	17	13528	2.42611	1	0.862076	82.2922
GOTERM_BP_FAT	GO:0051260~protein homooligomerization	20	0.0714209	0.089293	SMARCAD1, BCL10, ATL2, SLC6A1, CCDC88C, PCBD1, SCUBE1, IDE, CBR4, HPRT1, LNX1, CTH, DGKD, C1QTNF1, ALOX5AP, TSC2, PEX14, SLC1A1, EIF2AK3, TERF1	1968	95	13528	1.44715	1	0.862795	82.5299
GOTERM_BP_FAT	GO:0016051~carbohydrate biosynthetic process	22	0.078563	0.090344	B4GALT1, GPD2, GPD1, NDST1, B3GALT1, GNE, ALG2, UGDH, PMM2, GLCE, HS2ST1, B3GAT2, GPI, MGAT2, PGM3, NANS, XYLT1, SLC25A10, GFPT1, PGM1, CHST14, PTAFR	1968	107	13528	1.41334	1	0.864738	82.9022
GOTERM_BP_FAT	GO:0022604~regulation of cell morphogenesis	26	0.0928472	0.0904702	LZTS1, ITGB2, LRRC4C, TTL, TGFB2, EZR, TIAM1, SEMA3A, FGD5, CDC42EP4, FGD6, RASA1, FN1, PTPRF, PDPN, PLXNB2, MYH9, GAS7, RUFY3, THY1, RNF6, NDEL1, ULK1, CDC42SE2, MYH10, NGF	1968	131	13528	1.3643	1	0.863755	82.9464
GOTERM_BP_FAT	GO:0007018~microtubule-based movement	23	0.0821341	0.0905866	KIF3B, OPA1, KIF24, KIF5B, HTT, TUBB2C, KIF5C, KTN1, KIF16B, KIF9, BICD2, KIF2B, KIF13A, NDEL1, KIF6, RHOT1, TUBA4A, PAFAH1B1, DST, KIF21B, KIF13B, KIF26B, KIF2A	1968	113	13528	1.39913	1	0.862745	82.987
GOTERM_BP_FAT	GO:0010627~regulation of protein kinase cascade	45	0.160697	0.0950613	ZAK, VAPA, PTPLAD1, EDN1, PPM1A, ITSN1, TGFB2, IL31RA, LIF, ERCC6, NOD1, MAP3K3, MAP3K2, MDFIC, MAP3K1, OTUD7B, TMEM101, AXIN1, SYK, MDFI, BCL10, CFLAR, LYN, GOLT1B, TGFBR1, HCLS1, NF1, TAOK3, BIRC7, NDFIP2, DUSP22, FADD, RICTOR, TAB2, FLNA, TRADD, ZDHHC17, HIPK3, TSC2, MTOR, TNFAIP3, IKBKB, NCOR1, IL22RA2, F2R	1968	249	13528	1.24229	1	0.874892	84.4825
GOTERM_BP_FAT	GO:0006939~smooth muscle contraction	9	0.0321394	0.0960052	EDNRA, EDNRB, CNN3, NMUR1, TACR1, EDN2, EDN1, CACNA1C, FKBP1B	1968	33	13528	1.87472	1	0.876287	84.7816
GOTERM_BP_FAT	GO:0043254~regulation of protein complex assembly	19	0.0678499	0.0962099	CAV2, ACTR3B, CAPZA2, RICTOR, LATS1, WNT2, CDC42, NCK2, TPPP, MAP3K1, SCIN, SPTBN1, TMSB4X, CAND1, MTOR, NKX2-5, RASA1, ADD1, TERF1	1968	90	13528	1.45117	1	0.875576	84.8458
GOTERM_BP_FAT	GO:0043406~positive regulation of MAP kinase activity	21	0.074992	0.09728	MDFI, ZAK, PDGFB, MADD, PTPLAD1, MAP2K3, EDN1, BIRC7, KIT, CD74, PROK2, ERCC6, MDFIC, MAP3K2, MAP3K1, GHRL, CHRNA7, PRKAA1, EGF, THBS1, SYK	1968	102	13528	1.41523	1	0.877302	85.177
GOTERM_BP_FAT	GO:0045576~mast cell activation	4	0.0142842	0.0975756	CD48, CPLX2, YWHAZ, LYN	1968	8	13528	3.43699	1	0.876853	85.2673
GOTERM_BP_FAT	GO:0043092~L-amino acid import	4	0.0142842	0.0975756	SLC1A2, SLC6A1, HTT, SLC1A1	1968	8	13528	3.43699	1	0.876853	85.2673
GOTERM_BP_FAT	GO:0043090~amino acid import	4	0.0142842	0.0975756	SLC1A2, SLC6A1, HTT, SLC1A1	1968	8	13528	3.43699	1	0.876853	85.2673
GOTERM_BP_FAT	GO:0032205~negative regulation of telomere maintenance	4	0.0142842	0.0975756	TERF2IP, ERCC4, POT1, TERF1	1968	8	13528	3.43699	1	0.876853	85.2673
GOTERM_BP_FAT	GO:0046785~microtubule polymerization	4	0.0142842	0.0975756	WNT2, CAV2, TPPP, CENPJ	1968	8	13528	3.43699	1	0.876853	85.2673
GOTERM_BP_FAT	GO:0016601~Rac protein signal transduction	4	0.0142842	0.0975756	PTPLAD1, WASF2, ELMO1, FARP2	1968	8	13528	3.43699	1	0.876853	85.2673
GOTERM_BP_FAT	GO:0031175~neuron projection development	46	0.164268	0.0984684	NRTN, LPPR4, RTN4RL1, STRN, HPRT1, PRKG1, GLI2, NR2E1, ALCAM, CD44, UNC5B, ANK3, UNC5A, TNR, DMD, BCL11B, PAFAH1B1, SEMA3A, RUNX3, SS18L1, PRKCA, KLF7, RYK, CREB1, EFNB1, KIF5C, NFASC, NR4A2, GAS7, FEZF2, SEMA6A, NDEL1, ULK1, ULK2, MAP2, TRAPPC4, GHRL, CNTN4, APBB2, SLITRK6, BMP7, DST, FEZ2, NGF, MYH10, FEZ1	1968	256	13528	1.23517	1	0.878057	85.5368

## Sheet: GO-CC
Category	Term	Count	%	PValue	Genes	List Total	Pop Hits	Pop Total	Fold Enrichment	Bonferroni	Benjamini	FDR
GOTERM_CC_FAT	GO:0005794~Golgi apparatus	205	0.732064	9.09081e-15	TGOLN2, SLC9A7, SGMS2, GBGT1, B3GALT5, PTGS1, PITPNB, PRKG1, RAB1A, HS2ST1, SLC35A4, CUL3, G2E3, CD44, GBF1, COL4A3BP, RAB21, STRN3, PTPRR, GLCE, MGAT2, GLUL, MGAT3, TRAPPC9, MED15, SCYL2, BACE2, BACE1, RAB14, TRAPPC4, RAB10, MGAT5, TRAPPC3, GCNT4, MFNG, CLCN3, GCNT7, OCRL, TJAP1, CD74, SERINC3, SERINC5, GAD2, LPCAT1, GORASP1, GORASP2, GCNT1, LFNG, NUDC, MGAT4A, ACER3, ACER2, MGAT4C, NDFIP2, ARFI…	1794	872	12782	1.675	5.9448e-12	5.9448e-12	1.36002e-11
GOTERM_CC_FAT	GO:0012505~endomembrane system	156	0.557083	2.61145e-06	EIF6, XPO1, RAB9A, NRBP1, VAPA, SGMS2, AP1G1, WFS1, CHMP6, PTGS1, CBX3, ITSN1, SLC35A4, SSR1, WNT2, EPC1, DAB2, ST3GAL2, GBF1, ST3GAL4, COL4A3BP, AAK1, RC3H2, NUP37, ASPH, ELOVL6, PDGFD, RAB21, SCAMP5, SGPL1, BCL2L14, SPTLC3, TNKS2, NDEL1, HRASLS, LRP12, RAB14, AKAP6, VAMP4, VAMP2, MGAT5, EIF2AK3, TRAPPC3, ARFGAP1, CAV2, TMX1, CLCN3, AFTPH, MFNG, CYP1B1, GAD2, TRAM2, NUP50, PEMT, LFNG, GAD1, SEC6…	1794	782	12782	1.42133	0.00170383	0.000852277	0.00390151
GOTERM_CC_FAT	GO:0044431~Golgi apparatus part	71	0.253544	3.88688e-06	TGOLN2, SLC9A7, RAB9A, SGMS2, CLSTN2, KIAA0368, AP1G1, CLSTN1, NBEA, CLTC, TMF1, SLC35A4, PACSIN1, ST6GALNAC3, POMGNT1, ST3GAL2, GBF1, ST3GAL4, GOLGA1, PDGFD, SEC24D, RAB21, SCAMP5, VCPIP1, MAN1A2, LIMK2, MAN1A1, LDLRAP1, FLNA, MAN2A1, MGAT2, ARHGAP32, BACE1, ARCN1, RAB14, TRAPPC4, VAMP4, GNAS, CPD, WASL, MGAT5, COPE, TRAPPC3, NGF, PACS1, ARFGAP1, CAV2, GALNT2, AFTPH, AP1M1, MFNG, PPIL2, OCRL, GO…	1794	294	12782	1.72063	0.00253492	0.000845688	0.00580695
GOTERM_CC_FAT	GO:0044459~plasma membrane part	378	1.34986	4.30391e-06	IL9R, ADORA3, GPR125, AQP9, VAPA, ADCY7, SGMS2, RP2, UTRN, STRN, AQP4, GRIN3B, ITSN1, ZNRF2, ATP2B1, CD48, S1PR3, S1PR1, CD44, KCNK5, CCR10, CHRNA7, ADAM8, RAPGEF2, GNG5, LRRC7, HTR1F, SYK, MAGI3, MAGI2, NCF2, PTPRF, MAGI1, MPDZ, PTPRG, PDPN, EFNB1, MDGA1, SCN2A, CDHR2, GRIN2A, PTPRU, LIG4, MYH9, PTPRO, CTNNA3, THY1, CCR7, PGM5, TMPRSS11E, BACE1, RAB14, ZNF384, PDGFRB, HAS3, RAB10, ADD1, CLCN3, E…	1794	2203	12782	1.22251	0.00280651	0.000702367	0.00642996
GOTERM_CC_FAT	GO:0019898~extrinsic to membrane	104	0.371389	1.52348e-05	GNA14, PTGS1, CYP2D6, CASK, STRN, MYLIP, NELF, ZNRF2, FAM125A, AAK1, SPRED1, GNG5, MAGI3, MAGI2, MAGI1, STRN3, SCUBE1, RINT1, FARP1, FARP2, TNKS2, PITPNM2, PITPNM3, ERC1, ANKFY1, CAV2, CYP1B1, NAPB, PEX5L, CHMP2B, STX19, CDC42EP4, CNKSR2, PTPN3, TAOK3, PTPN4, PLEKHA3, AKTIP, TSC2, RGS6, RGS9, SYTL3, DCXR, JPH2, GNPNAT1, VPS37B, EPS15L1, VPS37C, NBEA, PLEKHB2, PDPK1, FRMD5, SRPR, GOLGA1, HHIP, AKT…	1794	494	12782	1.49997	0.00989908	0.0019877	0.0227588
GOTERM_CC_FAT	GO:0005783~endoplasmic reticulum	175	0.624933	0.000140992	SLC36A1, RAB9A, CHERP, VAPA, WFS1, B3GALT5, CYP2D6, PTGS1, SRP68, RAB1A, SSR1, ELOVL1, OGN, ANK3, UBXN2B, PGRMC1, CH25H, COL4A3BP, PHTF2, CREB3L2, ASPH, ELOVL6, SAR1A, RAB21, TOR1AIP2, SGPL1, GOLT1B, SPTLC3, FA2H, RINT1, ERP29, UGCG, VASH1, THY1, CCDC3, TRAPPC9, BACE2, BACE1, SURF4, RAB14, LCLAT1, TRAPPC4, AKAP6, EIF2AK3, TRAPPC3, FAM172A, TMX1, PACS2, CYP1B1, TDRD6, CTSA, FAM19A1, NAPB, CD74, TR…	1794	960	12782	1.2988	0.0879626	0.0152286	0.210439
GOTERM_CC_FAT	GO:0005626~insoluble fraction	155	0.553512	0.000178675	SLC13A5, MAEA, SLC6A1, VAPA, AQP9, PPP2R5A, PDLIM5, CYP2D6, PTGS1, UTRN, CASK, FOXO3, ITSN1, RAB1A, WNT2, PGP, KCNK9, ANK3, PGRMC1, PDE4B, RC3H2, STK39, MAGI2, PTPRF, MPDZ, FA2H, SCN2A, UGCG, PSD3, GRIN2A, CHPT1, TNKS2, MGAT2, BACE2, BACE1, RAB14, ABAT, CPD, VAMP2, VAMP1, EMP1, CAV2, TMX1, CYP1B1, MMD, AKAP13, PEX5L, ECE1, VRK2, DMD, PLCH1, PEMT, SLC30A5, GRID2IP, SCARB1, CYP46A1, RYK, SEC11A, NC…	1794	839	12782	1.31627	0.110135	0.0165311	0.266613
GOTERM_CC_FAT	GO:0042995~cell projection	132	0.471378	0.000198779	NRBP1, SLC6A1, WFS1, GRIK3, UTRN, DYNC2LI1, STRN, ENPEP, ITSN1, TGFB2, WNT2, ANK3, CDH23, C2CD3, OPA1, KIF5B, PTPRF, PDPN, MPDZ, STRN3, SCN2A, KIF5C, GRIN2A, MYH9, CTNNA3, THY1, NCAM1, HIF1A, NDEL1, CC2D2A, BACE1, TRAPPC4, CAV2, PANX1, ACTR3B, ALCAM, GAD2, CRMP1, PEMT, SCARB1, FGD5, FGD6, GAD1, GNAT1, B4GALT1, RAB8A, MYO1C, HTT, SLC6A14, ARFIP2, ALMS1, ITGA2, GAS7, NCKAP1, SEMA6A, RNF6, NEDD1, UL…	1794	697	12782	1.34933	0.121743	0.016096	0.29657
GOTERM_CC_FAT	GO:0005624~membrane fraction	148	0.528515	0.000408809	MAEA, SLC6A1, VAPA, AQP9, PPP2R5A, PDLIM5, CYP2D6, PTGS1, UTRN, CASK, FOXO3, ITSN1, WNT2, PGP, KCNK9, ANK3, PGRMC1, RC3H2, STK39, MAGI2, PTPRF, MPDZ, FA2H, SCN2A, UGCG, PSD3, GRIN2A, CHPT1, TNKS2, MGAT2, BACE2, BACE1, RAB14, ABAT, CPD, VAMP2, VAMP1, EMP1, CAV2, TMX1, CYP1B1, MMD, AKAP13, PEX5L, ECE1, VRK2, DMD, PLCH1, PEMT, SLC30A5, GRID2IP, SCARB1, CYP46A1, RYK, SEC11A, NCKAP1L, GPR137B, PPIF, A…	1794	809	12782	1.30344	0.234332	0.0292317	0.609035
GOTERM_CC_FAT	GO:0000139~Golgi membrane	44	0.157126	0.000530302	ARFGAP1, CAV2, GALNT2, AP1M1, MFNG, AFTPH, RAB9A, SGMS2, CLSTN2, AP1G1, CLSTN1, CLTC, TMF1, SLC35A4, POMGNT1, ST6GALNAC3, ST3GAL2, GBF1, ST3GAL4, PDGFD, LFNG, SEC24D, RAB21, SCAMP5, ACER3, MAN1A2, B3GALT1, ACER2, ARFIP1, MAN1A1, RFNG, FURIN, MAN1C1, LDLRAP1, MAN2A1, ARHGAP32, ARCN1, VAMP4, GNAS, WASL, MGAT5, CLTCL1, COPE, TRAPPC3	1794	186	12782	1.68545	0.292756	0.0340449	0.789365
GOTERM_CC_FAT	GO:0045202~synapse	72	0.257115	0.00106415	LZTS1, CLSTN2, TLN2, GRIK3, CLSTN1, UTRN, GLRA2, STRN, CASK, GRIN3B, CPEB1, ITSN1, ZNRF2, SLC1A2, ANK3, CHRNA7, IFNGR1, DLG2, SHC4, CDH23, SCAMP5, GABRG1, MAGI2, LYN, PTPRF, MPDZ, EFNB1, GRIN2A, PSD3, MYH9, MYRIP, ARHGAP32, STXBP5, GRM8, RAB5A, GRIP2, TRAPPC4, VAMP2, BIN1, VAMP1, ERC1, SLC40A1, YWHAZ, RAB3B, CNN3, SYNC, AMPH, RIMS3, GAD2, SYN3, DMD, GRID2IP, AGRN, GAD1, SYNPO, GABRD, PHACTR1, DNM…	1794	355	12782	1.44504	0.501057	0.0612497	1.57814
GOTERM_CC_FAT	GO:0005768~endosome	65	0.232118	0.0012175	SLC9A9, SLC9A7, RAB9A, KIAA0368, CHMP6, GNPNAT1, LGMN, WASF2, VPS37B, VPS37C, ZNRF2, FAM125A, RNF103, RNF32, RAB21, SCAMP5, STS, PTPRF, SLA2, RAB4A, RPS6KC1, CD164, LDLRAP1, RAB11FIP4, RAB11FIP5, ARHGAP32, RAB11FIP2, SCYL2, SLC26A7, BACE2, BACE1, ZFYVE28, RAB5A, RAB14, VAMP4, VOPP1, ANKFY1, NGF, CLCN3, STAM2, MMD, EEA1, CD74, CHMP2B, ABCA5, ECE1, SLC48A1, PIKFYVE, VPS39, RILP, NDFIP2, DGKH, KCNK1…	1794	315	12782	1.47021	0.548651	0.0641432	1.80363
GOTERM_CC_FAT	GO:0031090~organelle membrane	189	0.674928	0.00136583	EIF6, SLC9A9, GRPEL2, SLC9A7, RAB9A, SGMS2, VAPA, WFS1, AP1G1, CHMP6, CBX3, SLC35A4, SSR1, WNT2, EPC1, DAB2, ST3GAL2, GBF1, ST3GAL4, COL4A3BP, SLC25A22, ASPH, ELOVL6, PDGFD, RAB21, SCAMP5, SGPL1, FECH, OPA1, GATM, SPTLC3, TIMM8A, NNT, SCYL2, SLC25A36, PEX26, AKAP6, VAMP4, VAMP2, AKAP1, MGAT5, VAMP1, EIF2AK3, ANKFY1, TRAPPC3, MDH2, ARFGAP1, CAV2, TMX1, CLCN3, AFTPH, MFNG, CYP1B1, MCL1, MTX3, BCL2L…	1794	1096	12782	1.22865	0.590368	0.0663499	2.02127
GOTERM_CC_FAT	GO:0043005~neuron projection	69	0.246402	0.00157026	LZTS1, SLC6A1, WFS1, TACR1, GRIK3, UTRN, STRN, BNIP3, CPEB1, KCNJ12, SDC3, TGFB2, SLC1A2, ANK3, KLHL24, SEMA3A, IFNGR1, CAMK1G, OPA1, KIF5B, PTPRF, MPDZ, STRN3, SCN2A, KIF5C, GRIN2A, THY1, NCAM1, ARHGAP32, NDEL1, GRM8, BACE1, RAB5A, GRIP2, GHRL, TRAPPC4, CNTN4, MYO5A, CALCR, CNN3, PPM1A, ALCAM, GAD2, CRMP1, TOR1A, PAFAH1B1, GAD1, SYNPO, DNM3, HTT, DLGAP2, NF1, SLC12A5, NFASC, ITGA2, DPYSL2, STAT1…	1794	342	12782	1.43747	0.641629	0.0706772	2.32051
GOTERM_CC_FAT	GO:0000267~cell fraction	186	0.664215	0.00180571	LDHB, SLC13A5, MAEA, SLC6A1, AQP9, VAPA, PPP2R5A, PDLIM5, CYP2D6, UTRN, IDE, PTGS1, CASK, FOXO3, ITSN1, RAB1A, WNT2, PGP, KCNK9, STAC, ANK3, PGRMC1, PDE4B, RC3H2, STK39, MAGI2, PTPRF, MPDZ, FA2H, EFNB1, SCN2A, FMR1, UGCG, GRIN2A, PSD3, CHPT1, TNKS2, MGAT2, PITPNM2, BACE2, UBR5, BACE1, RAB14, ABAT, CPD, VAMP2, VAMP1, EMP1, CAV2, TMX1, CYP1B1, MMD, AKAP13, PEX5L, IL17C, ECE1, VRK2, DMD, PLCH1, PEMT…	1794	1083	12782	1.22366	0.692782	0.0756641	2.66409
GOTERM_CC_FAT	GO:0034702~ion channel complex	45	0.160697	0.00226945	KCNC1, GLRA2, KCNA1, PPM1A, CACNB2, FKBP1B, TTYH3, KCNS2, BEST1, TTYH2, SCN9A, CHRNA7, KCNG4, KCNQ1, SCN5A, ANO6, SCNN1A, KCNG1, ANO10, GABRD, GABRG1, CACNA2D1, GABRA1, KCNB2, KCNB1, SCN2A, CLIC2, KCTD2, KCNK1, KCNK2, KCTD6, KCTD10, KCTD9, ABCC9, KCNJ6, KCNJ8, CLIC5, KCTD17, KCTD18, AKAP6, SCN4B, SCN8A, CACNA1C, SCN4A, TNFAIP1	1794	205	12782	1.56399	0.773188	0.0885578	3.3375
GOTERM_CC_FAT	GO:0034703~cation channel complex	32	0.114273	0.00230115	KCNC1, KCNA1, PPM1A, CACNB2, FKBP1B, KCNS2, SCN9A, KCNG4, KCNQ1, SCN5A, SCNN1A, KCNG1, CACNA2D1, KCNB2, KCNB1, SCN2A, KCTD2, KCNK1, KCNK2, KCTD6, KCTD10, KCTD9, KCNJ6, KCNJ8, KCTD17, KCTD18, AKAP6, SCN4B, SCN8A, CACNA1C, SCN4A, TNFAIP1	1794	132	12782	1.72724	0.777846	0.0846906	3.38338
GOTERM_CC_FAT	GO:0017053~transcriptional repressor complex	14	0.0499946	0.00298433	CTBP1, RBBP4, YWHAB, RBBP7, RLIM, PRDM16, APPL2, SMARCE1, GATAD2A, JAZF1, NCOR1, NCOR2, AKIRIN2, CHD4	1794	41	12782	2.43288	0.857965	0.102755	4.36711
GOTERM_CC_FAT	GO:0030054~cell junction	96	0.34282	0.00315453	OPRM1, LZTS1, VAPA, TLN2, GRIK3, CLSTN1, UTRN, GLRA2, STRN, GRIN3B, CPEB1, ITSN1, GJA5, ZNRF2, WNT2, CD44, STARD8, CHRNA7, DLG2, LRRC7, SHC4, SCAMP5, GABRG1, MAGI3, MAGI2, MAGI1, MPDZ, SCN2A, CDHR2, PSD3, GRIN2A, VEZT, PTPRU, LIG4, MYH9, ARHGAP26, CTNNA3, EPB41L3, TNS3, ARHGAP31, IGSF5, ARHGAP32, TNS1, EVPL, PGM5, STXBP5, EPB41L5, ASH1L, ZNF384, CLDN2, VAMP2, VAMP1, DST, CAV2, CGNL1, MTDH, LIMS2,…	1794	518	12782	1.32044	0.872949	0.1029	4.61073
GOTERM_CC_FAT	GO:0005829~cytosol	220	0.78563	0.00465121	PDLIM5, TUBB2C, CDC16, ITSN1, BRPF3, CH25H, COL4A3BP, PIK3C3, NT5C2, CUL1, BCL2L14, PIK3CD, MYH9, RPTOR, THY1, GLUL, PGM1, RAB14, RPS12, TUBA4A, MAPK8, ANAPC7, TRAPPC3, ADD1, PFKFB2, AKAP13, BCL2L1, BANF1, GAD2, GORASP1, DIABLO, AMD1, UNC119, GPD1, OSBPL5, EPM2A, TGFBR2, GARS, ALMS1, TRIO, ARFIP1, MLYCD, NUTF2, BACH1, UBE2G2, NBEA, MCF2L, CCNE2, PDPK1, AP2B1, CEP250, RRP1B, EEF2K, GUCY1A3, GSTZ1,…	1794	1330	12782	1.17855	0.952371	0.141197	6.7282
GOTERM_CC_FAT	GO:0016010~dystrophin-associated glycoprotein complex	8	0.0285684	0.00566129	SGCZ, PGM5, DMD, UTRN, SNTG1, SGCD, SGCE, SGCB	1794	17	12782	3.35288	0.975457	0.161834	8.13238
GOTERM_CC_FAT	GO:0009898~internal side of plasma membrane	61	0.217834	0.00807807	RAB9A, TLN2, AP1G1, RP2, UTRN, CLTC, MCF2L, CDC42, AP2B1, RASL10B, RALB, GNG5, RHOF, RHOG, ARHGEF4, RAB39B, PGM5, FNBP1L, DNAJC25, ARCN1, RAB14, RAB5A, RAB10, EIF5A2, COPE, ADD1, CAV2, SNX18, AP1M1, RAB3B, LIMS2, MRAS, STAM2, CACNB2, BCL2L1, KIT, AMPH, PDE6C, GAD2, EZR, GORASP1, SYN3, DMD, AP3D1, PEX14, WDFY3, RAB8A, PTPN3, MAOA, PTPN4, NCKAP1L, RAB7L1, RAPH1, NCKAP1, NRAS, SYNE1, SPTBN1, RAB38, …	1794	316	12782	1.37537	0.99499	0.213958	11.4124
GOTERM_CC_FAT	GO:0031252~cell leading edge	31	0.110702	0.00870278	MYO5A, NRBP1, TLN2, WASF1, WASF2, ABI3, ITSN1, SLC1A2, EZR, PAFAH1B1, FGD5, FGD6, RASA1, CCDC88A, PDPN, SWAP70, TRPM7, SLC12A5, ARFIP2, CDK6, MYH9, RAPH1, GAS7, CTNNA3, ARHGAP31, NDEL1, RAB5A, CDC42BPA, GNAS, WASL, APBB2	1794	138	12782	1.60051	0.99668	0.219769	12.2423
GOTERM_CC_FAT	GO:0044456~synapse part	49	0.174981	0.0101239	LZTS1, CLSTN2, GRIK3, CLSTN1, UTRN, GLRA2, STRN, GRIN3B, CPEB1, SLC1A2, CHRNA7, IFNGR1, DLG2, SHC4, GABRG1, LYN, MPDZ, GRIN2A, PSD3, ARHGAP32, STXBP5, GRM8, RAB5A, TRAPPC4, GRIP2, ERC1, BIN1, SLC40A1, RAB3B, YWHAZ, CNN3, AMPH, GAD2, SYN3, GRID2IP, SYNPO, GABRD, DNM3, GABRA1, DLGAP2, SYT11, SHANK2, SYNGR3, SLC17A8, SYNE1, GRIA2, TPRG1L, CACNA1C, F2R	1794	246	12782	1.41918	0.998699	0.241838	14.1033
GOTERM_CC_FAT	GO:0044440~endosomal part	16	0.0571367	0.0102779	SLC9A9, RILP, SLC9A7, CHMP6, SLA2, APPL2, ARHGAP32, ECE1, TOM1L1, RNF103, SCYL2, PIKFYVE, ZFYVE28, ANKFY1, RAB21, SCAMP5	1794	57	12782	1.99996	0.998825	0.236505	14.3028
GOTERM_CC_FAT	GO:0010008~endosome membrane	16	0.0571367	0.0102779	SLC9A9, RILP, SLC9A7, CHMP6, SLA2, APPL2, ARHGAP32, ECE1, TOM1L1, RNF103, SCYL2, PIKFYVE, ZFYVE28, ANKFY1, RAB21, SCAMP5	1794	57	12782	1.99996	0.998825	0.236505	14.3028
GOTERM_CC_FAT	GO:0031012~extracellular matrix	65	0.232118	0.0106615	CTHRC1, NPNT, MMP24, TGFB2, WNT2, OGN, GPC5, CD44, GPC6, SERAC1, EMID2, VWA1, FGF1, USH2A, MMP16, MMP13, PRELP, ADAMTS6, ADAMTS8, NAV2, COL1A2, COL24A1, MFAP5, DST, CHL1, ADAMTSL1, ADAMTS19, ADAMTS14, ADAMTSL3, TNC, ADAMTS15, COL3A1, SPOCK1, COL2A1, TIMP4, TIMP3, COL17A1, TNR, SMOC1, COL6A2, FBN3, AGRN, FBN2, PCSK6, THBS1, COL8A2, DPT, FN1, FLRT2, COL4A1, FBN1, NTN4, EMILIN2, COL5A2, COL4A6, MUC4…	1794	345	12782	1.34237	0.999088	0.236014	14.7976
GOTERM_CC_FAT	GO:0005635~nuclear envelope	42	0.149984	0.0110337	EIF6, XPO1, MTDH, PTGS1, CBX3, BNIP3, EDNRA, EPC1, EDNRB, NUP214, POM121, SEH1L, ALOX5AP, TOR1A, NUP50, NUP37, PAFAH1B1, TNPO1, STS, NUP153, MYO1C, SCD, NXNL1, TMEM38A, TNKS2, ATF6, SYNE1, NDEL1, PRICKLE1, BNIP1, IPO7, BNIP2, HRASLS, BNIP3L, PRICKLE2, AKAP6, KPNA5, NUTF2, KPNA4, KPNA2, EIF5A2, KPNA1	1794	205	12782	1.45973	0.999286	0.235348	15.2752
GOTERM_CC_FAT	GO:0000151~ubiquitin ligase complex	22	0.078563	0.0116978	RNF144B, BRCC3, FBXL21, VHL, UBE4B, PPIL2, CBX8, ZZEF1, RNF8, CUL3, ARIH1, RNF2, FBXL4, CAND1, CUL4B, FBXO9, FBXW11, USP33, CUL1, ZER1, BARD1, FBXO11	1794	90	12782	1.74163	0.99954	0.239986	16.1213
GOTERM_CC_FAT	GO:0034706~sodium channel complex	7	0.0249973	0.012169	SCN2A, SCN9A, SCN4B, SCN8A, SCNN1A, SCN5A, SCN4A	1794	15	12782	3.32493	0.999663	0.240954	16.7168
GOTERM_CC_FAT	GO:0030135~coated vesicle	34	0.121416	0.0124079	TGOLN2, PACS1, RAB3B, AFTPH, KIAA0368, AP1G1, CLTC, AMPH, GAD2, PACSIN1, DAB2, ECE1, SYN3, NECAP1, SEC24D, SYT11, FURIN, LDLRAP1, SYNGR3, SLC17A8, GRIA2, STXBP5, SCYL2, ARCN1, RAB14, RAB5A, TRAPPC4, TPRG1L, VAMP2, HSPD1, BIN1, SLC40A1, CLTCL1, COPE	1794	159	12782	1.52356	0.999712	0.237969	17.0172
GOTERM_CC_FAT	GO:0030118~clathrin coat	12	0.0428526	0.0155972	STON2, AP1M1, AP2B1, AFTPH, AP1G1, AP3M1, ARCN1, NECAP1, CLTC, GGA1, CLTCL1, LDLRAP1	1794	39	12782	2.19226	0.999965	0.281893	20.9321
GOTERM_CC_FAT	GO:0014069~postsynaptic density	18	0.0642788	0.0171091	DNM3, YWHAZ, LZTS1, CNN3, LYN, DLGAP2, MPDZ, PSD3, GRIN2A, STRN, CPEB1, SHANK2, ARHGAP32, GRIA2, CACNA1C, IFNGR1, DLG2, SYNPO	1794	71	12782	1.8063	0.999987	0.296828	22.7271
GOTERM_CC_FAT	GO:0001518~voltage-gated sodium channel complex	6	0.0214263	0.0181657	SCN2A, SCN9A, SCN4B, SCN8A, SCN5A, SCN4A	1794	12	12782	3.56243	0.999994	0.30425	23.9588
GOTERM_CC_FAT	GO:0008287~protein serine/threonine phosphatase complex	12	0.0428526	0.0188603	PPM1F, PDP2, PPP2R5A, PPM1K, STRN3, PPP2R5D, PPM1A, PPP3R1, STRN, PPM1L, PPP2R5E, PPP3CA	1794	40	12782	2.13746	0.999996	0.30628	24.7586
GOTERM_CC_FAT	GO:0031226~intrinsic to plasma membrane	196	0.699925	0.0195975	ADORA3, IL9R, SGMS2, ADCY7, AQP9, AQP4, GRIN3B, CD48, ATP2B1, S1PR3, CD44, CCR10, KCNK5, CHRNA7, RAPGEF2, ADAM8, HTR1F, PTPRF, NCF2, PDPN, PTPRG, MDGA1, EFNB1, SCN2A, GRIN2A, PTPRU, MYH9, PTPRO, THY1, CCR7, TMPRSS11E, BACE1, PDGFRB, HAS3, LPPR4, KEL, ITGA11, MMD, CACNB2, ITGBL1, HCRTR2, SLC31A2, TGFBR1, TGFBR2, NCKAP1L, CELSR1, KCNK1, KCNK2, ABCG1, SYNGR3, CD55, KCNJ6, EPHA6, ATP2A2, KCNJ8, EPHA8…	1794	1215	12782	1.14936	0.999998	0.308757	25.5989
GOTERM_CC_FAT	GO:0005887~integral to plasma membrane	192	0.685641	0.0198467	F2RL3, KCNC1, CASR, ADORA3, IL9R, MAEA, SLC6A1, AQP9, SGMS2, ADCY7, TSPAN4, GRIK3, F2RL1, AQP4, GRIN3B, ENPEP, IL17RA, ATP2B1, CD48, S1PR3, CD44, KCNK5, CCR10, CSF3R, CHRNA7, RAPGEF2, ADAM8, SLC4A4, HTR1F, NCF2, PTPRF, PDPN, PTPRG, PTPRN2, EFNB1, SCN2A, MFI2, GRIN2A, PTPRU, MYH9, PTPRO, THY1, CCR7, GPR55, LRP12, TMPRSS11E, BACE1, PDGFRB, VAMP2, HAS3, VAMP1, SLC40A1, TNFAIP1, CAV2, FGFR3, LPPR4, K…	1794	1188	12782	1.15149	0.999998	0.304843	25.8809
GOTERM_CC_FAT	GO:0005604~basement membrane	19	0.0678499	0.0208051	COL4A1, TNC, FBN1, NTN4, COL2A1, TIMP3, COL4A6, ANXA2, COL17A1, LAMA3, ERBB2IP, FREM1, SMOC1, AGRN, VWA1, COL8A2, DST, USH2A, FN1	1794	78	12782	1.73554	0.999999	0.309994	26.9563
GOTERM_CC_FAT	GO:0042383~sarcolemma	17	0.0607078	0.0208208	OPRM1, CACNA2D1, SYNC, SCN2A, KCNJ12, ANXA2, EDNRA, ABCC9, PGM5, KCNJ8, DMD, COL6A2, PEMT, GNAS, CACNA1C, SCN5A, KCNQ1	1794	67	12782	1.8078	0.999999	0.303415	26.9738
GOTERM_CC_FAT	GO:0005795~Golgi stack	13	0.0464236	0.0219522	B4GALT1, MGAT2, GALNT2, TOM1L1, SULF2, GORASP2, SULF1, RAB14, TRAPPC4, OCRL, FURIN, SMPD3, VCPIP1	1794	46	12782	2.01355	0.999999	0.310407	28.2244
GOTERM_CC_FAT	GO:0009925~basal plasma membrane	9	0.0321394	0.02214	WNT2, CAV2, COL17A1, MYO1C, ERBB2IP, ITGB4, DST, LDLRAP1, AGPAT1	1794	26	12782	2.4663	1	0.306148	28.43
GOTERM_CC_FAT	GO:0005578~proteinaceous extracellular matrix	59	0.210692	0.0225553	CTHRC1, NPNT, MMP24, WNT2, OGN, GPC5, GPC6, EMID2, FGF1, VWA1, USH2A, MMP16, MMP13, PRELP, ADAMTS6, ADAMTS8, NAV2, COL1A2, COL24A1, MFAP5, DST, CHL1, ADAMTSL1, ADAMTS19, ADAMTS14, ADAMTSL3, TNC, ADAMTS15, COL3A1, SPOCK1, COL2A1, TIMP4, TIMP3, COL17A1, TNR, SMOC1, COL6A2, FBN3, AGRN, FBN2, COL8A2, DPT, FN1, FLRT2, COL4A1, FBN1, NTN4, EMILIN2, COL5A2, COL4A6, MUC4, ANXA2, LAMA3, COL14A1, ERBB2IP, M…	1794	320	12782	1.31365	1	0.304655	28.8828
GOTERM_CC_FAT	GO:0005741~mitochondrial outer membrane	21	0.074992	0.0228344	BID, USP30, OPA1, MCL1, MTX3, WASF1, MAOA, BNIP3, BCL2L1, VDAC1, MFN2, RAB11FIP5, ACSL1, TOMM70A, TOMM20, RHOT1, MLXIP, MTOR, VAMP1, AKAP1, ACSL3	1794	90	12782	1.66247	1	0.301722	29.1856
GOTERM_CC_FAT	GO:0005856~cytoskeleton	220	0.78563	0.0229963	VAPA, FAM110C, PDLIM5, TUBB2C, UTRN, FAM110B, DYNC2LI1, STRN, PTPN21, MYLIP, CDC16, KIF13A, FAM125A, INTS6, KIF13B, CDH23, KIF5B, KIAA0284, MPDZ, KIF5C, GRIN2A, SPIRE1, MYH9, FARP1, CTNNA3, FARP2, PGM5, RCC2, CEP350, NAV1, CC2D2A, TUBA4A, BIN1, ADD1, KIF26B, IGF2BP2, AKAP11, KRT20, PFN2, CRMP1, DMD, CDC42EP4, NUDC, CNKSR2, KIF3B, ALMS1, GAS7, SYNE1, PKP1, MAP2, TMOD2, MAP6, MAP9, NCOR1, RANBP10, …	1794	1381	12782	1.13502	1	0.297634	29.3606
GOTERM_CC_FAT	GO:0016323~basolateral plasma membrane	40	0.142842	0.0239309	OPRM1, CAV2, LIMS2, SLC13A5, AQP9, TLN2, ITGB4, CASK, MLF2, WNT2, COL17A1, BEST1, CD44, ANK2, SORBS1, ANK3, DMD, STARD8, STK39, LRRC7, AGPAT1, B4GALT1, MYO1C, TGFBR1, PDZD11, ITGA2, LIG4, LDLRAP1, ARHGAP26, ARHGAP31, TNS3, SLC4A10, LAMA3, PGM5, TNS1, ERBB2IP, SLC26A7, ZNF384, DST, ATP7B	1794	203	12782	1.40391	1	0.301957	30.3635
GOTERM_CC_FAT	GO:0016327~apicolateral plasma membrane	23	0.0821341	0.0243316	B4GALT1, CGNL1, MAGI3, MTDH, MAGI1, VAPA, MPDZ, STRN, CLDN20, CLDN12, TJAP1, IGSF5, DSG4, EVPL, PKP1, SORBS1, PRICKLE2, ASH1L, CLDN2, DSC2, PARD6G, TJP2, SYNPO	1794	102	12782	1.60659	1	0.300539	30.7894
GOTERM_CC_FAT	GO:0045121~membrane raft	30	0.107131	0.0244403	OPRM1, CAV2, RTN4RL1, WNT2, CD48, TNFRSF1B, RGMB, SORBS1, DMD, TNR, PIKFYVE, SCARB1, PAG1, PRKCA, BCL10, LYN, FLOT2, EFNB1, TGFBR2, SI, CBL, FADD, RGS16, FURIN, THY1, CD55, TSC2, RAB5A, CACNA1C, F2R	1794	143	12782	1.49473	1	0.296197	30.9045
GOTERM_CC_FAT	GO:0030425~dendrite	33	0.117845	0.0289093	LZTS1, CNN3, WFS1, GRIK3, TACR1, BNIP3, STRN, CPEB1, KCNJ12, SLC1A2, CRMP1, SEMA3A, IFNGR1, SYNPO, DNM3, OPA1, MPDZ, DLGAP2, STRN3, NF1, DPYSL2, STAT1, THY1, PPP1R9A, ARHGAP32, TSC2, MAP2, RAB5A, TRAPPC4, GRIP2, MTOR, CACNA1C, MYH10	1794	163	12782	1.44246	1	0.334738	35.4854
GOTERM_CC_FAT	GO:0048471~perinuclear region of cytoplasm	53	0.189265	0.0314435	NEURL, CHERP, NRBP1, VAPA, AP1G1, ALG2, CEP250, GOLGA1, RC3H2, NOS2, SEC24D, BCL10, TWF2, LYN, KIF5B, PTPRR, SPIRE1, TNKS2, SCYL2, BNIP2, TPPP, SERBP1, RAB14, RAB5A, DCUN1D3, SLC2A12, GALNT2, CAV2, GALNT1, MTDH, GALNT6, RHPN2, SYNC, NHLRC1, GAD2, ECE1, AGGF1, SORBS2, PAFAH1B1, RAP1GAP2, GALNT13, DNM3, TP53BP2, YWHAB, NDFIP2, ITGA2, GDPD5, TPD52L2, ANXA2, HSP90B1, MMP23B, TSC2, ABCC5, ATP7B	1794	288	12782	1.31117	1	0.352498	37.9556
GOTERM_CC_FAT	GO:0043296~apical junction complex	22	0.078563	0.0323521	B4GALT1, CGNL1, MAGI3, MTDH, VAPA, MAGI1, MPDZ, STRN, CLDN20, CLDN12, TJAP1, IGSF5, DSG4, EVPL, PKP1, SORBS1, ASH1L, CLDN2, DSC2, PARD6G, TJP2, SYNPO	1794	99	12782	1.5833	1	0.354849	38.8195
GOTERM_CC_FAT	GO:0044420~extracellular matrix part	25	0.0892761	0.0336969	COL4A1, TNC, FBN1, COL3A1, NTN4, COL2A1, TIMP3, COL5A2, COL4A6, ANXA2, COL17A1, LAMA3, COL14A1, ERBB2IP, SMOC1, FREM1, COL1A2, AGRN, VWA1, COL24A1, MFAP5, COL8A2, DST, USH2A, FN1	1794	117	12782	1.52241	1	0.360883	40.0776
GOTERM_CC_FAT	GO:0031301~integral to organelle membrane	26	0.0928472	0.0339376	SGPL1, GALNT2, MFNG, LRIT1, SGMS2, WFS1, RRBP1, IMMT, SLC37A4, BNIP3, RFNG, MAN1C1, SACM1L, ST6GALNAC3, ST3GAL2, BNIP1, ST3GAL4, PEX2, PEX26, RHOT1, DPM2, PEX13, ASPH, ELOVL6, LFNG, SSR3	1794	123	12782	1.50607	1	0.357301	40.3002
GOTERM_CC_FAT	GO:0005911~cell-cell junction	37	0.132129	0.0350826	CGNL1, MTDH, PANX1, VAPA, PANX2, TLN2, STRN, GJC2, CLDN12, GJA5, TJAP1, COL17A1, SORBS1, SCN5A, SYNPO, B4GALT1, MAGI3, MAGI1, MPDZ, SCN2A, CLDN20, PTPRU, MYH9, CTNNA3, EPB41L3, IGSF5, DSG4, PGM5, EVPL, PKP1, ASH1L, CDC42BPA, DSC2, CLDN2, PARD6G, PDZD2, TJP2	1794	190	12782	1.38747	1	0.361395	41.3486
GOTERM_CC_FAT	GO:0005886~plasma membrane	564	2.01407	0.0361673	TGOLN2, IL9R, SGMS2, RP2, PTGS1, STRN, GRIN3B, ITSN1, LPHN3, KCNK5, CCR10, ADAM8, GNG5, LRRC7, HTR1F, CDH23, SYK, MAGI3, MAGI2, NCF2, PTPRF, MAGI1, PTPRG, MPDZ, PDPN, SCN2A, CDHR2, CDHR3, GRIN2A, PTPRR, PTPRT, PTPRU, LIG4, MYH9, PTPRO, CTNNA3, THY1, TMPRSS11E, BACE1, ZNF384, SLC30A10, EMCN, RALGPS1, CACNB2, BCL2L1, ADAP1, ALCAM, HCRTR2, DAGLA, SLC29A4, GORASP1, PEMT, EFR3A, MAOA, TGFBR1, TAOK3, P…	1794	3777	12782	1.06392	1	0.364832	42.326
GOTERM_CC_FAT	GO:0016012~sarcoglycan complex	4	0.0142842	0.0396218	SGCZ, SGCD, SGCE, SGCB	1794	6	12782	4.74991	1	0.386688	45.3384
GOTERM_CC_FAT	GO:0031512~motile primary cilium	4	0.0142842	0.0396218	PKD2, PKD1, PAFAH1B1, GLI2	1794	6	12782	4.74991	1	0.386688	45.3384
GOTERM_CC_FAT	GO:0031519~PcG protein complex	5	0.0178552	0.0401578	SUZ12, RNF2, YY1, CBX2, CBX8	1794	10	12782	3.56243	1	0.3853	45.7923
GOTERM_CC_FAT	GO:0005720~nuclear heterochromatin	9	0.0321394	0.0415619	TNKS1BP1, SUZ12, VDR, A1CF, RNF2, CBX3, DNMT3B, PBX4, SUV39H2	1794	29	12782	2.21116	1	0.390429	46.965
GOTERM_CC_FAT	GO:0030131~clathrin adaptor complex	9	0.0321394	0.0415619	STON2, AP1M1, AP2B1, AFTPH, AP1G1, AP3M1, ARCN1, GGA1, LDLRAP1	1794	29	12782	2.21116	1	0.390429	46.965
GOTERM_CC_FAT	GO:0019867~outer membrane	23	0.0821341	0.043592	BID, USP30, OPA1, MCL1, MTX3, MAOA, WASF1, NXNL1, ITGA2, BNIP3, BCL2L1, VDAC1, MFN2, RAB11FIP5, ACSL1, TOMM70A, TOMM20, RHOT1, MLXIP, MTOR, VAMP1, AKAP1, ACSL3	1794	108	12782	1.51733	1	0.399869	48.6188
GOTERM_CC_FAT	GO:0030136~clathrin-coated vesicle	27	0.0964182	0.0438095	TGOLN2, RAB3B, AFTPH, AP1G1, CLTC, AMPH, DAB2, GAD2, ECE1, SYN3, NECAP1, SYT11, FURIN, LDLRAP1, SYNGR3, SLC17A8, GRIA2, STXBP5, SCYL2, RAB5A, RAB14, TRAPPC4, TPRG1L, VAMP2, BIN1, CLTCL1, SLC40A1	1794	132	12782	1.45736	1	0.396111	48.7931
GOTERM_CC_FAT	GO:0015629~actin cytoskeleton	49	0.174981	0.0448265	MYH15, MAEA, TLN2, PDLIM5, CAPZA2, WASF1, WASF2, UTRN, CASK, KLHL2, TWF1, MYO3B, MYH9, PALLD, FLNB, CTNNA3, FLNA, ARHGAP32, MYRIP, PGM5, CLIC5, TRIM32, WASL, BIN1, DST, ADD1, MYO5A, CGNL1, ABLIM2, TPM3, AMPH, CORO2B, PFN2, EZR, SORBS1, SORBS2, PKD2, SCNN1A, SYNPO, MYO1C, MYO1H, GAS7, CORO1C, MYO10, PPP1R9A, NEB, SPTBN1, ABL2, MYH10	1794	269	12782	1.29784	1	0.398058	49.6008
GOTERM_CC_FAT	GO:0005802~trans-Golgi network	12	0.0428526	0.0496775	TGOLN2, SLC9A7, KIAA0368, BACE1, GOLGA1, GNAS, NBEA, CPD, FURIN, FLNA, ATP7B, SCAMP5	1794	46	12782	1.85866	1	0.425668	53.2925
GOTERM_CC_FAT	GO:0030119~AP-type membrane coat adaptor complex	9	0.0321394	0.0499558	STON2, AP1M1, AP2B1, AFTPH, AP1G1, AP3M1, ARCN1, GGA1, LDLRAP1	1794	30	12782	2.13746	1	0.422237	53.4964
GOTERM_CC_FAT	GO:0045178~basal part of cell	9	0.0321394	0.0499558	WNT2, CAV2, COL17A1, MYO1C, ERBB2IP, ITGB4, DST, LDLRAP1, AGPAT1	1794	30	12782	2.13746	1	0.422237	53.4964
GOTERM_CC_FAT	GO:0031300~intrinsic to organelle membrane	29	0.10356	0.0505538	GALNT2, MFNG, LRIT1, SGMS2, WFS1, SLC37A4, BNIP3, ST6GALNAC3, ST3GAL2, ECE1, PEX2, ST3GAL4, PEX13, ELOVL6, ASPH, LFNG, SGPL1, RRBP1, IMMT, PGAP1, RFNG, MAN1C1, SACM1L, MFN2, BNIP1, PEX26, RHOT1, DPM2, SSR3	1794	146	12782	1.41521	1	0.420956	53.9319
GOTERM_CC_FAT	GO:0034705~potassium channel complex	19	0.0678499	0.0506189	KCNC1, KCNB2, KCNB1, KCNA1, KCTD2, KCNK1, KCNK2, KCTD6, KCTD10, KCTD9, KCNJ6, KCNS2, KCNJ8, KCTD17, KCTD18, KCNQ1, KCNG4, TNFAIP1, KCNG1	1794	86	12782	1.5741	1	0.416327	53.979
GOTERM_CC_FAT	GO:0008076~voltage-gated potassium channel complex	19	0.0678499	0.0506189	KCNC1, KCNB2, KCNB1, KCNA1, KCTD2, KCNK1, KCNK2, KCTD6, KCTD10, KCTD9, KCNJ6, KCNS2, KCNJ8, KCTD17, KCTD18, KCNQ1, KCNG4, TNFAIP1, KCNG1	1794	86	12782	1.5741	1	0.416327	53.979
GOTERM_CC_FAT	GO:0048475~coated membrane	15	0.0535657	0.0511887	STON2, AFTPH, AP1M1, AP1G1, CLTC, LDLRAP1, AP2B1, AP3M1, ARCN1, AP3D1, NECAP1, GGA1, SEC24D, CLTCL1, COPE	1794	63	12782	1.6964	1	0.41499	54.3899
GOTERM_CC_FAT	GO:0030117~membrane coat	15	0.0535657	0.0511887	STON2, AFTPH, AP1M1, AP1G1, CLTC, LDLRAP1, AP2B1, AP3M1, ARCN1, AP3D1, NECAP1, GGA1, SEC24D, CLTCL1, COPE	1794	63	12782	1.6964	1	0.41499	54.3899
GOTERM_CC_FAT	GO:0044454~nuclear chromosome part	25	0.0892761	0.0518399	RBBP4, CBX3, UBE2I, POLA2, TERF2IP, SYCP2, POT1, SUV39H2, TNKS2, CHRAC1, SUZ12, TNKS1BP1, VDR, A1CF, RNF2, PRIM2, STAG3, IRF4, DNMT3B, ERCC4, SS18L1, SUDS3, TERF1, SUV420H1, PBX4	1794	122	12782	1.46001	1	0.414199	54.8554
GOTERM_CC_FAT	GO:0031968~organelle outer membrane	22	0.078563	0.0518839	BID, USP30, OPA1, MCL1, MTX3, WASF1, MAOA, NXNL1, BNIP3, BCL2L1, VDAC1, MFN2, RAB11FIP5, ACSL1, TOMM70A, TOMM20, RHOT1, MLXIP, MTOR, VAMP1, AKAP1, ACSL3	1794	104	12782	1.50718	1	0.409705	54.8867
GOTERM_CC_FAT	GO:0045211~postsynaptic membrane	27	0.0964182	0.0554226	LZTS1, CLSTN2, GRIK3, CLSTN1, GLRA2, UTRN, STRN, GRIN3B, CPEB1, GRID2IP, CHRNA7, DLG2, SYNPO, SHC4, GABRG1, GABRD, GABRA1, MPDZ, DLGAP2, PSD3, GRIN2A, SHANK2, ARHGAP32, SYNE1, GRIA2, GRIP2, F2R	1794	135	12782	1.42497	1	0.426335	57.3379
GOTERM_CC_FAT	GO:0005932~microtubule basal body	10	0.0357105	0.0563172	NEDD1, C2CD3, EZR, CEP250, CC2D2A, PKD2, TTLL4, ALMS1, TTLL11, CDH23	1794	36	12782	1.97913	1	0.426866	57.9376
GOTERM_CC_FAT	GO:0031988~membrane-bounded vesicle	94	0.335678	0.0591296	TGOLN2, PDGFB, KIAA0368, AP1G1, F13A1, HPS4, FSTL3, SYT8, ITSN1, CLTC, TGFB2, WNT2, PDPK1, DAB2, PACSIN1, AP2B1, PACSIN2, NECAP1, SEC24D, RAB21, ALS2CL, CCDC88A, NCF2, SLA2, RAB4A, ERP29, ANP32E, GALNTL2, SERPING1, VEZT, LDLRAP1, NCK2, MYRIP, FNBP1L, STXBP5, SCYL2, ARCN1, RAB5A, RAB14, TRAPPC4, VAMP2, BIN1, DST, SLC40A1, COPE, IFT74, CALCR, PACS1, CAV2, CLCN3, AFTPH, RAB3B, YWHAZ, CAMK2G, KIT, OC…	1794	568	12782	1.17911	1	0.438316	59.7721
GOTERM_CC_FAT	GO:0030055~cell-substrate junction	23	0.0821341	0.0614745	OPRM1, CAV2, LIMS2, TLN2, ITGA2, LIG4, MLF2, ARHGAP26, WNT2, TNS3, ARHGAP31, COL17A1, LAMA3, PGM5, TNS1, CD44, SORBS1, ERBB2IP, DMD, STARD8, ZNF384, DST, LRRC7	1794	112	12782	1.46314	1	0.446699	61.2442
GOTERM_CC_FAT	GO:0016011~dystroglycan complex	4	0.0142842	0.0622278	SGCZ, SGCD, SGCE, SGCB	1794	7	12782	4.07135	1	0.446173	61.7063
GOTERM_CC_FAT	GO:0031224~intrinsic to membrane	800	2.85684	0.0641942	IL9R, SGMS2, GBGT1, GRIN3B, C1ORF70, LPHN3, TECRL, CCR10, HIGD1A, CDH23, PDPN, SCN2A, UGCG, GRIN2A, MYH9, THY1, TMPRSS11E, BACE2, BACE1, SLC30A10, EIF2AK3, ORAI2, CACNB2, BCL2L1, ALCAM, TMEM129, LPCAT1, SLC29A4, CKLF, LFNG, ACER3, SPNS2, CYP46A1, ACER2, TMEM120B, ATP11A, PPAPDC1A, ATP11C, RGS9BP, VDAC1, TMEM115, APCDD1L, TMEM114, OPRM1, KCNAB2, DPP10, RNF185, RNF186, BNIP3, ATP10D, MMP24, ST6GALN…	1794	5485	12782	1.03918	1	0.452138	62.8886
GOTERM_CC_FAT	GO:0042175~nuclear envelope-endoplasmic reticulum network	50	0.178552	0.0700836	TMX1, XPO1, LRIT1, CYP1B1, RAB9A, JPH2, CLSTN2, VAPA, WFS1, SLC37A4, FKBP1B, SSR1, TRAM2, PIGM, SRPR, COL4A3BP, CYP26B1, PEMT, ELOVL6, ASPH, PPAP2B, SEC24D, SEC61A2, PIGA, ACER3, SGPL1, STS, RRBP1, SPTLC3, ACER2, PGAP1, SEC11A, NXNL1, PIGV, TMEM38A, KTN1, ERLIN1, FURIN, SACM1L, ATF6, MAGT1, ARHGAP32, HSP90B1, ATP2A2, BNIP1, RAB14, DPM2, PPM1L, EIF2AK3, SSR3	1794	284	12782	1.25438	1	0.477935	66.229
GOTERM_CC_FAT	GO:0005942~phosphoinositide 3-kinase complex	5	0.0178552	0.0753251	PIK3CD, PIK3C3, MTOR, PIK3R1, PIK3R2	1794	12	12782	2.96869	1	0.498955	68.9639
GOTERM_CC_FAT	GO:0001726~ruffle	15	0.0535657	0.0790604	MYO5A, TLN2, PDPN, TRPM7, WASF2, ARFIP2, CDK6, MYH9, GAS7, EZR, RAB5A, GNAS, FGD5, FGD6, RASA1	1794	67	12782	1.59512	1	0.511828	70.7852
GOTERM_CC_FAT	GO:0070160~occluding junction	16	0.0571367	0.0798124	CGNL1, MAGI3, MTDH, MAGI1, VAPA, MPDZ, STRN, CLDN20, CLDN12, TJAP1, IGSF5, ASH1L, CLDN2, PARD6G, TJP2, SYNPO	1794	73	12782	1.56161	1	0.510647	71.1395
GOTERM_CC_FAT	GO:0005923~tight junction	16	0.0571367	0.0798124	CGNL1, MAGI3, MTDH, MAGI1, VAPA, MPDZ, STRN, CLDN20, CLDN12, TJAP1, IGSF5, ASH1L, CLDN2, PARD6G, TJP2, SYNPO	1794	73	12782	1.56161	1	0.510647	71.1395
GOTERM_CC_FAT	GO:0005905~coated pit	11	0.0392815	0.0798843	DAB2, AP2B1, LRP12, AAK1, NECAP1, EPS15L1, HSPD1, CLTC, CLTCL1, LDLRAP1, VLDLR	1794	44	12782	1.78122	1	0.506412	71.1732
GOTERM_CC_FAT	GO:0016023~cytoplasmic membrane-bounded vesicle	90	0.321394	0.0799001	TGOLN2, PDGFB, KIAA0368, AP1G1, F13A1, HPS4, FSTL3, SYT8, ITSN1, CLTC, TGFB2, WNT2, PDPK1, DAB2, PACSIN1, AP2B1, PACSIN2, NECAP1, SEC24D, RAB21, ALS2CL, CCDC88A, NCF2, SLA2, RAB4A, ERP29, ANP32E, GALNTL2, SERPING1, VEZT, LDLRAP1, MYRIP, FNBP1L, STXBP5, SCYL2, ARCN1, RAB5A, RAB14, TRAPPC4, VAMP2, BIN1, DST, SLC40A1, COPE, IFT74, CALCR, PACS1, CAV2, AFTPH, RAB3B, YWHAZ, CAMK2G, KIT, OCRL, AMPH, ANG…	1794	550	12782	1.16589	1	0.501995	71.1806
GOTERM_CC_FAT	GO:0019897~extrinsic to plasma membrane	12	0.0428526	0.0829173	GNA14, CAV2, RGS11, GNB1, SCUBE1, DNAJC25, ARSA, RGS6, GNAS, EEA1, RGS9, GNG5	1794	50	12782	1.70997	1	0.511038	72.5607
GOTERM_CC_FAT	GO:0005770~late endosome	13	0.0464236	0.0850364	SLC9A9, RILP, CLCN3, RAB9A, KIAA0368, RNF103, CHMP6, LGMN, GNPNAT1, SLA2, RAB14, CD74, ATP7B	1794	56	12782	1.65399	1	0.515874	73.4929
GOTERM_CC_FAT	GO:0005789~endoplasmic reticulum membrane	47	0.167839	0.0865914	TMX1, JPH2, RAB9A, LRIT1, CYP1B1, CLSTN2, VAPA, WFS1, SLC37A4, FKBP1B, SSR1, TRAM2, PIGM, SRPR, COL4A3BP, CYP26B1, PEMT, ELOVL6, ASPH, PPAP2B, SEC24D, PIGA, SEC61A2, ACER3, SGPL1, STS, SPTLC3, RRBP1, SEC11A, ACER2, PGAP1, PIGV, TMEM38A, KTN1, ERLIN1, FURIN, SACM1L, ATF6, MAGT1, HSP90B1, ARHGAP32, ATP2A2, BNIP1, DPM2, PPM1L, EIF2AK3, SSR3	1794	269	12782	1.24486	1	0.518171	74.158
GOTERM_CC_FAT	GO:0016021~integral to membrane	771	2.75328	0.0882295	IL9R, SGMS2, GBGT1, GRIN3B, C1ORF70, LPHN3, TECRL, CCR10, HIGD1A, CDH23, PDPN, SCN2A, UGCG, GRIN2A, MYH9, THY1, TMPRSS11E, BACE2, BACE1, SLC30A10, EIF2AK3, ORAI2, CACNB2, BCL2L1, ALCAM, TMEM129, LPCAT1, SLC29A4, CKLF, LFNG, ACER3, SPNS2, CYP46A1, ACER2, TMEM120B, ATP11A, PPAPDC1A, ATP11C, RGS9BP, VDAC1, TMEM115, APCDD1L, TMEM114, OPRM1, KCNAB2, DPP10, RNF185, RNF186, BNIP3, ATP10D, MMP24, ST6GALN…	1794	5297	12782	1.03705	1	0.520761	74.8418
GOTERM_CC_FAT	GO:0030016~myofibril	22	0.078563	0.0915177	ABLIM2, JPH2, MYH15, PDLIM5, SYNC, TIMP4, ANKRD1, MYOZ3, FLNB, FXR1, TPM3, SYNE1, PGM5, NEB, ANK2, KCNJ8, SORBS2, DMD, TRIM32, SPTBN1, PPP3CA, CACNA1C	1794	111	12782	1.41213	1	0.530045	76.1638
GOTERM_CC_FAT	GO:0005798~Golgi-associated vesicle	12	0.0428526	0.0929635	PACS1, TGOLN2, PACSIN1, AFTPH, ARCN1, RAB14, CLTC, OCRL, FURIN, CLTCL1, LDLRAP1, COPE	1794	51	12782	1.67644	1	0.531637	76.7243
GOTERM_CC_FAT	GO:0031982~vesicle	107	0.382102	0.0957318	TGOLN2, VAPA, PDGFB, AP1G1, F13A1, SYT8, FSTL3, ENPEP, ITSN1, TGFB2, WNT2, PACSIN1, DAB2, PACSIN2, RAB21, SCAMP5, NCF2, ERP29, SERPING1, FNBP1L, SCYL2, BACE1, RAB14, TRAPPC4, VAMP2, VAMP1, BIN1, SLC40A1, DST, PACS1, CAV2, CLCN3, AFTPH, OCRL, ANGPTL6, GAD2, ECE1, SLC30A5, EGF, GAD1, AXIN1, FN1, RILP, HTT, SYT11, GARS, CASC5, FURIN, SYNGR3, ULK1, TPRG1L, HSPD1, BMP7, CLTCL1, ATP7B, KIAA0368, HPS4, …	1794	670	12782	1.13785	1	0.538406	77.7633
GOTERM_CC_FAT	GO:0005844~polysome	6	0.0214263	0.0963487	HSD3B7, FMR1, EPM2A, MSI2, NUFIP2, FXR1	1794	18	12782	2.37495	1	0.536645	77.9889
GOTERM_CC_FAT	GO:0000228~nuclear chromosome	30	0.107131	0.0970033	CBX3, TERF2IP, POLA2, SYCP2, POT1, VDR, RGS12, A1CF, PRIM2, STAG3, ERCC4, DNMT3B, SS18L1, TERF1, RBBP4, UBE2I, TNKS2, SUV39H2, CHRAC1, TNKS1BP1, SUZ12, ZBED1, BAZ1A, SMARCE1, RNF2, IRF4, DMC1, SUDS3, PBX4, SUV420H1	1794	162	12782	1.31942	1	0.535066	78.226
GOTERM_CC_FAT	GO:0016581~NuRD complex	5	0.0178552	0.0971703	RBBP4, GATAD2A, RBBP7, APPL2, CHD4	1794	13	12782	2.74033	1	0.531645	78.2861

## Sheet: GO-MF
Category	Term	Count	%	PValue	Genes	List Total	Pop Hits	Pop Total	Fold Enrichment	Bonferroni	Benjamini	FDR
GOTERM_MF_FAT	GO:0030695~GTPase regulator activity	103	0.367818	4.56754e-09	RASGEF1B, ITSN1, TBC1D15, HMHA1, GBF1, TIAM1, TBC1D13, STARD8, RAPGEF5, RAPGEF2, TBC1D9B, NET1, MADD, PSD3, TBC1D22B, FARP1, FARP2, THY1, MAP4K3, MAP4K4, RALGAPA1, SGSM1, SGSM2, ACAP3, ACAP2, ERC1, SPATA13, TBC1D8B, ARFGAP1, RALGPS1, RHPN1, PTPLAD1, ASAP1, AKAP13, RABGAP1L, PEX5L, ARFGEF1, ADAP1, GMIP, FGD5, IQSEC3, RAP1GAP2, FGD6, RILP, TBC1D2B, DOCK9, TRIO, DOCK8, DOCK5, RGS4, RGS5, TSC2, RGS6,…	1877	404	12983	1.76346	6.53156e-06	6.53156e-06	7.54526e-06
GOTERM_MF_FAT	GO:0060589~nucleoside-triphosphatase regulator activity	104	0.371389	7.71953e-09	GRPEL2, RASGEF1B, ITSN1, TBC1D15, HMHA1, GBF1, TIAM1, TBC1D13, STARD8, RAPGEF5, RAPGEF2, TBC1D9B, NET1, MADD, PSD3, TBC1D22B, FARP1, FARP2, THY1, MAP4K3, MAP4K4, RALGAPA1, SGSM1, SGSM2, ACAP3, ACAP2, ERC1, SPATA13, TBC1D8B, ARFGAP1, RALGPS1, RHPN1, PTPLAD1, ASAP1, AKAP13, RABGAP1L, PEX5L, ARFGEF1, ADAP1, GMIP, FGD5, IQSEC3, RAP1GAP2, FGD6, RILP, TBC1D2B, DOCK9, TRIO, DOCK8, DOCK5, RGS4, RGS5, TSC…	1877	413	12983	1.74178	1.10389e-05	5.51945e-06	1.27521e-05
GOTERM_MF_FAT	GO:0005083~small GTPase regulator activity	75	0.267828	3.26237e-08	DENND5A, PREX1, ITSN1, MCF2L, TBC1D15, SMAP2, GBF1, TIAM1, TBC1D13, RAPGEF5, AGAP1, RAPGEF2, ERRFI1, NET1, TBC1D9B, ALS2CL, ARHGEF4, ARHGEF3, MADD, PSD3, ARHGEF12, TBC1D22B, ARHGAP26, FARP1, ARHGEF10, FARP2, THY1, MAP4K3, MAP4K4, MYRIP, SGSM1, SGSM2, ACAP3, IPO7, KRIT1, ACAP2, WASL, ERC1, SPATA13, TBC1D8B, ARFGAP1, RABGAP1, CYTH1, RHPN1, CYTH4, RABGAP1L, AKAP13, ASAP1, ARFGEF1, PEX5L, ADAP1, PLEK…	1877	274	12983	1.89331	4.66508e-05	1.55505e-05	5.38921e-05
GOTERM_MF_FAT	GO:0004674~protein serine/threonine kinase activity	98	0.349963	3.07669e-06	ZAK, LGMN, CASK, PRKG1, TGFB2, MAP3K4, AAK1, TLK1, STK39, PRKACB, MYO3B, MYLK4, RPS6KC1, CDKL2, STK4, CDKL5, WEE1, WEE2, MAP4K3, MAP4K4, CDKL1, MAPK6, NEK8, MAPK9, MAPK8, EIF2AK3, STK10, AKAP13, STK17A, IRAK4, VRK2, LMTK2, YSK4, TAOK1, MAP2K3, TGFBR1, TGFBR2, TAOK3, TRIO, SMG1, ULK1, PLK1, ULK2, GRK6, CDC42BPA, CPNE3, MTOR, GRK5, IKBKB, CDK19, CDK17, NUAK1, LATS1, LATS2, CAMKK1, ACVR1C, PDPK1, EE…	1877	430	12983	1.57641	0.00439001	0.00109931	0.00508236
GOTERM_MF_FAT	GO:0008092~cytoskeletal protein binding	108	0.385673	1.72534e-05	MAEA, MYH15, PDLIM5, CAPZA2, UTRN, MYLIP, KLHL3, KLHL2, PACSIN1, KLHL5, PACSIN2, TARDBP, TWF1, TWF2, KIF5B, MYO3B, SPIRE1, PTPRT, MYH9, FARP1, FARP2, TNS1, NDEL1, TRIM32, SNTG1, STMN1, DST, ADD1, ACTR3B, SSH2, ARFGEF1, DAAM2, CORO2B, PFN2, DMD, GRID2IP, B4GALT1, PHACTR1, PHACTR2, PHACTR3, MYO1C, PTPN3, HTT, PTPN4, MYO1H, GAS7, MPRIP, TNKS1BP1, CORO1C, MYO10, SYNE1, TMOD2, SPTBN1, MAP6, WDR1, RANB…	1877	504	12983	1.48219	0.0243707	0.00492237	0.0284977
GOTERM_MF_FAT	GO:0004672~protein kinase activity	125	0.446381	2.36383e-05	NRBP1, ZAK, LGMN, CASK, PRKG1, TGFB2, WNT2, PACSIN1, MAP3K4, COL4A3BP, AAK1, PIK3C3, TLK1, STK39, PRKACB, SYK, TWF1, PAN3, MYLK4, MYO3B, RPS6KC1, CDKL2, STK4, WEE1, CDKL5, WEE2, MAP4K3, MAP4K4, CDKL1, MAPK6, SCYL2, NEK8, MAPK9, PDGFRB, MAPK8, EIF2AK3, NRBP2, CAV2, FGFR3, STK10, AKAP13, EPHA10, STK17A, IRAK4, VRK2, LMTK2, ITK, YSK4, RYK, TAOK1, MAP2K3, TGFBR1, TGFBR2, TAOK3, TRIO, SMG1, EPHA6, ULK…	1877	606	12983	1.42675	0.0332383	0.00561803	0.0390417
GOTERM_MF_FAT	GO:0016791~phosphatase activity	61	0.217834	3.14332e-05	IMPAD1, IMPA2, PDP2, IMPA1, CDC14B, PTPN21, RNGTT, PGP, NT5M, NT5C2, ENOPH1, PTPRF, PTPRG, PTPRN2, PTPRR, PTPRT, PTPRU, PTPRO, PTPRQ, SACM1L, MTMR12, PPM1F, EYA3, EYA4, PPM1K, PPM1H, PPM1L, INPP4B, INPP4A, PHLPP1, PPP6C, LPPR4, PFKFB2, CAMK2G, SSH2, PPP3R1, PPM1A, OCRL, ALPP, PPP1R3D, PPP3CA, MTMR9, PPAP2B, MTMR4, PPTC7, PTPRB, PTPN9, PTPRD, PTPRE, PTPN3, EPM2A, PTPN4, DUSP22, ACPP, DUSP5, ACPL2,…	1877	249	12983	1.6945	0.043955	0.00640089	0.0519129
GOTERM_MF_FAT	GO:0008047~enzyme activator activity	76	0.271399	5.1873e-05	NRG3, PREX1, ARHGAP19, RPS27L, ITSN1, MMP24, ARHGAP12, ARHGAP22, TBC1D15, HMHA1, SMAP2, NOD1, TBC1D13, STARD8, AGAP1, RAPGEF2, ERRFI1, TBC1D9B, ALS2CL, BCL10, AIFM3, MADD, ARHGAP28, MMP16, ARHGEF12, BCL2L13, TBC1D22B, ARHGAP26, THY1, ARHGAP25, ARHGAP31, RALGAPA1, ARHGAP32, SGSM1, SGSM2, ACAP3, RFC1, BNIP2, ACAP2, GHRL, TBC1D8B, SRGAP1, ARFGAP1, RABGAP1, PTPLAD1, RABGAP1L, ASAP1, AZIN1, CTSA, ARFG…	1877	335	12983	1.5692	0.0714957	0.00922968	0.0856561
GOTERM_MF_FAT	GO:0005096~GTPase activator activity	54	0.192836	8.94758e-05	PREX1, ARHGAP19, ARHGAP12, TBC1D15, HMHA1, ARHGAP22, SMAP2, STARD8, TBC1D13, RAPGEF2, AGAP1, ERRFI1, TBC1D9B, ALS2CL, ARHGAP28, ARHGEF12, TBC1D22B, ARHGAP26, ARHGAP25, THY1, ARHGAP31, ARHGAP32, RALGAPA1, SGSM1, SGSM2, ACAP3, BNIP2, ACAP2, TBC1D8B, SRGAP1, ARFGAP1, RABGAP1, PTPLAD1, RABGAP1L, ASAP1, ARFGEF1, ADAP1, RGS11, RGS12, GMIP, TBC1D5, RAP1GAP2, RASA1, TBC1D2B, NF1, RGS16, RGS14, RGS4, RGS5…	1877	220	12983	1.69778	0.120108	0.0141168	0.147705
GOTERM_MF_FAT	GO:0000287~magnesium ion binding	95	0.339249	0.000123303	IMPAD1, ADCY1, IMPA2, IMPA1, PDP2, ADCY7, ZAK, NUAK1, NELL1, ATP10D, GRIN3B, LATS1, LATS2, TTL, ACVR1C, ATP2B1, MTHFD2, MAP3K4, NT5M, NT5C2, PDE8B, ENOPH1, PRKACB, PDE8A, SIK1, POLK, NMNAT2, OPA1, PDXK, NUDT4, NUDT12, GEN1, GRIN2A, PDE10A, LIG4, STK4, CHPT1, WEE1, WEE2, PPM1F, DCLRE1C, EYA3, MAST3, EYA4, PGM3, PGM5, PPM1K, SLC41A2, PGM1, PDE5A, NEK8, SLC41A1, PPM1L, MAP3K13, ADPGK, MKNK2, PPM1A, …	1877	452	12983	1.45377	0.161662	0.0174788	0.203492
GOTERM_MF_FAT	GO:0004721~phosphoprotein phosphatase activity	43	0.153555	0.000129063	PHLPP1, PPP6C, PDP2, CDC14B, CAMK2G, SSH2, PPP3R1, PPM1A, PTPN21, RNGTT, PPP1R3D, PPP3CA, PPAP2B, MTMR4, PPTC7, PTPRB, PTPRD, PTPN9, PTPRE, PTPRF, PTPN3, PTPRG, PTPRN2, EPM2A, PTPN4, PTPRR, DUSP22, PTPRT, PTPRU, PTPRO, PTPRQ, EYA3, PPM1F, DUSP5, EYA4, DUSP26, DUSP27, PPM1K, PTP4A1, PPM1H, PPM1L, DUSP8, DUSP7	1877	165	12983	1.80258	0.168539	0.0166392	0.212989
GOTERM_MF_FAT	GO:0005524~ATP binding	262	0.935614	0.000149286	ADCY1, ADCY7, RP2, PRKG1, RAB1A, TPK1, ATP2B1, KIF13A, MAP3K4, PIK3C3, TLK1, SYK, KIF13B, MAGI3, PAN3, KIF5B, MAGI1, MYLK4, KIF5C, PIK3CD, LIG4, MYH9, NME5, GLUL, RFC1, MAPK6, SCYL2, ASCC3, NAV2, NEK8, PDGFRB, MAPK9, MAPK8, EIF2AK3, KIF26B, CLCN3, PFKFB2, CDC34, STK17A, VRK2, DHX58, KIF3B, TAOK1, TGFBR1, MAP2K3, TAOK3, TGFBR2, GARS, TRIO, ATP11A, YTHDC2, ATP11C, DDX5, RAD54L, ABCG1, EPHA6, ABCG5,…	1877	1477	12983	1.22696	0.192244	0.0176339	0.246325
GOTERM_MF_FAT	GO:0032555~purine ribonucleotide binding	318	1.13559	0.000168167	ADCY1, ADCY7, RP2, TUBB2C, PRKG1, RAB1A, TPK1, KIF13A, ATP2B1, MAP3K4, PIK3C3, TLK1, RAB21, SYK, KIF13B, GTPBP1, MAGI3, PAN3, OPA1, GTPBP6, MAGI1, KIF5B, MYLK4, PIK3CD, KIF5C, LIG4, MYH9, NME5, GLUL, RFC1, MAPK6, SCYL2, NAV2, ASCC3, NEK8, RAB14, TUBA4A, PDGFRB, MAPK9, MAPK8, RAB10, EIF2AK3, KIF26B, CLCN3, PFKFB2, CDC34, STK17A, VRK2, DHX58, GNAT1, KIF3B, MLL, TAOK1, TGFBR1, MAP2K3, TAOK3, TGFBR2,…	1877	1836	12983	1.19802	0.213765	0.0183299	0.277438
GOTERM_MF_FAT	GO:0032553~ribonucleotide binding	318	1.13559	0.000168167	ADCY1, ADCY7, RP2, TUBB2C, PRKG1, RAB1A, TPK1, KIF13A, ATP2B1, MAP3K4, PIK3C3, TLK1, RAB21, SYK, KIF13B, GTPBP1, MAGI3, PAN3, OPA1, GTPBP6, MAGI1, KIF5B, MYLK4, PIK3CD, KIF5C, LIG4, MYH9, NME5, GLUL, RFC1, MAPK6, SCYL2, NAV2, ASCC3, NEK8, RAB14, TUBA4A, PDGFRB, MAPK9, MAPK8, RAB10, EIF2AK3, KIF26B, CLCN3, PFKFB2, CDC34, STK17A, VRK2, DHX58, GNAT1, KIF3B, MLL, TAOK1, TGFBR1, MAP2K3, TAOK3, TGFBR2,…	1877	1836	12983	1.19802	0.213765	0.0183299	0.277438
GOTERM_MF_FAT	GO:0032559~adenyl ribonucleotide binding	264	0.942756	0.00020689	ADCY1, ADCY7, RP2, PRKG1, RAB1A, TPK1, ATP2B1, KIF13A, MAP3K4, PIK3C3, TLK1, SYK, KIF13B, MAGI3, PAN3, KIF5B, MAGI1, MYLK4, KIF5C, PIK3CD, LIG4, MYH9, NME5, GLUL, RFC1, MAPK6, SCYL2, ASCC3, NAV2, NEK8, PDGFRB, MAPK9, MAPK8, EIF2AK3, KIF26B, CLCN3, PFKFB2, CDC34, STK17A, VRK2, DHX58, KIF3B, TAOK1, TGFBR1, MAP2K3, TAOK3, TGFBR2, GARS, TRIO, ATP11A, YTHDC2, ATP11C, DDX5, RAD54L, ABCG1, EPHA6, ABCG5,…	1877	1497	12983	1.21981	0.256126	0.0209128	0.34122
GOTERM_MF_FAT	GO:0017076~purine nucleotide binding	328	1.1713	0.000316813	ADCY1, ADCY7, RP2, TUBB2C, PRKG1, RAB1A, TPK1, KIF13A, ATP2B1, MAP3K4, PIK3C3, TLK1, RAB21, SYK, KIF13B, GTPBP1, MAGI3, PAN3, OPA1, GTPBP6, MAGI1, KIF5B, MYLK4, PIK3CD, KIF5C, LIG4, MYH9, NME5, GLUL, RFC1, MAPK6, SCYL2, NAV2, ASCC3, NEK8, RAB14, TUBA4A, PDGFRB, MAPK9, MAPK8, RAB10, EIF2AK3, KIF26B, ACADSB, CLCN3, PFKFB2, CDC34, STK17A, VRK2, DHX58, GNAT1, KIF3B, MLL, TAOK1, MAP2K3, TGFBR1, TAOK3,…	1877	1918	12983	1.18287	0.364354	0.0297559	0.522068
GOTERM_MF_FAT	GO:0030554~adenyl nucleotide binding	274	0.978467	0.000412451	ADCY1, ADCY7, RP2, PRKG1, RAB1A, TPK1, ATP2B1, KIF13A, MAP3K4, PIK3C3, TLK1, SYK, KIF13B, MAGI3, PAN3, MAGI1, KIF5B, MYLK4, KIF5C, PIK3CD, LIG4, MYH9, NME5, GLUL, RFC1, MAPK6, SCYL2, ASCC3, NAV2, NEK8, PDGFRB, MAPK9, MAPK8, EIF2AK3, KIF26B, CLCN3, ACADSB, PFKFB2, CDC34, STK17A, VRK2, DHX58, KIF3B, TAOK1, TGFBR1, MAP2K3, TAOK3, TGFBR2, GARS, TRIO, ATP11A, YTHDC2, ATP11C, DDX5, RAD54L, ABCG1, EPHA6…	1877	1577	12983	1.20179	0.445632	0.036199	0.679164
GOTERM_MF_FAT	GO:0008375~acetylglucosaminyltransferase activity	15	0.0535657	0.000523643	GCNT4, MGAT4A, MFNG, GCNT7, MGAT4C, RFNG, MGAT2, MGAT3, POMGNT1, B3GNT5, XYLT1, MGAT5, GCNT1, LFNG, PIGA	1877	38	12983	2.73035	0.527163	0.0431026	0.861515
GOTERM_MF_FAT	GO:0003779~actin binding	70	0.249973	0.000567484	MAEA, MYH15, TLN2, CAPZA2, PDLIM5, WASF1, UTRN, WASF2, KLHL3, KLHL2, KLHL5, MKL2, FMNL2, TWF1, CCDC88A, TWF2, TRPM7, MYO3B, SPIRE1, MYH9, PALLD, FLNB, FLNA, JMY, EPB41L3, MYRIP, TNS1, CFL2, SCIN, SNTG1, TMSB4X, WASL, DST, ADD1, MYO5A, ABLIM2, CNN3, ACTR3B, ABLIM3, SSH2, DAAM2, TPM3, CORO2B, PFN2, EZR, SORBS1, DMD, WIPF3, GRID2IP, SCNN1A, SYNPO, INF2, PHACTR1, PHACTR2, PHACTR3, MYO1C, MAP1A, MYO1H…	1877	326	12983	1.48522	0.555912	0.0440945	0.933327
GOTERM_MF_FAT	GO:0001883~purine nucleoside binding	276	0.985609	0.000677425	ADCY1, ADCY7, RP2, PRKG1, RAB1A, TPK1, ATP2B1, KIF13A, MAP3K4, PIK3C3, TLK1, SYK, KIF13B, MAGI3, PAN3, MAGI1, KIF5B, MYLK4, KIF5C, PIK3CD, LIG4, MYH9, NME5, GLUL, RFC1, MAPK6, SCYL2, ASCC3, NAV2, NEK8, PDGFRB, MAPK9, MAPK8, EIF2AK3, KIF26B, CLCN3, ACADSB, PFKFB2, CDC34, STK17A, VRK2, DHX58, GNAT1, KIF3B, TAOK1, TGFBR1, MAP2K3, TAOK3, TGFBR2, GARS, TRIO, ATP11A, YTHDC2, ATP11C, DDX5, RAD54L, ABCG1…	1877	1601	12983	1.19242	0.620555	0.0497236	1.1132
GOTERM_MF_FAT	GO:0022832~voltage-gated channel activity	46	0.164268	0.000792044	KCNJ16, KCNC1, CLCN3, KCNAB2, KCNA1, CACNB2, KCNJ12, KCNK13, HVCN1, KCNK10, KCNS2, KCNK9, KCNK5, PKD2, SCN9A, KCNQ1, SCN5A, KCNG4, KCNG1, CACNA2D1, TRPM5, KCNB2, KCNB1, SCN2A, GRIN2A, CLIC2, KCTD2, KCNK1, KCNK2, VDAC1, KCTD6, KCTD10, KCTD9, KCNJ6, KCNJ8, CLIC5, KCTD17, KCTD18, SCN4B, SCN8A, CACNA1C, CLCN6, CLCN7, SCN4A, TNFAIP1, CLCN4	1877	195	12983	1.63168	0.677957	0.0550786	1.30039
GOTERM_MF_FAT	GO:0005244~voltage-gated ion channel activity	46	0.164268	0.000792044	KCNJ16, KCNC1, CLCN3, KCNAB2, KCNA1, CACNB2, KCNJ12, KCNK13, HVCN1, KCNK10, KCNS2, KCNK9, KCNK5, PKD2, SCN9A, KCNQ1, SCN5A, KCNG4, KCNG1, CACNA2D1, TRPM5, KCNB2, KCNB1, SCN2A, GRIN2A, CLIC2, KCTD2, KCNK1, KCNK2, VDAC1, KCTD6, KCTD10, KCTD9, KCNJ6, KCNJ8, CLIC5, KCTD17, KCTD18, SCN4B, SCN8A, CACNA1C, CLCN6, CLCN7, SCN4A, TNFAIP1, CLCN4	1877	195	12983	1.63168	0.677957	0.0550786	1.30039
GOTERM_MF_FAT	GO:0001882~nucleoside binding	277	0.98918	0.000834626	ADCY1, ADCY7, RP2, PRKG1, RAB1A, TPK1, ATP2B1, KIF13A, MAP3K4, PIK3C3, TLK1, SYK, KIF13B, MAGI3, PAN3, MAGI1, KIF5B, MYLK4, KIF5C, PIK3CD, LIG4, MYH9, NME5, GLUL, RFC1, MAPK6, SCYL2, ASCC3, NAV2, NEK8, PDGFRB, MAPK9, MAPK8, EIF2AK3, KIF26B, CLCN3, ACADSB, PFKFB2, CDC34, STK17A, VRK2, DHX58, GNAT1, KIF3B, TAOK1, TGFBR1, MAP2K3, TAOK3, TGFBR2, GARS, TRIO, ATP11A, YTHDC2, ATP11C, DDX5, RAD54L, ABCG1…	1877	1612	12983	1.18857	0.696997	0.0552716	1.36985
GOTERM_MF_FAT	GO:0004725~protein tyrosine phosphatase activity	28	0.0999893	0.00141311	CDC14B, SSH2, PTPN21, RNGTT, MTMR4, PTPRB, PTPRD, PTPN9, PTPRE, PTPN3, PTPRF, PTPRG, PTPRN2, PTPN4, EPM2A, PTPRR, DUSP22, PTPRT, PTPRU, PTPRO, PTPRQ, DUSP5, EYA3, EYA4, DUSP26, PTP4A1, DUSP8, DUSP7	1877	104	12983	1.86224	0.867633	0.0878194	2.30894
GOTERM_MF_FAT	GO:0016564~transcription repressor activity	66	0.235689	0.0017273	COPS2, ELF2, RSF1, FOXK1, E2F7, CBX3, CBX2, CTCF, ANKRD1, REST, RLIM, MXI1, NR2E1, EPC1, PLRG1, ZNF148, CREG1, PATZ1, SIK1, AKIRIN2, CTBP1, YY1, STRN3, ARID5A, UBE2I, RB1, RBBP7, MXD1, PROX1, MSC, RFC1, PRDM5, MNT, ZFPM2, ST18, SIAH2, CUX2, NSD1, TFCP2L1, PRDM16, TCF7L2, NMRAL1, BCL11A, GATAD2A, HINFP, PEX14, NKX2-5, DNMT3B, SIM2, DMBX1, HTT, JARID2, RYBP, YWHAB, SNW1, WWTR1, FOXP2, DR1, RNF2, TR…	1877	316	12983	1.44467	0.915599	0.101911	2.81545
GOTERM_MF_FAT	GO:0000166~nucleotide binding	371	1.32486	0.0017471	RBPMS2, LDHB, ADCY1, ADCY7, RP2, NELL1, TUBB2C, PRKG1, RAB1A, TPK1, KIF13A, ATP2B1, MAP3K4, NT5C2, PIK3C3, TLK1, PTBP2, RAB21, SYK, KIF13B, GTPBP1, MAGI3, PAN3, OPA1, GTPBP6, MAGI1, KIF5B, MYLK4, PIK3CD, KIF5C, LIG4, MYH9, NME5, GLUL, NNT, RFC1, NAV1, MAPK6, SCYL2, NAV2, ASCC3, NEK8, RAB14, TUBA4A, PDGFRB, MAPK9, MAPK8, RAB10, EIF2AK3, KIF26B, ACADSB, CLCN3, PFKFB2, IGF2BP2, CDC34, IGF2BP3, STK17…	1877	2245	12983	1.14306	0.917959	0.0989448	2.84728
GOTERM_MF_FAT	GO:0004653~polypeptide N-acetylgalactosaminyltransferase activity	9	0.0321394	0.00211382	GALNT2, GALNT1, GALNT10, GALNT7, WBSCR17, GALNT6, GALNTL2, GALNTL1, GALNT13, GALNT14	1877	18	12983	3.45844	0.951489	0.114	3.43519
GOTERM_MF_FAT	GO:0019198~transmembrane receptor protein phosphatase activity	9	0.0321394	0.00211382	PTPRB, PTPRD, PTPRE, PTPRF, PTPRG, PTPRN2, PTPRR, PTPRU, PTPRO	1877	18	12983	3.45844	0.951489	0.114	3.43519
GOTERM_MF_FAT	GO:0005516~calmodulin binding	34	0.121416	0.00259741	NDUFAF4, MYO5A, SLC8A3, CAMTA1, ADCY1, MYH15, CNN3, CAMK2G, PPP3R1, CASK, STRN, EEA1, CAMKK1, ATP2B1, PDE1C, EEF2K, PPP3CA, NOS2, CAMK1G, MYO1C, STRN3, MYH9, RGS16, DAPK2, INVS, RGS4, MAP2, SPTBN1, RIT2, MAP6, CACNA1C, CAMK1D, ADD1, MYH10	1877	140	12983	1.67982	0.975745	0.133284	4.20534
GOTERM_MF_FAT	GO:0005088~Ras guanyl-nucleotide exchange factor activity	24	0.0857051	0.00280616	ARHGEF4, ARHGEF3, MADD, PREX1, DOCK9, AKAP13, TRIO, ITSN1, ARHGEF12, FARP1, ARHGEF10, MCF2L, FARP2, PLEKHG4, PLEKHG1, PLEKHG7, TIAM1, RAPGEF5, RAPGEF2, FGD5, SPATA13, FGD6, NET1, RANBP10	1877	88	12983	1.88642	0.982019	0.138286	4.536
GOTERM_MF_FAT	GO:0005085~guanyl-nucleotide exchange factor activity	36	0.128558	0.0029753	RALGPS1, CYTH1, PREX1, RASGEF1B, CYTH4, AKAP13, ITSN1, ARFGEF1, MCF2L, PLEKHG4, PLEKHG1, GBF1, TIAM1, PLEKHG7, RAPGEF5, IQSEC3, FGD5, RAPGEF2, FGD6, NET1, ARHGEF4, ARHGEF3, MADD, KIAA1244, PSD3, DOCK9, TRIO, DOCK8, RICTOR, DOCK5, ARHGEF12, FARP1, ARHGEF10, FARP2, SPATA13, RANBP10	1877	152	12983	1.63821	0.985892	0.141166	4.80313
GOTERM_MF_FAT	GO:0005275~amine transmembrane transporter activity	21	0.074992	0.00338779	SLC22A16, SLC36A1, SLC44A1, AQP9, SLC6A1, PDPN, SLC6A11, SLC6A14, SLC6A15, SLC7A4, SLC7A14, SLC17A8, SLC6A9, SLC1A2, SLC6A7, SLC25A22, SLC18A2, SLC22A3, SLC25A15, SLC1A1, SLC43A2	1877	74	12983	1.9629	0.992193	0.154085	5.45166
GOTERM_MF_FAT	GO:0030145~manganese ion binding	36	0.128558	0.00372966	PHLPP1, PPP6C, GALNT2, GALNT1, PDP2, GALNT7, GBGT1, GALNT6, PPM1A, ACVR1C, POMGNT1, GALNT10, PIK3C3, PDE8B, PDE8A, FEN1, GALNT13, PPTC7, GALNT14, B4GALT1, B4GALT2, NUDT12, NUDT4, B3GALT1, WBSCR17, TGFBR1, TGFBR2, GALNTL2, SMG1, GALNTL1, CHPT1, PPM1F, B3GAT2, PPM1K, PPM1L, POFUT1, ABL2	1877	154	12983	1.61694	0.99522	0.163152	5.986
GOTERM_MF_FAT	GO:0019787~small conjugating protein ligase activity	38	0.1357	0.00412937	UBE3A, PPIL2, UBE2G2, CDC34, MYLIP, UBE3C, NHLRC1, RLIM, FEM1B, CBX8, LNX1, ARIH1, G2E3, MAP3K1, FBXW2, FBXW11, FBXO22, FBXO9, HECTD1, RNF144B, FBXL21, CBL, UBE4B, UBE2I, UBE2H, RNF8, RNF6, UHRF2, RNF7, AKTIP, UBR5, RNF2, TRIM32, UBE2W, SIAH2, ZER1, BARD1, FBXO11	1877	166	12983	1.58338	0.997307	0.173767	6.60717
GOTERM_MF_FAT	GO:0016881~acid-amino acid ligase activity	44	0.157126	0.00468139	UBE3A, PPIL2, UBE2G2, TTLL4, CDC34, MYLIP, UBE3C, NHLRC1, RLIM, CBX8, FEM1B, TTLL1, TTL, TTLL2, LNX1, TTLL11, ARIH1, G2E3, MAP3K1, FBXW2, FBXW11, FBXO22, FBXO9, HECTD1, RNF144B, FBXL21, CBL, UBE4B, UBE2I, UBE2H, RNF8, RNF6, UHRF2, RNF7, AKTIP, UBR5, RNF2, TRIM32, UBE2W, SIAH2, PAICS, ZER1, BARD1, FBXO11	1877	201	12983	1.51414	0.998781	0.189165	7.45868
GOTERM_MF_FAT	GO:0019899~enzyme binding	98	0.349963	0.00491066	WFS1, NELL1, PDLIM5, SNRPD3, STRN, CBX3, FOXO3, IL31RA, CUL3, WNT2, MLL5, CUL1, KIF13B, BCL10, MAGI2, NCF2, STRN3, PTPRR, THY1, HIF1A, ABAT, ERC1, AKAP1, BIN1, SUDS3, CAV2, PFKFB2, ITGB2, AKAP11, PEX5L, DAAM2, PPP1R16B, DMD, FGD5, CDC42EP4, FGD6, GNAT1, RILP, TAOK1, TGFBR1, TGFBR2, SMG7, ARFIP2, DOCK9, DOCK8, FURIN, TRADD, TNKS1BP1, SYTL3, GRK5, CACNA1C, NCOR1, RANBP10, DENND5A, PREX1, NBEA, LATS…	1877	523	12983	1.29609	0.999123	0.192102	7.81019
GOTERM_MF_FAT	GO:0008565~protein transporter activity	23	0.0821341	0.00526567	EIF4ENIF1, XPO1, MCL1, XPO5, AP1G1, TIMM17A, RAB4A, SNX2, SEC62, ABCG1, AP2B1, TOMM70A, IPO7, TOMM20, AP3D1, KPNA5, NUTF2, KPNA4, KPNA2, RAMP1, TNPO1, KPNA1, SEC61A2	1877	87	12983	1.8286	0.999474	0.199127	8.352
GOTERM_MF_FAT	GO:0008134~transcription factor binding	96	0.34282	0.00555258	COPS2, E2F5, LMO4, ARNT2, CTCF, TBP, ANKRD1, RLIM, MXI1, RAB1A, IL31RA, TMF1, MLL5, PLRG1, DIP2C, GTF2A1, MDFIC, MED26, SMARCD1, CREG1, TFB2M, MKL2, TBPL1, SERTAD2, BCL10, CTBP1, PCBD1, YY1, ZFX, RB1, HDAC11, MXD1, STK4, PROX1, MSC, HMGA1, FLNA, JMY, HIF1A, SMARCE1, BTG1, MED17, TRIM32, MNT, NFE2L1, ZFPM2, SIAH2, LCOR, NSD1, MED1, ADD1, YWHAZ, MTDH, NMI, TFCP2L1, CRTC1, PRDM16, TCF7L2, NR2C2, VDR…	1877	513	12983	1.29439	0.999652	0.203473	8.7877
GOTERM_MF_FAT	GO:0004842~ubiquitin-protein ligase activity	34	0.121416	0.00580537	UBE3A, PPIL2, UBE2G2, CDC34, MYLIP, UBE3C, NHLRC1, FEM1B, CBX8, RLIM, LNX1, G2E3, MAP3K1, FBXW2, FBXW11, FBXO22, FBXO9, HECTD1, RNF144B, FBXL21, CBL, UBE4B, UBE2H, RNF8, RNF6, UHRF2, UBR5, RNF2, TRIM32, UBE2W, SIAH2, ZER1, BARD1, FBXO11	1877	147	12983	1.59982	0.999758	0.206478	9.16996
GOTERM_MF_FAT	GO:0022843~voltage-gated cation channel activity	34	0.121416	0.00580537	KCNJ16, KCNC1, KCNAB2, KCNA1, CACNB2, KCNJ12, HVCN1, KCNS2, PKD2, SCN9A, KCNG4, KCNQ1, SCN5A, KCNG1, CACNA2D1, KCNB2, KCNB1, SCN2A, GRIN2A, KCTD2, KCNK1, KCNK2, KCTD6, KCTD10, KCTD9, KCNJ6, KCNJ8, KCTD17, KCTD18, SCN4B, SCN8A, CACNA1C, SCN4A, TNFAIP1	1877	147	12983	1.59982	0.999758	0.206478	9.16996
GOTERM_MF_FAT	GO:0019992~diacylglycerol binding	19	0.0678499	0.00667849	PRKCA, PLEKHM3, DGKQ, AKAP13, DGKH, CHPT1, PRKCB, PRKD1, HMHA1, PDZD8, RASSF5, GMIP, STAC, DGKE, DGKD, CDC42BPA, KSR1, CIT, RAPGEF2	1877	68	12983	1.93266	0.999931	0.228162	10.4787
GOTERM_MF_FAT	GO:0005089~Rho guanyl-nucleotide exchange factor activity	20	0.0714209	0.00768228	ARHGEF4, ARHGEF3, PREX1, DOCK9, AKAP13, TRIO, ITSN1, ARHGEF12, ARHGEF10, MCF2L, FARP1, FARP2, PLEKHG4, PLEKHG1, PLEKHG7, TIAM1, FGD5, SPATA13, FGD6, NET1	1877	74	12983	1.86943	0.999984	0.251896	11.9615
GOTERM_MF_FAT	GO:0016879~ligase activity, forming carbon-nitrogen bonds	48	0.17141	0.00855636	UBE3A, CTPS, PPIL2, UBE2G2, TTLL4, CDC34, NHLRC1, MYLIP, UBE3C, RLIM, CBX8, FEM1B, TTLL1, TTL, TTLL2, MTHFD1L, LNX1, TTLL11, ARIH1, G2E3, MAP3K1, FBXW2, FBXO9, FBXW11, FBXO22, HECTD1, RNF144B, FBXL21, CBL, UBE4B, UBE2I, UBE2H, CPS1, RNF8, GLUL, RNF6, UHRF2, RNF7, AKTIP, UBR5, RNF2, TRIM32, UBE2W, SIAH2, PAICS, ZER1, BARD1, FBXO11	1877	231	12983	1.43728	0.999995	0.270272	13.2338
GOTERM_MF_FAT	GO:0004722~protein serine/threonine phosphatase activity	14	0.0499946	0.00924425	PHLPP1, PPP6C, PDP2, CDC14B, CAMK2G, EPM2A, PPM1A, PPP3R1, PPM1F, PPP1R3D, PPM1K, PPM1L, PPP3CA, DUSP7	1877	45	12983	2.15192	0.999998	0.282526	14.223
GOTERM_MF_FAT	GO:0043167~ion binding	658	2.34975	0.0103228	SLC9A9, SLC9A7, PDP2, PLEKHM3, GBGT1, CYP2D6, PTGS1, ZNF639, GRIN3B, MYLIP, REST, ITSN1, SSR1, HMHA1, KCNK9, MAP3K4, BRPF3, CH25H, KCNK5, PIK3C3, PATZ1, ZNF395, ADAM8, CDH23, OPA1, PTPRF, RREB1, SCN2A, CDHR2, TADA2B, CDHR3, GRIN2A, ZHX3, LIG4, WDR92, OGFOD1, ADAMTS6, PITPNM2, PITPNM3, ADAMTS8, ZNF384, ST18, SLC30A10, ZNHIT6, ZNF516, CYP1B1, CACNB2, ADAP1, ARIH1, DAGLA, ARIH2, LPCAT1, DNMT3B, DHX5…	1877	4241	12983	1.07317	1	0.303655	15.7526
GOTERM_MF_FAT	GO:0005543~phospholipid binding	38	0.1357	0.0119615	SNX19, SNX18, PREX1, SNX8, SNX16, SNX2, EEA1, SNX4, PFN2, TIAM1, PEMT, SCARB1, PLCB2, PIK3R1, SH3PXD2B, PLA2G15, CCDC88A, SNX29, SYT11, PCTP, RPS6KC1, KIF16B, CPS1, ABCG1, ANXA2, THY1, PLEKHA3, ARHGAP32, ZFYVE28, SCIN, CPNE3, SYT16, GRK5, SNX30, ARAP2, SNX10, PTAFR, NR5A1	1877	177	12983	1.48498	1	0.336162	18.0276
GOTERM_MF_FAT	GO:0003712~transcription cofactor activity	69	0.246402	0.0133386	COPS2, CTCF, ANKRD1, RLIM, MXI1, TMF1, IL31RA, MLL5, PLRG1, GTF2A1, MED26, CREG1, SMARCD1, TFB2M, MKL2, TBPL1, SERTAD2, BCL10, PCBD1, YY1, ZFX, RB1, MXD1, PROX1, MSC, HMGA1, JMY, SMARCE1, BTG1, MED17, TRIM32, MNT, NFE2L1, ZFPM2, SIAH2, NSD1, MED1, NMI, TFCP2L1, CRTC1, PRDM16, NR2C2, ELK4, ECD, BCL11A, HINFP, TFDP2, PEX14, SUPT7L, MYCBP, DNMT3B, TRIP11, KLF7, KAT2B, CREB3, HTT, MAML1, CREB1, MAML2…	1877	363	12983	1.31478	1	0.360181	19.8946
GOTERM_MF_FAT	GO:0004385~guanylate kinase activity	6	0.0214263	0.0135509	MAGI3, MPP1, MPP3, CASK, TJP2, DLG2	1877	11	12983	3.77285	1	0.358159	20.1788
GOTERM_MF_FAT	GO:0048407~platelet-derived growth factor binding	6	0.0214263	0.0135509	COL4A1, PDGFB, COL3A1, COL1A2, PDGFRB, COL2A1	1877	11	12983	3.77285	1	0.358159	20.1788
GOTERM_MF_FAT	GO:0005267~potassium channel activity	30	0.107131	0.0138711	KCNJ16, KCNC1, KCNAB2, KCNA1, KCNJ12, KCNK13, KCNK10, KCNS2, KCNK9, KCNK5, PKD2, KCNG4, KCNQ1, KCNG1, KCNB2, KCNB1, TMEM38A, KCTD2, KCNK1, KCNK2, KCTD6, KCTD10, KCTD9, ABCC9, KCNJ6, KCNT2, KCNJ8, KCTD17, KCTD18, TNFAIP1	1877	133	12983	1.5602	1	0.358456	20.6058
GOTERM_MF_FAT	GO:0005248~voltage-gated sodium channel activity	7	0.0249973	0.0140279	SCN2A, PKD2, SCN9A, SCN4B, SCN8A, SCN5A, SCN4A	1877	15	12983	3.22788	1	0.355429	20.814
GOTERM_MF_FAT	GO:0046982~protein heterodimerization activity	43	0.153555	0.0140806	CLCN3, PANX1, VAPA, MCL1, PDGFB, ALG2, ARNT2, BNIP3, TAS1R3, BCL2L1, SOX6, POLA2, SYCP2, PDSS2, AMPH, TGFB2, GTF2A1, DGKD, GUCY1A3, PPP3CA, NKX2-5, TERF1, SIM2, DMBX1, IRAK2, LIMK2, TGFBR1, SCUBE1, TGFBR2, NR4A2, ITGA2, ABCG1, FOXP2, ABCG5, PKNOX1, HIF1A, BNIP3L, TSC2, SYT16, BIN1, IKBKB, BARD1, ADD1	1877	208	12983	1.42993	1	0.350436	20.884
GOTERM_MF_FAT	GO:0022803~passive transmembrane transporter activity	77	0.274971	0.014113	KCNJ16, KCNC1, AQP9, KCNAB2, GRIK3, GLRA2, AQP4, GRIN3B, HVCN1, KCNK13, KCNJ12, GJA5, KCNK10, KCNK9, KCNK5, CHRNA7, KCNQ1, KCNG4, ANO6, KCNG1, ANO10, GABRG1, TRPM3, TRPM5, TRPM7, PDPN, SCN2A, GRIN2A, TMEM38A, CLIC2, KCNT2, SLC26A7, CLIC5, TNFAIP1, CLCN3, PANX1, MCL1, KCNA1, CACNB2, GJC2, FKBP1B, TTYH3, KCNS2, BEST1, TTYH2, PKD2, SCN9A, PKD1, SCNN1A, SCN5A, GABRD, CACNA2D1, GABRA1, KCNB2, KCNB1, K…	1877	413	12983	1.28959	1	0.345213	20.9269
GOTERM_MF_FAT	GO:0035091~phosphoinositide binding	24	0.0857051	0.0143987	SNX19, SH3PXD2B, SNX18, SNX29, CCDC88A, SNX8, SNX16, SNX2, RPS6KC1, EEA1, SNX4, KIF16B, ANXA2, THY1, PLEKHA3, ARHGAP32, PFN2, SCIN, ZFYVE28, SCARB1, SNX30, ARAP2, SNX10, PIK3R1	1877	100	12983	1.66005	1	0.345092	21.3046
GOTERM_MF_FAT	GO:0004114~3',5'-cyclic-nucleotide phosphodiesterase activity	9	0.0321394	0.0159767	PDE7B, PDE6C, PDE1C, PDE4B, PDE5A, PDE8B, PDE10A, PDE3A, PDE8A	1877	24	12983	2.59383	1	0.36911	23.3603
GOTERM_MF_FAT	GO:0008170~N-methyltransferase activity	15	0.0535657	0.0159851	SETDB1, RNMT, MLL, WHSC1, SUV39H2, DOT1L, MLL5, HNMT, WHSC1L1, ASH1L, PEMT, TFB2M, NSD1, FBXO11, SUV420H1	1877	53	12983	1.95761	1	0.363538	23.3711
GOTERM_MF_FAT	GO:0031420~alkali metal ion binding	46	0.164268	0.0167889	SLC5A3, SLC9A9, SLC8A3, KCNJ16, KCNC1, SLC9A7, SLC13A5, IMPA1, KCNAB2, SLC38A7, KCNA1, KCNJ12, KCNK13, TTL, KCNK10, KCNS2, KCNK9, SLC24A4, SLC24A3, KCNK5, SCN9A, SLC4A4, KCNG4, KCNQ1, SCN5A, SCNN1A, KCNG1, PDXK, KCNB2, KCNB1, SCN2A, SLC12A5, TMEM38A, SLC10A7, KCNK1, KCNK2, SLC17A8, SLC4A10, KCNJ6, KCNT2, KCNJ8, SLC5A8, NHEDC2, SCN4B, SCN8A, SCN4A	1877	228	12983	1.39551	1	0.37225	24.3986
GOTERM_MF_FAT	GO:0046983~protein dimerization activity	97	0.346391	0.0178464	BACH1, GRPEL2, HLF, SLC9A7, KYNU, BACH2, NRBP1, PDGFB, VAPA, ALG2, NR6A1, ARNT2, IDE, HPS4, BNIP3, TAS1R3, MTHFD1L, TGFB2, CRYL1, GTF2A1, CREB3L2, GUCY1A3, CHRNA7, ELTD1, NOS2, IRAK2, CCDC88A, PDXK, LIMK2, SCUBE1, MYH9, STK4, FLNA, HIF1A, NPPC, ABAT, SPEF2, TXNRD2, NFE2L1, BIN1, MAP3K13, ADD1, AOC3, CAV2, CLCN3, PANX1, MCL1, NFS1, EEA1, BCL2L1, POLA2, SOX6, SYCP2, HPRT1, PDSS2, ATF1, AMPH, ECE1, …	1877	542	12983	1.23789	1	0.384835	25.7307
GOTERM_MF_FAT	GO:0015171~amino acid transmembrane transporter activity	16	0.0571367	0.0182943	SLC36A1, SLC6A1, PDPN, SLC6A11, SLC6A14, SLC6A15, SLC7A4, SLC7A14, SLC17A8, SLC6A9, SLC1A2, SLC6A7, SLC25A22, SLC25A15, SLC1A1, SLC43A2	1877	59	12983	1.87577	1	0.386728	26.2882
GOTERM_MF_FAT	GO:0015267~channel activity	76	0.271399	0.0183655	KCNJ16, KCNC1, AQP9, KCNAB2, GRIK3, GLRA2, AQP4, GRIN3B, HVCN1, KCNK13, KCNJ12, GJA5, KCNK10, KCNK9, KCNK5, CHRNA7, KCNQ1, KCNG4, ANO6, KCNG1, ANO10, GABRG1, TRPM3, TRPM5, TRPM7, PDPN, SCN2A, GRIN2A, TMEM38A, CLIC2, KCNT2, SLC26A7, CLIC5, TNFAIP1, CLCN3, PANX1, MCL1, KCNA1, CACNB2, GJC2, FKBP1B, TTYH3, KCNS2, BEST1, TTYH2, PKD2, SCN9A, PKD1, SCNN1A, SCN5A, GABRD, CACNA2D1, GABRA1, KCNB2, KCNB1, K…	1877	412	12983	1.27593	1	0.382416	26.3764
GOTERM_MF_FAT	GO:0042054~histone methyltransferase activity	12	0.0428526	0.0191969	SETDB1, DOT1L, SUZ12, MLL5, MLL, WHSC1L1, ASH1L, WHSC1, NSD1, SUV420H1, SUV39H2, FBXO11	1877	39	12983	2.12827	1	0.390413	27.3998
GOTERM_MF_FAT	GO:0005247~voltage-gated chloride channel activity	7	0.0249973	0.0197519	CLCN3, CLIC5, PKD2, CLIC2, CLCN6, CLCN7, CLCN4	1877	16	12983	3.02614	1	0.393765	28.0754
GOTERM_MF_FAT	GO:0046872~metal ion binding	638	2.27833	0.0198545	SLC9A9, SLC9A7, PDP2, PLEKHM3, GBGT1, CYP2D6, PTGS1, ZNF639, GRIN3B, MYLIP, REST, ITSN1, SSR1, HMHA1, KCNK9, MAP3K4, BRPF3, CH25H, KCNK5, PIK3C3, PATZ1, ZNF395, ADAM8, CDH23, OPA1, RREB1, SCN2A, CDHR2, TADA2B, CDHR3, GRIN2A, ZHX3, LIG4, WDR92, OGFOD1, ADAMTS6, PITPNM2, PITPNM3, ADAMTS8, ZNF384, ST18, SLC30A10, ZNHIT6, ZNF516, CYP1B1, CACNB2, ADAP1, ARIH1, DAGLA, ARIH2, LPCAT1, DNMT3B, DHX58, ZC3H…	1877	4140	12983	1.06594	1	0.390088	28.1997
GOTERM_MF_FAT	GO:0043169~cation binding	644	2.29975	0.0199049	SLC9A9, SLC9A7, PDP2, PLEKHM3, GBGT1, CYP2D6, PTGS1, ZNF639, GRIN3B, MYLIP, REST, ITSN1, SSR1, HMHA1, KCNK9, MAP3K4, BRPF3, CH25H, KCNK5, PIK3C3, PATZ1, ZNF395, ADAM8, CDH23, OPA1, RREB1, SCN2A, CDHR2, TADA2B, CDHR3, GRIN2A, ZHX3, LIG4, WDR92, OGFOD1, ADAMTS6, PITPNM2, PITPNM3, ADAMTS8, ZNF384, ST18, SLC30A10, ZNHIT6, ZNF516, CYP1B1, CACNB2, ADAP1, ARIH1, DAGLA, ARIH2, LPCAT1, DNMT3B, DHX58, ZC3H…	1877	4179	12983	1.06592	1	0.385722	28.2608
GOTERM_MF_FAT	GO:0005416~cation:amino acid symporter activity	6	0.0214263	0.0205079	SLC36A1, SLC1A2, SLC6A9, SLC6A1, SLC6A11, SLC1A1	1877	12	12983	3.45844	1	0.38973	28.9864
GOTERM_MF_FAT	GO:0004112~cyclic-nucleotide phosphodiesterase activity	9	0.0321394	0.0205906	PDE7B, PDE6C, PDE1C, PDE4B, PDE5A, PDE8B, PDE10A, PDE3A, PDE8A	1877	25	12983	2.49008	1	0.385986	29.0854
GOTERM_MF_FAT	GO:0051020~GTPase binding	25	0.0892761	0.0211389	DENND5A, PEX5L, DAAM2, FGD5, CDC42EP4, FGD6, RASA1, EXOC2, ALS2CL, INF2, FMNL2, RILP, NCF2, ARFIP2, DOCK9, EXPH5, DOCK8, FLNA, ANXA2, MYRIP, IPO7, SYTL3, ERC1, BIN1, RANBP10	1877	109	12983	1.58644	1	0.389078	29.7383
GOTERM_MF_FAT	GO:0005254~chloride channel activity	18	0.0642788	0.0254723	GABRG1, GABRD, CLCN3, GABRA1, GLRA2, CLIC2, TTYH3, BEST1, SLC26A7, CLIC5, TTYH2, PKD2, ABCC4, CLCN6, CLCN7, ANO6, CLCN4, ANO10	1877	72	12983	1.72922	1	0.443269	34.7039
GOTERM_MF_FAT	GO:0008484~sulfuric ester hydrolase activity	7	0.0249973	0.026877	GNS, STS, SULF2, SULF1, ARSI, ARSA, ARSJ	1877	17	12983	2.84813	1	0.45597	36.2413
GOTERM_MF_FAT	GO:0005086~ARF guanyl-nucleotide exchange factor activity	7	0.0249973	0.026877	GBF1, CYTH1, KIAA1244, PSD3, CYTH4, IQSEC3, ARFGEF1	1877	17	12983	2.84813	1	0.45597	36.2413
GOTERM_MF_FAT	GO:0008376~acetylgalactosaminyltransferase activity	10	0.0357105	0.0272834	GALNT2, GALNT1, GALNT10, GALNT7, WBSCR17, GALNT6, GBGT1, GALNTL2, GALNTL1, GALNT13, GALNT14	1877	31	12983	2.23125	1	0.455874	36.6797
GOTERM_MF_FAT	GO:0005253~anion channel activity	19	0.0678499	0.0272881	GABRG1, GABRD, CLCN3, GABRA1, GLRA2, CLIC2, VDAC1, TTYH3, BEST1, SLC26A7, CLIC5, TTYH2, PKD2, ABCC4, CLCN6, CLCN7, ANO6, CLCN4, ANO10	1877	78	12983	1.68488	1	0.450892	36.6849
GOTERM_MF_FAT	GO:0003841~1-acylglycerol-3-phosphate O-acyltransferase activity	5	0.0178552	0.0298885	AGPAT6, ABHD5, LCLAT1, AGPAT3, AGPAT1	1877	9	12983	3.84272	1	0.476724	39.4237
GOTERM_MF_FAT	GO:0005283~sodium:amino acid symporter activity	5	0.0178552	0.0298885	SLC1A2, SLC6A9, SLC6A1, SLC6A11, SLC1A1	1877	9	12983	3.84272	1	0.476724	39.4237
GOTERM_MF_FAT	GO:0008308~voltage-gated anion channel activity	8	0.0285684	0.0305783	CLCN3, CLIC5, PKD2, CLIC2, CLCN6, CLCN7, CLCN4, VDAC1	1877	22	12983	2.51523	1	0.47956	40.1313
GOTERM_MF_FAT	GO:0022838~substrate specific channel activity	72	0.257115	0.0325175	KCNJ16, KCNC1, AQP9, KCNAB2, GRIK3, GLRA2, AQP4, GRIN3B, HVCN1, KCNK13, KCNJ12, KCNK10, KCNK9, KCNK5, CHRNA7, KCNQ1, KCNG4, ANO6, KCNG1, ANO10, GABRG1, TRPM3, TRPM5, TRPM7, PDPN, SCN2A, GRIN2A, TMEM38A, CLIC2, KCNT2, SLC26A7, CLIC5, TNFAIP1, CLCN3, KCNA1, CACNB2, FKBP1B, TTYH3, KCNS2, BEST1, TTYH2, PKD2, SCN9A, PKD1, SCNN1A, SCN5A, GABRD, CACNA2D1, GABRA1, KCNB2, KCNB1, KCTD2, KCNK1, KCNK2, KCTD6…	1877	398	12983	1.2513	1	0.495967	42.0793
GOTERM_MF_FAT	GO:0016279~protein-lysine N-methyltransferase activity	10	0.0357105	0.0332425	SETDB1, DOT1L, MLL5, MLL, WHSC1L1, ASH1L, WHSC1, NSD1, SUV420H1, SUV39H2	1877	32	12983	2.16153	1	0.498745	42.7921
GOTERM_MF_FAT	GO:0018024~histone-lysine N-methyltransferase activity	10	0.0357105	0.0332425	SETDB1, DOT1L, MLL5, MLL, WHSC1L1, ASH1L, WHSC1, NSD1, SUV420H1, SUV39H2	1877	32	12983	2.16153	1	0.498745	42.7921
GOTERM_MF_FAT	GO:0016278~lysine N-methyltransferase activity	10	0.0357105	0.0332425	SETDB1, DOT1L, MLL5, MLL, WHSC1L1, ASH1L, WHSC1, NSD1, SUV420H1, SUV39H2	1877	32	12983	2.16153	1	0.498745	42.7921
GOTERM_MF_FAT	GO:0032403~protein complex binding	39	0.139271	0.0337652	YWHAZ, COL3A1, FSTL3, STRN, REST, EDIL3, ACVR1C, PHIP, PDPK1, ERCC6, SORBS1, PEX1, PMS2, THBS1, PIK3R1, SYK, GNAT1, MAGI2, LYN, PTPRF, MSH2, STRN3, TGFBR1, YWHAB, ITGA2, CPS1, RPTOR, THY1, TRADD, ADAMTS8, PKP1, ERBB2IP, ULK1, DOK5, DOK6, PEX26, SPTBN1, RGS9, DST	1877	196	12983	1.37632	1	0.499329	43.3009
GOTERM_MF_FAT	GO:0008289~lipid binding	80	0.285684	0.035362	PLEKHM3, PREX1, PITPNB, PTGS1, NR2E1, S1PR3, HMHA1, STARD4, S1PR1, STAC, TIAM1, PGRMC1, PITPNC1, RAPGEF2, PLCB2, PRKCA, SH3PXD2B, CCDC88A, LYN, PCTP, APOLD1, RPS6KC1, KIF16B, CHPT1, THY1, PRKCB, PRKD1, ARHGAP32, PITPNM2, PITPNM3, FNBP1L, SCIN, ZFYVE28, KSR1, PTAFR, SNX10, SNX19, SNX18, SNX8, SNX16, NR3C2, SNX2, AKAP13, EEA1, SNX4, PFN2, DGKE, GMIP, DGKD, MAP3K1, ALOX5AP, CYP26B1, PEMT, SCARB1, PI…	1877	450	12983	1.22967	1	0.510831	44.8291
GOTERM_MF_FAT	GO:0005201~extracellular matrix structural constituent	20	0.0714209	0.0361161	COL4A1, FBN1, COL3A1, COL2A1, EMILIN2, MUC6, COL5A2, COL4A6, PRELP, MUC4, WNT2, COL14A1, COL1A2, COL6A2, FBN3, FBN2, COL24A1, COL8A2, MFAP5, FN1	1877	86	12983	1.60858	1	0.513526	45.5372
GOTERM_MF_FAT	GO:0003682~chromatin binding	31	0.110702	0.0379598	ARID4B, HOXD13, CBX3, CBX2, CTCF, REST, GLI2, CBX8, CBX7, CHD9, ERCC6, CDYL2, CHD2, PATZ1, NKX2-5, CHD5, CHD4, MLL, SVEP1, RFX4, ADNP, LEF1, SUV39H2, RNF8, MSL3, SUZ12, SMARCE1, RNF2, NSD1, MPHOSPH8, MED1	1877	150	12983	1.42949	1	0.526609	47.2329
GOTERM_MF_FAT	GO:0004707~MAP kinase activity	6	0.0214263	0.0404767	MAPK6, NLK, MAPK15, MAPK9, MAPK8, MAPK10	1877	14	12983	2.96438	1	0.54516	49.4676
GOTERM_MF_FAT	GO:0070279~vitamin B6 binding	14	0.0499946	0.0407492	MOCOS, SGPL1, DDC, KYNU, PDXK, SPTLC3, NFS1, CCBL2, AGXT2L2, GAD2, CTH, ABAT, PSAT1, GAD1	1877	54	12983	1.79327	1	0.54287	49.7041
GOTERM_MF_FAT	GO:0030170~pyridoxal phosphate binding	14	0.0499946	0.0407492	MOCOS, SGPL1, DDC, KYNU, PDXK, SPTLC3, NFS1, CCBL2, AGXT2L2, GAD2, CTH, ABAT, PSAT1, GAD1	1877	54	12983	1.79327	1	0.54287	49.7041
GOTERM_MF_FAT	GO:0046873~metal ion transmembrane transporter activity	60	0.214263	0.041564	KCNJ16, KCNC1, SLC9A7, KCNAB2, GRIN3B, KCNK13, HVCN1, KCNJ12, KCNK10, ATP2B1, KCNK9, KCNK5, CHRNA7, KCNQ1, KCNG4, KCNG1, TRPM3, TRPM7, SCN2A, TMEM38A, GRIN2A, KCNT2, SLC40A1, TNFAIP1, SLC39A10, SLC39A12, KCNA1, CACNB2, FKBP1B, MRS2, KCNS2, SLC30A1, PKD2, SCN9A, PKD1, SLC30A5, SLC39A6, SLC31A2, SCNN1A, SCN5A, CACNA2D1, KCNB2, KCNB1, KCTD2, KCNK1, KCNK2, KCTD6, KCTD10, KCTD9, ABCC9, KCNJ6, ATP2A2, …	1877	328	12983	1.26528	1	0.54543	50.4053
GOTERM_MF_FAT	GO:0030955~potassium ion binding	27	0.0964182	0.0429151	KCNJ16, KCNC1, SLC9A7, KCNAB2, KCNA1, KCNJ12, KCNK13, TTL, KCNK10, KCNK9, KCNS2, SLC24A4, SLC24A3, KCNK5, KCNG4, KCNQ1, KCNG1, PDXK, KCNB2, KCNB1, SLC12A5, TMEM38A, KCNK1, KCNK2, KCNJ6, KCNT2, KCNJ8	1877	128	12983	1.45903	1	0.552535	51.5476
GOTERM_MF_FAT	GO:0022836~gated channel activity	57	0.20355	0.0430062	KCNJ16, KCNC1, KCNAB2, GRIK3, GLRA2, GRIN3B, KCNK13, HVCN1, KCNJ12, KCNK10, KCNK9, KCNK5, CHRNA7, KCNQ1, KCNG4, KCNG1, GABRG1, TRPM5, SCN2A, GRIN2A, CLIC2, KCNT2, CLIC5, TNFAIP1, CLCN3, KCNA1, CACNB2, FKBP1B, KCNS2, SCN9A, PKD2, SCNN1A, SCN5A, GABRD, CACNA2D1, GABRA1, KCNB2, KCNB1, KCTD2, KCNK1, KCNK2, VDAC1, KCTD6, KCTD10, KCTD9, KCNJ6, GRIA2, KCNJ8, KCTD17, KCTD18, SCN4B, SCN8A, CACNA1C, CLCN6,…	1877	310	12983	1.27182	1	0.548736	51.6238
GOTERM_MF_FAT	GO:0015924~mannosyl-oligosaccharide mannosidase activity	5	0.0178552	0.0442292	MAN2A1, MAN1A2, EDEM3, MAN1A1, MAN1C1	1877	10	12983	3.45844	1	0.554525	52.635
GOTERM_MF_FAT	GO:0005216~ion channel activity	69	0.246402	0.0451035	KCNJ16, KCNC1, KCNAB2, GRIK3, GLRA2, GRIN3B, HVCN1, KCNK13, KCNJ12, KCNK10, KCNK9, KCNK5, CHRNA7, KCNQ1, KCNG4, ANO6, KCNG1, ANO10, GABRG1, TRPM3, TRPM5, TRPM7, SCN2A, GRIN2A, TMEM38A, CLIC2, KCNT2, SLC26A7, CLIC5, TNFAIP1, CLCN3, KCNA1, CACNB2, FKBP1B, TTYH3, KCNS2, BEST1, TTYH2, PKD2, SCN9A, PKD1, SCNN1A, SCN5A, GABRD, CACNA2D1, GABRA1, KCNB2, KCNB1, KCTD2, KCNK1, KCNK2, KCTD6, VDAC1, KCTD10, K…	1877	386	12983	1.23644	1	0.557267	53.3457
GOTERM_MF_FAT	GO:0004709~MAP kinase kinase kinase activity	7	0.0249973	0.0457505	MAP3K4, ZAK, MAP3K3, MAP3K2, MAP3K1, MAP3K14, MAP3K13	1877	19	12983	2.54833	1	0.5581	53.8651
GOTERM_MF_FAT	GO:0005249~voltage-gated potassium channel activity	22	0.078563	0.0470729	KCNJ16, KCNC1, KCNAB2, KCNB2, KCNB1, KCNA1, KCTD2, KCNJ12, KCNK1, KCNK2, KCTD6, KCTD10, KCTD9, KCNS2, KCNJ6, KCNJ8, KCTD17, KCTD18, KCNQ1, KCNG4, TNFAIP1, KCNG1	1877	100	12983	1.52172	1	0.564266	54.91
GOTERM_MF_FAT	GO:0008234~cysteine-type peptidase activity	29	0.10356	0.0473835	USP30, USP3, LGMN, USP9X, SENP7, OTUD7B, USP38, USP12, OTUD7A, USP35, YOD1, USP34, USP33, USP32, VCPIP1, USP13, USP31, CAPN6, CFLAR, CTSZ, BRCC3, CAPN9, CAPN1, CTSO, USP46, USP20, TNFAIP3, USP42, USP24	1877	141	12983	1.42262	1	0.562371	55.1522
GOTERM_MF_FAT	GO:0008060~ARF GTPase activator activity	9	0.0321394	0.0483866	ARFGAP1, SMAP2, ACAP3, ACAP2, ASAP1, AGAP1, ARFGEF1, ARAP2, ADAP1	1877	29	12983	2.14662	1	0.56586	55.9259
GOTERM_MF_FAT	GO:0008276~protein methyltransferase activity	13	0.0464236	0.0491713	SETDB1, MLL, WHSC1, SUV39H2, DOT1L, SUZ12, MLL5, WHSC1L1, ASH1L, PCMTD2, NSD1, FBXO11, SUV420H1	1877	50	12983	1.79839	1	0.567599	56.5225
GOTERM_MF_FAT	GO:0031267~small GTPase binding	22	0.078563	0.0516503	INF2, RILP, FMNL2, DENND5A, NCF2, EXPH5, DOCK9, ARFIP2, DAAM2, PEX5L, FLNA, ANXA2, MYRIP, IPO7, SYTL3, CDC42EP4, FGD5, ERC1, FGD6, EXOC2, ALS2CL, RANBP10	1877	101	12983	1.50665	1	0.581749	58.3576
GOTERM_MF_FAT	GO:0008081~phosphoric diester hydrolase activity	19	0.0678499	0.0528786	CASR, GDPD5, PDE3A, PDE10A, GDPD1, EDNRA, PLCL2, PDE7B, PDE6C, PLCB4, GNAQ, PDE1C, PDE4B, PDE5A, PLCH1, PDE8B, PDE8A, PLCB2, SMPD3	1877	84	12983	1.56453	1	0.58639	59.2397
GOTERM_MF_FAT	GO:0016411~acylglycerol O-acyltransferase activity	6	0.0214263	0.0537011	AGPAT6, ABHD5, LCLAT1, PNPLA3, AGPAT3, AGPAT1	1877	15	12983	2.76676	1	0.588057	59.8205
GOTERM_MF_FAT	GO:0016790~thiolester hydrolase activity	22	0.078563	0.056536	USP30, BRCC3, USP3, OLAH, USP9X, PTPRT, ACOT4, ACOT9, OTUD7B, USP38, USP12, USP46, USP20, USP35, YOD1, USP34, USP42, USP33, USP24, USP32, USP13, USP31	1877	102	12983	1.49188	1	0.603344	61.7633
GOTERM_MF_FAT	GO:0004705~JUN kinase activity	3	0.0107131	0.0565836	MAPK9, MAPK8, MAPK10	1877	3	12983	6.91689	1	0.599611	61.7952
GOTERM_MF_FAT	GO:0033829~O-fucosylpeptide 3-beta-N-acetylglucosaminyltransferase activity	3	0.0107131	0.0565836	MFNG, RFNG, LFNG	1877	3	12983	6.91689	1	0.599611	61.7952
GOTERM_MF_FAT	GO:0008934~inositol-1(or 4)-monophosphatase activity	3	0.0107131	0.0565836	IMPAD1, IMPA2, IMPA1	1877	3	12983	6.91689	1	0.599611	61.7952
GOTERM_MF_FAT	GO:0004723~calcium-dependent protein serine/threonine phosphatase activity	3	0.0107131	0.0565836	CAMK2G, PPP3R1, PPP3CA	1877	3	12983	6.91689	1	0.599611	61.7952
GOTERM_MF_FAT	GO:0017137~Rab GTPase binding	9	0.0321394	0.0579391	RILP, MYRIP, DENND5A, EXPH5, SYTL3, ERC1, PEX5L, ALS2CL, ANXA2	1877	30	12983	2.07507	1	0.604545	62.6919
GOTERM_MF_FAT	GO:0019209~kinase activator activity	8	0.0285684	0.0586147	BCL10, NRG3, TOM1L1, TAOK1, MADD, GHRL, ITSN1, EGF	1877	25	12983	2.2134	1	0.604962	63.1314
GOTERM_MF_FAT	GO:0015297~antiporter activity	16	0.0571367	0.0587436	SLC9A9, SLC8A3, CLCN3, SLC9A7, HIAT1, SLC4A10, SLC24A4, SLC24A3, SLC26A7, SLC26A9, NHEDC2, SLC4A4, CLCN6, TMCO3, CLCN7, CLCN4	1877	68	12983	1.6275	1	0.60187	63.2148
GOTERM_MF_FAT	GO:0017016~Ras GTPase binding	20	0.0714209	0.0597359	INF2, RILP, FMNL2, DENND5A, NCF2, EXPH5, DOCK9, ARFIP2, DAAM2, PEX5L, FLNA, ANXA2, MYRIP, IPO7, SYTL3, CDC42EP4, ERC1, EXOC2, ALS2CL, RANBP10	1877	91	12983	1.5202	1	0.604324	63.8502
GOTERM_MF_FAT	GO:0005099~Ras GTPase activator activity	20	0.0714209	0.0597359	TBC1D2B, RABGAP1, PREX1, NF1, RABGAP1L, TBC1D22B, ARHGAP26, THY1, TBC1D15, SGSM1, SGSM2, GMIP, TBC1D13, TBC1D5, RAPGEF2, ERRFI1, TBC1D20, RASA1, TBC1D8B, TBC1D9B	1877	91	12983	1.5202	1	0.604324	63.8502
GOTERM_MF_FAT	GO:0005123~death receptor binding	5	0.0178552	0.0617596	BID, MADD, FADD, FEM1B, NGF	1877	11	12983	3.14404	1	0.613103	65.1142
GOTERM_MF_FAT	GO:0008080~N-acetyltransferase activity	16	0.0571367	0.0654543	ING3, CSRP2BP, KAT2B, TAF5, GNPNAT1, NAA15, EPC1, SMARCE1, NAA30, NAA50, SUPT7L, MYST2, AGPAT3, NAT8L, CLOCK, AGPAT1	1877	69	12983	1.60392	1	0.631375	67.3155
GOTERM_MF_FAT	GO:0004221~ubiquitin thiolesterase activity	17	0.0607078	0.0675266	USP30, BRCC3, USP3, USP9X, OTUD7B, USP38, USP12, USP46, USP20, USP35, USP34, USP42, USP33, USP24, USP32, USP13, USP31	1877	75	12983	1.56783	1	0.639471	68.4924
GOTERM_MF_FAT	GO:0000030~mannosyltransferase activity	6	0.0214263	0.0691326	PIGM, ALG2, PIGV, ADNP, DPM2, SDF2	1877	16	12983	2.59383	1	0.644695	69.377
GOTERM_MF_FAT	GO:0005097~Rab GTPase activator activity	12	0.0428526	0.0771385	TBC1D15, TBC1D2B, RABGAP1, SGSM1, SGSM2, TBC1D13, TBC1D5, RABGAP1L, TBC1D20, TBC1D22B, TBC1D8B, TBC1D9B	1877	48	12983	1.72922	1	0.682713	73.4491
GOTERM_MF_FAT	GO:0030742~GTP-dependent protein binding	5	0.0178552	0.0823855	CDC42, MRAS, ARFIP2, RAPGEF5, EEA1	1877	12	12983	2.88204	1	0.703975	75.8357
GOTERM_MF_FAT	GO:0004065~arylsulfatase activity	5	0.0178552	0.0823855	SULF2, SULF1, ARSI, ARSA, ARSJ	1877	12	12983	2.88204	1	0.703975	75.8357
GOTERM_MF_FAT	GO:0051219~phosphoprotein binding	8	0.0285684	0.0839397	CAV2, LYN, CD44, YWHAB, PAFAH1B1, RB1, MTOR, LDLRAP1	1877	27	12983	2.04945	1	0.707457	76.503
GOTERM_MF_FAT	GO:0015179~L-amino acid transmembrane transporter activity	10	0.0357105	0.087813	SLC36A1, SLC17A8, SLC1A2, SLC6A1, SLC6A7, SLC6A11, SLC25A22, SLC1A1, SLC25A15, SLC43A2	1877	38	12983	1.82023	1	0.720858	78.0915
GOTERM_MF_FAT	GO:0008138~protein tyrosine/serine/threonine phosphatase activity	11	0.0392815	0.0934682	EYA3, DUSP5, DUSP26, DUSP27, CDC14B, EPM2A, SSH2, DUSP22, DUSP8, DUSP7, RNGTT	1877	44	12983	1.72922	1	0.740572	80.2304
GOTERM_MF_FAT	GO:0016405~CoA-ligase activity	4	0.0142842	0.0961124	ACSS1, ACLY, SUCLA2, ACSL3	1877	8	12983	3.45844	1	0.747466	81.1617
GOTERM_MF_FAT	GO:0030971~receptor tyrosine kinase binding	4	0.0142842	0.0961124	PITPNM3, NRG3, PTPRF, SHC4	1877	8	12983	3.45844	1	0.747466	81.1617
GOTERM_MF_FAT	GO:0042577~lipid phosphatase activity	4	0.0142842	0.0961124	LPPR4, INPP4B, INPP4A, PPAP2B	1877	8	12983	3.45844	1	0.747466	81.1617
GOTERM_MF_FAT	GO:0017134~fibroblast growth factor binding	4	0.0142842	0.0961124	KLB, KL, THBS1, API5	1877	8	12983	3.45844	1	0.747466	81.1617
GOTERM_MF_FAT	GO:0004571~mannosyl-oligosaccharide 1,2-alpha-mannosidase activity	4	0.0142842	0.0961124	MAN1A2, EDEM3, MAN1A1, MAN1C1	1877	8	12983	3.45844	1	0.747466	81.1617

## Sheet: KEGG
Category	Term	Count	%	PValue	Genes	List Total	Pop Hits	Pop Total	Fold Enrichment	Bonferroni	Benjamini	FDR
KEGG_PATHWAY	hsa04010:MAPK signaling pathway	65	0.232118	2.41233e-05	MEF2C, ZAK, PDGFB, ACVR1C, TGFB2, CDC42, MAP3K4, PRKACB, FGF1, RAPGEF2, AKT3, PRKCA, PTPRR, STK4, FLNB, FLNA, PRKCB, MAP4K3, MAP4K4, CRKL, PDGFRB, MAPK9, MAPK8, STMN1, MAP3K14, MAP3K13, NGF, IL1R2, TRAF2, FGFR3, MRAS, MKNK2, PPM1A, PPP3R1, MKNK1, CACNB2, MAP3K3, ELK4, MAP3K2, MAP3K1, PPP3CA, NFATC2, EGF, RASA1, CACNA2D1, TAOK1, TGFBR1, NLK, MAP2K3, NF1, TAOK3, TGFBR2, MAPK10, TAB2, RPS6KA5, DUSP5…	747	267	5085	1.65719	0.00440489	0.00440489	0.0297918
KEGG_PATHWAY	hsa04150:mTOR signaling pathway	18	0.0642788	0.00079374	PIK3CD, STRADA, RICTOR, RPTOR, RPS6KA6, RPS6KA3, PDPK1, EIF4E, HIF1A, ULK1, RPS6KA2, ULK2, TSC2, PRKAA1, MTOR, PIK3R1, AKT3, PIK3R2	747	52	5085	2.35635	0.135248	0.0700793	0.975981
KEGG_PATHWAY	hsa04722:Neurotrophin signaling pathway	32	0.114273	0.00151487	YWHAZ, CAMK2G, FOXO3, IRAK4, CDC42, MAP3K3, MAP3K1, SH2B3, SHC3, SHC2, AKT3, PIK3R1, SHC4, PIK3R2, PDK1, IRAK2, PIK3CD, YWHAB, MAPK10, KIDINS220, RPS6KA5, RPS6KA6, NRAS, RPS6KA3, CRKL, RPS6KA2, YWHAQ, MAPK9, MAPK8, RAP1B, IKBKB, NGF	747	124	5085	1.7567	0.242272	0.0883299	1.85508
KEGG_PATHWAY	hsa04144:Endocytosis	43	0.153555	0.0017437	ARFGAP1, FGFR3, CHMP6, STAM2, VPS37B, ASAP1, EEA1, VPS37C, KIT, CLTC, CHMP2B, ACVR1C, CDC42, FAM125A, SMAP2, DAB2, AP2B1, RNF103, SH3GLB2, PIKFYVE, IQSEC3, EGF, AGAP1, DNM3, TGFBR1, RAB4A, CBL, TGFBR2, PSD3, LDLRAP1, RAB11FIP4, RAB11FIP5, RAB11FIP2, ACAP3, RAB22A, ACAP2, GRK6, RAB5A, PARD6G, GRK5, ARAP2, CLTCL1, F2R	747	184	5085	1.59082	0.273398	0.0767397	2.13254
KEGG_PATHWAY	hsa00512:O-Glycan biosynthesis	12	0.0428526	0.00238216	GALNT2, GCNT4, GALNT1, GALNT7, WBSCR17, GALNT6, GALNTL2, GALNTL1, GALNT10, ST3GAL2, GCNT1, GALNT13, GALNT14	747	30	5085	2.72289	0.353676	0.0835895	2.90286
KEGG_PATHWAY	hsa04310:Wnt signaling pathway	36	0.128558	0.00313963	NKD1, PPP2R5A, PPP2R5D, BTRC, CAMK2G, PPP3R1, TCF7L2, DAAM2, WNT2, PLCB4, PPP3CA, PRKACB, NFATC2, PLCB2, FBXW11, CUL1, AXIN1, PRKCA, DVL3, CTBP1, VANGL1, NLK, LEF1, FZD3, MAPK10, FZD5, FZD7, PRKCB, CTNNBIP1, PRICKLE1, PRICKLE2, SFRP4, LRP6, MAPK9, MAPK8, PPP2R5E	747	151	5085	1.62292	0.437552	0.0914538	3.80955
KEGG_PATHWAY	hsa05200:Pathways in cancer	67	0.23926	0.00339124	PDGFB, ARNT2, FOXO1, GLI2, TGFB2, ACVR1C, WNT2, CCNE2, CDC42, RALB, CSF3R, NOS2, HHIP, RARB, FGF1, AKT3, PRKCA, CTBP1, PIK3CD, SKP2, LEF1, FADD, CDK6, RB1, DAPK2, STK4, CTNNA3, PRKCB, CRKL, HIF1A, PDGFRB, MAPK9, MAPK8, BID, TRAF2, FGFR3, EGLN3, BCL2L1, KIT, TCF7L2, TPM3, EGF, PIK3R1, TRAF4, AXIN1, FN1, PIK3R2, DVL3, COL4A1, MSH2, VHL, TGFBR1, CBL, TGFBR2, ITGA2, FZD3, MAPK10, FZD5, STAT1, COL4A6,…	747	328	5085	1.3905	0.462943	0.0849781	4.10899
KEGG_PATHWAY	hsa04070:Phosphatidylinositol signaling system	21	0.074992	0.00388617	PRKCA, IMPA2, DGKQ, IMPA1, PIK3CD, DGKH, OCRL, PRKCB, CDS2, PLCB4, DGKE, DGKD, PIK3C3, PIKFYVE, INPP4B, INPP4A, IPPK, PIP4K2A, PLCB2, PIK3R1, PIK3R2	747	74	5085	1.93178	0.50961	0.0852179	4.69553
KEGG_PATHWAY	hsa04910:Insulin signaling pathway	32	0.114273	0.00609966	MKNK2, FOXO1, MKNK1, PPP1R3D, PDPK1, PPP1R3B, SORBS1, PRKAA1, PRKACB, SHC3, SHC2, AKT3, PIK3R1, SHC4, PIK3R2, PTPRF, FLOT2, CBL, PIK3CD, SOCS4, PDE3A, MAPK10, PPP1R3A, RPTOR, NRAS, CRKL, EIF4E, TSC2, MAPK9, MAPK8, MTOR, IKBKB	747	135	5085	1.61357	0.673608	0.116979	7.27857
KEGG_PATHWAY	hsa00564:Glycerophospholipid metabolism	19	0.0678499	0.00757997	GPD2, GPD1, PLA2G15, DGKQ, DGKH, PNPLA3, CHPT1, CDS2, AGPAT6, DGKE, DGKD, PEMT, LCLAT1, ETNK1, ETNK2, PCYT1B, PPAP2B, AGPAT3, AGPAT1	747	68	5085	1.90202	0.751526	0.129982	8.96994
KEGG_PATHWAY	hsa05212:Pancreatic cancer	19	0.0678499	0.0139532	TGFBR1, PIK3CD, TGFBR2, CDK6, RB1, BCL2L1, MAPK10, STAT1, ACVR1C, TGFB2, CDC42, RALB, MAPK9, MAPK8, IKBKB, EGF, PIK3R1, AKT3, PIK3R2	747	72	5085	1.79635	0.923573	0.208452	15.933
KEGG_PATHWAY	hsa04916:Melanogenesis	24	0.0857051	0.0146425	PRKCA, DVL3, ADCY1, CREB3, ADCY7, CREB1, CAMK2G, EDN1, LEF1, FZD3, KIT, FZD5, TCF7L2, FZD7, PRKCB, WNT2, EDNRB, NRAS, PLCB4, GNAQ, CREB3L2, GNAS, PRKACB, PLCB2	747	99	5085	1.65024	0.932754	0.201444	16.6561
KEGG_PATHWAY	hsa04720:Long-term potentiation	18	0.0642788	0.0166151	PRKCA, ADCY1, CAMK2G, GRIN2A, PPP3R1, PRKCB, NRAS, RPS6KA6, RPS6KA3, PLCB4, GNAQ, GRIA2, RPS6KA2, RAP1B, PPP3CA, PRKACB, CACNA1C, PLCB2	747	68	5085	1.80191	0.953398	0.210105	18.6936
KEGG_PATHWAY	hsa05214:Glioma	17	0.0607078	0.0171007	PRKCA, PDGFB, CAMK2G, PIK3CD, CDK6, RB1, PRKCB, NRAS, PDGFRB, MTOR, SHC3, EGF, SHC2, PIK3R1, AKT3, PIK3R2, SHC4	747	63	5085	1.83687	0.957425	0.201854	19.1881
KEGG_PATHWAY	hsa04360:Axon guidance	29	0.10356	0.0188991	ABLIM2, PLXNC1, PLXNA2, ABLIM3, PPP3R1, LRRC4C, CDC42, UNC5B, SEMA3G, UNC5A, SEMA7A, UNC5D, PPP3CA, SEMA3A, NFATC2, RASA1, LIMK2, EFNB1, PLXNB2, NTN4, DPYSL2, ARHGEF12, SEMA6A, NRAS, NCK2, EPHA6, EPHA8, CFL2, SRGAP1	747	129	5085	1.53031	0.969549	0.207669	20.9956
KEGG_PATHWAY	hsa05223:Non-small cell lung cancer	15	0.0535657	0.0208642	PRKCA, PIK3CD, CDK6, RB1, FOXO3, STK4, PRKCB, NRAS, PDPK1, RASSF5, RARB, EGF, PIK3R1, AKT3, PIK3R2	747	54	5085	1.8909	0.978901	0.214283	22.928
KEGG_PATHWAY	hsa05220:Chronic myeloid leukemia	19	0.0678499	0.0210383	CTBP1, TGFBR1, CBL, PIK3CD, TGFBR2, CDK6, RB1, BCL2L1, ACVR1C, TGFB2, NRAS, CRKL, SHC3, IKBKB, SHC2, PIK3R1, AKT3, PIK3R2, SHC4	747	75	5085	1.7245	0.979577	0.204582	23.0971
KEGG_PATHWAY	hsa04012:ErbB signaling pathway	21	0.074992	0.0244106	PRKCA, NRG3, CAMK2G, PIK3CD, CBL, MAPK10, PRKCB, NRAS, NCK2, CRKL, MAPK9, MAPK8, MTOR, SHC3, EGF, ABL2, SHC2, PIK3R1, AKT3, SHC4, PIK3R2	747	87	5085	1.64312	0.989139	0.222175	26.306
KEGG_PATHWAY	hsa05215:Prostate cancer	21	0.074992	0.0306644	PDGFB, CREB3, CREB1, PIK3CD, LEF1, FOXO1, RB1, TCF7L2, CCNE2, NRAS, HSP90B1, PDPK1, CREB3L2, PDGFRB, MTOR, PDGFD, IKBKB, EGF, PIK3R1, AKT3, PIK3R2	747	89	5085	1.6062	0.996652	0.259159	31.9331
KEGG_PATHWAY	hsa04666:Fc gamma R-mediated phagocytosis	22	0.078563	0.0321922	PRKCA, DNM3, LYN, LIMK2, WASF1, WASF2, PIK3CD, ASAP1, AMPH, PRKCB, CDC42, MYO10, CRKL, CFL2, SCIN, PIKFYVE, WASL, PPAP2B, PIK3R1, AKT3, SYK, PIK3R2	747	95	5085	1.57641	0.997492	0.25874	33.2464
KEGG_PATHWAY	hsa05210:Colorectal cancer	20	0.0714209	0.0324982	DVL3, MSH2, TGFBR1, TGFBR2, PIK3CD, LEF1, FZD3, MAPK10, FZD5, TCF7L2, FZD7, ACVR1C, TGFB2, MAPK9, PDGFRB, MAPK8, PIK3R1, AKT3, AXIN1, PIK3R2	747	84	5085	1.62077	0.997633	0.250165	33.5066
KEGG_PATHWAY	hsa01040:Biosynthesis of unsaturated fatty acids	8	0.0285684	0.0327534	PECR, ACOX1, PTPLB, SCD, FADS2, ELOVL6, YOD1, ACOT4	747	22	5085	2.47536	0.997744	0.241953	33.723
KEGG_PATHWAY	hsa04210:Apoptosis	20	0.0714209	0.044981	BID, IRAK2, CFLAR, TRAF2, AIFM1, PIK3CD, PPP3R1, FADD, BCL2L1, TRADD, CAPN1, IRAK4, PPP3CA, PRKACB, MAP3K14, IKBKB, PIK3R1, AKT3, NGF, PIK3R2	747	87	5085	1.56488	0.99978	0.30663	43.3606
KEGG_PATHWAY	hsa04114:Oocyte meiosis	24	0.0857051	0.0461942	YWHAZ, ADCY1, ADCY7, PPP2R5A, BTRC, PPP2R5D, CAMK2G, YWHAB, PPP3R1, CDC16, CPEB1, CCNE2, RPS6KA6, RPS6KA3, PLK1, RPS6KA2, YWHAQ, STAG3, PPP2R5E, PPP3CA, PRKACB, ANAPC7, FBXW11, CUL1	747	110	5085	1.48521	0.999826	0.30276	44.2429
KEGG_PATHWAY	hsa04510:Focal adhesion	39	0.139271	0.0549956	CAV2, PDGFB, TLN2, TNC, COL3A1, ITGB4, ITGA11, COL2A1, CDC42, PDPK1, TNR, COL6A2, PDGFD, SHC3, THBS1, EGF, SHC2, AKT3, PIK3R1, SHC4, PIK3R2, FN1, PRKCA, COL4A1, PIK3CD, ITGA2, MAPK10, FLNB, COL5A2, COL4A6, FLNA, PRKCB, CRKL, LAMA3, COL1A2, PDGFRB, MAPK9, MAPK8, RAP1B	747	201	5085	1.32081	0.999968	0.339039	50.2754
KEGG_PATHWAY	hsa04540:Gap junction	20	0.0714209	0.0550211	PRKCA, ADCY1, PDGFB, ADCY7, TUBB2C, PRKG1, PRKCB, NRAS, PLCB4, GNAQ, MAP3K2, GUCY1A2, TUBA4A, GUCY1A3, PDGFRB, GNAS, PDGFD, PRKACB, EGF, PLCB2	747	89	5085	1.52971	0.999968	0.328556	50.2919
KEGG_PATHWAY	hsa00561:Glycerolipid metabolism	12	0.0428526	0.0562443	AGPAT6, DGKQ, DGKE, DGKD, LCLAT1, MGLL, DGKH, LIPC, PNPLA3, AGPAT3, PPAP2B, AGPAT1	747	45	5085	1.81526	0.999975	0.324533	51.0808
KEGG_PATHWAY	hsa05222:Small cell lung cancer	19	0.0678499	0.0588346	TRAF2, COL4A1, PIK3CD, SKP2, ITGA2, CDK6, RB1, BCL2L1, COL4A6, CCNE2, LAMA3, RARB, NOS2, IKBKB, PIK3R1, TRAF4, AKT3, FN1, PIK3R2	747	84	5085	1.53973	0.999985	0.327197	52.7137
KEGG_PATHWAY	hsa04512:ECM-receptor interaction	19	0.0678499	0.0588346	COL4A1, TNC, COL3A1, ITGB4, ITGA11, ITGA2, COL2A1, COL5A2, COL4A6, SDC2, SDC3, LAMA3, CD44, TNR, COL1A2, COL6A2, AGRN, THBS1, FN1	747	84	5085	1.53973	0.999985	0.327197	52.7137
KEGG_PATHWAY	hsa04120:Ubiquitin mediated proteolysis	28	0.0999893	0.062553	UBE3A, BTRC, UBE2G2, PPIL2, CDC34, UBE3C, CDC16, NHLRC1, CUL3, FBXW8, MGRN1, MAP3K1, FBXW11, CUL1, VHL, UBE4B, CBL, SKP2, UBE2I, UBE2H, RNF7, UBR5, TRIM32, KLHL13, DET1, UBE2W, CUL4B, ANAPC7	747	137	5085	1.39126	0.999993	0.334767	54.9702
KEGG_PATHWAY	hsa00510:N-Glycan biosynthesis	12	0.0428526	0.0645614	B4GALT1, MAN2A1, MGAT2, MGAT4A, MGAT3, B4GALT2, MAN1A2, ALG2, DPM2, MAN1A1, MGAT5, MAN1C1	747	46	5085	1.7758	0.999995	0.334431	56.1473
KEGG_PATHWAY	hsa04330:Notch signaling pathway	12	0.0428526	0.0736387	DTX4, DVL3, CTBP1, MFNG, KAT2B, MAML1, DTX3L, MAML2, SNW1, RFNG, LFNG, NCOR2	747	47	5085	1.73802	0.999999	0.363355	61.1234
KEGG_PATHWAY	hsa04912:GnRH signaling pathway	21	0.074992	0.0741466	PRKCA, ADCY1, ADCY7, MAP2K3, CAMK2G, MAPK10, PRKCB, CDC42, NRAS, PLCB4, MAP3K4, GNAQ, MAP3K3, MAP3K2, MAP3K1, MAPK9, GNAS, MAPK8, PRKACB, CACNA1C, PLCB2	747	98	5085	1.45869	0.999999	0.35633	61.3858
KEGG_PATHWAY	hsa04530:Tight junction	27	0.0964182	0.0777607	RAB3B, MYH15, VAPA, ZAK, MRAS, CASK, TJAP1, CDC42, AKT3, PRKCA, MAGI3, MAGI2, MAGI1, MPDZ, HCLS1, CLDN20, MYH9, CTNNA3, PRKCB, EPB41L3, IGSF5, NRAS, ASH1L, CLDN2, PARD6G, TJP2, MYH10	747	134	5085	1.37161	1	0.361675	63.2069
KEGG_PATHWAY	hsa00360:Phenylalanine metabolism	7	0.0249973	0.0913751	DDC, MAOA, ALDH1A3, LCLAT1, PNPLA3, ALDH3B1, AOC3	747	22	5085	2.16594	1	0.402949	69.3812

## Sheet: BIOCARTA
Category	Term	Count	%	PValue	Genes	List Total	Pop Hits	Pop Total	Fold Enrichment	Bonferroni	Benjamini	FDR
BIOCARTA	h_mapkPathway:MAPKinase Signaling Pathway	25	0.0892761	0.0011641	TRAF2, MKNK2, MKNK1, MAP3K4, MAP3K3, MAP3K2, MAP3K1, RAPGEF2, MAP2K3, TGFBR1, CREB1, MAPK10, STAT1, TRADD, RPS6KA5, MAP4K3, MAP4K4, RPS6KA3, MAPK6, RPS6KA2, MAPK9, MAPK8, MAP3K14, IKBKB, MAP3K13	235	80	1437	1.9109	0.254368	0.254368	1.50363
BIOCARTA	h_arapPathway:ADP-Ribosylation Factor	8	0.0285684	0.0176255	ARFGAP1, GBF1, CYTH1, PACSIN2, CYTH4, ASAP1, ARFGEF1, ARAP2	235	18	1437	2.71773	0.988681	0.893607	20.6502
BIOCARTA	h_vdrPathway:Control of Gene Expression by Vitamin D Receptor	10	0.0357105	0.0218241	COPS2, VDR, KAT2B, SMARCE1, SMARCD1, TSC2, ARID1A, SNW1, NCOR1, MED1	235	27	1437	2.26478	0.996153	0.843316	24.95
BIOCARTA	h_gpcrPathway:Signaling Pathway from G-Protein Families	8	0.0285684	0.0417017	PRKCA, RPS6KA3, ADCY1, GNAQ, GNB1, CREB1, GNAS, PPP3CA	235	21	1437	2.32948	0.999978	0.931681	42.5387
BIOCARTA	h_hSWI-SNFpathway:Chromatin Remodeling by hSWI/SNF ATP-dependent Complexes	7	0.0249973	0.044622	GTF2E1, GTF2A1, SMARCE1, NF1, SMARCD1, TBP, ARID1A	235	17	1437	2.5179	0.99999	0.899808	44.7751
BIOCARTA	h_crebPathway:Transcription factor CREB and its extracellular signals	7	0.0249973	0.0581202	PRKCA, RPS6KA5, ADCY1, CAMK2G, CREB1, GNAS, PIK3R1	235	18	1437	2.37801	1	0.919126	54.1063
BIOCARTA	h_PDZsPathway:Synaptic Proteins at the Synaptic Junction	7	0.0249973	0.0581202	NCAM1, ANK3, NFASC, CASK, SPTBN1, DLG2, ADD1	235	18	1437	2.37801	1	0.919126	54.1063
BIOCARTA	h_btg2Pathway:BTG family proteins and cell cycle regulation	5	0.0178552	0.0641773	BTG2, BTG1, RB1, FGF1, NGF	235	10	1437	3.05745	1	0.908173	57.8004
BIOCARTA	h_p38mapkPathway:p38 MAPK Signaling Pathway	10	0.0357105	0.0740856	RPS6KA5, TRAF2, CDC42, MAP3K1, CREB1, TGFBR1, MKNK1, RAPGEF2, STAT1, TRADD	235	33	1437	1.853	1	0.911492	63.2567
BIOCARTA	h_stressPathway:TNF/Stress Related Signaling	8	0.0285684	0.0807402	TRAF2, MAP3K1, MAP2K3, MAPK8, IKBKB, MAP3K14, ATF1, TRADD	235	24	1437	2.0383	1	0.905317	66.5472
