# Supplementary material for: Genome-wide profiling of chicken dendritic cell response to infectious bursal disease
Source: BMC Genomics. 2016 Nov 5;17:878. doi: 10.1186/s12864-016-3157-5 (PMC5097849; doi:10.1186/s12864-016-3157-5)
Supplement: Additional file 7: — Selected data of significant alterated lncRNAs stimulated by IBDV (the results of the significantly up- or down-regulated genes were subject to P-value < 0.05 with a cut off of at least 2-fold change). (XLSX 32 kb) [file 12864_2016_3157_MOESM7_ESM.xlsx]

## Sheet: all.1vs3.diff
Probe_ID	G1x1	G1x2	G1x3	G3x1	G3x2	G3x3	log2Ratio	Ratio	P-value	Transcript	Name	Gene_anno	Chr	Start	End	Strand	Database
RB_p_000015030	10.0805	10.6499	13.3841	6.23347	5.33679	8.39124	-4.41646	21.3544	0.0087818	XR_210457.1	LOC101748091	uncharacterized LOC101748091	Chr3	37413899	37414450	+	http://www.ncbi.nlm.nih.gov/gene/?term=XR_210457.1
RB_p_000016695	10.1802	9.28887	11.3195	5.78033	5.66388	7.25503	-4.39989	21.1106	0.00308559	XR_212181.1	LOC101750095	uncharacterized LOC101750095	Chr4	25983050	25990206	-	http://www.ncbi.nlm.nih.gov/gene/?term=XR_212181.1
RB_p_000016037	9.45507	7.0634	8.79523	5.79343	2.86983	4.48291	-4.31231	19.8672	0.00242425	NR_031405.1	MIR20A	microRNA mir-20a	Chr1	147253364	147253461	-	http://www.ncbi.nlm.nih.gov/gene/?term=NR_031405.1
RB_p_000012672	3.40237	5.08296	5.22516	-0.639719	0.834036	2.10296	-4.24892	19.0131	0.00818366	XR_212966.1	LOC101751692	uncharacterized LOC101751692	Chr11	16166618	16167754	-	http://www.ncbi.nlm.nih.gov/gene/?term=XR_212966.1
RB_p_000012654	11.3088	11.8026	11.9643	8.44915	8.23601	8.00562	-3.5666	11.8483	0.00851933	XR_140383.2	LOC100859104	calreticulin-like	ChrUn	6	1062	+	http://www.ncbi.nlm.nih.gov/gene/?term=XR_140383.2
RB_p_000010513	10.7451	10.9076	11.6867	7.57365	7.57365	8.20945	-3.33399	10.084	0.000703794	XR_211810.1	LOC101748480	uncharacterized LOC101748480	Chr2	127646334	127650962	-	http://www.ncbi.nlm.nih.gov/gene/?term=XR_211810.1
RB_p_000014234	9.64903	10.9432	10.7421	5.64232	7.4315	7.75322	-3.3106	9.9218	0.00696597	XR_212635.1	METTL8	methyltransferase like 8%2C transcript variant X9	Chr7	17538903	17560749	+	http://www.ncbi.nlm.nih.gov/gene/?term=XR_212635.1
RB_p_000019474	8.98797	8.53041	9.83408	5.69913	5.41521	7.17243	-3.28884	9.77327	0.00380621	XR_210616.1	LOC101748364	uncharacterized LOC101748364	Chr4	70940810	70968408	+	http://www.ncbi.nlm.nih.gov/gene/?term=XR_210616.1
RB_p_000017967	7.1472	8.03892	8.12412	3.89141	5.03963	5.00623	-3.03269	8.18333	0.000562297	XR_211997.1	LOC101750607	uncharacterized LOC101750607	Chr3	76240901	76246493	-	http://www.ncbi.nlm.nih.gov/gene/?term=XR_211997.1
RB_p_000012648	8.68912	8.90689	8.85953	5.9122	6.28066	5.78032	-2.94733	7.71322	0.00221139	XR_212301.1	LOC101751826	uncharacterized LOC101751826	Chr5	4609476	4613722	-	http://www.ncbi.nlm.nih.gov/gene/?term=XR_212301.1
RB_p_000012149	11.3328	11.7795	10.5594	8.41785	8.5343	7.16239	-2.91495	7.54203	0.00198915	NR_031420.1	MIR1A-2	microRNA mir-1a-2	Chr2	102179979	102180063	-	http://www.ncbi.nlm.nih.gov/gene/?term=NR_031420.1
RB_p_000004727	13.0129	11.6936	12.781	10.2574	9.56248	9.96903	-2.812	7.02257	0.00714945	XR_212227.1	LOC101747722	uncharacterized LOC101747722	Chr4	38971672	38986599	-	http://www.ncbi.nlm.nih.gov/gene/?term=XR_212227.1
RB_p_000008255	9.41125	9.83644	10.3306	5.9536	7.10329	7.48382	-2.73316	6.64909	0.00552992	NR_035338.1	MIR3524	microRNA mir-3524	Chr1	105212787	105212902	-	http://www.ncbi.nlm.nih.gov/gene/?term=NR_035338.1
RB_p_000007122	9.87152	7.40727	10.2267	7.57365	5.08294	7.15228	-2.71924	6.58524	0.00970194	XR_212965.1	LOC101751585	uncharacterized LOC101751585	Chr11	16080630	16087912	+	http://www.ncbi.nlm.nih.gov/gene/?term=XR_212965.1
RB_p_000001695	7.70044	8.26444	9.92296	5.58312	5.58313	7.55459	-2.68131	6.41438	0.00463064	XR_211687.1	LOC101748897	uncharacterized LOC101748897	Chr2	96566842	96571775	+	http://www.ncbi.nlm.nih.gov/gene/?term=XR_211687.1
RB_p_000017213	9.72323	9.5411	9.98371	7.11634	7.04985	6.67948	-2.67339	6.37925	0.00811949	NR_031471.1	MIR1A-1	microRNA mir-1a-1	Chr20	8472265	8472335	+	http://www.ncbi.nlm.nih.gov/gene/?term=NR_031471.1
RB_p_000014464	10.8525	11.3041	11.3004	8.65553	8.68738	8.97154	-2.61298	6.11765	0.00269794	XR_210242.1	LOC101751832	uncharacterized LOC101751832	Chr1	118603301	118606923	-	http://www.ncbi.nlm.nih.gov/gene/?term=XR_210242.1
RB_p_000000072	9.00282	10.2216	8.81218	6.39013	7.56605	6.03852	-2.61269	6.11641	0.000322255	XR_213794.1	LOC101750346	uncharacterized LOC101750346	ChrZ	40457324	40466201	-	http://www.ncbi.nlm.nih.gov/gene/?term=XR_213794.1
RB_p_000015065	11.3467	12.5791	12.1104	9.40461	9.87152	9.61425	-2.49619	5.64195	0.00905901	XR_213758.1	LOC101748808	uncharacterized LOC101748808	ChrZ	25683929	25684784	-	http://www.ncbi.nlm.nih.gov/gene/?term=XR_213758.1
RB_p_000012284	9.05121	10.8748	10.6195	6.93958	8.14211	8.30035	-2.47743	5.56903	0.00579318	XR_210601.1	LOC101748730	uncharacterized LOC101748730	Chr4	67597567	67603754	+	http://www.ncbi.nlm.nih.gov/gene/?term=XR_210601.1
RB_p_000007143	9.69566	10.8828	10.7987	7.04985	8.99577	8.35315	-2.44553	5.44725	0.00939095	XR_212958.1	LOC101750575	uncharacterized LOC101750575	Chr11	14158647	14161993	-	http://www.ncbi.nlm.nih.gov/gene/?term=XR_212958.1
RB_p_000006708	10.8218	11.073	11.1562	8.48784	8.64746	8.978	-2.42551	5.37219	0.000973317	XR_212953.1	LOC769444	uncharacterized LOC769444	Chr11	10704887	10725800	-	http://www.ncbi.nlm.nih.gov/gene/?term=XR_212953.1
RB_p_000002138	9.84706	7.54882	10.0984	7.45943	5.457	7.79928	-2.38763	5.23295	0.00150151	XR_213133.1	LOC101748693	uncharacterized LOC101748693	Chr14	1445335	1447079	-	http://www.ncbi.nlm.nih.gov/gene/?term=XR_213133.1
RB_p_000018799	7.47371	7.67596	9.0182	5.31878	5.10417	6.45121	-2.35718	5.12367	0.00321382	XR_210599.1	LOC101748158	uncharacterized LOC101748158	Chr4	66932948	66943430	+	http://www.ncbi.nlm.nih.gov/gene/?term=XR_210599.1
RB_p_000013283	11.6232	12.027	11.9229	9.65083	9.59898	9.62022	-2.30269	4.93377	0.00367947	XR_213852.1	ZNF462	zinc finger protein 462%2C transcript variant X20	ChrZ	55321446	55354266	+	http://www.ncbi.nlm.nih.gov/gene/?term=XR_213852.1
RB_p_000002570	11.0304	11.106	11.7993	8.31515	8.80655	9.21006	-2.29944	4.92267	0.00235042	XR_211472.1	LOC101749027	uncharacterized LOC101749027	Chr2	4653186	4659670	-	http://www.ncbi.nlm.nih.gov/gene/?term=XR_211472.1
RB_p_000009044	12.605	12.3904	11.7136	10.1066	10.2381	8.83052	-2.28381	4.86961	0.00699003	XR_212927.1	LOC101749274	uncharacterized LOC101749274	Chr11	2609090	2624555	-	http://www.ncbi.nlm.nih.gov/gene/?term=XR_212927.1
RB_p_000015948	7.50581	7.40727	7.90087	5.01744	5.22515	5.98818	-2.28066	4.859	0.00569415	XR_211412.1	LOC101749707	uncharacterized LOC101749707	Chr1	180852684	180870228	-	http://www.ncbi.nlm.nih.gov/gene/?term=XR_211412.1
RB_p_000020573	6.91886	7.33985	7.3015	4.93706	5.34572	5.07225	-2.22924	4.68888	0.00151142	XR_214104.1	LOC101748515	uncharacterized LOC101748515	ChrUn	67	1089	+	http://www.ncbi.nlm.nih.gov/gene/?term=XR_214104.1
RB_p_000015165	9.33818	9.89368	9.56653	7.27845	7.37721	7.59059	-2.18932	4.5609	0.00586227	XR_212491.1	LOC101749147	uncharacterized LOC101749147	Chr6	8573449	8583045	-	http://www.ncbi.nlm.nih.gov/gene/?term=XR_212491.1
RB_p_000018286	10.0056	10.6636	11.1877	8.34873	8.54978	9.01123	-2.11377	4.32822	0.00675326	XR_212549.1	GRK5	G protein-coupled receptor kinase 5%2C transcript variant X4	Chr6	29572963	29727161	+	http://www.ncbi.nlm.nih.gov/gene/?term=XR_212549.1
RB_p_000012292	11.679	11.7682	12.1722	9.59898	9.67463	9.92258	-2.09355	4.26797	0.000645074	XR_211315.1	LOC101751412	uncharacterized LOC101751412	Chr1	146553015	146555391	-	http://www.ncbi.nlm.nih.gov/gene/?term=XR_211315.1
RB_p_000015416	9.88646	10.253	9.6974	7.62571	8.64205	7.80735	-2.0791	4.22545	0.0094675	NR_035029.1	MIR1463	microRNA mir-1463	Chr5	9641946	9642055	-	http://www.ncbi.nlm.nih.gov/gene/?term=NR_035029.1
RB_p_000012899	9.47978	9.97334	10.1699	7.13955	7.96867	7.93074	-2.0426	4.11988	0.00204452	XR_210309.1	LOC101750341	uncharacterized LOC101750341%2C transcript variant X4	Chr2	56229717	56251339	+	http://www.ncbi.nlm.nih.gov/gene/?term=XR_210309.1
RB_p_000003779	10.789	10.5893	10.3769	8.87114	8.37775	8.59339	-1.99591	3.98867	0.00408578	XR_212773.1	LOC101748578	uncharacterized LOC101748578	Chr9	11049382	11057552	-	http://www.ncbi.nlm.nih.gov/gene/?term=XR_212773.1
RB_p_000004091	9.6974	10.174	10.9211	8.17555	8.19845	8.96073	-1.97554	3.93277	0.00662051	NR_035257.1	MIR1756A	microRNA mir-1756a	ChrZ	62615973	62616062	-	http://www.ncbi.nlm.nih.gov/gene/?term=NR_035257.1
RB_p_000006574	10.9685	10.3451	11.1254	9.43202	8.67243	9.00983	-1.95866	3.887	0.00956169	XR_211699.1	LOC101751084	uncharacterized LOC101751084	Chr2	97967143	97989265	+	http://www.ncbi.nlm.nih.gov/gene/?term=XR_211699.1
RB_p_000016408	8.09803	8.06609	8.62936	6.21901	6.01636	6.93958	-1.87902	3.67826	0.00306684	XR_210380.1	LOC101748254	D-beta-hydroxybutyrate dehydrogenase%2C mitochondrial-like%2C transcript variant X4	Chr3	13133180	13142969	-	http://www.ncbi.nlm.nih.gov/gene/?term=XR_210380.1
RB_p_000015238	10.2903	9.95238	10.0423	8.7936	7.89482	8.16491	-1.87744	3.67422	0.00823454	XR_212035.1	LOC101748837	uncharacterized LOC101748837	Chr3	87517736	87519976	+	http://www.ncbi.nlm.nih.gov/gene/?term=XR_212035.1
RB_p_000011102	12.489	11.9177	12.0425	10.2055	10.0654	10.1774	-1.86509	3.64292	0.00497839	XR_213687.1	ACCN1	amiloride-sensitive cation channel 1%2C neuronal%2C transcript variant X2	Chr27	1767580	2179576	-	http://www.ncbi.nlm.nih.gov/gene/?term=XR_213687.1
RB_p_000007634	10.737	8.24079	9.62981	8.35315	6.26667	7.82814	-1.80168	3.48625	0.00699746	XR_212443.1	LOC101749084	uncharacterized LOC101749084	Chr5	42199367	42210414	+	http://www.ncbi.nlm.nih.gov/gene/?term=XR_212443.1
RB_p_000020311	9.95128	10.3587	10.8517	8.2503	8.55746	8.56701	-1.80119	3.48507	0.00861358	XR_211270.1	LOC101747818	uncharacterized LOC101747818	Chr1	129297684	129299418	-	http://www.ncbi.nlm.nih.gov/gene/?term=XR_211270.1
RB_p_000009293	9.24198	9.92963	10.2315	7.88874	8.1472	8.52552	-1.78242	3.44004	0.00664094	XR_210596.1	LOC101750749	uncharacterized LOC101750749	Chr4	65668917	65680787	+	http://www.ncbi.nlm.nih.gov/gene/?term=XR_210596.1
RB_p_000005993	9.79969	9.07213	12.0326	8.05257	6.79442	10.0393	-1.74712	3.35687	0.00578943	XR_213097.1	LOC101752165	uncharacterized LOC101752165	Chr13	11976148	11988303	-	http://www.ncbi.nlm.nih.gov/gene/?term=XR_213097.1
RB_p_000011245	11.3004	10.6876	11.5616	9.56653	9.11699	9.87671	-1.73382	3.32608	0.000844605	XR_212119.1	LOC422340	uncharacterized LOC422340	Chr4	13173795	13184273	+	http://www.ncbi.nlm.nih.gov/gene/?term=XR_212119.1
RB_p_000001824	9.27088	10.2249	9.85097	7.40727	8.16993	8.13571	-1.71526	3.28356	0.00273043	XR_211186.1	LOC418362	protein spire homolog 1-like%2C transcript variant X4	Chr1	82779340	82795560	-	http://www.ncbi.nlm.nih.gov/gene/?term=XR_211186.1
RB_p_000014931	12.867	12.4962	12.5156	11.0219	10.3449	10.8118	-1.7038	3.25758	0.0047972	XR_212560.1	LOC101752295	uncharacterized LOC101752295	Chr6	31714476	31720780	-	http://www.ncbi.nlm.nih.gov/gene/?term=XR_212560.1
RB_p_000005105	8.80735	9.16491	9.7657	7.36851	7.53916	7.87498	-1.62575	3.08602	0.00623975	NR_031408.1	MIR17	microRNA mir-17	Chr1	147253839	147253923	-	http://www.ncbi.nlm.nih.gov/gene/?term=NR_031408.1
RB_p_000008716	10.2715	11.2553	10.7291	8.42206	9.30378	9.12606	-1.60303	3.03781	0.00328125	XR_213842.1	LOC101749020	uncharacterized LOC101749020	ChrZ	53456578	53463199	+	http://www.ncbi.nlm.nih.gov/gene/?term=XR_213842.1
RB_p_000012424	8.77972	7.77643	9.37558	7.18239	6.13933	7.90839	-1.59733	3.02582	0.00107019	XR_212314.1	LOC101750855	uncharacterized LOC101750855	Chr5	7675872	7688841	+	http://www.ncbi.nlm.nih.gov/gene/?term=XR_212314.1
RB_p_000004982	8.68738	8.13186	8.49885	7.40727	6.49985	6.91289	-1.58596	3.00207	0.00538069	XR_212337.1	LOC101750119	uncharacterized LOC101750119	Chr5	15349762	15360347	-	http://www.ncbi.nlm.nih.gov/gene/?term=XR_212337.1
RB_p_000014290	9.57979	9.97549	10.2842	8.39981	8.35865	8.84314	-1.57568	2.98075	0.00797488	XR_212557.1	LOC101751939	uncharacterized LOC101751939	Chr6	31427970	31436198	-	http://www.ncbi.nlm.nih.gov/gene/?term=XR_212557.1
RB_p_000016656	11.1981	12.2769	11.1585	9.64656	10.3655	9.381	-1.55158	2.93138	0.00359252	XR_213033.1	LOC101748541	uncharacterized LOC101748541	Chr12	16182706	16210160	-	http://www.ncbi.nlm.nih.gov/gene/?term=XR_213033.1
RB_p_000003274	12.3075	10.55	10.9046	10.8622	9.30207	9.35755	-1.54708	2.92226	0.00383675	XR_210643.1	LOC101749258	uncharacterized LOC101749258	Chr4	79107148	79111455	+	http://www.ncbi.nlm.nih.gov/gene/?term=XR_210643.1
RB_p_000015171	6.75822	7.51175	8.49486	5.08294	5.98248	6.79442	-1.52928	2.88641	0.00106331	XR_210744.1	LOC101748257	uncharacterized LOC101748257	Chr5	56393313	56397491	+	http://www.ncbi.nlm.nih.gov/gene/?term=XR_210744.1
RB_p_000013409	10.5048	9.55123	9.22581	8.81778	8.0348	7.87498	-1.51643	2.86082	0.00406268	XR_211506.1	LOC101750758	uncharacterized LOC101750758	Chr2	14417397	14431076	-	http://www.ncbi.nlm.nih.gov/gene/?term=XR_211506.1
RB_p_000014019	8.44398	9.50581	9.84117	6.88874	8.02791	8.00562	-1.50019	2.82879	0.00445162	XR_212699.1	LOC101751199	uncharacterized LOC101751199	Chr7	32598697	32602229	-	http://www.ncbi.nlm.nih.gov/gene/?term=XR_212699.1
RB_p_000012528	9.07481	9.9993	10.179	7.94983	8.50879	9.07012	-1.49051	2.80988	0.00992645	XR_210225.1	LOC101751733	uncharacterized LOC101751733	Chr1	112268857	112272035	+	http://www.ncbi.nlm.nih.gov/gene/?term=XR_210225.1
RB_p_000007388	8.45533	9.4445	9.10329	7.26679	8.37178	7.62571	-1.47758	2.78481	0.00920215	XR_212778.1	LOC101749717	uncharacterized LOC101749717	Chr9	12251521	12265050	+	http://www.ncbi.nlm.nih.gov/gene/?term=XR_212778.1
RB_p_000000211	8.65553	8.31515	8.99859	7.18239	6.79442	7.86728	-1.47314	2.77625	0.0078618	XR_212994.1	LOC101749323	uncharacterized LOC101749323%2C transcript variant X2	Chr12	4980657	4985784	+	http://www.ncbi.nlm.nih.gov/gene/?term=XR_212994.1
RB_p_000005402	9.92852	11.6354	9.6515	8.47978	9.77066	8.21432	-1.44874	2.72969	0.007794	XR_210626.1	LOC101750484	uncharacterized LOC101750484	Chr4	73696335	73712876	+	http://www.ncbi.nlm.nih.gov/gene/?term=XR_210626.1
RB_p_000011029	9.0546	9.04234	8.83566	7.75989	7.37721	7.59991	-1.44243	2.71778	0.00910721	XR_212767.1	LOC101751791	uncharacterized LOC101751791	Chr8	9663434	9667521	+	http://www.ncbi.nlm.nih.gov/gene/?term=XR_212767.1
RB_p_000014424	7.57365	6.97154	6.80735	6.0765	5.55262	5.00623	-1.41892	2.67385	0.00545135	XR_213602.1	LOC101751470	uncharacterized LOC101751470	Chr23	2071421	2085561	+	http://www.ncbi.nlm.nih.gov/gene/?term=XR_213602.1
RB_p_000002634	8.88646	7.16993	10.5043	7.47573	5.77374	8.64205	-1.41073	2.65871	0.00952535	XR_212090.1	LOC101749069	uncharacterized LOC101749069	Chr4	6997615	7018744	+	http://www.ncbi.nlm.nih.gov/gene/?term=XR_212090.1
RB_p_000003915	8.37504	9.70131	9.06676	7.01123	8.20945	7.68299	-1.38377	2.60949	0.000791236	XR_210214.1	LOC101750779	uncharacterized LOC101750779	Chr1	111532133	111537028	+	http://www.ncbi.nlm.nih.gov/gene/?term=XR_210214.1
RB_p_000003357	10.9318	8.45533	10.1238	9.72537	7.40727	8.75071	-1.37309	2.59025	0.00596839	XR_210423.1	LOC101752035	uncharacterized LOC101752035	Chr3	27047878	27056246	+	http://www.ncbi.nlm.nih.gov/gene/?term=XR_210423.1
RB_p_000004666	9.00422	6.84862	9.45507	7.67596	5.55262	8.04576	-1.32826	2.511	0.000627849	XR_211149.1	LOC101748787	uncharacterized LOC101748787	Chr1	75288216	75294775	+	http://www.ncbi.nlm.nih.gov/gene/?term=XR_211149.1
RB_p_000014389	10.341	11.1776	11.2619	8.83052	9.91886	9.87575	-1.30183	2.46541	0.00274138	XR_211682.1	LOC101747579	uncharacterized LOC101747579	Chr2	71441051	71443760	+	http://www.ncbi.nlm.nih.gov/gene/?term=XR_211682.1
RB_p_000017882	7.56986	7.86882	7.68299	5.95943	6.49985	6.39013	-1.29286	2.45014	0.00448784	XR_210496.1	LOC101751662	uncharacterized LOC101751662	Chr3	52987479	53008385	-	http://www.ncbi.nlm.nih.gov/gene/?term=XR_210496.1
RB_p_000015426	11.2161	10.2107	11.4002	10.0393	8.75989	9.96036	-1.25578	2.38795	0.00433253	NR_031547.1	MIR302B	microRNA mir-302b	Chr4	56692821	56692892	+	http://www.ncbi.nlm.nih.gov/gene/?term=NR_031547.1
RB_p_000006713	10.9443	12.1341	11.4239	9.37123	10.4502	10.174	-1.24991	2.37827	0.00742753	XR_210742.1	LOC101747352	uncharacterized LOC101747352	Chr5	55972087	55976365	-	http://www.ncbi.nlm.nih.gov/gene/?term=XR_210742.1
RB_p_000014149	12.0254	11.5668	12.2564	10.787	10.2998	11.01	-1.23846	2.35946	4.63842e-05	XR_211983.1	LOC101752236	uncharacterized LOC101752236	Chr3	71527663	71533483	-	http://www.ncbi.nlm.nih.gov/gene/?term=XR_211983.1
RB_p_000013858	6.97728	7.56033	7.95128	5.6056	6.36188	6.67948	-1.19845	2.29493	0.00153314	XR_212328.1	LOC101751358	uncharacterized LOC101751358	Chr5	11986096	11989641	+	http://www.ncbi.nlm.nih.gov/gene/?term=XR_212328.1
RB_p_000003247	11.5958	9.46557	9.98797	10.6965	8.29002	8.7936	-1.19437	2.28845	0.00757255	XR_212961.1	LOC101751322	uncharacterized LOC101751322	Chr11	15278557	15311733	-	http://www.ncbi.nlm.nih.gov/gene/?term=XR_212961.1
RB_p_000005459	6.10828	9.80695	9.88417	5.09358	8.63662	8.61747	-1.18948	2.28071	0.0040467	XR_210418.1	LOC101751111	uncharacterized LOC101751111	Chr3	25283077	25324038	-	http://www.ncbi.nlm.nih.gov/gene/?term=XR_210418.1
RB_p_000019716	7.12928	7.12928	8.56701	5.90618	5.97099	7.56605	-1.15829	2.23193	0.00340505	XR_210166.1	C12ORF43	chromosome 15 open reading frame%2C human C12orf43%2C transcript variant X2	Chr15	9099441	9108189	+	http://www.ncbi.nlm.nih.gov/gene/?term=XR_210166.1
RB_p_000003909	7.26679	8.89482	9.09935	6.13933	7.80735	7.75322	-1.1416	2.20626	0.00455527	XR_214087.1	LOC101747778	uncharacterized LOC101747778	ChrUn	41	657	+	http://www.ncbi.nlm.nih.gov/gene/?term=XR_214087.1
RB_p_000009253	7.82814	6.47978	6.84862	7.01123	5.3722	5.71989	-1.12873	2.18666	0.00962986	XR_210903.1	LOC101751369	uncharacterized LOC101751369	ChrZ	17434998	17450675	-	http://www.ncbi.nlm.nih.gov/gene/?term=XR_210903.1
RB_p_000009492	10.0614	10.8476	10.6522	9.20212	9.93074	9.59339	-1.05878	2.08317	0.00391296	XR_210442.1	LOC101749039	uncharacterized LOC101749039	Chr3	34002143	34016027	-	http://www.ncbi.nlm.nih.gov/gene/?term=XR_210442.1
RB_p_000005590	10.58	9.62753	10.0825	11.7557	10.8747	11.1282	1.04567	2.06433	0.00259179	XR_212469.1	LOC101749473	uncharacterized LOC101749473	Chr6	403431	406721	+	http://www.ncbi.nlm.nih.gov/gene/?term=XR_212469.1
RB_p_000017616	7.88874	7.91289	8.05799	9.2396	9.25385	9.18115	1.32671	2.5083	0.00339674	XR_210224.1	LOC101751693	uncharacterized LOC101751693	Chr1	112224612	112234399	-	http://www.ncbi.nlm.nih.gov/gene/?term=XR_210224.1
RB_p_000018762	8.73302	8.29577	8.3696	9.84117	9.70131	9.85409	1.47157	2.77324	0.00731009	XR_212329.1	LOC101751827	uncharacterized LOC101751827	Chr5	12587984	12589003	+	http://www.ncbi.nlm.nih.gov/gene/?term=XR_212329.1
RB_p_000013396	6.86419	5.95361	5.81284	8.37178	7.17243	7.4315	1.47789	2.78541	0.00670091	XR_210540.1	LOC101750103	uncharacterized LOC101750103	Chr3	104001603	104007868	-	http://www.ncbi.nlm.nih.gov/gene/?term=XR_210540.1
RB_p_000001059	5.86957	6.7039	6.45121	7.55459	8.40833	7.94983	1.49862	2.82571	0.00161745	XR_210740.1	LOC101752106	uncharacterized LOC101752106	Chr5	55586669	55677969	-	http://www.ncbi.nlm.nih.gov/gene/?term=XR_210740.1
RB_p_000013316	4.88905	6.10828	5.59065	6.13933	7.81378	7.2384	1.64775	3.13345	0.00858376	XR_211668.1	LOC101748686	uncharacterized LOC101748686	Chr2	66537606	66544778	+	http://www.ncbi.nlm.nih.gov/gene/?term=XR_211668.1
RB_p_000004954	7.29002	7.69523	8.18488	9.48834	9.46964	10.31	1.79311	3.46562	0.00411704	XR_212302.1	LOC101751921	uncharacterized LOC101751921	Chr5	4615528	4616911	+	http://www.ncbi.nlm.nih.gov/gene/?term=XR_212302.1
RB_p_000005293	7.92035	7.81218	8.11764	9.99188	10.0123	10.633	2.09192	4.26316	0.00337924	XR_211805.1	LOC101749165	uncharacterized LOC101749165	Chr2	126543156	126544260	+	http://www.ncbi.nlm.nih.gov/gene/?term=XR_211805.1
RB_p_000010241	7.11634	6.07114	6.61471	9.05731	8.33985	8.77066	2.15595	4.45663	0.0020463	XR_212271.1	LOC101749381	uncharacterized LOC101749381	Chr4	51539038	51544948	+	http://www.ncbi.nlm.nih.gov/gene/?term=XR_212271.1
RB_p_000011925	10.2249	10.1118	9.51718	12.4163	12.1258	12.297	2.1852	4.5479	0.0097351	XR_211931.1	LOC101751651	uncharacterized LOC101751651	Chr3	59314900	59316464	+	http://www.ncbi.nlm.nih.gov/gene/?term=XR_211931.1
RB_p_000016631	5.16592	6.18964	5.65673	7.37721	8.57365	7.84549	2.18876	4.55914	0.000742924	XR_210802.1	LOC424620	uncharacterized LOC424620	Chr8	20804498	20807546	-	http://www.ncbi.nlm.nih.gov/gene/?term=XR_210802.1
RB_p_000010251	11.3787	10.6514	10.7657	13.0356	12.9871	12.8405	2.22139	4.66341	0.00941942	XR_214326.1	LOC101749142	uncharacterized LOC101749142	ChrUn	868	1201	-	http://www.ncbi.nlm.nih.gov/gene/?term=XR_214326.1
RB_p_000000543	5.25389	6.82337	6.62936	7.26679	8.86882	8.86496	2.2356	4.7096	0.00109394	XR_210375.1	LOC101747599	uncharacterized LOC101747599	Chr3	12331360	12342175	-	http://www.ncbi.nlm.nih.gov/gene/?term=XR_210375.1
RB_p_000014224	9.55123	9.43775	9.79157	11.6421	11.7963	11.8134	2.24512	4.74075	0.00225898	XR_213971.1	LOC101751646	uncharacterized LOC101751646	Chr1	2104	4574	-	http://www.ncbi.nlm.nih.gov/gene/?term=XR_213971.1
RB_p_000010545	8.04985	6.96	6.54689	10.6717	9.20701	9.2396	2.2796	4.85542	0.0029959	XR_211181.1	LOC101751115	uncharacterized LOC101751115	Chr1	80895064	80897200	+	http://www.ncbi.nlm.nih.gov/gene/?term=XR_211181.1
RB_p_000007114	3.62415	3.59447	5.03962	5.93601	5.89408	7.09803	2.31186	4.96523	0.00137466	XR_210972.1	LOC101748098	uncharacterized LOC101748098	Chr1	18317717	18331158	+	http://www.ncbi.nlm.nih.gov/gene/?term=XR_210972.1
RB_p_000019570	12.0846	11.1198	11.0343	13.8514	13.4212	13.5327	2.41297	5.32569	0.00982477	XR_211910.1	LOC421268	uncharacterized LOC421268	Chr3	10823638	10927835	-	http://www.ncbi.nlm.nih.gov/gene/?term=XR_211910.1
RB_p_000005421	9.16805	8.68387	8.62571	11.1367	10.7799	11.1788	2.4528	5.47477	0.0064085	XR_211312.1	LOC101750849	uncharacterized LOC101750849	Chr1	144683359	144696365	+	http://www.ncbi.nlm.nih.gov/gene/?term=XR_211312.1
RB_p_000011092	11.474	11.0946	11.6872	13.9246	13.955	14.2945	2.48099	5.58281	0.00204043	XR_214253.1	LOC101750209	uncharacterized LOC101750209	ChrUn	229	1099	-	http://www.ncbi.nlm.nih.gov/gene/?term=XR_214253.1
RB_p_000011092	11.474	11.0946	11.6872	13.9246	13.955	14.2945	2.48099	5.58281	0.00204043	XR_214330.1	LOC101751494	uncharacterized LOC101751494	ChrUn	40	901	+	http://www.ncbi.nlm.nih.gov/gene/?term=XR_214330.1
RB_p_000001018	9.68212	9.13314	9.94764	12.2853	12.0809	13.0345	2.60314	6.07608	0.00248412	XR_212678.1	LOC101748727	uncharacterized LOC101748727	Chr7	26309468	26311331	+	http://www.ncbi.nlm.nih.gov/gene/?term=XR_212678.1
RB_p_000007223	10.2574	10.1963	9.41125	12.8295	12.8113	12.7829	2.61503	6.12636	0.00818323	XR_211471.1	LOC101748932	uncharacterized LOC101748932	Chr2	4645079	4650949	+	http://www.ncbi.nlm.nih.gov/gene/?term=XR_211471.1
RB_p_000003389	4.17786	4.07433	4.57682	8.02791	7.07146	7.78463	3.60678	12.1828	0.0058061	XR_213559.1	LOC101752312	uncharacterized LOC101752312	Chr21	6194687	6205961	+	http://www.ncbi.nlm.nih.gov/gene/?term=XR_213559.1
RB_p_000017167	10.6035	9.84117	9.86612	13.584	13.4043	13.4892	3.62304	12.3209	0.00363743	XR_212983.1	LOC100857777	polyamine-modulated factor 1-binding protein 1-like%2C transcript variant X8	Chr11	19145759	19150180	+	http://www.ncbi.nlm.nih.gov/gene/?term=XR_212983.1
RB_p_000002952	3.40237	3.43624	3.98576	8.48382	8.17991	8.5343	5.04757	33.0728	0.00105385	XR_213134.1	LOC101748782	uncharacterized LOC101748782	Chr14	1820492	1828374	-	http://www.ncbi.nlm.nih.gov/gene/?term=XR_213134.1
