# Supplementary material for: Genome-wide profiling of chicken dendritic cell response to infectious bursal disease
Source: BMC Genomics. 2016 Nov 5;17:878. doi: 10.1186/s12864-016-3157-5 (PMC5097849; doi:10.1186/s12864-016-3157-5)
Supplement: Additional file 8: — The cis, trans and co-expressed target gene of different expressed lncRNAs. (The cis target genes were selected by mapping the genomic location of lncRNA and those proteins encoding mRNA. The trans target were extracted from the 3′ UTR sequence of different expressed lncRNA and mRNA, which then predicted by RNAplex with the free energy of RNAplex < −100. At last, we calculated the Pearson Correlation Coefficient to predict the lncRNA’s co-expression target genes. The calculation formula is as follows and we selected the target genes according to Pearson correlation coefficient absolute value range of 0.9 and significant correlation with P value of 0.01). (XLSX 270 kb) [file 12864_2016_3157_MOESM8_ESM.xlsx]

## Sheet: Cis-target
lncRNA_id	LncRNA_symbol	mRNA_id	mRNA_symbol	Cis_target_type
XR_212927.1	LOC101749274	XM_001232871.3	LOC415708	bidirection
XR_210242.1	LOC101751832	XM_004934669.1	KLHL34	bidirection
XR_210309.1	LOC101750341	XM_004935082.1	LOC101750341	sense exon
XR_213687.1	ACCN1	XM_418066.3	ACCN1	sense exon
XR_211471.1	LOC101748932	XM_004939119.1	PLCD1	bidirection
NR_035029.1	MIR1463	XM_420992.4	TUB	sense intronic
NR_031420.1	MIR1A-2	XM_004939769.1	MIB1	antisense intronic
XR_211186.1	LOC418362	XM_004938224.1	LOC418362	sense exon
XR_213842.1	LOC101749020	XM_004949340.1	LOC101748962	bidirection
XR_210166.1	C12ORF43	XM_415259.4	C12ORF43	sense exon
XR_212983.1	LOC100857777	XM_004944342.1	LOC100857777	sense exon
XR_211810.1	LOC101748480	XM_418354.4	VPS13B	bidirection
XR_210540.1	LOC101750103	XM_004935801.1	FNDC4	bidirection
XR_210225.1	LOC101751733	XM_416780.4	RPGR	sense intronic
XR_212778.1	LOC101749717	XM_422707.4	XXYLT1	sense intronic
XR_212635.1	METTL8	XM_004942741.1	METTL8	sense exon
XR_210380.1	LOC101748254	XM_004935239.1	LOC101748254	sense exon
XR_213559.1	LOC101752312	XM_004947523.1	ZBTB40	bidirection
XR_213852.1	ZNF462	XM_004949364.1	ZNF462	sense exon
XR_211472.1	LOC101749027	XM_003640674.2	DLEC1	bidirection
NR_035338.1	MIR3524	XM_004934534.1	KCNE2	antisense intronic
NR_035257.1	MIR1756A	XM_424905.4	XRCC4	sense intronic
XR_211149.1	LOC101748787	XM_004938096.1	FOXJ2	bidirection
NR_031547.1	MIR302B	XM_004935946.1	LARP7	antisense intronic
XR_212549.1	GRK5	XM_421789.3	GRK5	sense exon

## Sheet: Trans-target
lncRNA_id	mRNA_UTR3_id	lncRNA_symbol	mRNA_UTR3_symbol	lncRNA_start	lncRNA_end	mRNA_UTR3_start	mRNA_UTR3_end	energy
XR_212557.1	XM_004936398	LOC101751939	INF2	2395	2536	158	275	-113.29
XR_212699.1	XM_420100	LOC101751199	WFIKKN2	114	219	1358	1461	-100.3
XR_212337.1	NM_001030704	LOC101750119	MMD	3962	4107	1005	1137	-115.88
XR_212983.1	XM_004935612	LOC100857777	PLEKHG1	1123	1214	984	1079	-100.12
XR_213758.1	XM_428222	LOC101748808	EFHD2	66	198	70	186	-106.8
XR_212778.1	NM_001252141	LOC101749717	SRF	9979	10176	808	996	-199.47
XR_212328.1	XM_004937393	LOC101751358	PPP6R2	13	213	724	924	-188.8
XR_210496.1	XM_004941601	LOC101751662	AMBRA1	228	395	3618	3742	-110.95
XR_214253.1	NM_204219	LOC101750209	TRAF5	112	298	807	996	-146.5
XR_210442.1	XM_424471	LOC101749039	ARSA	49	198	24	200	-144.83
XR_211997.1	XM_001233682	LOC101750607	KLHL29	1562	1698	3841	4010	-117.72
XR_212227.1	NM_001006340	LOC101747722	PEX11G	9048	9171	465	590	-112.12
XR_211810.1	NM_001031411	LOC101748480	UBE2R2	478	673	1355	1554	-163.92
XR_210380.1	XM_004951025	LOC101748254	LOC100858477	14	213	1166	1325	-190.12
XR_213687.1	XM_003642363	ACCN1	SYNGR2	131	243	522	633	-101.84
XR_210418.1	XM_415303	LOC101751111	LOC417013	539	710	157	312	-137.7
XR_212549.1	XM_004934704	GRK5	TMEM27	28	183	3442	3616	-145.36
XR_213033.1	XM_426117	LOC101748541	CAPN8	3842	3955	868	993	-101.3
XR_212953.1	XM_424471	LOC769444	ARSA	187	369	181	381	-138.61
XR_212329.1	NM_001006340	LOC101751827	PEX11G	48	206	1932	2126	-136.2
XR_212314.1	NM_001031411	LOC101750855	UBE2R2	684	835	1218	1366	-111.8
XR_212927.1	XM_414611	LOC101749274	ADAMTS2	4515	4704	1955	2129	-135.15
XR_212966.1	NM_001031203	LOC101751692	NPC2	391	507	102	222	-107.6
XR_211699.1	XM_004941601	LOC101751084	AMBRA1	3279	3397	3691	3795	-103.6
XR_213602.1	NM_001039603	LOC101751470	PRKAA1	1636	1807	687	857	-141.5
XR_210442.1	NM_001030581	LOC101749039	CYB5B	44	169	165	289	-102.47
XR_211312.1	XM_003642590	LOC101750849	LOC100857845	48	210	936	1121	-153.36
XR_213758.1	XM_001233853	LOC101748808	SETBP1	16	163	216	356	-124.91
XR_211186.1	XM_004948953	LOC418362	KDM4B	1514	1635	1495	1608	-101.91
XR_211687.1	NM_001007834	LOC101748897	SYNGR3	2005	2154	1290	1415	-119.9
XR_212557.1	NM_001008680	LOC101751939	RP2	849	967	708	837	-105.41
XR_210802.1	NM_001008453	LOC424620	CCND3	262	403	177	327	-144.9
XR_213559.1	NM_204385	LOC101752312	RGS4	365	560	1032	1215	-156.65
XR_210380.1	NM_205378	LOC101748254	NTRK1	9	151	281	423	-136.3
XR_212773.1	NM_001199230	LOC101748578	NDUFAF2	1022	1143	3499	3615	-106.86
XR_212557.1	XM_001234926	LOC101751939	HOXB13	2367	2534	18	190	-140.8
XR_211699.1	XM_417965	LOC101751084	ELK4	2223	2385	3801	3962	-123.96
XR_212560.1	XM_001234005	LOC101752295	LTC4S	29	188	204	374	-148.01
XR_210626.1	XM_420983	LOC101750484	NRIP3	2	168	1396	1556	-127.1
XR_210442.1	XM_004934704	LOC101749039	TMEM27	3	193	1428	1624	-158.36
XR_212983.1	NM_001031311	LOC100857777	PIK3CB	84	194	744	881	-107.56
XR_211805.1	XM_424803	LOC101749165	MRPS27	237	361	3140	3271	-119.79
XR_213033.1	XM_427707	LOC101748541	CACNA2D2	919	1075	1157	1300	-152.3
XR_211471.1	NM_001006131	LOC101748932	DHODH	2853	3046	135	327	-168.56
XR_211181.1	NM_001031472	LOC101751115	SF3A1	286	395	149	273	-109.7
XR_212560.1	NM_001252141	LOC101752295	SRF	14	185	396	596	-169.77
XR_213687.1	XM_417127	ACCN1	RPL21	216	371	1427	1591	-119.9
XR_212227.1	NM_204757	LOC101747722	MAFF	9122	9310	391	579	-165.3
XR_212557.1	XM_004938794	LOC101751939	FAM123A	2408	2536	2786	2923	-118.4
XR_210214.1	XM_420100	LOC101750779	WFIKKN2	396	525	1734	1857	-122.1
XR_210214.1	XM_414611	LOC101750779	ADAMTS2	1375	1464	1467	1563	-101
XR_212778.1	XM_414820	LOC101749717	SMCR7	9864	10051	707	892	-159.63
XR_214330.1	XM_003641727	LOC101751494	CLDN15	45	218	3241	3418	-156.71
XR_211506.1	XM_004938794	LOC101750758	FAM123A	1735	1842	2799	2917	-107.31
XR_213097.1	XM_004939962	LOC101752165	GATA6	218	346	1	138	-114.7
XR_212927.1	XM_003642363	LOC101749274	SYNGR2	3	163	435	624	-133.17
XR_212994.1	NM_001252141	LOC101749323	SRF	2	190	821	1017	-198.72
XR_210214.1	NM_001006340	LOC101750779	PEX11G	2776	2954	1226	1412	-158.34
XR_212329.1	NM_204293	LOC101751827	CACNA1B	136	310	141	340	-177.01
XR_214104.1	NM_001081696	LOC101748515	WNT3	317	517	53	212	-132.02
XR_210418.1	XM_001232283	LOC101751111	ANGPTL4	532	673	994	1141	-122.4
XR_214330.1	XM_001234005	LOC101751494	LTC4S	178	317	229	374	-132.74
XR_210423.1	NM_001031174	LOC101752035	RIC8A	3602	3756	443	638	-133.27
XR_212090.1	XM_420983	LOC101749069	NRIP3	17	195	574	773	-162.5
XR_210616.1	NM_001006340	LOC101748364	PEX11G	3	203	436	608	-144.1
XR_212778.1	XM_425019	LOC101749717	EGFLAM	4440	4531	14	105	-105.5
XR_214330.1	XM_428222	LOC101751494	EFHD2	9	197	157	342	-159.39
XR_212560.1	XM_001232699	LOC101752295	PPA1	142	294	1	169	-130.5
XR_214253.1	XM_428222	LOC101750209	EFHD2	20	208	157	342	-159.39
XR_210626.1	NM_205378	LOC101750484	NTRK1	49	228	362	542	-138.9
XR_213559.1	XM_001234926	LOC101752312	HOXB13	4100	4259	65	200	-130.83
XR_210166.1	XM_414324	C12ORF43	PHF2	847	1026	903	1054	-174.72
XR_214104.1	XM_427707	LOC101748515	CACNA2D2	149	329	1245	1426	-148.06
XR_212560.1	XM_004946960	LOC101752295	LOC419144	91	289	60	255	-155.3
XR_213033.1	NM_204219	LOC101748541	TRAF5	3848	3960	2244	2360	-102.02
XR_213133.1	NM_001008453	LOC101748693	CCND3	26	214	180	337	-151.16
XR_210242.1	XM_003642363	LOC101751832	SYNGR2	5	153	727	877	-136.91
XR_210596.1	XM_003642363	LOC101750749	SYNGR2	28	163	203	328	-116.51
XR_213852.1	NM_001199230	ZNF462	NDUFAF2	3355	3462	3558	3660	-103.1
XR_212549.1	XM_424471	GRK5	ARSA	54	201	6	174	-136.38
XR_213794.1	NM_001031203	LOC101750346	NPC2	4845	4959	137	273	-121.1
XR_211149.1	NM_001012760	LOC101748787	TSC22D1	2	156	4	152	-130.06
XR_212965.1	XM_424471	LOC101751585	ARSA	940	1077	81	207	-105.2
XR_210643.1	NM_001115082	LOC101749258	LPAR1	323	461	77	219	-125.55
XR_211682.1	NM_001008453	LOC101747579	CCND3	639	819	252	452	-147.77
XR_212549.1	XM_424803	GRK5	MRPS27	1	197	3131	3326	-171.85
XR_212227.1	XM_004938794	LOC101747722	FAM123A	12351	12455	2813	2924	-108
XR_211931.1	XM_423491	LOC101751651	CMIP	365	479	93	195	-110.6
XR_212227.1	NM_001252141	LOC101747722	SRF	12299	12447	447	647	-144.42
XR_213852.1	XM_003641727	ZNF462	CLDN15	697	824	3151	3294	-119.1
XR_213602.1	XM_426423	LOC101751470	CHST1	5163	5315	388	516	-126.62
XR_212983.1	NM_001012760	LOC100857777	TSC22D1	42	208	1	160	-157.9
XR_210442.1	NM_204385	LOC101749039	RGS4	8	197	206	406	-180.21
XR_213842.1	NM_001008453	LOC101749020	CCND3	3358	3501	194	347	-143.49
XR_211805.1	NM_205378	LOC101749165	NTRK1	113	278	362	545	-133.2
XR_212329.1	XM_419066	LOC101751827	GABBR2	160	317	1181	1342	-132.79
XR_210616.1	NM_204701	LOC101748364	LCP2	104	252	2925	3065	-132.3
XR_212994.1	XM_003642274	LOC101749323	ASTN2	517	709	424	620	-195.6
XR_212966.1	XM_003642274	LOC101751692	ASTN2	389	562	460	622	-138.02
XR_210596.1	NM_001008453	LOC101750749	CCND3	1	150	85	225	-121.68
XR_210166.1	NM_204293	C12ORF43	CACNA1B	992	1192	174	369	-198.4
XR_210740.1	XM_418515	LOC101752106	TBRG4	45	228	1292	1460	-141.23
XR_212953.1	XM_003642363	LOC769444	SYNGR2	5	192	85	285	-176.14
XR_213758.1	NM_204701	LOC101748808	LCP2	10	120	2906	3017	-101.9
XR_210744.1	XM_418515	LOC101748257	TBRG4	143	316	1505	1678	-150.1
XR_212778.1	XM_004937393	LOC101749717	PPP6R2	6090	6251	717	917	-158.32
XR_213794.1	XM_418035	LOC101750346	ITPR3	4817	4954	558	706	-117.82
XR_210742.1	NM_001252027	LOC101747352	CYP46A1	11	146	630	757	-109.61
XR_212328.1	XM_425414	LOC101751358	MNT	100	191	65	158	-106.5
XR_212927.1	NM_204720	LOC101749274	CCL4	309	437	66	190	-115.8
XR_213033.1	XM_001233682	LOC101748541	KLHL29	3768	3941	3835	4011	-157.4
XR_214330.1	XM_004939962	LOC101751494	GATA6	26	137	15	107	-113.1
XR_214326.1	XM_001234005	LOC101749142	LTC4S	56	170	227	372	-101.78
XR_211931.1	XM_424471	LOC101751651	ARSA	730	857	260	392	-107.2
XR_212549.1	XM_418670	GRK5	ASB4	25	193	4	168	-147.5
XR_212328.1	NM_001079718	LOC101751358	UBN1	100	276	170	365	-154.62
XR_213097.1	NM_204553	LOC101752165	SFRP1	425	538	418	547	-101
XR_212994.1	XM_004938991	LOC101749323	MOGAT2	690	824	894	1023	-126.51
XR_210166.1	XM_415303	C12ORF43	LOC417013	990	1164	205	396	-160.2
XR_211810.1	NM_204720	LOC101748480	CCL4	435	574	50	187	-130.88
XR_210380.1	XM_424471	LOC101748254	ARSA	26	213	74	268	-163.8
XR_210309.1	XM_422662	LOC101750341	KLHL30	1261	1415	1	127	-117.65
XR_212328.1	NM_001031174	LOC101751358	RIC8A	1	197	421	621	-181.9
XR_214104.1	NM_001031174	LOC101748515	RIC8A	125	320	447	636	-153.2
XR_212773.1	XM_420983	LOC101748578	NRIP3	2091	2189	584	684	-104.84
XR_213602.1	XM_417127	LOC101751470	RPL21	1392	1507	1530	1654	-105.7
XR_212090.1	XM_004946960	LOC101749069	LOC419144	29	162	228	419	-142.98
XR_210742.1	XM_004938991	LOC101747352	MOGAT2	26	186	897	1055	-117.39
XR_213602.1	NM_001197038	LOC101751470	GUCA2A	2494	2613	494	632	-101.5
XR_212958.1	NM_001113290	LOC101750575	DRD2	2247	2430	2701	2878	-160.62
XR_211312.1	XM_001232699	LOC101750849	PPA1	71	258	41	232	-153.62
XR_210166.1	NM_001278145	C12ORF43	ABHD5	533	661	877	1031	-107.07
XR_210442.1	NM_001004769	LOC101749039	BTC	20	156	14	143	-123.2
XR_212337.1	XM_001232220	LOC101750119	KRT3	3864	4007	233	406	-125.89
XR_210616.1	XM_414611	LOC101748364	ADAMTS2	1	157	1238	1384	-124.68
XR_213602.1	NM_001184713	LOC101751470	TFDP2	1659	1838	4404	4579	-155.6
XR_210166.1	NM_204348	C12ORF43	XIRP1	1071	1258	158	336	-140.04
XR_213794.1	NM_001039489	LOC101750346	VAMP3	4821	4947	164	273	-101.1
XR_211471.1	XM_427707	LOC101748932	CACNA2D2	2847	3032	1115	1304	-158.7
XR_213134.1	XM_423449	LOC101748782	ABCB6	298	410	40	152	-106.1
XR_213134.1	XM_004936398	LOC101748782	INF2	271	409	111	235	-109.41
XR_210214.1	NM_001008680	LOC101750779	RP2	326	482	591	768	-132.36
XR_210166.1	NM_204381	C12ORF43	THY1	225	366	1068	1199	-115.01
XR_210214.1	XM_418515	LOC101750779	TBRG4	2705	2894	1484	1684	-172.1
XR_211149.1	NM_001007834	LOC101748787	SYNGR3	13	193	1634	1808	-143.8
XR_212560.1	NM_204270	LOC101752295	PDGFB	153	292	50	184	-116.45
XR_212328.1	XM_003641727	LOC101751358	CLDN15	5	199	3291	3473	-169.2
XR_214253.1	XM_417965	LOC101750209	ELK4	37	189	3806	3922	-122.76
XR_212469.1	XM_414324	LOC101749473	PHF2	78	189	918	1039	-102.02
XR_212557.1	XM_004951025	LOC101751939	LOC100858477	2378	2534	1146	1322	-149.8
XR_211312.1	XM_001233682	LOC101750849	KLHL29	7	168	3841	4006	-179.9
XR_212560.1	XM_004945220	LOC101752295	RPUSD1	880	1077	290	476	-147
XR_213687.1	XM_420100	ACCN1	WFIKKN2	47	211	1519	1676	-130.2
XR_211699.1	XM_004936398	LOC101751084	INF2	2194	2321	165	312	-110.43
XR_210309.1	NM_204191	LOC101750341	SPINW	300	431	2546	2678	-102.6
XR_212227.1	NM_204553	LOC101747722	SFRP1	12304	12471	1695	1863	-145.02
XR_212328.1	NM_001039603	LOC101751358	PRKAA1	61	192	1599	1734	-109.51
XR_210744.1	XM_004936398	LOC101748257	INF2	223	332	265	370	-101.6
XR_213794.1	XM_003642590	LOC101750346	LOC100857845	4811	4927	398	544	-115.66
XR_210442.1	NM_001006375	LOC101749039	SSR1	38	197	407	557	-121.33
XR_212965.1	NM_001008453	LOC101751585	CCND3	985	1136	201	327	-132.8
XR_210802.1	XM_414611	LOC424620	ADAMTS2	301	401	1363	1478	-102.41
XR_210740.1	NM_001031203	LOC101752106	NPC2	1640	1786	103	230	-114.43
XR_212090.1	XM_420100	LOC101749069	WFIKKN2	1	154	2021	2172	-132.8
XR_213134.1	XM_003642274	LOC101748782	ASTN2	210	408	367	567	-150.31
XR_213687.1	XM_001233853	ACCN1	SETBP1	296	477	61	245	-146.99
XR_211983.1	NM_204757	LOC101752236	MAFF	86	198	660	786	-110.12
XR_213794.1	XM_001232283	LOC101750346	ANGPTL4	4839	4948	990	1107	-115.5
XR_212090.1	NM_205472	LOC101749069	POU2F1	40	163	1	123	-101.46
XR_213758.1	XM_422662	LOC101748808	KLHL30	29	182	253	429	-134.27
XR_212699.1	XM_415591	LOC101751199	WDR16	121	275	2230	2383	-127.31
XR_210442.1	XM_414324	LOC101749039	PHF2	49	241	150	304	-181.66
XR_212549.1	XM_001232283	GRK5	ANGPTL4	23	196	247	447	-192.11
XR_211186.1	XM_004945220	LOC418362	RPUSD1	687	797	754	853	-101.83
XR_212778.1	XM_422662	LOC101749717	KLHL30	7385	7501	3	128	-114.04
XR_210744.1	XM_001233682	LOC101748257	KLHL29	13	116	3857	3985	-102.5
XR_213033.1	XM_417965	LOC101748541	ELK4	3796	3957	3808	3945	-135.01
XR_212560.1	XM_415303	LOC101752295	LOC417013	148	263	6	122	-115.3
XR_212965.1	XM_414820	LOC101751585	SMCR7	810	967	682	858	-128.92
XR_210423.1	NM_206952	LOC101752035	DNMT1	3141	3257	56	183	-101.96
XR_212560.1	XM_425926	LOC101752295	HEY1	1051	1188	777	925	-120.02
XR_210540.1	XM_004941601	LOC101750103	AMBRA1	1796	1966	4918	5118	-145.6
XR_212328.1	XM_001236426	LOC101751358	HDGF	108	237	24	101	-103.46
XR_213602.1	NM_001110364	LOC101751470	CALM1	433	601	2159	2319	-133.29
XR_212778.1	NM_001006307	LOC101749717	ZNF593	834	977	83	230	-129.93
XR_210596.1	XM_001232283	LOC101750749	ANGPTL4	21	156	247	369	-116.17
XR_210442.1	XM_004946960	LOC101749039	LOC419144	5	176	230	416	-152.83
XR_213033.1	XM_415591	LOC101748541	WDR16	3246	3372	1993	2103	-114.81
XR_212778.1	XM_421661	LOC101749717	LIPA	9853	9972	910	1075	-116.3
XR_210540.1	XM_003642363	LOC101750103	SYNGR2	1823	2007	600	799	-160.7
XR_214253.1	NM_001012760	LOC101750209	TSC22D1	86	229	4	115	-134.05
XR_210744.1	NM_001113290	LOC101748257	DRD2	205	329	2696	2836	-123.9
XR_212678.1	XM_414820	LOC101748727	SMCR7	282	473	632	807	-148.41
XR_212778.1	NM_204720	LOC101749717	CCL4	13081	13274	64	237	-163.26
XR_212227.1	XM_417965	LOC101747722	ELK4	12343	12473	3798	3922	-116.85
XR_212328.1	NM_001030704	LOC101751358	MMD	150	276	1007	1155	-126.2
XR_211471.1	XM_004948953	LOC101748932	KDM4B	485	603	1496	1608	-103.1
XR_211149.1	XM_001232283	LOC101748787	ANGPTL4	1	174	232	409	-150.3
XR_212927.1	XM_004937393	LOC101749274	PPP6R2	46	220	762	924	-145.71
XR_210214.1	XM_004948953	LOC101750779	KDM4B	420	527	1520	1630	-111
XR_211931.1	XM_419066	LOC101751651	GABBR2	456	611	530	698	-136.41
XR_214330.1	XM_417965	LOC101751494	ELK4	26	178	3806	3922	-122.76
XR_210380.1	XM_001232283	LOC101748254	ANGPTL4	50	250	244	439	-201.04
XR_211668.1	NM_204553	LOC101748686	SFRP1	810	991	1702	1850	-127.32
XR_212983.1	XM_001233682	LOC100857777	KLHL29	3	114	3851	3960	-109.32
XR_213033.1	NM_001031149	LOC101748541	PDLIM5	62	243	1287	1480	-148.54
XR_213758.1	XM_001234926	LOC101748808	HOXB13	41	201	4	170	-134.29
XR_213852.1	XM_004937393	ZNF462	PPP6R2	5399	5518	709	826	-102.4
XR_212549.1	XM_001233489	GRK5	ZBTB8OS	56	200	528	707	-130.8
XR_212635.1	NM_001252141	METTL8	SRF	833	995	870	1021	-124.8
XR_211315.1	XM_001234005	LOC101751412	LTC4S	204	346	208	356	-114
XR_212983.1	XM_423449	LOC100857777	ABCB6	50	238	1	150	-155.91
XR_211471.1	XM_424803	LOC101748932	MRPS27	2847	3032	3130	3320	-163.43
XR_210380.1	XM_419066	LOC101748254	GABBR2	26	162	591	735	-138.3
XR_214253.1	XM_418515	LOC101750209	TBRG4	57	211	1368	1551	-156.05
XR_214253.1	XM_004937491	LOC101750209	PRPF18	109	275	2410	2574	-147.95
XR_212090.1	NM_001006307	LOC101749069	ZNF593	69	187	6	150	-102.65
XR_210643.1	XM_415591	LOC101749258	WDR16	374	488	1359	1489	-125.4
XR_212328.1	XM_004936398	LOC101751358	INF2	65	235	141	288	-140.4
XR_212469.1	NM_001008453	LOC101749473	CCND3	38	194	187	324	-135.7
XR_212983.1	NM_204348	LOC100857777	XIRP1	1121	1239	215	352	-101.99
XR_210166.1	NM_001031472	C12ORF43	SF3A1	1097	1199	2	110	-101.54
XR_140383.2	NM_001008453	LOC100859104	CCND3	398	536	187	302	-112.51
XR_212927.1	NM_001110364	LOC101749274	CALM1	356	489	2204	2332	-106.12
XR_211471.1	XM_424471	LOC101748932	ARSA	2956	3063	122	256	-113.5
XR_213602.1	XM_426117	LOC101751470	CAPN8	1723	1870	895	1052	-120.94
XR_211270.1	NM_001006340	LOC101747818	PEX11G	432	601	1783	1963	-147.1
XR_213559.1	NM_001012921	LOC101752312	GTDC1	4106	4241	535	698	-121.23
XR_211270.1	XM_414324	LOC101747818	PHF2	505	628	168	317	-128.91
XR_211810.1	XM_003640318	LOC101748480	ACR	478	596	126	264	-108.89
XR_212557.1	XM_003642520	LOC101751939	NPHP4	2417	2533	56	188	-115.96
XR_212961.1	XM_004945220	LOC101751322	RPUSD1	222	362	317	448	-115.77
XR_211312.1	NM_001006307	LOC101750849	ZNF593	89	253	55	231	-148
XR_212958.1	XM_001233682	LOC101750575	KLHL29	1074	1213	3839	3984	-128.72
XR_210166.1	NM_001001748	C12ORF43	CYB5A	1191	1336	493	619	-113.46
XR_210616.1	XM_418670	LOC101748364	ASB4	450	600	9	150	-113.76
XR_210242.1	NM_205378	LOC101751832	NTRK1	21	138	244	342	-110.85
XR_213033.1	XM_418670	LOC101748541	ASB4	939	1068	27	135	-115.99
XR_211312.1	NM_001252027	LOC101750849	CYP46A1	65	201	734	899	-117.58
XR_210643.1	XM_004945220	LOC101749258	RPUSD1	385	501	234	366	-122.59
XR_210423.1	NM_001199681	LOC101752035	DNAL1	268	388	1392	1519	-100.8
XR_213794.1	XM_420100	LOC101750346	WFIKKN2	4837	4949	2069	2169	-104.8
XR_213097.1	NM_001031411	LOC101752165	UBE2R2	271	445	766	939	-141.29
XR_210442.1	XM_425414	LOC101749039	MNT	46	175	30	158	-129
XR_212958.1	NM_204219	LOC101750575	TRAF5	2274	2382	757	845	-107.93
XR_211149.1	NM_001031411	LOC101748787	UBE2R2	3	169	1391	1523	-122.78
XR_210166.1	NM_001007834	C12ORF43	SYNGR3	1057	1251	1278	1471	-165.7
XR_212491.1	NM_001007834	LOC101749147	SYNGR3	2694	2842	1234	1403	-133.22
XR_210740.1	NM_001008453	LOC101752106	CCND3	2273	2395	192	312	-123.09
XR_212491.1	XM_419066	LOC101749147	GABBR2	2741	2914	510	698	-134.45
XR_211181.1	XM_417127	LOC101751115	RPL21	29	207	2019	2190	-137.26
XR_210309.1	XM_001232699	LOC101750341	PPA1	485	639	2	170	-146.3
XR_210242.1	NM_001008680	LOC101751832	RP2	21	176	679	814	-121.2
XR_210166.1	NM_001012921	C12ORF43	GTDC1	1120	1288	112	268	-132.97
XR_212994.1	NM_001006375	LOC101749323	SSR1	704	863	419	586	-125.38
XR_210616.1	XM_004940768	LOC101748364	GLOD5	790	975	226	423	-172.9
XR_214104.1	NM_001199443	LOC101748515	CDC42BPA	182	368	33	215	-151.2
XR_212329.1	XM_004934704	LOC101751827	TMEM27	89	280	1486	1625	-141.22
XR_211312.1	XM_004939962	LOC101750849	GATA6	24	164	15	173	-139.95
XR_211997.1	XM_003642363	LOC101750607	SYNGR2	1474	1633	120	277	-132.3
XR_212328.1	XM_424803	LOC101751358	MRPS27	105	256	3214	3379	-156.16
XR_213852.1	NM_001006340	ZNF462	PEX11G	665	816	1833	1985	-131.52
XR_211931.1	XM_414324	LOC101751651	PHF2	486	625	918	1052	-154.9
XR_213794.1	XM_420983	LOC101750346	NRIP3	4818	4957	1408	1519	-122.94
XR_210802.1	NM_001007834	LOC424620	SYNGR3	210	348	1236	1353	-109.93
XR_212090.1	NM_001030704	LOC101749069	MMD	64	189	1021	1156	-120.3
XR_211699.1	XM_003642590	LOC101751084	LOC100857845	3299	3401	893	1001	-103.51
XR_211997.1	XM_004941601	LOC101750607	AMBRA1	1566	1711	4949	5137	-138.53
XR_212778.1	NM_001004769	LOC101749717	BTC	9848	9945	23	128	-100
XR_212983.1	NM_001110364	LOC100857777	CALM1	686	866	2171	2334	-134.94
XR_212557.1	XM_004942244	LOC101751939	C6H10ORF26	2414	2535	129	236	-103.81
XR_213687.1	XM_001232857	ACCN1	SDF2L1	220	398	1768	1950	-135.05
XR_212965.1	NM_001031411	LOC101751585	UBE2R2	858	1047	1224	1372	-134.69
XR_212090.1	NM_204219	LOC101749069	TRAF5	53	166	2253	2355	-100.7
XR_210375.1	XM_427707	LOC101747599	CACNA2D2	562	679	1169	1286	-103.01
XR_212227.1	NM_001115082	LOC101747722	LPAR1	8976	9112	99	244	-125.9
XR_212778.1	NM_001006375	LOC101749717	SSR1	10408	10544	419	558	-111.06
XR_210616.1	NM_204757	LOC101748364	MAFF	23	198	345	541	-165.94
XR_212778.1	XM_420112	LOC101749717	NAT9	4453	4640	537	736	-167.27
XR_211997.1	XM_004945220	LOC101750607	RPUSD1	196	346	713	849	-125.62
XR_210214.1	NM_204757	LOC101750779	MAFF	2830	2964	837	959	-119.76
XR_210214.1	NM_001006307	LOC101750779	ZNF593	364	527	86	230	-134.9
XR_213033.1	NM_001007834	LOC101748541	SYNGR3	1001	1169	1252	1427	-148.74
XR_212778.1	NM_204293	LOC101749717	CACNA1B	9056	9211	534	684	-138
XR_210742.1	XM_003642520	LOC101747352	NPHP4	118	273	26	194	-128.31
XR_210616.1	NM_204553	LOC101748364	SFRP1	41	209	1691	1820	-120.68
XR_214253.1	XM_001234005	LOC101750209	LTC4S	189	328	229	374	-132.74
XR_212927.1	NM_001031203	LOC101749274	NPC2	20	217	356	549	-143.43
XR_213758.1	XM_414324	LOC101748808	PHF2	26	199	909	1098	-174.1
XR_211810.1	NM_204381	LOC101748480	THY1	7	119	539	689	-107.86
XR_212994.1	XM_414820	LOC101749323	SMCR7	466	606	782	945	-128.9
XR_210744.1	NM_001006375	LOC101748257	SSR1	193	324	426	563	-108.2
XR_213602.1	XM_415591	LOC101751470	WDR16	1734	1865	2288	2380	-104.26
XR_212778.1	XM_003641727	LOC101749717	CLDN15	9749	9947	3217	3414	-199.44
XR_213559.1	NM_001006340	LOC101752312	PEX11G	1052	1226	1335	1521	-131.65
XR_212983.1	NM_001277486	LOC100857777	ARPC3	308	456	180	351	-116.78
XR_210380.1	XM_004938991	LOC101748254	MOGAT2	47	243	893	1055	-156
XR_210309.1	NM_204718	LOC101750341	CITED4	568	709	314	448	-116.46
XR_210214.1	NM_001031398	LOC101750779	DYM	2835	2967	318	445	-114.6
XR_210616.1	XM_420983	LOC101748364	NRIP3	809	957	573	711	-117.44
XR_214253.1	NM_001008680	LOC101750209	RP2	96	281	630	799	-139.25
XR_210166.1	NM_205486	C12ORF43	HMGB2	460	583	681	819	-106.95
XR_210224.1	XM_004945220	LOC101751693	RPUSD1	151	272	914	1075	-127.1
XR_212090.1	XM_004938794	LOC101749069	FAM123A	63	201	2809	2924	-117.6
XR_210442.1	NM_001039603	LOC101749039	PRKAA1	7	153	1606	1734	-115.19
XR_212090.1	NM_001081696	LOC101749069	WNT3	1	161	23	208	-146.11
XR_212328.1	NM_204293	LOC101751358	CACNA1B	64	240	165	358	-173.6
XR_210740.1	XM_427707	LOC101752106	CACNA2D2	2195	2361	1224	1405	-162.3
XR_210802.1	XM_418670	LOC424620	ASB4	468	610	1	147	-125.56
XR_210309.1	NM_001006307	LOC101750341	ZNF593	465	621	83	215	-124.42
XR_212337.1	XM_418515	LOC101750119	TBRG4	3038	3212	1494	1670	-163.76
XR_212090.1	NM_001006340	LOC101749069	PEX11G	1	194	1770	1959	-178.25
XR_212560.1	NM_001031490	LOC101752295	TBC1D22A	276	410	1620	1741	-112.42
XR_212328.1	NM_001252141	LOC101751358	SRF	64	243	468	650	-178.24
XR_211270.1	XM_001234926	LOC101747818	HOXB13	468	633	534	666	-122.21
XR_214253.1	XM_003642590	LOC101750209	LOC100857845	46	204	880	1016	-127.2
XR_212966.1	XM_424471	LOC101751692	ARSA	298	493	6	179	-140.64
XR_210596.1	XM_414820	LOC101750749	SMCR7	50	159	679	805	-107.05
XR_212090.1	NM_204720	LOC101749069	CCL4	1	127	1	188	-136.56
XR_214104.1	XM_004937393	LOC101748515	PPP6R2	179	368	766	959	-153.93
XR_212314.1	XM_004938794	LOC101750855	FAM123A	641	763	2793	2923	-103.13
XR_214104.1	XM_415591	LOC101748515	WDR16	74	270	2198	2378	-159.18
XR_210742.1	XM_427707	LOC101747352	CACNA2D2	133	280	1240	1362	-117.67
XR_214326.1	XM_004937393	LOC101749142	PPP6R2	49	223	749	918	-130.71
XR_212549.1	XM_001236426	GRK5	HDGF	37	164	1	102	-126.26
XR_212227.1	NM_205378	LOC101747722	NTRK1	1053	1228	360	528	-167.01
XR_213602.1	NM_001031203	LOC101751470	NPC2	1574	1766	376	565	-155.4
XR_214253.1	NM_001006340	LOC101750209	PEX11G	51	225	1303	1489	-174
XR_210601.1	NM_001006340	LOC101748730	PEX11G	29	186	1806	1958	-124.41
XR_213133.1	XM_004945220	LOC101748693	RPUSD1	779	927	714	834	-111.3
XR_212469.1	XM_004941601	LOC101749473	AMBRA1	51	186	3672	3794	-124.3
XR_212560.1	XM_420100	LOC101752295	WFIKKN2	131	313	1736	1899	-149.15
XR_212227.1	XM_420100	LOC101747722	WFIKKN2	9102	9270	1488	1642	-125.93
XR_212337.1	XM_424803	LOC101750119	MRPS27	3885	4019	3100	3249	-124.71
XR_211270.1	XM_417965	LOC101747818	ELK4	508	616	3787	3891	-102.46
XR_214330.1	XM_004946960	LOC101751494	LOC419144	58	205	70	256	-140.46
XR_211149.1	XM_415591	LOC101748787	WDR16	5	169	2019	2202	-146.22
XR_212773.1	XM_004941601	LOC101748578	AMBRA1	2060	2238	3801	3983	-149.3
XR_214104.1	NM_001277658	LOC101748515	LOC417192	221	400	80	220	-119.87
XR_212560.1	XM_001232283	LOC101752295	ANGPTL4	156	316	222	414	-168.23
XR_212560.1	XM_424471	LOC101752295	ARSA	24	195	35	197	-139.09
XR_211312.1	NM_001004769	LOC101750849	BTC	24	200	11	209	-139.58
XR_213559.1	NM_001199230	LOC101752312	NDUFAF2	4096	4241	3569	3674	-134.06
XR_212491.1	NM_001113290	LOC101749147	DRD2	2718	2874	2659	2846	-136.26
XR_212329.1	NM_001113290	LOC101751827	DRD2	138	289	2700	2858	-166.1
XR_214326.1	NM_205378	LOC101749142	NTRK1	74	221	402	536	-120.6
XR_213134.1	XM_004937393	LOC101748782	PPP6R2	304	425	705	850	-105
XR_210214.1	XM_424803	LOC101750779	MRPS27	959	1118	3157	3329	-148.03
XR_210616.1	XM_004939916	LOC101748364	HNF4G	1052	1230	1875	2072	-169.35
XR_140383.2	XM_001234005	LOC100859104	LTC4S	554	702	205	331	-119.81
XR_212560.1	NM_204701	LOC101752295	LCP2	121	298	2912	3083	-155.21
XR_213687.1	XM_004938794	ACCN1	FAM123A	982	1098	2810	2925	-103.1
XR_212549.1	XM_004945220	GRK5	RPUSD1	27	201	297	494	-166.44
XR_210423.1	XM_004935612	LOC101752035	PLEKHG1	3541	3694	959	1095	-117.22
XR_212337.1	NM_001199230	LOC101750119	NDUFAF2	176	338	3529	3682	-138.58
XR_212560.1	NM_204381	LOC101752295	THY1	113	303	356	552	-181.59
XR_213971.1	XM_003642274	LOC101751646	ASTN2	11	167	394	538	-118.2
XR_212778.1	XM_003642274	LOC101749717	ASTN2	9843	10043	435	630	-189.91
XR_210643.1	NM_001006131	LOC101749258	DHODH	226	426	77	260	-149.94
XR_210616.1	XM_414324	LOC101748364	PHF2	5	145	910	1026	-125.29
XR_212983.1	NM_001081696	LOC100857777	WNT3	7	200	50	250	-159.81
XR_211931.1	XM_004934704	LOC101751651	TMEM27	368	496	1486	1625	-122.5
XR_213602.1	XM_004940674	LOC101751470	DDX26B	1674	1818	332	484	-128.34
XR_212994.1	NM_001110364	LOC101749323	CALM1	484	610	2157	2287	-108.64
XR_211687.1	XM_001234005	LOC101748897	LTC4S	380	487	243	363	-103.08
XR_212778.1	XM_004951025	LOC101749717	LOC100858477	9070	9261	1122	1310	-166.8
XR_212328.1	XM_001233489	LOC101751358	ZBTB8OS	60	233	634	834	-156
XR_211699.1	NM_204381	LOC101751084	THY1	3295	3395	159	257	-101.8
XR_214326.1	XM_414324	LOC101749142	PHF2	5	123	903	1033	-104.41
XR_212994.1	XM_001234005	LOC101749323	LTC4S	586	765	229	423	-163.4
XR_212560.1	XM_414324	LOC101752295	PHF2	156	310	139	278	-154
XR_210599.1	NM_001252141	LOC101748158	SRF	123	250	340	478	-115.11
XR_211315.1	XM_418515	LOC101751412	TBRG4	198	395	1506	1664	-147.74
XR_210616.1	NM_001113290	LOC101748364	DRD2	818	984	2657	2834	-160.64
XR_212983.1	NM_204219	LOC100857777	TRAF5	800	888	2267	2363	-102.8
XR_213852.1	NM_001031490	ZNF462	TBC1D22A	3348	3475	1619	1747	-110.4
XR_212983.1	NM_001278018	LOC100857777	WBP2	131	261	572	707	-125.2
XR_211270.1	NM_001199230	LOC101747818	NDUFAF2	472	612	3518	3655	-127.7
XR_210242.1	XM_004937491	LOC101751832	PRPF18	2	170	821	970	-138.79
XR_213842.1	XM_420100	LOC101749020	WFIKKN2	3228	3340	1488	1644	-119.88
XR_213559.1	NM_205370	LOC101752312	KCNJ2	933	1119	52	196	-122.79
XR_212491.1	NM_204701	LOC101749147	LCP2	2697	2885	2914	3081	-144.33
XR_212549.1	NM_001031094	GRK5	UBXN2A	8	177	622	808	-142.7
XR_213842.1	NM_204381	LOC101749020	THY1	3029	3205	418	552	-128
XR_210242.1	NM_001039489	LOC101751832	VAMP3	429	591	125	259	-116.81
XR_212778.1	XM_417965	LOC101749717	ELK4	10421	10518	3801	3907	-108.6
XR_210643.1	XM_420100	LOC101749258	WFIKKN2	359	476	1520	1637	-125.7
XR_212983.1	NM_204293	LOC100857777	CACNA1B	7	207	335	519	-174.3
XR_212953.1	XM_418670	LOC769444	ASB4	323	456	19	143	-116.61
XR_213852.1	XM_424803	ZNF462	MRPS27	632	823	3155	3327	-150.27
XR_214253.1	XM_004951025	LOC101750209	LOC100858477	37	143	1119	1245	-122.4
XR_212491.1	XM_004951025	LOC101749147	LOC100858477	2729	2860	1158	1325	-125.08
XR_210166.1	NM_001031203	C12ORF43	NPC2	989	1184	427	598	-142.94
XR_212983.1	NM_001031595	LOC100857777	IKZF5	30	163	2449	2576	-110.06
XR_210214.1	XM_415591	LOC101750779	WDR16	2845	3031	2052	2246	-163.55
XR_212227.1	XM_427707	LOC101747722	CACNA2D2	12277	12460	1128	1307	-168.32
XR_212227.1	NM_204381	LOC101747722	THY1	12150	12341	300	469	-131.4
XR_210380.1	NM_001199536	LOC101748254	CTNNA3	201	339	195	335	-135.3
XR_211312.1	XM_003642363	LOC101750849	SYNGR2	1	186	194	370	-170.7
XR_213794.1	XM_427707	LOC101750346	CACNA2D2	4856	4946	1212	1292	-107.21
XR_214330.1	NM_205378	LOC101751494	NTRK1	37	237	131	330	-177.99
XR_212549.1	XM_416113	GRK5	RPS16	37	203	2144	2324	-144.7
XR_210626.1	XM_004936398	LOC101750484	INF2	153	272	177	300	-102.04
XR_213842.1	XM_427707	LOC101749020	CACNA2D2	3231	3354	1179	1291	-115.6
XR_213033.1	XM_003642590	LOC101748541	LOC100857845	955	1088	314	469	-114.26
XR_213602.1	XM_001234005	LOC101751470	LTC4S	958	1056	208	338	-110.5
XR_211931.1	XM_003642274	LOC101751651	ASTN2	440	599	465	619	-157.22
XR_210601.1	XM_419066	LOC101748730	GABBR2	1	159	1153	1306	-127.58
XR_211149.1	NM_204757	LOC101748787	MAFF	1	157	858	984	-133.3
XR_211931.1	XM_004937491	LOC101751651	PRPF18	440	607	2694	2872	-162.73
XR_213758.1	XM_004937491	LOC101748808	PRPF18	1	192	2343	2533	-153.1
XR_210626.1	NM_204553	LOC101750484	SFRP1	42	162	1639	1756	-101.6
XR_213559.1	XM_414324	LOC101752312	PHF2	1	163	896	1087	-162.2
XR_212329.1	NM_001199230	LOC101751827	NDUFAF2	34	233	3685	3881	-183.02
XR_210442.1	NM_001007834	LOC101749039	SYNGR3	19	208	1263	1458	-167.69
XR_210380.1	XM_418942	LOC101748254	TBC1D7	143	281	170	314	-111.46
XR_213134.1	XM_001232699	LOC101748782	PPA1	273	414	76	229	-121
XR_211270.1	XM_004937491	LOC101747818	PRPF18	434	614	840	991	-140.22
XR_212328.1	XM_420112	LOC101751358	NAT9	158	311	1009	1148	-127.96
XR_212983.1	NM_001113290	LOC100857777	DRD2	117	296	2709	2876	-161.2
XR_212549.1	XM_004951025	GRK5	LOC100858477	82	245	1686	1863	-145.22
XR_211471.1	NM_205472	LOC101748932	POU2F1	254	380	1	129	-114.46
XR_212953.1	XM_423449	LOC769444	ABCB6	330	454	41	171	-111.2
XR_210423.1	XM_003642590	LOC101752035	LOC100857845	906	1058	912	1087	-132.6
XR_213758.1	NM_001113290	LOC101748808	DRD2	27	163	2702	2845	-133.34
XR_210643.1	XM_004937491	LOC101749258	PRPF18	334	446	3374	3489	-123.54
XR_213602.1	XM_419066	LOC101751470	GABBR2	1681	1823	661	792	-129.83
XR_210802.1	XM_417965	LOC424620	ELK4	210	401	3735	3922	-159.81
XR_212328.1	XM_003642363	LOC101751358	SYNGR2	74	258	134	324	-178.5
XR_213559.1	NM_001257224	LOC101752312	MORC3	3235	3394	922	1074	-121.4
XR_212958.1	XM_414611	LOC101750575	ADAMTS2	2210	2382	1359	1552	-148.14
XR_213687.1	NM_001031174	ACCN1	RIC8A	188	385	462	645	-154.84
XR_212328.1	NM_001006307	LOC101751358	ZNF593	72	235	1	173	-133.95
XR_214253.1	NM_001031149	LOC101750209	PDLIM5	239	398	1289	1453	-119
XR_210166.1	XM_001234926	C12ORF43	HOXB13	996	1171	18	181	-172.6
XR_211805.1	NM_001007834	LOC101749165	SYNGR3	241	363	1663	1776	-111.1
XR_213134.1	NM_001110364	LOC101748782	CALM1	269	407	1884	2053	-117.4
XR_212314.1	NM_204720	LOC101750855	CCL4	795	938	27	167	-104.9
XR_212549.1	NM_001079718	GRK5	UBN1	13	179	212	392	-158.75
XR_212557.1	XM_416555	LOC101751939	LRRC58	2384	2522	120	280	-124.21
XR_210242.1	NM_001252141	LOC101751832	SRF	2	136	436	624	-148.65
XR_211910.1	NM_001252141	LOC421268	SRF	142	334	406	606	-152.43
XR_210742.1	XM_004936398	LOC101747352	INF2	73	200	177	297	-105.44
XR_210742.1	XM_003641727	LOC101747352	CLDN15	131	330	3087	3268	-154.06
XR_212328.1	NM_001030921	LOC101751358	C26H6ORF130	99	226	201	326	-112.87
XR_213687.1	NM_001004769	ACCN1	BTC	822	994	445	582	-121.74
XR_210540.1	NM_204720	LOC101750103	CCL4	1824	1990	91	229	-117.9
XR_213033.1	XM_004951025	LOC101748541	LOC100858477	4347	4486	1148	1294	-138.9
XR_212983.1	XM_420983	LOC100857777	NRIP3	9	188	675	874	-147.46
XR_212773.1	XM_004951025	LOC101748578	LOC100858477	2113	2271	1154	1315	-139.51
XR_210616.1	XM_427707	LOC101748364	CACNA2D2	836	986	1128	1271	-131.5
XR_213559.1	XM_415591	LOC101752312	WDR16	2674	2870	1792	1961	-152.36
XR_212965.1	NM_001199230	LOC101751585	NDUFAF2	981	1088	3574	3668	-100.9
XR_210423.1	NM_001031203	LOC101752035	NPC2	1298	1456	112	249	-120.32
XR_212966.1	XM_414324	LOC101751692	PHF2	375	513	918	1045	-125.21
XR_210742.1	XM_420100	LOC101747352	WFIKKN2	78	232	1523	1672	-119.77
XR_212927.1	XM_004942244	LOC101749274	C6H10ORF26	1	149	114	241	-145.22
XR_213559.1	XM_004941601	LOC101752312	AMBRA1	1100	1249	5014	5158	-124.35
XR_212557.1	XM_001233682	LOC101751939	KLHL29	2421	2536	3851	3989	-112.75
XR_210309.1	NM_001012879	LOC101750341	TMEM30A	277	413	1570	1715	-108.94
XR_212090.1	XM_004945220	LOC101749069	RPUSD1	1	197	251	421	-169.12
XR_213794.1	XM_001233489	LOC101750346	ZBTB8OS	4836	4959	726	853	-108.1
XR_211270.1	NM_001007834	LOC101747818	SYNGR3	510	638	1291	1429	-119.6
XR_210423.1	XM_003642274	LOC101752035	ASTN2	1391	1578	378	567	-166.37
XR_211506.1	XM_001234005	LOC101750758	LTC4S	2469	2647	213	369	-143.21
XR_210166.1	XM_004941601	C12ORF43	AMBRA1	843	1025	3816	4002	-157.7
XR_212927.1	NM_001079498	LOC101749274	SUMO3	95	256	167	357	-150.21
XR_210380.1	XM_422510	LOC101748254	LOC424677	23	202	208	408	-152.21
XR_212557.1	NM_204718	LOC101751939	CITED4	2394	2536	345	514	-124.61
XR_212773.1	NM_001113290	LOC101748578	DRD2	2062	2194	2726	2863	-128.94
XR_211506.1	XM_003642363	LOC101750758	SYNGR2	1067	1259	704	874	-132.7
XR_210643.1	NM_001199230	LOC101749258	NDUFAF2	359	519	3488	3654	-147.7
XR_213559.1	XM_416555	LOC101752312	LRRC58	4101	4248	180	335	-121.4
XR_213602.1	XM_004948953	LOC101751470	KDM4B	1170	1339	1509	1645	-132.01
XR_212958.1	XM_003642520	LOC101750575	NPHP4	2198	2323	1	154	-128.4
XR_211149.1	XM_003642520	LOC101748787	NPHP4	1	124	404	530	-113.3
XR_210166.1	XM_004937393	C12ORF43	PPP6R2	930	1128	718	918	-178.31
XR_214253.1	NM_205378	LOC101750209	NTRK1	48	248	131	330	-177.99
XR_210744.1	XM_420100	LOC101748257	WFIKKN2	28	228	1465	1662	-147.29
XR_210166.1	XM_422662	C12ORF43	KLHL30	1056	1239	341	519	-150.5
XR_210423.1	NM_204385	LOC101752035	RGS4	1283	1471	281	475	-144.32
XR_212549.1	XM_003642590	GRK5	LOC100857845	89	282	741	933	-164.9
XR_214253.1	NM_001031203	LOC101750209	NPC2	86	220	424	549	-126.93
XR_212983.1	NM_001008453	LOC100857777	CCND3	93	248	619	812	-153.11
XR_211315.1	XM_003642274	LOC101751412	ASTN2	17	159	379	516	-104.4
XR_211699.1	XM_004937491	LOC101751084	PRPF18	2200	2399	830	999	-154.11
XR_212560.1	XM_416555	LOC101752295	LRRC58	130	299	75	270	-144.53
XR_211471.1	NM_205378	LOC101748932	NTRK1	2863	3039	388	554	-156.16
XR_212337.1	NM_001008453	LOC101750119	CCND3	3040	3209	171	324	-147.6
XR_210744.1	NM_205378	LOC101748257	NTRK1	24	213	281	453	-135.8
XR_210423.1	NM_001007834	LOC101752035	SYNGR3	3654	3804	1261	1408	-132.3
XR_210423.1	XM_003642363	LOC101752035	SYNGR2	1728	1901	333	473	-129.19
XR_213602.1	NM_204270	LOC101751470	PDGFB	1151	1287	50	170	-113.55
XR_211997.1	NM_001008453	LOC101750607	CCND3	1398	1515	192	329	-123.79
XR_213559.1	NM_206952	LOC101752312	DNMT1	4101	4222	68	183	-104.5
XR_212927.1	XM_004939962	LOC101749274	GATA6	3	163	1	148	-128.8
XR_213097.1	XM_417965	LOC101752165	ELK4	213	350	2344	2481	-108.14
XR_212549.1	XM_001233853	GRK5	SETBP1	7	135	73	203	-106.3
XR_214253.1	XM_001232220	LOC101750209	KRT3	84	278	269	431	-141.15
XR_212328.1	XM_414324	LOC101751358	PHF2	8	133	143	282	-151.39
XR_212549.1	NM_001006340	GRK5	PEX11G	22	190	1260	1456	-178.06
XR_210214.1	XM_003642590	LOC101750779	LOC100857845	2759	2952	830	995	-146.66
XR_213097.1	NM_204381	LOC101752165	THY1	226	348	272	416	-127
XR_210418.1	XM_004937491	LOC101751111	PRPF18	596	773	825	999	-133.86
XR_211997.1	NM_001006131	LOC101750607	DHODH	1562	1707	51	210	-125.57
XR_212337.1	XM_415303	LOC101750119	LOC417013	234	340	9	123	-100.32
XR_211186.1	XM_414324	LOC418362	PHF2	380	515	899	1037	-122.44
XR_210166.1	XM_001233853	C12ORF43	SETBP1	948	1067	84	240	-125.79
XR_211931.1	NM_001012921	LOC101751651	GTDC1	366	555	510	699	-150.44
XR_212699.1	NM_204757	LOC101751199	MAFF	75	255	105	297	-156.27
XR_212560.1	XM_414820	LOC101752295	SMCR7	56	201	623	786	-144.4
XR_214104.1	XM_414820	LOC101748515	SMCR7	104	270	769	919	-133.81
XR_210643.1	NM_001006340	LOC101749258	PEX11G	321	501	1319	1502	-153.91
XR_212983.1	XM_425414	LOC100857777	MNT	35	176	1	151	-127.6
XR_212227.1	NM_001031174	LOC101747722	RIC8A	9003	9202	444	641	-168.71
XR_211181.1	NM_001031411	LOC101751115	UBE2R2	275	397	1314	1439	-112.92
XR_213842.1	XM_414324	LOC101749020	PHF2	3277	3436	895	1043	-142.3
XR_212983.1	XM_420112	LOC100857777	NAT9	84	194	805	931	-115.9
XR_210742.1	NM_001008453	LOC101747352	CCND3	232	388	158	289	-137.75
XR_210744.1	XM_003642274	LOC101748257	ASTN2	25	170	416	560	-124.11
XR_214104.1	XM_001233682	LOC101748515	KLHL29	140	271	660	751	-106.08
XR_213033.1	NM_001079718	LOC101748541	UBN1	3829	3955	272	401	-120.1
XR_213842.1	XM_424803	LOC101749020	MRPS27	3174	3340	3145	3309	-152.1
XR_214330.1	XM_004951025	LOC101751494	LOC100858477	26	132	1119	1245	-122.4
XR_214253.1	XM_417127	LOC101750209	RPL21	34	144	1964	2098	-113.33
XR_210214.1	NM_001184713	LOC101750779	TFDP2	403	555	5295	5452	-141.24
XR_211312.1	XM_003641727	LOC101750849	CLDN15	1	201	3146	3328	-175.6
XR_210166.1	NM_001252027	C12ORF43	CYP46A1	1153	1341	701	899	-154.4
XR_210423.1	XM_004939962	LOC101752035	GATA6	1746	1890	15	174	-122.69
XR_212983.1	XM_418515	LOC100857777	TBRG4	21	193	1710	1866	-137.9
XR_212958.1	XM_001232283	LOC101750575	ANGPTL4	2222	2384	376	528	-143.16
XR_214104.1	NM_001199230	LOC101748515	NDUFAF2	252	441	3695	3895	-160.41
XR_214253.1	XM_423449	LOC101750209	ABCB6	36	138	1	110	-105.57
XR_210616.1	XM_003641727	LOC101748364	CLDN15	23	183	3134	3269	-128.71
XR_210214.1	XM_004937491	LOC101750779	PRPF18	2906	3106	3375	3562	-163.81
XR_210214.1	XM_418670	LOC101750779	ASB4	353	507	1	150	-132.3
XR_212778.1	XM_001233489	LOC101749717	ZBTB8OS	941	1131	680	859	-145.51
XR_210601.1	XM_420983	LOC101748730	NRIP3	8	192	575	750	-139.3
XR_211931.1	XM_004936398	LOC101751651	INF2	830	1028	105	305	-145.1
XR_212767.1	XM_004937491	LOC101751791	PRPF18	132	302	2412	2579	-131.63
XR_210380.1	XM_003641310	LOC101748254	UBR7	196	317	364	516	-106.1
XR_210643.1	NM_001184713	LOC101749258	TFDP2	704	814	5291	5421	-111.3
XR_213758.1	XM_003642274	LOC101748808	ASTN2	36	184	429	573	-132
XR_211699.1	NM_001012941	LOC101751084	APCDD1	3309	3469	249	445	-138.5
XR_211668.1	NM_001007834	LOC101748686	SYNGR3	949	1073	403	513	-111.4
XR_210442.1	XM_420100	LOC101749039	WFIKKN2	12	184	1348	1531	-156.6
XR_210601.1	NM_204385	LOC101748730	RGS4	1	174	278	463	-145.59
XR_211186.1	NM_204757	LOC418362	MAFF	1506	1693	408	594	-145.88
XR_213794.1	XM_004938991	LOC101750346	MOGAT2	4809	4959	144	298	-125.1
XR_212469.1	XM_414820	LOC101749473	SMCR7	51	188	622	749	-115.6
XR_212983.1	XM_003642590	LOC100857777	LOC100857845	115	303	355	529	-154.6
XR_210309.1	NM_204553	LOC101750341	SFRP1	606	762	1671	1858	-142.76
XR_211312.1	XM_004935296	LOC101750849	DNAH14	91	210	1238	1364	-103.2
XR_212953.1	NM_001079718	LOC769444	UBN1	330	454	247	404	-126.3
XR_212994.1	XM_003640386	LOC101749323	LOC100859707	39	153	1033	1158	-100.62
XR_212778.1	XM_425926	LOC101749717	HEY1	9134	9294	745	900	-135.86
XR_210166.1	XM_419473	C12ORF43	SLC4A1AP	1152	1275	2729	2849	-119.45
XR_212557.1	XM_003642274	LOC101751939	ASTN2	2364	2533	363	514	-142.24
XR_212994.1	XM_416555	LOC101749323	LRRC58	556	742	150	349	-155.04
XR_213602.1	NM_001257224	LOC101751470	MORC3	1637	1743	690	808	-102.9
XR_213758.1	XM_426117	LOC101748808	CAPN8	13	131	1021	1126	-100.3
XR_211810.1	XM_004937491	LOC101748480	PRPF18	426	584	839	981	-140.1
XR_210596.1	XM_418515	LOC101750749	TBRG4	25	156	524	653	-122.77
XR_214104.1	NM_001031411	LOC101748515	UBE2R2	108	278	1241	1440	-151.63
XR_213794.1	NM_001007834	LOC101750346	SYNGR3	4849	4959	354	490	-105.96
XR_213559.1	XM_424471	LOC101752312	ARSA	3139	3319	90	243	-146.74
XR_213687.1	XM_004936398	ACCN1	INF2	320	414	183	290	-103.3
XR_213758.1	XM_003641727	LOC101748808	CLDN15	1	199	3058	3256	-168.19
XR_210802.1	XM_004945220	LOC424620	RPUSD1	366	519	723	865	-129.25
XR_212961.1	NM_001031595	LOC101751322	IKZF5	241	370	2650	2783	-104
XR_214330.1	XM_003642274	LOC101751494	ASTN2	15	202	452	629	-175.35
XR_210166.1	XM_427707	C12ORF43	CACNA2D2	926	1117	1107	1290	-200
XR_210214.1	NM_001006453	LOC101750779	ASAH1	2828	2955	3120	3260	-120.63
XR_210242.1	NM_204701	LOC101751832	LCP2	86	241	2919	3055	-116.76
XR_212549.1	XM_417965	GRK5	ELK4	24	178	199	390	-147.74
XR_213794.1	NM_204757	LOC101750346	MAFF	4792	4945	35	203	-157.1
XR_213097.1	NM_204720	LOC101752165	CCL4	228	337	5	140	-101.5
XR_210601.1	XM_423449	LOC101748730	ABCB6	28	176	2	117	-120.96
XR_211149.1	NM_001006340	LOC101748787	PEX11G	9	188	1771	1956	-165.06
XR_213758.1	XM_004938794	LOC101748808	FAM123A	12	132	2784	2891	-103.58
XR_212549.1	NM_001006131	GRK5	DHODH	27	217	139	323	-174
XR_213852.1	XM_414820	ZNF462	SMCR7	673	794	646	760	-105.61
XR_214104.1	XM_421661	LOC101748515	LIPA	143	308	795	979	-127.67
XR_210616.1	XM_423491	LOC101748364	CMIP	3	128	93	188	-109.67
XR_213687.1	NM_001006131	ACCN1	DHODH	131	295	130	314	-148.07
XR_211699.1	XM_424471	LOC101751084	ARSA	3256	3398	50	184	-116.39
XR_213602.1	XM_003641956	LOC101751470	CDH3	1662	1760	4	108	-104.41
XR_213559.1	XM_004937491	LOC101752312	PRPF18	4139	4267	4204	4334	-125.6
XR_213134.1	XM_420112	LOC101748782	NAT9	273	408	1031	1183	-114.46
XR_210626.1	XM_418670	LOC101750484	ASB4	36	194	885	1036	-134.2
XR_210616.1	XM_420100	LOC101748364	WFIKKN2	4	185	1461	1659	-146.77
XR_211931.1	NM_001006131	LOC101751651	DHODH	370	551	118	299	-162.92
XR_213758.1	XM_420100	LOC101748808	WFIKKN2	1	128	1737	1855	-106.7
XR_212994.1	XM_004942244	LOC101749323	C6H10ORF26	104	230	90	246	-135.31
XR_213602.1	NM_001012921	LOC101751470	GTDC1	1320	1464	502	657	-126.6
XR_212927.1	NM_204553	LOC101749274	SFRP1	4	123	1661	1769	-107.79
XR_212966.1	NM_001031174	LOC101751692	RIC8A	81	197	406	523	-105.84
XR_212778.1	NM_001277738	LOC101749717	EGFL6	4979	5097	712	822	-104.61
XR_213758.1	NM_204757	LOC101748808	MAFF	1	163	708	892	-162.32
XR_210242.1	NM_001031398	LOC101751832	DYM	31	177	314	437	-116.88
XR_210742.1	XM_424803	LOC101747352	MRPS27	247	398	3145	3316	-157.7
XR_213758.1	XM_001232283	LOC101748808	ANGPTL4	67	202	286	435	-125.62
XR_210309.1	XM_004937491	LOC101750341	PRPF18	346	518	823	998	-148.32
XR_212337.1	NM_205378	LOC101750119	NTRK1	219	404	122	317	-156.88
XR_211312.1	NM_001012760	LOC101750849	TSC22D1	7	154	7	130	-119.67
XR_212958.1	XM_414324	LOC101750575	PHF2	2254	2394	172	312	-138.66
XR_212958.1	NM_001008680	LOC101750575	RP2	1083	1200	763	872	-108.02
XR_210802.1	XM_004938991	LOC424620	MOGAT2	254	404	893	1052	-126.3
XR_212227.1	XM_414820	LOC101747722	SMCR7	12362	12456	647	771	-111.13
XR_211506.1	NM_001006131	LOC101750758	DHODH	1220	1420	261	423	-143.15
XR_212328.1	XM_004935612	LOC101751358	PLEKHG1	133	271	953	1079	-113.96
XR_212966.1	XM_001234926	LOC101751692	HOXB13	391	547	59	201	-127.59
XR_210380.1	XM_423491	LOC101748254	CMIP	74	196	105	208	-115.8
XR_212773.1	XM_003642363	LOC101748578	SYNGR2	2068	2251	215	384	-132.38
XR_210802.1	XM_003642520	LOC424620	NPHP4	276	400	58	188	-109.5
XR_214104.1	XM_004939962	LOC101748515	GATA6	190	346	7	147	-129.5
XR_211668.1	XM_414611	LOC101748686	ADAMTS2	830	978	2020	2151	-118.46
XR_210802.1	XM_416555	LOC424620	LRRC58	196	396	70	257	-145.91
XR_213852.1	XM_426117	ZNF462	CAPN8	673	814	1097	1241	-108.89
XR_212337.1	XM_001232699	LOC101750119	PPA1	192	290	1	104	-104.9
XR_210643.1	XM_004934704	LOC101749258	TMEM27	359	497	1398	1545	-125.43
XR_210442.1	NM_001081696	LOC101749039	WNT3	12	172	8	160	-139.44
XR_213602.1	XM_001233489	LOC101751470	ZBTB8OS	1683	1831	752	873	-132
XR_210643.1	XM_004937393	LOC101749258	PPP6R2	698	882	744	932	-161.62
XR_140383.2	NM_205378	LOC100859104	NTRK1	455	586	402	536	-125.16
XR_212328.1	NM_001113290	LOC101751358	DRD2	121	308	2697	2862	-181.2
XR_211910.1	NM_001031203	LOC421268	NPC2	166	357	113	282	-134.74
XR_212958.1	NM_204553	LOC101750575	SFRP1	2262	2378	1692	1817	-112.76
XR_211506.1	XM_004941601	LOC101750758	AMBRA1	1397	1556	1205	1358	-122.24
XR_212953.1	NM_204757	LOC769444	MAFF	14	146	404	536	-108.75
XR_213842.1	NM_204385	LOC101749020	RGS4	1491	1614	1014	1133	-112.2
XR_212927.1	XM_001233682	LOC101749274	KLHL29	293	473	3838	4038	-153.6
XR_210423.1	XM_415591	LOC101752035	WDR16	3530	3719	1523	1718	-155.61
XR_210740.1	NM_204553	LOC101752106	SFRP1	2240	2403	1706	1863	-135.8
XR_210309.1	NM_204293	LOC101750341	CACNA1B	192	348	510	649	-117.2
XR_212469.1	XM_003641727	LOC101749473	CLDN15	43	183	2990	3125	-112.1
XR_210626.1	XM_427707	LOC101750484	CACNA2D2	84	229	1152	1283	-130.12
XR_210224.1	XM_003642363	LOC101751693	SYNGR2	211	383	102	302	-169.61
XR_213602.1	NM_001079718	LOC101751470	UBN1	5096	5245	147	272	-113.62
XR_213097.1	XM_418515	LOC101752165	TBRG4	194	345	1541	1703	-134.1
XR_212983.1	NM_001031411	LOC100857777	UBE2R2	172	367	1391	1591	-164.01
XR_210380.1	XM_004940674	LOC101748254	DDX26B	32	147	10	140	-102.3
XR_212994.1	XM_423449	LOC101749323	ABCB6	530	707	2	176	-165.9
XR_212549.1	NM_204701	GRK5	LCP2	1784	1930	2890	3032	-118.7
XR_212961.1	NM_204381	LOC101751322	THY1	246	352	465	575	-100.8
XR_213033.1	NM_204553	LOC101748541	SFRP1	957	1059	1638	1747	-118.7
XR_210214.1	NM_205378	LOC101750779	NTRK1	2671	2866	355	529	-152.3
XR_212927.1	XM_004934704	LOC101749274	TMEM27	7	152	1479	1624	-125.34
XR_213602.1	NM_204381	LOC101751470	THY1	879	1074	798	987	-157.62
XR_212549.1	XM_003641727	GRK5	CLDN15	24	194	3140	3334	-184.78
XR_213842.1	XM_001233682	LOC101749020	KLHL29	2600	2786	3836	4017	-166.9
XR_213758.1	XM_416555	LOC101748808	LRRC58	14	155	193	351	-120.63
XR_212927.1	XM_418515	LOC101749274	TBRG4	35	164	1478	1616	-131.7
XR_211471.1	XM_001232699	LOC101748932	PPA1	2930	3044	1	110	-104.2
XR_211181.1	XM_417965	LOC101751115	ELK4	299	400	3802	3927	-108.57
XR_210309.1	NM_001031203	LOC101750341	NPC2	296	491	207	393	-151.99
XR_211472.1	XM_414611	LOC101749027	ADAMTS2	362	562	1860	2048	-141.52
XR_213852.1	NM_001113290	ZNF462	DRD2	6039	6152	2745	2844	-100.71
XR_212961.1	NM_001199230	LOC101751322	NDUFAF2	173	362	3472	3667	-153.1
XR_210442.1	XM_003642590	LOC101749039	LOC100857845	19	179	114	304	-157.5
XR_210166.1	XM_001234005	C12ORF43	LTC4S	1032	1205	205	399	-168
XR_213602.1	NM_204718	LOC101751470	CITED4	1120	1257	56	206	-135.63
XR_213842.1	NM_204293	LOC101749020	CACNA1B	1508	1642	112	226	-110.24
XR_211810.1	NM_001079718	LOC101748480	UBN1	391	561	147	300	-133.3
XR_210742.1	XM_004938794	LOC101747352	FAM123A	245	391	2796	2917	-114.82
XR_213687.1	XM_004941601	ACCN1	AMBRA1	238	408	1218	1366	-139.99
XR_211506.1	XM_001233682	LOC101750758	KLHL29	1742	1867	3835	3972	-113.9
XR_211506.1	XM_417127	LOC101750758	RPL21	1628	1782	2052	2203	-134.5
XR_212328.1	XM_001232220	LOC101751358	KRT3	111	296	237	418	-160.7
XR_213033.1	XM_001232283	LOC101748541	ANGPTL4	4345	4535	954	1132	-178.19
XR_210643.1	NM_001031398	LOC101749258	DYM	362	470	510	654	-115.51
XR_210375.1	XM_003642363	LOC101747599	SYNGR2	562	680	145	255	-104.1
XR_212557.1	XM_004941601	LOC101751939	AMBRA1	2366	2527	3608	3795	-151.8
XR_212994.1	XM_004934704	LOC101749323	TMEM27	418	595	1428	1621	-176.59
XR_211471.1	XM_003641727	LOC101748932	CLDN15	2848	3028	3187	3384	-160.77
XR_214253.1	NM_001031174	LOC101750209	RIC8A	1	192	450	613	-151.1
XR_212557.1	XM_425019	LOC101751939	EGFLAM	2398	2526	12	105	-100.75
XR_212549.1	NM_001012941	GRK5	APCDD1	3	188	189	380	-154.5
XR_212953.1	XM_003642590	LOC769444	LOC100857845	271	443	919	1115	-148.81
XR_210457.1	XM_004940210	LOC101748091	SPRED2	101	245	329	467	-107.09
XR_213602.1	XM_003642520	LOC101751470	NPHP4	1684	1825	58	187	-142.6
XR_211186.1	NM_001008453	LOC418362	CCND3	1017	1157	187	314	-126.6
XR_213033.1	XM_419473	LOC101748541	SLC4A1AP	970	1090	2117	2237	-114.3
XR_213794.1	NM_204381	LOC101750346	THY1	4823	4945	1086	1206	-119.2
XR_212699.1	XM_004939962	LOC101751199	GATA6	151	257	38	139	-100.34
XR_212966.1	XM_004937491	LOC101751692	PRPF18	389	549	845	987	-124.12
XR_210742.1	NM_001115082	LOC101747352	LPAR1	235	392	76	230	-124.52
XR_212699.1	NM_001113290	LOC101751199	DRD2	55	212	2701	2862	-140
XR_210309.1	XM_003642520	LOC101750341	NPHP4	227	412	1	186	-152.71
XR_212778.1	NM_001031149	LOC101749717	PDLIM5	6043	6177	1276	1449	-120.55
XR_212329.1	XM_004942244	LOC101751827	C6H10ORF26	168	272	122	229	-115.8
XR_211910.1	XM_417127	LOC421268	RPL21	325	510	1503	1669	-133.54
XR_211931.1	NM_001030704	LOC101751651	MMD	457	560	1040	1156	-100.11
XR_212983.1	NM_001039312	LOC100857777	KIF2A	58	220	368	548	-131.28
XR_211472.1	NM_001031411	LOC101749027	UBE2R2	385	569	1256	1420	-139.15
XR_214104.1	NM_001012760	LOC101748515	TSC22D1	193	333	12	165	-134.63
XR_210643.1	NM_204701	LOC101749258	LCP2	370	497	2926	3057	-128.41
XR_214330.1	NM_001115082	LOC101751494	LPAR1	61	220	110	237	-122.3
XR_140383.2	NM_204701	LOC100859104	LCP2	468	626	2919	3056	-120.29
XR_212329.1	NM_001012921	LOC101751827	GTDC1	71	245	604	769	-143.22
XR_212773.1	NM_001006131	LOC101748578	DHODH	2049	2236	106	303	-151.31
XR_211315.1	XM_414611	LOC101751412	ADAMTS2	214	351	2740	2868	-103.8
XR_210740.1	NM_001199230	LOC101752106	NDUFAF2	67	256	3577	3727	-143.6
XR_210643.1	NM_001030921	LOC101749258	C26H6ORF130	308	441	550	685	-108.9
XR_212983.1	XM_004938991	LOC100857777	MOGAT2	62	225	959	1103	-138.56
XR_211506.1	NM_001006340	LOC101750758	PEX11G	3690	3804	1269	1405	-123.01
XR_210643.1	XM_428222	LOC101749258	EFHD2	782	942	143	313	-137
XR_212983.1	XM_004946960	LOC100857777	LOC419144	898	1089	73	256	-138.37
XR_212549.1	XM_420983	GRK5	NRIP3	8	176	563	749	-157.05
XR_210457.1	XM_003642590	LOC101748091	LOC100857845	51	197	30	196	-134.38
XR_212958.1	NM_001006131	LOC101750575	DHODH	2228	2396	97	291	-162.25
XR_210457.1	NM_001037176	LOC101748091	MORF4L1	3	184	222	402	-130.2
XR_213758.1	XM_003642520	LOC101748808	NPHP4	1	134	404	501	-109.26
XR_210214.1	NM_001113290	LOC101750779	DRD2	2920	3119	2669	2863	-178.2
XR_210309.1	XM_416113	LOC101750341	RPS16	1209	1330	2205	2335	-108.56
XR_212090.1	XM_003642274	LOC101749069	ASTN2	18	195	361	520	-176.24
XR_212994.1	XM_414324	LOC101749323	PHF2	56	198	140	288	-157.4
XR_213602.1	NM_001278018	LOC101751470	WBP2	1121	1247	18	157	-117.8
XR_210601.1	NM_001006131	LOC101748730	DHODH	1	182	136	314	-142.8
XR_211997.1	XM_418515	LOC101750607	TBRG4	1479	1679	2316	2490	-149.13
XR_211315.1	XM_003641727	LOC101751412	CLDN15	201	313	2993	3128	-103.4
XR_211810.1	NM_204293	LOC101748480	CACNA1B	426	569	117	240	-122.9
XR_210742.1	NM_001199230	LOC101747352	NDUFAF2	239	393	3568	3707	-133.9
XR_210214.1	XM_414820	LOC101750779	SMCR7	398	526	703	880	-145.26
XR_214330.1	NM_001007834	LOC101751494	SYNGR3	25	131	1667	1787	-116.2
XR_210214.1	NM_001006131	LOC101750779	DHODH	337	494	30	187	-154.1
XR_214104.1	NM_001079718	LOC101748515	UBN1	108	308	156	333	-168
XR_211687.1	NM_204381	LOC101748897	THY1	2301	2448	179	373	-144.62
XR_211149.1	XM_422662	LOC101748787	KLHL30	2	159	273	424	-147.4
XR_212778.1	XM_004946960	LOC101749717	LOC419144	6036	6225	200	391	-150.26
XR_213602.1	NM_001039489	LOC101751470	VAMP3	1663	1760	146	265	-116.7
XR_213033.1	NM_001252027	LOC101748541	CYP46A1	893	997	644	750	-100.4
XR_212119.1	NM_205378	LOC422340	NTRK1	207	372	112	276	-143.5
XR_210242.1	NM_001031203	LOC101751832	NPC2	29	142	344	452	-100.08
XR_214326.1	XM_414611	LOC101749142	ADAMTS2	44	198	1318	1457	-113.24
XR_210380.1	XM_003641956	LOC101748254	CDH3	35	151	6	101	-111.15
XR_210224.1	XM_004946960	LOC101751693	LOC419144	151	267	36	155	-107.6
XR_212557.1	NM_001252027	LOC101751939	CYP46A1	2397	2536	733	888	-109.78
XR_210423.1	NM_001113290	LOC101752035	DRD2	3567	3758	2657	2847	-159.91
XR_212778.1	XM_003642520	LOC101749717	NPHP4	7824	8014	31	215	-168.05
XR_212491.1	XM_001233682	LOC101749147	KLHL29	2684	2883	3806	3990	-146.74
XR_212961.1	NM_204720	LOC101751322	CCL4	253	377	61	185	-101.2
XR_213687.1	NM_001113290	ACCN1	DRD2	241	427	2669	2859	-162.41
XR_211506.1	NM_204720	LOC101750758	CCL4	5346	5527	2	179	-147.86
XR_212227.1	NM_204701	LOC101747722	LCP2	9024	9144	2897	3017	-115.81
XR_210457.1	XM_004937491	LOC101748091	PRPF18	88	204	2391	2515	-117.27
XR_210380.1	XM_425019	LOC101748254	EGFLAM	174	272	13	130	-110.6
XR_212560.1	NM_205370	LOC101752295	KCNJ2	141	299	59	190	-119.29
XR_212778.1	XM_426423	LOC101749717	CHST1	6097	6216	390	514	-108.01
XR_214253.1	NM_001199536	LOC101750209	CTNNA3	192	306	209	329	-108.13
XR_211315.1	XM_420100	LOC101751412	WFIKKN2	230	350	1752	1855	-101.42
XR_212958.1	XM_004946960	LOC101750575	LOC419144	2308	2486	68	265	-142.9
XR_210380.1	XM_422662	LOC101748254	KLHL30	50	152	357	465	-107.2
XR_212965.1	NM_001031203	LOC101751585	NPC2	841	990	84	229	-114.06
XR_214330.1	XM_001233489	LOC101751494	ZBTB8OS	138	321	143	341	-143.66
XR_212927.1	NM_001008453	LOC101749274	CCND3	3	155	476	618	-126.8
XR_211471.1	NM_001252141	LOC101748932	SRF	485	605	820	958	-138.4
XR_212966.1	XM_004945220	LOC101751692	RPUSD1	393	532	720	859	-129.43
XR_211931.1	XM_001233682	LOC101751651	KLHL29	425	615	3790	3990	-179.62
XR_212090.1	XM_003641727	LOC101749069	CLDN15	1	157	3094	3291	-165.22
XR_212329.1	NM_001006131	LOC101751827	DHODH	39	239	117	310	-178.71
XR_212773.1	XM_004937491	LOC101748578	PRPF18	2091	2262	2412	2576	-151.59
XR_210457.1	NM_204757	LOC101748091	MAFF	100	286	701	892	-151.27
XR_213602.1	XM_004946960	LOC101751470	LOC419144	891	1088	215	409	-145.7
XR_213602.1	XM_414324	LOC101751470	PHF2	1937	2129	1366	1546	-163.04
XR_210596.1	XM_004937393	LOC101750749	PPP6R2	42	166	658	792	-104.21
XR_212557.1	NM_001007834	LOC101751939	SYNGR3	2395	2519	1235	1405	-126.65
XR_212090.1	NM_204381	LOC101749069	THY1	1	187	183	381	-193.11
XR_212994.1	XM_427707	LOC101749323	CACNA2D2	404	601	1135	1305	-191.18
XR_212927.1	NM_001031411	LOC101749274	UBE2R2	1	154	1281	1451	-145.51
XR_210903.1	NM_001008453	LOC101751369	CCND3	781	904	189	316	-113.54
XR_214253.1	XM_426423	LOC101750209	CHST1	27	168	409	548	-121.4
XR_210309.1	XM_004940768	LOC101750341	GLOD5	287	413	266	397	-107
XR_212090.1	XM_425414	LOC101749069	MNT	3	128	66	177	-125.41
XR_212994.1	XM_004939962	LOC101749323	GATA6	73	203	4	157	-129.1
XR_210166.1	NM_001197038	C12ORF43	GUCA2A	1170	1319	685	845	-114.89
XR_210442.1	XM_417127	LOC101749039	RPL21	17	183	1453	1649	-141.49
XR_212927.1	NM_001031174	LOC101749274	RIC8A	3	135	394	525	-123.1
XR_210380.1	XM_004939962	LOC101748254	GATA6	114	314	43	240	-166.88
XR_210802.1	XM_004936398	LOC424620	INF2	254	400	142	299	-136.94
XR_210540.1	NM_001252141	LOC101750103	SRF	1807	1991	448	641	-158.42
XR_212328.1	XM_003642274	LOC101751358	ASTN2	10	171	409	588	-177.52
XR_212337.1	NM_204381	LOC101750119	THY1	149	318	516	666	-143.17
XR_211810.1	XM_004948953	LOC101748480	KDM4B	353	547	1428	1602	-152.99
XR_212953.1	XM_417127	LOC769444	RPL21	334	453	1289	1416	-114.8
XR_214253.1	XM_414820	LOC101750209	SMCR7	15	211	638	794	-155.48
XR_213758.1	XM_418515	LOC101748808	TBRG4	1	199	1506	1705	-175.99
XR_213852.1	NM_204293	ZNF462	CACNA1B	662	815	317	483	-133.04
XR_211699.1	XM_001232283	LOC101751084	ANGPTL4	3269	3414	1579	1717	-114.89
XR_212953.1	XM_420983	LOC769444	NRIP3	325	514	587	751	-158.11
XR_210643.1	NM_001012760	LOC101749258	TSC22D1	377	465	4	88	-102.32
XR_210375.1	NM_204720	LOC101747599	CCL4	528	678	8	179	-121.32
XR_210242.1	NM_001006131	LOC101751832	DHODH	391	590	178	373	-147.84
XR_210309.1	NM_001008681	LOC101750341	ABHD13	501	658	770	941	-134.13
XR_213602.1	XM_417965	LOC101751470	ELK4	1551	1743	2456	2645	-150.66
XR_211810.1	XM_418670	LOC101748480	ASB4	397	547	1	150	-131.52
XR_212678.1	NM_204385	LOC101748727	RGS4	266	429	266	446	-131.72
XR_210626.1	XM_001233682	LOC101750484	KLHL29	65	218	3817	3997	-145.1
XR_210643.1	XM_004935612	LOC101749258	PLEKHG1	330	483	642	785	-124.39
XR_212983.1	NM_204701	LOC100857777	LCP2	106	235	2920	3044	-115.6
XR_212966.1	XM_423449	LOC101751692	ABCB6	433	568	1	133	-111.1
XR_211270.1	XM_418670	LOC101747818	ASB4	515	619	30	150	-109.3
XR_211149.1	XM_004938794	LOC101748787	FAM123A	1	143	2796	2910	-116.2
XR_211997.1	XM_427707	LOC101750607	CACNA2D2	1580	1701	1129	1281	-117.33
XR_211997.1	NM_001252027	LOC101750607	CYP46A1	1644	1794	729	894	-116.51
XR_210166.1	XM_004945220	C12ORF43	RPUSD1	956	1143	278	478	-194.89
XR_211810.1	XM_001233682	LOC101748480	KLHL29	379	524	3830	3975	-131.22
XR_212328.1	NM_001006131	LOC101751358	DHODH	77	240	99	298	-163.42
XR_210626.1	NM_001199230	LOC101750484	NDUFAF2	35	188	3524	3650	-122.41
XR_212953.1	NM_001006131	LOC769444	DHODH	323	445	140	277	-113.9
XR_212983.1	NM_204553	LOC100857777	SFRP1	157	323	514	714	-158.81
XR_210418.1	NM_204720	LOC101751111	CCL4	559	732	35	185	-130.8
XR_210742.1	XM_415303	LOC101747352	LOC417013	223	388	144	322	-130.11
XR_212328.1	XM_428222	LOC101751358	EFHD2	62	261	58	228	-153.83
XR_211270.1	NM_001031174	LOC101747818	RIC8A	529	640	367	489	-111.2
XR_212549.1	XM_004936033	GRK5	DCUN1D4	61	185	67	200	-105.52
XR_212778.1	XM_004948953	LOC101749717	KDM4B	4503	4638	1500	1632	-141.61
XR_212927.1	XM_417127	LOC101749274	RPL21	13	172	1270	1419	-132.02
XR_213097.1	NM_206952	LOC101752165	DNMT1	226	395	19	183	-127.52
XR_211997.1	XM_420100	LOC101750607	WFIKKN2	1648	1774	2051	2172	-104.75
XR_210166.1	NM_001008453	C12ORF43	CCND3	410	568	840	990	-137.21
XR_213602.1	XM_423491	LOC101751470	CMIP	1700	1821	102	212	-112.4
XR_210599.1	NM_001007834	LOC101748158	SYNGR3	68	208	388	514	-111.9
XR_210423.1	NM_204293	LOC101752035	CACNA1B	3649	3794	166	307	-123.8
XR_212965.1	XM_420100	LOC101751585	WFIKKN2	986	1103	1524	1643	-103.3
XR_212927.1	XM_004946960	LOC101749274	LOC419144	373	521	120	256	-118.86
XR_211472.1	XM_416555	LOC101749027	LRRC58	443	583	136	264	-107.2
XR_213602.1	NM_204348	LOC101751470	XIRP1	5191	5346	150	344	-149.27
XR_213602.1	NM_001008680	LOC101751470	RP2	939	1115	711	889	-140.92
XR_212983.1	NM_001012879	LOC100857777	TMEM30A	100	252	130	309	-128.46
XR_210802.1	XM_004938794	LOC424620	FAM123A	277	403	2798	2912	-115.4
XR_213097.1	XM_004951025	LOC101752165	LOC100858477	271	459	1053	1243	-155.1
XR_212549.1	NM_001252027	GRK5	CYP46A1	57	217	642	804	-134.5
XR_210418.1	XM_003641727	LOC101751111	CLDN15	645	839	3224	3411	-151.3
XR_213842.1	XM_420112	LOC101749020	NAT9	3589	3726	796	932	-116.2
XR_212549.1	NM_001031472	GRK5	SF3A1	59	181	472	622	-105.14
XR_212958.1	XM_414820	LOC101750575	SMCR7	2198	2394	682	880	-168
XR_210166.1	XM_003641956	C12ORF43	CDH3	1146	1263	8	108	-119
XR_214253.1	NM_001081696	LOC101750209	WNT3	185	314	11	139	-118.3
XR_211270.1	XM_004942244	LOC101747818	C6H10ORF26	508	632	406	522	-100.6
XR_212699.1	NM_001031174	LOC101751199	RIC8A	55	185	466	652	-135.98
XR_214253.1	NM_204381	LOC101750209	THY1	37	211	624	816	-154.95
XR_213134.1	XM_420100	LOC101748782	WFIKKN2	265	421	1250	1418	-145.06
XR_210457.1	NM_001006307	LOC101748091	ZNF593	119	248	101	230	-109.09
XR_210626.1	NM_001115082	LOC101750484	LPAR1	35	168	2	146	-109.34
XR_211312.1	NM_001031595	LOC101750849	IKZF5	90	233	2669	2794	-107.9
XR_210309.1	XM_414820	LOC101750341	SMCR7	377	540	623	774	-136.31
XR_210643.1	XM_415303	LOC101749258	LOC417013	625	823	52	230	-149.51
XR_214104.1	NM_001115082	LOC101748515	LPAR1	146	308	2	151	-128.07
XR_210744.1	XM_003642590	LOC101748257	LOC100857845	204	310	873	1006	-114.12
XR_210626.1	XM_004945220	LOC101750484	RPUSD1	39	172	210	319	-115.72
XR_212560.1	NM_001079498	LOC101752295	SUMO3	154	302	257	385	-118.64
XR_210616.1	XM_001232699	LOC101748364	PPA1	4	178	1	172	-137.9
XR_212983.1	NM_204270	LOC100857777	PDGFB	96	226	65	181	-103.92
XR_211682.1	XM_424803	LOC101747579	MRPS27	614	779	3092	3270	-126.36
XR_212678.1	XM_414324	LOC101748727	PHF2	284	433	142	273	-123.71
XR_212090.1	NM_001012941	LOC101749069	APCDD1	8	137	192	337	-111.35
XR_212994.1	XM_004938794	LOC101749323	FAM123A	101	247	2789	2941	-149.5
XR_211687.1	XM_004948953	LOC101748897	KDM4B	375	511	1462	1612	-113.3
XR_210457.1	NM_001006131	LOC101748091	DHODH	116	293	122	286	-144.31
XR_214330.1	NM_001199536	LOC101751494	CTNNA3	181	295	209	329	-108.13
XR_211471.1	XM_004939962	LOC101748932	GATA6	482	587	25	137	-100.92
XR_212953.1	XM_004934704	LOC769444	TMEM27	237	405	1467	1617	-141.52
XR_214330.1	XM_004937491	LOC101751494	PRPF18	98	264	2410	2574	-147.95
XR_212328.1	XM_003642590	LOC101751358	LOC100857845	66	235	757	941	-150.86
XR_214104.1	NM_001004769	LOC101748515	BTC	226	355	12	143	-108.9
XR_211668.1	NM_001031398	LOC101748686	DYM	912	1074	857	1014	-121.02
XR_210214.1	XM_416555	LOC101750779	LRRC58	415	557	320	464	-118.72
XR_211270.1	NM_001252141	LOC101747818	SRF	510	638	869	1006	-126.1
XR_212337.1	XM_414820	LOC101750119	SMCR7	2964	3130	633	822	-149.67
XR_210309.1	XM_420100	LOC101750341	WFIKKN2	1182	1361	1498	1669	-158.35
XR_213602.1	XM_001233682	LOC101751470	KLHL29	1669	1820	3835	3996	-160.2
XR_211983.1	NM_001030704	LOC101752236	MMD	151	311	1032	1154	-111.1
XR_213033.1	XM_003640318	LOC101748541	ACR	1004	1144	111	268	-134.99
XR_211810.1	NM_001031094	LOC101748480	UBXN2A	433	570	686	810	-104.21
XR_212549.1	XM_422662	GRK5	KLHL30	38	171	218	352	-141.8
XR_212994.1	XM_415591	LOC101749323	WDR16	499	607	2272	2394	-120.7
XR_211312.1	NM_001031490	LOC101750849	TBC1D22A	53	153	1621	1736	-108
XR_210418.1	NM_204757	LOC101751111	MAFF	499	687	776	933	-135.34
XR_212491.1	NM_001006340	LOC101749147	PEX11G	3798	3951	1819	1996	-126.74
XR_214104.1	XM_422510	LOC101748515	LOC424677	234	395	197	385	-128.81
XR_212549.1	NM_001031174	GRK5	RIC8A	27	191	4	189	-155.9
XR_210616.1	XM_004937393	LOC101748364	PPP6R2	98	272	708	899	-144.41
XR_214330.1	NM_204385	LOC101751494	RGS4	15	211	457	648	-150.22
XR_212953.1	XM_004936398	LOC769444	INF2	1	119	165	265	-103.91
XR_213687.1	NM_001006453	ACCN1	ASAH1	336	473	3022	3161	-109.1
XR_214330.1	NM_001113290	LOC101751494	DRD2	93	235	2698	2859	-154.04
XR_213559.1	NM_204757	LOC101752312	MAFF	980	1168	458	616	-144.55
XR_210380.1	XM_423449	LOC101748254	ABCB6	62	206	1	147	-142.8
XR_212699.1	NM_001199230	LOC101751199	NDUFAF2	119	227	3556	3657	-122.7
XR_212337.1	XM_004938991	LOC101750119	MOGAT2	422	559	904	1043	-113.15
XR_212337.1	XM_427707	LOC101750119	CACNA2D2	323	514	1140	1292	-156.21
XR_212961.1	NM_204757	LOC101751322	MAFF	210	330	793	936	-121.85
XR_210423.1	XM_001232699	LOC101752035	PPA1	3652	3804	1	179	-126.13
XR_211810.1	XM_424803	LOC101748480	MRPS27	380	562	3119	3295	-155.7
XR_214104.1	NM_001277674	LOC101748515	NUDT21	169	315	4	183	-112.4
XR_212329.1	NM_001008680	LOC101751827	RP2	167	302	623	777	-124.96
XR_210742.1	NM_001006131	LOC101747352	DHODH	65	263	141	341	-160.18
XR_211910.1	XM_415591	LOC421268	WDR16	179	353	1988	2167	-151.31
XR_210309.1	NM_204757	LOC101750341	MAFF	584	710	838	1004	-130.16
XR_213758.1	NM_001006340	LOC101748808	PEX11G	13	169	1220	1402	-146.49
XR_210626.1	XM_420100	LOC101750484	WFIKKN2	2	198	1955	2149	-153.27
XR_213033.1	NM_001031398	LOC101748541	DYM	3817	3940	899	1015	-111.85
XR_212329.1	NM_001199536	LOC101751827	CTNNA3	177	318	192	332	-109.84
XR_210166.1	XM_423449	C12ORF43	ABCB6	1062	1155	1	110	-107.16
XR_212557.1	XM_003642363	LOC101751939	SYNGR2	2193	2382	108	274	-144.2
XR_210166.1	XM_420983	C12ORF43	NRIP3	971	1164	701	885	-154
XR_211312.1	XM_004945671	LOC101750849	BG2	133	253	763	893	-100.1
XR_212119.1	NM_204553	LOC422340	SFRP1	265	388	1695	1814	-108.71
XR_212778.1	NM_001277486	LOC101749717	ARPC3	9365	9504	179	324	-109.92
XR_211186.1	XM_427707	LOC418362	CACNA2D2	633	738	1161	1277	-105.51
XR_210214.1	NM_204348	LOC101750779	XIRP1	265	400	215	336	-106.68
XR_213687.1	XM_428222	ACCN1	EFHD2	958	1101	57	186	-120.6
XR_210742.1	XM_421661	LOC101747352	LIPA	15	153	1017	1137	-102.13
XR_212773.1	NM_205378	LOC101748578	NTRK1	2060	2235	75	260	-142.94
XR_210742.1	XM_417127	LOC101747352	RPL21	16	182	2024	2198	-137.8
XR_210380.1	XM_417965	LOC101748254	ELK4	83	271	1687	1887	-149.74
XR_212329.1	XM_425414	LOC101751827	MNT	177	271	66	156	-116.2
XR_210166.1	XM_420100	C12ORF43	WFIKKN2	1026	1183	1738	1895	-139.24
XR_210242.1	XM_418515	LOC101751832	TBRG4	7	136	1116	1252	-122.66
XR_211810.1	NM_001031203	LOC101748480	NPC2	423	561	102	236	-120.4
XR_212549.1	NM_001257224	GRK5	MORC3	88	202	691	817	-104.2
XR_212994.1	NM_001081696	LOC101749323	WNT3	690	835	1	164	-144.01
XR_210601.1	NM_001006373	LOC101748730	BLOC1S5	26	161	1301	1439	-104.44
XR_211312.1	NM_001006340	LOC101750849	PEX11G	1	164	1319	1519	-159.09
XR_210418.1	NM_001031203	LOC101751111	NPC2	598	741	394	540	-126.85
XR_213758.1	NM_204718	LOC101748808	CITED4	78	207	449	569	-102.31
XR_210601.1	XM_417965	LOC101748730	ELK4	60	165	3811	3949	-100.14
XR_212337.1	XM_004939962	LOC101750119	GATA6	248	436	1	159	-137.73
XR_210214.1	NM_001031411	LOC101750779	UBE2R2	2822	2985	1352	1524	-147.31
XR_210601.1	NM_001007834	LOC101748730	SYNGR3	57	230	1256	1427	-141.72
XR_211506.1	NM_204553	LOC101750758	SFRP1	3653	3788	1665	1771	-124.3
XR_212549.1	XM_004940928	GRK5	NEK1	38	217	754	954	-144.7
XR_213794.1	XM_414820	LOC101750346	SMCR7	4808	4957	675	817	-134.29
XR_210166.1	NM_001184713	C12ORF43	TFDP2	1186	1346	4416	4576	-159
XR_210242.1	NM_204757	LOC101751832	MAFF	21	152	74	211	-121.59
XR_212994.1	NM_001115082	LOC101749323	LPAR1	19	187	99	246	-149.2
XR_212227.1	NM_001113290	LOC101747722	DRD2	9050	9186	2700	2847	-147.73
XR_210744.1	XM_420983	LOC101748257	NRIP3	208	332	1459	1571	-107.1
XR_210802.1	XM_420100	LOC424620	WFIKKN2	508	617	1773	1886	-107.3
XR_212778.1	NM_204701	LOC101749717	LCP2	7657	7764	2905	3028	-114.21
XR_210418.1	XM_004938794	LOC101751111	FAM123A	140	282	2814	2920	-101.58
XR_212958.1	XM_004951025	LOC101750575	LOC100858477	978	1175	1091	1276	-152.9
XR_213033.1	XM_003642363	LOC101748541	SYNGR2	879	1061	538	681	-144.99
XR_210744.1	XM_004939962	LOC101748257	GATA6	199	315	9	136	-114.9
XR_212328.1	XM_418670	LOC101751358	ASB4	95	244	1	129	-134.2
XR_213602.1	XM_004938991	LOC101751470	MOGAT2	1628	1828	897	1089	-167.09
XR_212328.1	NM_001110364	LOC101751358	CALM1	121	235	1880	2006	-104.96
XR_212549.1	NM_001031398	GRK5	DYM	24	215	311	473	-161.8
XR_212767.1	XM_001232699	LOC101751791	PPA1	108	253	1	172	-120.16
XR_212994.1	NM_001012760	LOC101749323	TSC22D1	681	851	4	174	-169.46
XR_212778.1	XM_004939962	LOC101749717	GATA6	9847	10019	6	174	-156.99
XR_211315.1	XM_003642363	LOC101751412	SYNGR2	197	370	640	830	-139.53
XR_213687.1	NM_204381	ACCN1	THY1	179	379	490	678	-157.31
XR_210423.1	NM_204757	LOC101752035	MAFF	2949	3148	761	961	-167
XR_213602.1	XM_418942	LOC101751470	TBC1D7	1704	1853	185	338	-115.86
XR_210418.1	XM_414611	LOC101751111	ADAMTS2	646	770	2739	2858	-103
XR_210166.1	XM_004936398	C12ORF43	INF2	996	1196	106	304	-163.4
XR_211181.1	XM_004938794	LOC101751115	FAM123A	289	427	2806	2941	-122.8
XR_214253.1	XM_420100	LOC101750209	WFIKKN2	56	213	1389	1564	-140.51
XR_212227.1	XM_004938991	LOC101747722	MOGAT2	12328	12452	187	289	-102.7
XR_214330.1	NM_001006307	LOC101751494	ZNF593	26	114	1	122	-106
XR_213033.1	NM_204720	LOC101748541	CCL4	1010	1210	70	214	-159.43
XR_210224.1	XM_004951025	LOC101751693	LOC100858477	192	383	1165	1321	-149.55
XR_212958.1	NM_001184713	LOC101750575	TFDP2	2234	2394	5319	5444	-134.04
XR_213794.1	NM_001008453	LOC101750346	CCND3	4821	4944	665	807	-130.46
XR_212227.1	NM_001081696	LOC101747722	WNT3	12325	12462	36	182	-114.61
XR_211149.1	XM_004939962	LOC101748787	GATA6	6	175	50	198	-123.2
XR_210309.1	XM_003641956	LOC101750341	CDH3	290	414	2	118	-108.2
XR_212549.1	XM_427707	GRK5	CACNA2D2	27	202	28	223	-193.5
XR_213687.1	NM_204293	ACCN1	CACNA1B	287	469	163	359	-154.02
XR_212994.1	NM_001031398	LOC101749323	DYM	535	718	458	635	-150.26
XR_211149.1	XM_415303	LOC101748787	LOC417013	5	152	155	292	-130.63
XR_212778.1	NM_205378	LOC101749717	NTRK1	7123	7306	370	547	-163.12
XR_211931.1	NM_001031472	LOC101751651	SF3A1	487	622	151	279	-107.81
XR_212953.1	NM_001199536	LOC769444	CTNNA3	189	374	820	997	-134.74
XR_212773.1	XM_001232283	LOC101748578	ANGPTL4	1025	1142	177	304	-114.2
XR_210224.1	NM_204381	LOC101751693	THY1	155	262	330	442	-108.71
XR_213033.1	NM_001278145	LOC101748541	ABHD5	4399	4507	900	1031	-105.7
XR_210643.1	NM_204381	LOC101749258	THY1	636	814	435	593	-152
XR_213602.1	XM_004935612	LOC101751470	PLEKHG1	2376	2561	862	1062	-154
XR_211931.1	XM_004945220	LOC101751651	RPUSD1	392	566	711	872	-170.3
XR_212994.1	XM_001234926	LOC101749323	HOXB13	487	609	207	387	-141.58
XR_210309.1	XM_003640318	LOC101750341	ACR	346	537	73	255	-145.37
XR_214253.1	NM_001006131	LOC101750209	DHODH	55	211	230	430	-157.6
XR_212090.1	XM_419066	LOC101749069	GABBR2	108	227	65	171	-102.7
XR_210242.1	XM_428222	LOC101751832	EFHD2	17	136	260	395	-105
XR_211810.1	XM_420100	LOC101748480	WFIKKN2	384	581	1280	1445	-146.53
XR_210643.1	XM_004936033	LOC101749258	DCUN1D4	384	519	59	184	-101.45
XR_212953.1	XM_004945220	LOC769444	RPUSD1	283	452	287	434	-134.16
XR_210242.1	NM_001079718	LOC101751832	UBN1	21	156	197	315	-106.12
XR_214330.1	XM_004935612	LOC101751494	PLEKHG1	33	193	852	1041	-155.94
XR_210742.1	NM_204293	LOC101747352	CACNA1B	19	202	135	307	-143.8
XR_213134.1	XM_427707	LOC101748782	CACNA2D2	271	409	1074	1221	-132.6
XR_214104.1	XM_424803	LOC101748515	MRPS27	102	270	3441	3590	-127.9
XR_211270.1	NM_001006131	LOC101747818	DHODH	512	641	76	223	-116.01
XR_210457.1	XM_418670	LOC101748091	ASB4	9	180	7	144	-117.06
XR_212337.1	NM_001007834	LOC101750119	SYNGR3	172	356	1263	1435	-141.1
XR_212119.1	XM_003642274	LOC422340	ASTN2	293	487	497	660	-134.7
XR_211471.1	NM_001006340	LOC101748932	PEX11G	2923	3064	1798	1948	-133.12
XR_212953.1	XM_004941601	LOC769444	AMBRA1	343	457	5051	5144	-104.6
XR_210309.1	NM_001115082	LOC101750341	LPAR1	492	638	97	241	-133
XR_212983.1	NM_001039489	LOC100857777	VAMP3	7	129	165	289	-113.3
XR_212328.1	XM_418515	LOC101751358	TBRG4	1	186	2350	2533	-200.5
XR_211315.1	XM_004941601	LOC101751412	AMBRA1	257	389	5199	5349	-111.5
XR_214253.1	XM_001232283	LOC101750209	ANGPTL4	78	276	235	434	-176.6
XR_214330.1	NM_204293	LOC101751494	CACNA1B	44	200	143	287	-138.4
XR_210442.1	XM_001232220	LOC101749039	KRT3	52	217	235	415	-145.53
XR_211687.1	NM_204701	LOC101748897	LCP2	2322	2474	2913	3063	-122.84
XR_212778.1	NM_001199536	LOC101749717	CTNNA3	8326	8482	199	341	-130.87
XR_214253.1	NM_001115082	LOC101750209	LPAR1	72	231	110	237	-122.3
XR_211687.1	NM_205378	LOC101748897	NTRK1	1684	1857	367	540	-158.54
XR_213852.1	XM_417965	ZNF462	ELK4	665	824	3798	3920	-116.8
XR_213559.1	XM_001232699	LOC101752312	PPA1	3465	3639	1	179	-140.1
XR_214330.1	XM_418515	LOC101751494	TBRG4	46	200	1368	1551	-156.05
XR_211312.1	XM_420983	LOC101750849	NRIP3	77	238	568	746	-164.6
XR_212983.1	NM_001031203	LOC100857777	NPC2	3	142	406	598	-134.56
XR_214330.1	XM_414820	LOC101751494	SMCR7	4	200	638	794	-155.48
XR_212927.1	XM_415591	LOC101749274	WDR16	1	115	1997	2112	-115.9
XR_214330.1	NM_001004769	LOC101751494	BTC	45	219	13	162	-138.69
XR_210740.1	NM_001006340	LOC101752106	PEX11G	1602	1792	1283	1456	-150.6
XR_212966.1	XM_003642590	LOC101751692	LOC100857845	422	561	923	1038	-111.11
XR_212994.1	XM_414611	LOC101749323	ADAMTS2	507	699	1316	1474	-146.26
XR_212549.1	NM_205378	GRK5	NTRK1	7	204	204	404	-187.61
XR_213758.1	NM_001007834	LOC101748808	SYNGR3	29	175	1664	1801	-127.9
XR_214330.1	XM_420100	LOC101751494	WFIKKN2	45	202	1389	1564	-140.51
XR_214253.1	XM_003642274	LOC101750209	ASTN2	26	213	452	629	-175.35
XR_210418.1	NM_001113290	LOC101751111	DRD2	541	684	3412	3553	-124.2
XR_213033.1	XM_418515	LOC101748541	TBRG4	892	1069	1726	1917	-146.9
XR_212778.1	XM_424471	LOC101749717	ARSA	9108	9262	260	400	-117.26
XR_210740.1	XM_004945220	LOC101752106	RPUSD1	60	254	253	430	-155.57
XR_212329.1	XM_001234005	LOC101751827	LTC4S	104	266	207	374	-152.51
XR_212778.1	NM_001008453	LOC101749717	CCND3	9057	9229	648	803	-132.52
XR_214104.1	XM_003642590	LOC101748515	LOC100857845	234	384	909	1032	-120.64
XR_210380.1	XM_001232699	LOC101748254	PPA1	74	271	1	171	-176.96
XR_210802.1	NM_001199536	LOC424620	CTNNA3	244	384	159	309	-112.6
XR_212953.1	NM_001006340	LOC769444	PEX11G	3	195	1315	1492	-151.92
XR_213602.1	XM_420100	LOC101751470	WFIKKN2	1063	1249	1983	2173	-147.62
XR_212773.1	XM_424803	LOC101748578	MRPS27	2073	2273	3140	3328	-161.14
XR_210380.1	NM_001184713	LOC101748254	TFDP2	55	251	5314	5503	-178.1
XR_212994.1	XM_001232860	LOC101749323	WDR53	694	849	87	222	-118.89
XR_212983.1	XM_003641727	LOC100857777	CLDN15	2	194	3162	3335	-177.3
XR_211186.1	NM_001031411	LOC418362	UBE2R2	319	516	1372	1569	-133.4
XR_212557.1	XM_001234005	LOC101751939	LTC4S	2394	2536	205	366	-127.2
XR_210166.1	XM_001232283	C12ORF43	ANGPTL4	989	1186	1008	1187	-172.91
XR_213559.1	XM_418670	LOC101752312	ASB4	1184	1363	899	1056	-138.41
XR_210626.1	XM_414820	LOC101750484	SMCR7	61	220	633	783	-133.1
XR_212994.1	XM_001232283	LOC101749323	ANGPTL4	38	204	964	1138	-158.94
XR_210166.1	XM_426423	C12ORF43	CHST1	1082	1246	366	532	-133.02
XR_211312.1	XM_004951025	LOC101750849	LOC100858477	1	161	1158	1321	-160.74
XR_211312.1	NM_205378	LOC101750849	NTRK1	7	123	355	502	-132.94
XR_210442.1	XM_418515	LOC101749039	TBRG4	5	199	1494	1670	-194.25
XR_211149.1	XM_428222	LOC101748787	EFHD2	3	157	11	151	-126.9
XR_210802.1	XM_428222	LOC424620	EFHD2	268	408	47	189	-121.43
XR_211315.1	XM_001232283	LOC101751412	ANGPTL4	206	352	247	388	-118.8
XR_212328.1	XM_420983	LOC101751358	NRIP3	60	246	568	745	-170.32
XR_212119.1	NM_001113290	LOC422340	DRD2	237	365	2693	2847	-118.77
XR_211149.1	XM_420983	LOC101748787	NRIP3	2	159	1409	1539	-126.24
XR_210423.1	NM_001199536	LOC101752035	CTNNA3	3578	3712	156	309	-117.05
XR_212994.1	NM_001039489	LOC101749323	VAMP3	585	753	144	290	-168.21
XR_213794.1	NM_001030704	LOC101750346	MMD	2971	3158	960	1158	-152.85
XR_212557.1	XM_414324	LOC101751939	PHF2	2285	2473	109	301	-158.32
XR_213794.1	NM_001012760	LOC101750346	TSC22D1	4821	4947	8	132	-125.2
XR_211149.1	NM_001004769	LOC101748787	BTC	1	161	11	139	-117.8
XR_212090.1	NM_204293	LOC101749069	CACNA1B	5	164	460	658	-162.32
XR_213794.1	XM_425414	LOC101750346	MNT	4827	4936	61	159	-101.21
XR_213133.1	NM_204553	LOC101748693	SFRP1	799	971	517	669	-120.26
XR_212699.1	XM_427707	LOC101751199	CACNA2D2	111	281	1115	1286	-153.62
XR_211931.1	XM_425414	LOC101751651	MNT	440	538	60	153	-113
XR_210740.1	XM_001232220	LOC101752106	KRT3	2221	2383	235	419	-132.29
XR_210616.1	XM_001233853	LOC101748364	SETBP1	57	219	232	406	-130.23
XR_210242.1	XM_001232699	LOC101751832	PPA1	7	170	1	168	-129.15
XR_211668.1	NM_204385	LOC101748686	RGS4	769	868	278	395	-103.46
XR_210744.1	XM_415303	LOC101748257	LOC417013	205	331	243	388	-118.9
XR_211181.1	XM_415591	LOC101751115	WDR16	271	429	2010	2162	-140
XR_211931.1	NM_001115082	LOC101751651	LPAR1	366	495	87	231	-127.8
XR_211186.1	XM_418515	LOC418362	TBRG4	1597	1705	1598	1706	-104.96
XR_211931.1	NM_001113290	LOC101751651	DRD2	353	551	2701	2856	-177.24
XR_210214.1	XM_001233489	LOC101750779	ZBTB8OS	423	532	781	894	-103.7
XR_210744.1	NM_001031411	LOC101748257	UBE2R2	33	233	1211	1409	-161.7
XR_212549.1	NM_001110364	GRK5	CALM1	24	199	2282	2468	-136.94
XR_211805.1	XM_001233682	LOC101749165	KLHL29	121	287	652	772	-110.7
XR_210616.1	XM_004940674	LOC101748364	DDX26B	419	594	586	756	-127.37
XR_211471.1	NM_001115082	LOC101748932	LPAR1	2877	3073	86	244	-155.8
XR_210214.1	XM_001232283	LOC101750779	ANGPTL4	2699	2897	532	692	-139.3
XR_212337.1	XM_004951025	LOC101750119	LOC100858477	3886	4011	1718	1867	-121.2
XR_211997.1	NM_001008680	LOC101750607	RP2	1645	1794	622	763	-105.81
XR_210626.1	XM_420112	LOC101750484	NAT9	56	179	1064	1180	-100.31
XR_212953.1	XM_419066	LOC769444	GABBR2	335	454	593	734	-110.03
XR_213033.1	NM_204381	LOC101748541	THY1	954	1151	406	572	-185.9
XR_212227.1	XM_414611	LOC101747722	ADAMTS2	12327	12471	1293	1477	-149.4
XR_210442.1	XM_420983	LOC101749039	NRIP3	46	245	1418	1568	-161.43
XR_210643.1	NM_001031411	LOC101749258	UBE2R2	373	523	1343	1502	-152.3
XR_211149.1	XM_414820	LOC101748787	SMCR7	3	190	590	762	-157.21
XR_212983.1	XM_001232699	LOC100857777	PPA1	2	135	12	139	-114.04
XR_211471.1	XM_004951025	LOC101748932	LOC100858477	473	593	1209	1333	-117.03
XR_210596.1	XM_418293	LOC101750749	MSC	46	166	56	181	-100.3
XR_211472.1	NM_204219	LOC101749027	TRAF5	82	219	732	857	-113.55
XR_211312.1	NM_205370	LOC101750849	KCNJ2	133	234	58	185	-100.82
XR_214104.1	XM_004951025	LOC101748515	LOC100858477	108	308	1108	1293	-164.8
XR_212337.1	NM_204701	LOC101750119	LCP2	248	353	2922	3036	-101.5
XR_213559.1	XM_001236426	LOC101752312	HDGF	3499	3635	2	103	-101.56
XR_213758.1	NM_001008453	LOC101748808	CCND3	13	186	180	327	-152.4
XR_212958.1	XM_001234926	LOC101750575	HOXB13	1042	1165	4	127	-111.23
XR_211472.1	XM_003642363	LOC101749027	SYNGR2	433	597	125	263	-134.01
XR_212958.1	NM_001031411	LOC101750575	UBE2R2	986	1179	1269	1448	-162.94
XR_212994.1	XM_425019	LOC101749323	EGFLAM	652	750	11	126	-105.96
XR_210742.1	NM_204757	LOC101747352	MAFF	271	419	255	452	-149.1
XR_210380.1	XM_414820	LOC101748254	SMCR7	2	152	624	776	-154.72
XR_210442.1	NM_205378	LOC101749039	NTRK1	35	234	136	330	-184.32
XR_212560.1	NM_204757	LOC101752295	MAFF	57	219	702	900	-165.61
XR_210380.1	NM_001031203	LOC101748254	NPC2	45	241	193	393	-148.74
XR_212778.1	XM_420983	LOC101749717	NRIP3	3057	3234	1410	1568	-166.4
XR_210380.1	NM_001006307	LOC101748254	ZNF593	32	157	64	224	-121.92
XR_212469.1	NM_001184713	LOC101749473	TFDP2	63	184	4446	4580	-101.6
XR_212958.1	NM_001031490	LOC101750575	TBC1D22A	2302	2429	1618	1739	-106.5
XR_210214.1	NM_001031174	LOC101750779	RIC8A	335	519	484	668	-148.6
XR_212549.1	NM_204718	GRK5	CITED4	26	149	1061	1189	-118.54
XR_213033.1	XM_418035	LOC101748541	ITPR3	3769	3919	60	217	-125.15
XR_211910.1	NM_001008453	LOC421268	CCND3	142	266	186	327	-119.09
XR_210802.1	XM_004937491	LOC424620	PRPF18	203	399	2566	2746	-142.3
XR_212560.1	XM_424803	LOC101752295	MRPS27	16	214	3117	3315	-180.1
XR_210802.1	XM_001232699	LOC424620	PPA1	196	348	19	177	-123.09
XR_210599.1	XM_414324	LOC101748158	PHF2	109	250	140	272	-112.8
XR_212966.1	XM_418515	LOC101751692	TBRG4	119	310	1501	1681	-145.06
XR_210166.1	XM_004951025	C12ORF43	LOC100858477	935	1116	1158	1326	-163.5
XR_212927.1	XM_004945220	LOC101749274	RPUSD1	1	151	275	475	-150.28
XR_210166.1	NM_001006453	C12ORF43	ASAH1	1220	1339	3104	3241	-117.76
XR_211472.1	XM_001233682	LOC101749027	KLHL29	35	176	3838	3965	-112.32
XR_212329.1	XM_004951025	LOC101751827	LOC100858477	72	264	1154	1325	-171.27
XR_211186.1	XM_414820	LOC418362	SMCR7	551	729	586	764	-143.33
XR_211699.1	NM_204720	LOC101751084	CCL4	3258	3395	37	162	-107.6
XR_210380.1	XM_003642363	LOC101748254	SYNGR2	10	147	722	878	-165.01
XR_212983.1	XM_003642520	LOC100857777	NPHP4	43	194	60	188	-130.4
XR_210596.1	XM_003642520	LOC101750749	NPHP4	35	171	70	194	-115.73
XR_212966.1	NM_001031595	LOC101751692	IKZF5	405	573	2420	2588	-125.61
XR_212927.1	XM_004937491	LOC101749274	PRPF18	7	194	2383	2576	-171.32
XR_211149.1	XM_418670	LOC101748787	ASB4	31	158	904	1041	-112.76
XR_212329.1	XM_003642274	LOC101751827	ASTN2	35	235	460	660	-193
XR_211312.1	XM_003642520	LOC101750849	NPHP4	20	214	36	214	-176.4
XR_212557.1	NM_001031411	LOC101751939	UBE2R2	2395	2536	1292	1442	-129.6
XR_211471.1	XM_420100	LOC101748932	WFIKKN2	2937	3042	1749	1855	-105.91
XR_212927.1	NM_205378	LOC101749274	NTRK1	3	165	50	224	-154.9
XR_210903.1	XM_004945220	LOC101751369	RPUSD1	1090	1217	661	787	-104.31
XR_210380.1	XM_003642520	LOC101748254	NPHP4	114	312	42	214	-159
XR_210616.1	NM_001031174	LOC101748364	RIC8A	74	198	331	478	-115.6
XR_212090.1	NM_001199230	LOC101749069	NDUFAF2	1	185	3518	3704	-210.5
XR_210626.1	NM_001008680	LOC101750484	RP2	60	233	644	802	-130
XR_213842.1	XM_004941601	LOC101749020	AMBRA1	3139	3339	887	1087	-160.13
XR_210166.1	XM_428222	C12ORF43	EFHD2	996	1192	148	346	-159.7
XR_214253.1	NM_204553	LOC101750209	SFRP1	105	305	1695	1886	-164.1
XR_210214.1	NM_001081696	LOC101750779	WNT3	337	493	15	158	-128.7
XR_213758.1	XM_004941601	LOC101748808	AMBRA1	16	209	4142	4339	-167.07
XR_211471.1	NM_001113290	LOC101748932	DRD2	2877	3064	2677	2862	-168.73
XR_212767.1	XM_418515	LOC101751791	TBRG4	89	269	677	867	-143.91
XR_210166.1	NM_001079718	C12ORF43	UBN1	1072	1261	222	403	-159.9
XR_211471.1	XM_414820	LOC101748932	SMCR7	2921	3079	629	775	-138.52
XR_212549.1	XM_004938991	GRK5	MOGAT2	18	161	869	1022	-146.8
XR_214104.1	XM_001232699	LOC101748515	PPA1	71	217	97	248	-115.41
XR_212983.1	NM_205378	LOC100857777	NTRK1	5	204	234	427	-174.04
XR_213842.1	NM_205378	LOC101749020	NTRK1	1406	1524	360	463	-113.22
XR_213033.1	XM_422662	LOC101748541	KLHL30	952	1053	192	300	-108.91
XR_213134.1	XM_004937491	LOC101748782	PRPF18	305	428	880	999	-105.3
XR_211506.1	XM_420100	LOC101750758	WFIKKN2	1114	1309	1284	1478	-162.9
XR_211312.1	NM_001113290	LOC101750849	DRD2	8	168	2700	2866	-197.6
XR_210224.1	XM_424803	LOC101751693	MRPS27	110	257	3145	3268	-126.57
XR_210380.1	NM_001252141	LOC101748254	SRF	8	204	557	731	-185.53
XR_212328.1	XM_004937491	LOC101751358	PRPF18	6	187	935	1135	-167.87
XR_213758.1	XM_004945220	LOC101748808	RPUSD1	29	193	716	870	-144.71
XR_210616.1	NM_001079718	LOC101748364	UBN1	64	223	173	317	-115.31
XR_210242.1	NM_001006453	LOC101751832	ASAH1	251	402	4454	4600	-118.16
XR_210742.1	NM_001030704	LOC101747352	MMD	226	358	1027	1157	-114.7
XR_212983.1	NM_001031398	LOC100857777	DYM	65	184	329	437	-116.9
XR_213602.1	XM_003642590	LOC101751470	LOC100857845	1038	1235	848	1021	-149.83
XR_210626.1	XM_003642520	LOC101750484	NPHP4	41	197	7	170	-140.69
XR_210380.1	NM_204757	LOC101748254	MAFF	41	230	783	983	-200.01
XR_212557.1	XM_003642590	LOC101751939	LOC100857845	2390	2530	873	1022	-135.2
XR_214104.1	XM_416555	LOC101748515	LRRC58	108	225	150	278	-101.96
XR_212549.1	NM_204897	GRK5	SERPINB10	43	222	113	288	-133.2
XR_212329.1	XM_003641727	LOC101751827	CLDN15	53	253	3227	3414	-198.31
XR_211312.1	XM_414820	LOC101750849	SMCR7	1	192	632	814	-176.3
XR_210802.1	NM_001006131	LOC424620	DHODH	312	500	113	313	-146.77
XR_212778.1	XM_004938991	LOC101749717	MOGAT2	10471	10595	894	1021	-117.5
XR_210442.1	XM_003642274	LOC101749039	ASTN2	5	184	426	609	-200.73
XR_214104.1	XM_422662	LOC101748515	KLHL30	289	438	336	524	-135.82
XR_213794.1	NM_001006131	LOC101750346	DHODH	4792	4944	180	344	-149.91
XR_213033.1	XM_415765	LOC101748541	MDH2	913	1054	732	885	-115.11
XR_211181.1	XM_003642274	LOC101751115	ASTN2	278	397	464	609	-117.44
XR_213794.1	XM_424803	LOC101750346	MRPS27	4819	4946	2731	2859	-127.85
XR_210442.1	NM_204701	LOC101749039	LCP2	141	265	2916	3041	-117.9
XR_211312.1	XM_003642274	LOC101750849	ASTN2	1	170	468	649	-183.3
XR_210643.1	NM_001008681	LOC101749258	ABHD13	359	461	770	887	-105.6
XR_212560.1	NM_001199536	LOC101752295	CTNNA3	151	300	192	334	-120.9
XR_212773.1	XM_414611	LOC101748578	ADAMTS2	2119	2240	2017	2140	-103.84
XR_214104.1	NM_001012879	LOC101748515	TMEM30A	15	184	1571	1718	-118.22
XR_212557.1	XM_004934704	LOC101751939	TMEM27	2396	2530	1467	1625	-119.4
XR_212983.1	XM_418035	LOC100857777	ITPR3	95	265	298	470	-136.71
XR_210214.1	XM_426423	LOC101750779	CHST1	2407	2549	429	556	-108.11
XR_212090.1	XM_415303	LOC101749069	LOC417013	3	162	6	206	-157.39
XR_211149.1	NM_204293	LOC101748787	CACNA1B	9	159	471	649	-146.16
XR_211149.1	XM_419066	LOC101748787	GABBR2	3	169	596	766	-127.82
XR_212778.1	NM_001031490	LOC101749717	TBC1D22A	9345	9476	1625	1739	-112.91
XR_211997.1	NM_001252141	LOC101750607	SRF	1564	1717	833	969	-129.3
XR_212927.1	NM_001007834	LOC101749274	SYNGR3	8	113	1252	1376	-111.32
XR_212778.1	NM_001031411	LOC101749717	UBE2R2	9853	10026	1357	1517	-182.8
XR_210643.1	NM_001039603	LOC101749258	PRKAA1	379	501	657	808	-110.33
XR_212337.1	XM_004941601	LOC101750119	AMBRA1	3047	3232	3881	4058	-144.44
XR_211312.1	XM_414324	LOC101750849	PHF2	15	164	899	1052	-153.2
XR_212119.1	XM_424803	LOC422340	MRPS27	331	509	3148	3331	-143.5
XR_210643.1	XM_004946960	LOC101749258	LOC419144	302	459	99	256	-145.81
XR_213097.1	XM_004946960	LOC101752165	LOC419144	939	1083	207	350	-114.5
XR_210740.1	XM_003642363	LOC101752106	SYNGR2	2200	2393	44	228	-172.43
XR_211687.1	XM_418515	LOC101748897	TBRG4	362	460	1146	1259	-101.1
XR_212958.1	XM_003641727	LOC101750575	CLDN15	1035	1215	3236	3422	-153.01
XR_210166.1	XM_001236426	C12ORF43	HDGF	1184	1287	1	102	-111.1
XR_212966.1	NM_001252141	LOC101751692	SRF	391	588	351	534	-158.31
XR_210423.1	XM_001232860	LOC101752035	WDR53	3624	3752	89	221	-110.1
XR_212778.1	NM_204553	LOC101749717	SFRP1	13042	13241	1713	1907	-187.86
XR_213559.1	XM_427707	LOC101752312	CACNA2D2	4097	4271	41	200	-153.84
XR_210643.1	XM_427707	LOC101749258	CACNA2D2	707	866	1118	1286	-155.7
XR_211312.1	NM_204381	LOC101750849	THY1	1	142	521	660	-128.33
XR_212549.1	XM_004941601	GRK5	AMBRA1	8	200	5475	5675	-182.1
XR_212778.1	XM_001232699	LOC101749717	PPA1	10622	10816	1	174	-168.61
XR_210380.1	XM_001234926	LOC101748254	HOXB13	35	219	80	270	-168.41
XR_210802.1	XM_003641727	LOC424620	CLDN15	161	331	3222	3394	-139.89
XR_212328.1	NM_204701	LOC101751358	LCP2	79	212	2912	3065	-131.9
XR_212329.1	NM_001031411	LOC101751827	UBE2R2	65	265	1256	1451	-174.01
XR_212119.1	XM_003642590	LOC422340	LOC100857845	212	375	400	564	-125.7
XR_212994.1	NM_204219	LOC101749323	TRAF5	119	239	2233	2349	-111.6
XR_213602.1	XM_423449	LOC101751470	ABCB6	1669	1849	1	176	-156.25
XR_212337.1	NM_001113290	LOC101750119	DRD2	189	290	2701	2821	-108.51
XR_210616.1	NM_001006131	LOC101748364	DHODH	3	145	88	271	-135.83
XR_210214.1	XM_427707	LOC101750779	CACNA2D2	2785	2954	1182	1318	-143.1
XR_213687.1	XM_003642520	ACCN1	NPHP4	330	480	70	186	-118.78
XR_214253.1	XM_003640386	LOC101750209	LOC100859707	89	257	1044	1236	-140.16
XR_210418.1	NM_204718	LOC101751111	CITED4	557	697	1101	1205	-102.42
XR_210742.1	XM_001232699	LOC101747352	PPA1	223	405	3	171	-129.71
XR_210643.1	NM_001031203	LOC101749258	NPC2	387	518	450	562	-110.04
XR_212549.1	XM_001233682	GRK5	KLHL29	13	115	3836	3926	-102.1
XR_210380.1	XM_003641727	LOC101748254	CLDN15	4	152	3198	3387	-184.65
XR_212491.1	XM_003642363	LOC101749147	SYNGR2	2592	2752	650	825	-132.03
XR_210442.1	NM_001199230	LOC101749039	NDUFAF2	11	180	3547	3746	-210.34
XR_214104.1	XM_004936398	LOC101748515	INF2	148	271	85	211	-118.41
XR_213134.1	NM_204293	LOC101748782	CACNA1B	267	409	117	256	-121
XR_212966.1	NM_001278018	LOC101751692	WBP2	393	550	59	204	-116.91
XR_214330.1	XM_003642520	LOC101751494	NPHP4	4	127	408	529	-117.9
XR_210380.1	NM_204348	LOC101748254	XIRP1	11	155	218	336	-110.2
XR_211149.1	XM_004941601	LOC101748787	AMBRA1	1	166	5399	5586	-156.43
XR_211810.1	XM_414611	LOC101748480	ADAMTS2	9	115	2760	2858	-103.5
XR_210616.1	XM_001233682	LOC101748364	KLHL29	339	522	755	935	-144.98
XR_214104.1	NM_204701	LOC101748515	LCP2	231	359	2920	3041	-110.2
XR_211149.1	XM_004945220	LOC101748787	RPUSD1	2	147	253	411	-140.3
XR_210616.1	XM_001234005	LOC101748364	LTC4S	47	191	208	374	-129.72
XR_210742.1	XM_004945220	LOC101747352	RPUSD1	19	158	714	859	-126.41
XR_213033.1	XM_001234005	LOC101748541	LTC4S	4368	4515	207	373	-164.5
XR_214253.1	NM_204701	LOC101750209	LCP2	59	187	2912	3064	-126.9
XR_212314.1	NM_204385	LOC101750855	RGS4	641	766	1111	1214	-108.7
XR_213794.1	NM_001031411	LOC101750346	UBE2R2	4808	4957	846	996	-144.6
XR_212090.1	XM_423449	LOC101749069	ABCB6	89	199	1	124	-106.8
XR_210309.1	XM_420983	LOC101750341	NRIP3	236	413	601	781	-164.5
XR_210442.1	XM_004941601	LOC101749039	AMBRA1	12	198	4200	4399	-188.01
XR_212329.1	XM_415591	LOC101751827	WDR16	178	299	2264	2397	-137.97
XR_212491.1	XM_414611	LOC101749147	ADAMTS2	2688	2853	2699	2857	-136.52
XR_212983.1	XM_001232860	LOC100857777	WDR53	82	194	92	223	-108.72
XR_213758.1	NM_001115082	LOC101748808	LPAR1	1	138	22	200	-129.64
XR_212778.1	XM_426117	LOC101749717	CAPN8	10995	11122	115	263	-113.01
XR_212560.1	XM_003642274	LOC101752295	ASTN2	26	226	400	584	-184.37
XR_210214.1	XM_414324	LOC101750779	PHF2	340	538	922	1090	-163.07
XR_210643.1	XM_420983	LOC101749258	NRIP3	379	518	1422	1570	-139.1
XR_212227.1	XM_419473	LOC101747722	SLC4A1AP	8487	8563	2690	2766	-113
XR_212773.1	NM_204701	LOC101748578	LCP2	2136	2279	2923	3045	-107.03
XR_212557.1	XM_418515	LOC101751939	TBRG4	2394	2520	2397	2526	-121.37
XR_213794.1	NM_001031149	LOC101750346	PDLIM5	4808	4957	1295	1443	-110.7
XR_214253.1	XM_004948953	LOC101750209	KDM4B	46	213	1443	1609	-137.37
XR_212090.1	XM_001234926	LOC101749069	HOXB13	15	199	2	162	-168.9
XR_212329.1	XM_004945220	LOC101751827	RPUSD1	65	246	912	1111	-187.1
XR_213033.1	NM_001031411	LOC101748541	UBE2R2	3233	3426	1226	1418	-175.2
XR_210309.1	XM_417127	LOC101750341	RPL21	49	208	1283	1408	-126.11
XR_213097.1	XM_427707	LOC101752165	CACNA2D2	213	394	1154	1337	-145.4
XR_210166.1	XM_003640386	C12ORF43	LOC100859707	452	614	1120	1247	-114.95
XR_212983.1	NM_205486	LOC100857777	HMGB2	102	264	707	825	-118.21
XR_213687.1	NM_204757	ACCN1	MAFF	43	196	557	716	-113.71
XR_212966.1	NM_001006131	LOC101751692	DHODH	393	542	118	283	-135.83
XR_213033.1	XM_422510	LOC101748541	LOC424677	910	1064	1	172	-137.32
XR_210309.1	NM_001030704	LOC101750341	MMD	583	748	1017	1147	-120.1
XR_212549.1	XM_420100	GRK5	WFIKKN2	8	200	1249	1421	-160.91
XR_212491.1	XM_415303	LOC101749147	LOC417013	2600	2717	158	300	-105.7
XR_210423.1	XM_004941601	LOC101752035	AMBRA1	1728	1898	4962	5106	-139.4
XR_213758.1	XM_004951025	LOC101748808	LOC100858477	1	178	1035	1206	-149.71
XR_210224.1	XM_418670	LOC101751693	ASB4	177	377	1	146	-129.54
XR_213602.1	NM_001031398	LOC101751470	DYM	1176	1283	47	148	-116.8
XR_210418.1	NM_204219	LOC101751111	TRAF5	596	774	2245	2425	-141.34
XR_213842.1	NM_001031411	LOC101749020	UBE2R2	3145	3345	1266	1442	-164.4
XR_210742.1	XM_001234005	LOC101747352	LTC4S	240	398	232	364	-128.92
XR_212983.1	XM_419066	LOC100857777	GABBR2	19	201	1168	1361	-153.05
XR_212329.1	XM_004937393	LOC101751827	PPP6R2	78	276	720	918	-179.91
XR_211312.1	XM_415591	LOC101750849	WDR16	1	191	1345	1515	-170.7
XR_212491.1	NM_204381	LOC101749147	THY1	2718	2886	235	435	-156.15
XR_210380.1	NM_001031174	LOC101748254	RIC8A	13	181	437	627	-157.86
XR_212983.1	NM_204757	LOC100857777	MAFF	56	196	886	1056	-143.29
XR_211931.1	XM_004951025	LOC101751651	LOC100858477	376	575	1084	1284	-183.3
XR_212328.1	XM_003640318	LOC101751358	ACR	103	235	119	259	-106.8
XR_210442.1	XM_417965	LOC101749039	ELK4	43	175	3787	3923	-125.8
XR_213602.1	XM_414820	LOC101751470	SMCR7	2090	2247	744	927	-130.99
XR_210540.1	XM_003642274	LOC101750103	ASTN2	1408	1526	1	120	-100
XR_210442.1	XM_418035	LOC101749039	ITPR3	43	156	332	474	-119.22
XR_212491.1	XM_004941601	LOC101749147	AMBRA1	2692	2852	3307	3475	-135.29
XR_210380.1	NM_001079718	LOC101748254	UBN1	5	167	112	290	-146.97
XR_212994.1	XM_422662	LOC101749323	KLHL30	666	774	385	492	-110.6
XR_213794.1	NM_001278018	LOC101750346	WBP2	4820	4956	1887	2043	-116.15
XR_210375.1	XM_420112	LOC101747599	NAT9	527	674	587	724	-111.95
XR_210740.1	NM_204381	LOC101752106	THY1	104	301	366	556	-174.57
XR_212678.1	XM_003641727	LOC101748727	CLDN15	252	430	2822	2979	-130.82
XR_212961.1	NM_001030581	LOC101751322	CYB5B	225	366	128	282	-117.76
XR_212549.1	XM_419066	GRK5	GABBR2	30	194	1163	1347	-144.25
XR_214330.1	NM_204219	LOC101751494	TRAF5	101	287	807	996	-146.5
XR_211931.1	XM_416555	LOC101751651	LRRC58	520	614	179	295	-109.9
XR_211312.1	NM_204219	LOC101750849	TRAF5	63	191	2258	2370	-105.7
XR_212983.1	XM_001233853	LOC100857777	SETBP1	179	291	294	403	-101.3
XR_211149.1	NM_204219	LOC101748787	TRAF5	5	142	2232	2363	-127.04
XR_212329.1	XM_004941601	LOC101751827	AMBRA1	34	210	3799	3991	-155.04
XR_210214.1	NM_001110364	LOC101750779	CALM1	328	490	2162	2316	-123.09
XR_214253.1	NM_001252141	LOC101750209	SRF	8	204	458	658	-186.7
XR_210418.1	XM_001232857	LOC101751111	SDF2L1	555	684	2	151	-103.21
XR_213559.1	XM_424803	LOC101752312	MRPS27	2671	2870	3109	3309	-168.38
XR_211699.1	XM_414324	LOC101751084	PHF2	2179	2321	904	1033	-118.3
XR_213097.1	NM_001199230	LOC101752165	NDUFAF2	227	347	3489	3616	-109.3
XR_210423.1	XM_001233489	LOC101752035	ZBTB8OS	2103	2217	111	230	-104.5
XR_211472.1	NM_001252141	LOC101749027	SRF	413	586	337	501	-140.07
XR_210643.1	XM_003641727	LOC101749258	CLDN15	336	517	3154	3332	-161.41
XR_212119.1	NM_001007834	LOC422340	SYNGR3	322	482	1266	1409	-113.9
XR_210903.1	NM_204757	LOC101751369	MAFF	647	842	433	619	-143
XR_210601.1	XM_418515	LOC101748730	TBRG4	1	164	1539	1677	-139.16
XR_210166.1	NM_204701	C12ORF43	LCP2	1083	1227	2912	3054	-129.41
XR_210740.1	XM_414611	LOC101752106	ADAMTS2	51	243	1221	1403	-147.7
XR_214104.1	NM_001006340	LOC101748515	PEX11G	144	344	1325	1518	-171.83
XR_212994.1	XM_428222	LOC101749323	EFHD2	529	725	160	360	-162.77
XR_210616.1	XM_004941601	LOC101748364	AMBRA1	30	198	940	1113	-139.43
XR_212983.1	XM_001232283	LOC100857777	ANGPTL4	58	250	1011	1206	-166.73
XR_211668.1	XM_004945220	LOC101748686	RPUSD1	949	1088	713	861	-120.41
XR_211699.1	XM_001233489	LOC101751084	ZBTB8OS	2189	2342	567	707	-115.8
XR_213687.1	NM_001007834	ACCN1	SYNGR3	220	387	1236	1401	-151.19
XR_212778.1	XM_003642363	LOC101749717	SYNGR2	9260	9460	690	878	-163.73
XR_212927.1	XM_004936398	LOC101749274	INF2	317	425	205	311	-100.9
XR_212773.1	NM_204757	LOC101748578	MAFF	2104	2273	792	992	-150.33
XR_212119.1	NM_001079718	LOC422340	UBN1	445	604	230	390	-125
XR_212699.1	XM_418515	LOC101751199	TBRG4	55	255	1498	1681	-193.8
XR_212491.1	XM_424803	LOC101749147	MRPS27	2650	2847	3163	3322	-149.77
XR_211181.1	NM_001113290	LOC101751115	DRD2	289	425	2708	2859	-127.9
XR_212778.1	NM_001031472	LOC101749717	SF3A1	4548	4699	23	188	-134.15
XR_212953.1	XM_004938991	LOC769444	MOGAT2	307	409	909	1033	-101.49
XR_213602.1	XM_420983	LOC101751470	NRIP3	1669	1824	1419	1568	-157.2
XR_210242.1	NM_001008453	LOC101751832	CCND3	61	219	182	312	-125.41
XR_210601.1	NM_001031490	LOC101748730	TBC1D22A	5	133	1617	1738	-104.01
XR_211983.1	NM_001252141	LOC101752236	SRF	66	207	820	981	-131.9
XR_213794.1	XM_004951025	LOC101750346	LOC100858477	2992	3121	1180	1291	-114.57
XR_211412.1	NM_001007834	LOC101749707	SYNGR3	11	129	1287	1418	-113.9
XR_210442.1	XM_001234926	LOC101749039	HOXB13	34	198	79	272	-161.95
XR_210626.1	NM_001081696	LOC101750484	WNT3	70	227	11	161	-116.24
XR_210380.1	NM_001031411	LOC101748254	UBE2R2	2	171	1313	1511	-199.9
XR_212958.1	NM_204293	LOC101750575	CACNA1B	2193	2393	2	191	-156.82
XR_212927.1	XM_426423	LOC101749274	CHST1	296	475	398	580	-144.71
XR_212549.1	NM_205197	GRK5	MMP16	71	217	78	215	-109.7
XR_212557.1	XM_001233853	LOC101751939	SETBP1	2389	2528	156	279	-104.9
XR_211810.1	XM_428222	LOC101748480	EFHD2	1	115	74	187	-108.61
XR_213033.1	XM_424471	LOC101748541	ARSA	4367	4491	75	194	-121.5
XR_214330.1	XM_424471	LOC101751494	ARSA	26	138	70	198	-115.41
XR_210418.1	NM_001007834	LOC101751111	SYNGR3	499	689	308	470	-140.92
XR_213758.1	NM_204720	LOC101748808	CCL4	12	163	1	183	-144.46
XR_210601.1	XM_004948953	LOC101748730	KDM4B	1	165	1426	1592	-122.35
XR_212953.1	NM_001031203	LOC769444	NPC2	35	174	106	242	-118.85
XR_212560.1	XM_004938794	LOC101752295	FAM123A	1025	1214	2767	2940	-169.71
XR_211931.1	NM_001031174	LOC101751651	RIC8A	402	590	556	723	-157.6
XR_211997.1	XM_003642590	LOC101750607	LOC100857845	1665	1790	59	196	-107.2
XR_211687.1	NM_001031490	LOC101748897	TBC1D22A	1702	1833	1612	1736	-102.2
XR_212983.1	NM_001031086	LOC100857777	SLC17A5	1627	1792	1254	1416	-123.87
XR_212927.1	XM_417965	LOC101749274	ELK4	25	171	3749	3895	-124.4
XR_211997.1	NM_001006307	LOC101750607	ZNF593	202	385	28	210	-133.88
XR_214253.1	XM_004939962	LOC101750209	GATA6	37	148	15	107	-113.1
XR_213758.1	XM_004935612	LOC101748808	PLEKHG1	10	135	905	1041	-112.25
XR_210380.1	NM_001079498	LOC101748254	SUMO3	200	307	298	413	-106.13
XR_211412.1	NM_001008453	LOC101749707	CCND3	4	149	182	296	-105.21
XR_212983.1	NM_001012597	LOC100857777	ABCD3	87	239	596	741	-123.34
XR_213133.1	XM_003642363	LOC101748693	SYNGR2	24	201	8	194	-148.21
XR_210309.1	NM_001031174	LOC101750341	RIC8A	479	675	449	634	-149.42
XR_212994.1	XM_415303	LOC101749323	LOC417013	510	710	202	397	-164.22
XR_212090.1	NM_001031203	LOC101749069	NPC2	38	187	132	284	-129.3
XR_210643.1	XM_001232699	LOC101749258	PPA1	304	471	1	175	-139.69
XR_212090.1	XM_004948953	LOC101749069	KDM4B	60	186	1503	1609	-119.46
XR_211983.1	NM_204720	LOC101752236	CCL4	86	243	49	184	-115.77
XR_212953.1	XM_004937491	LOC769444	PRPF18	286	443	823	988	-138.31
XR_212958.1	NM_001031398	LOC101750575	DYM	1800	1954	879	1011	-120.3
XR_214104.1	XM_415303	LOC101748515	LOC417013	120	273	156	325	-146.8
XR_210166.1	XM_001232699	C12ORF43	PPA1	1053	1239	102	282	-152.27
XR_211668.1	NM_001115082	LOC101748686	LPAR1	805	956	83	234	-122.35
XR_210309.1	NM_001006453	LOC101750341	ASAH1	278	407	3121	3239	-107.93
XR_210214.1	NM_001031490	LOC101750779	TBC1D22A	2831	2996	1623	1777	-132.83
XR_212227.1	NM_001007834	LOC101747722	SYNGR3	8981	9097	1238	1340	-100.71
XR_212699.1	NM_204293	LOC101751199	CACNA1B	115	257	166	336	-133.3
XR_214104.1	XM_003641727	LOC101748515	CLDN15	150	304	3222	3398	-145.66
XR_212337.1	XM_003641727	LOC101750119	CLDN15	193	382	3153	3332	-150.22
XR_213794.1	XM_418515	LOC101750346	TBRG4	4816	4946	1586	1721	-136.5
XR_212560.1	NM_001079718	LOC101752295	UBN1	97	295	117	317	-160.6
XR_213842.1	NM_001031174	LOC101749020	RIC8A	1411	1574	475	635	-140.21
XR_212491.1	NM_001008453	LOC101749147	CCND3	2708	2853	172	327	-127.6
XR_213758.1	NM_204385	LOC101748808	RGS4	12	130	1125	1215	-106.41
XR_211471.1	XM_416555	LOC101748932	LRRC58	2883	3006	136	283	-119.46
XR_212927.1	XM_420100	LOC101749274	WFIKKN2	3	154	1467	1641	-151.5
XR_212953.1	XM_428222	LOC769444	EFHD2	159	357	161	353	-145.5
XR_210601.1	XM_003642274	LOC101748730	ASTN2	3	145	361	493	-117.85
XR_214330.1	XM_001232283	LOC101751494	ANGPTL4	67	265	235	434	-176.6
XR_212119.1	NM_001031411	LOC422340	UBE2R2	211	375	1154	1308	-128.96
XR_210309.1	XM_415591	LOC101750341	WDR16	367	550	1694	1885	-146.06
XR_211472.1	XM_415591	LOC101749027	WDR16	45	216	2030	2219	-141.65
XR_210457.1	NM_001199230	LOC101748091	NDUFAF2	71	227	3563	3707	-136.7
XR_211810.1	XM_427707	LOC101748480	CACNA2D2	394	559	1165	1325	-150.37
XR_212953.1	NM_001006307	LOC769444	ZNF593	330	437	66	203	-103.66
XR_214104.1	NM_204381	LOC101748515	THY1	69	267	373	572	-152.9
XR_210166.1	NM_001008680	C12ORF43	RP2	1032	1205	689	876	-160.2
XR_212227.1	NM_001079718	LOC101747722	UBN1	9802	9919	209	323	-104.63
XR_210457.1	XM_424803	LOC101748091	MRPS27	98	265	3108	3273	-140.55
XR_210418.1	NM_205378	LOC101751111	NTRK1	499	649	25	211	-138.06
XR_210740.1	NM_001008680	LOC101752106	RP2	2223	2387	592	749	-127.07
XR_212328.1	XM_004941601	LOC101751358	AMBRA1	18	172	1151	1349	-164.62
XR_213687.1	NM_001184713	ACCN1	TFDP2	321	479	5295	5457	-133.44
XR_210309.1	NM_001006373	LOC101750341	BLOC1S5	294	431	1342	1486	-111.2
XR_213687.1	XM_004935612	ACCN1	PLEKHG1	1689	1866	954	1096	-135.99
XR_212560.1	NM_001113290	LOC101752295	DRD2	14	167	2684	2833	-146.35
XR_210224.1	XM_003642520	LOC101751693	NPHP4	219	323	56	177	-101.1
XR_211931.1	XM_001232283	LOC101751651	ANGPTL4	458	586	749	879	-119
XR_210309.1	XM_424471	LOC101750341	ARSA	1183	1330	45	182	-121.41
XR_210242.1	NM_001006307	LOC101751832	ZNF593	5	147	83	230	-130.3
XR_213133.1	NM_001006340	LOC101748693	PEX11G	800	944	517	633	-118.56
XR_212328.1	XM_418035	LOC101751358	ITPR3	95	261	45	241	-137.99
XR_211931.1	XM_003642590	LOC101751651	LOC100857845	400	586	1	198	-175.65
XR_211699.1	NM_001252141	LOC101751084	SRF	2182	2336	468	639	-143.6
XR_211931.1	XM_004948953	LOC101751651	KDM4B	423	610	1426	1607	-157.02
XR_210418.1	NM_001008453	LOC101751111	CCND3	172	280	55	147	-103.2
XR_212329.1	XM_414820	LOC101751827	SMCR7	10	192	690	888	-157
XR_213794.1	XM_004945220	LOC101750346	RPUSD1	4809	4945	801	918	-117.98
XR_212469.1	NM_001252141	LOC101749473	SRF	63	243	383	535	-140.74
XR_213794.1	XM_003642520	LOC101750346	NPHP4	4845	4948	76	213	-115.26
XR_212549.1	XM_003640318	GRK5	ACR	106	275	113	298	-148.85
XR_213602.1	XM_425926	LOC101751470	HEY1	2568	2717	965	1143	-129.05
XR_140383.2	XM_420100	LOC100859104	WFIKKN2	492	692	1384	1567	-138.95
XR_212549.1	NM_204219	GRK5	TRAF5	8	154	713	859	-123.69
XR_211810.1	XM_003642520	LOC101748480	NPHP4	404	562	55	194	-137.5
XR_210166.1	XM_004948953	C12ORF43	KDM4B	427	589	1507	1645	-136.01
XR_213758.1	XM_425414	LOC101748808	MNT	24	174	69	166	-110.48
XR_213033.1	NM_206952	LOC101748541	DNMT1	976	1113	64	183	-121.71
XR_212090.1	XM_428222	LOC101749069	EFHD2	1	197	79	263	-165.02
XR_213134.1	XM_001232283	LOC101748782	ANGPTL4	265	425	177	320	-132.3
XR_213559.1	XM_004935612	LOC101752312	PLEKHG1	4134	4248	953	1053	-103.8
XR_210599.1	XM_001232283	LOC101748158	ANGPTL4	85	253	1498	1672	-130.9
XR_210309.1	XM_001236426	LOC101750341	HDGF	490	624	5	104	-106.81
XR_212549.1	XM_415303	GRK5	LOC417013	22	179	88	276	-157.96
XR_212090.1	XM_001233682	LOC101749069	KLHL29	5	162	3837	3996	-141.22
XR_210224.1	NM_001008453	LOC101751693	CCND3	159	265	185	315	-127.9
XR_210596.1	NM_001113290	LOC101750749	DRD2	29	166	2728	2861	-116.5
XR_214104.1	XM_004936033	LOC101748515	DCUN1D4	111	239	91	247	-111.2
XR_213758.1	NM_001199230	LOC101748808	NDUFAF2	12	207	3472	3668	-175.97
XR_213097.1	XM_420112	LOC101752165	NAT9	226	348	506	650	-101
XR_213134.1	NM_204553	LOC101748782	SFRP1	285	417	1696	1835	-112.81
XR_210166.1	XM_003642590	C12ORF43	LOC100857845	754	915	292	491	-139.76
XR_214104.1	XM_001232283	LOC101748515	ANGPTL4	188	357	1053	1246	-146.59
XR_213559.1	NM_204293	LOC101752312	CACNA1B	1	153	163	331	-147.3
XR_210626.1	XM_001232283	LOC101750484	ANGPTL4	36	179	756	884	-122.64
XR_212314.1	XM_424803	LOC101750855	MRPS27	553	745	3104	3295	-145.54
XR_214330.1	XM_004942244	LOC101751494	C6H10ORF26	27	132	132	236	-105.71
XR_211805.1	XM_003642274	LOC101749165	ASTN2	237	366	426	560	-116.32
XR_210380.1	NM_001008680	LOC101748254	RP2	6	168	706	876	-133.3
XR_213559.1	NM_001031411	LOC101752312	UBE2R2	2673	2870	1291	1454	-157.92
XR_213794.1	NM_001199230	LOC101750346	NDUFAF2	2941	3122	3475	3658	-165.8
XR_212491.1	NM_001008680	LOC101749147	RP2	2694	2838	606	750	-116.3
XR_210166.1	XM_003642363	C12ORF43	SYNGR2	1021	1211	700	876	-197.2
XR_212958.1	NM_001006307	LOC101750575	ZNF593	2285	2387	1	121	-102.41
XR_213758.1	NM_001031472	LOC101748808	SF3A1	47	183	146	292	-106.14
XR_210375.1	NM_204381	LOC101747599	THY1	527	677	334	495	-131.76
XR_210643.1	XM_004938794	LOC101749258	FAM123A	382	495	2816	2921	-107.5
XR_212227.1	XM_001234926	LOC101747722	HOXB13	12319	12458	30	162	-132.94
XR_211699.1	NM_204385	LOC101751084	RGS4	3280	3398	176	307	-112.6
XR_210596.1	NM_001006131	LOC101750749	DHODH	38	171	66	191	-102.35
XR_211699.1	XM_428222	LOC101751084	EFHD2	3282	3400	52	171	-104.11
XR_214253.1	XM_004935612	LOC101750209	PLEKHG1	44	204	852	1041	-155.94
XR_212994.1	NM_001257224	LOC101749323	MORC3	702	840	884	1040	-117.51
XR_212557.1	XM_427707	LOC101751939	CACNA2D2	2405	2535	78	218	-129.83
XR_210744.1	XM_003642363	LOC101748257	SYNGR2	34	228	701	878	-145.1
XR_212443.1	NM_204757	LOC101749084	MAFF	454	592	436	593	-112.01
XR_212994.1	XM_420983	LOC101749323	NRIP3	389	568	696	889	-145.44
XR_213758.1	XM_004936398	LOC101748808	INF2	4	132	109	249	-112.22
XR_211270.1	XM_424803	LOC101747818	MRPS27	542	629	3162	3283	-103.8
XR_210309.1	XM_004946960	LOC101750341	LOC419144	330	522	90	258	-141.92
XR_210457.1	XM_003641727	LOC101748091	CLDN15	51	216	3164	3334	-139.14
XR_210442.1	NM_204553	LOC101749039	SFRP1	1	200	1633	1832	-199
XR_211506.1	NM_204381	LOC101750758	THY1	1397	1558	393	554	-143.5
XR_210380.1	XM_001233853	LOC101748254	SETBP1	109	305	209	409	-154.66
XR_210380.1	NM_001006453	LOC101748254	ASAH1	57	183	3104	3238	-119.25
XR_212927.1	NM_001252027	LOC101749274	CYP46A1	5	138	640	757	-107.22
XR_212329.1	NM_204757	LOC101751827	MAFF	36	226	856	1056	-162.66
XR_210166.1	XM_004946960	C12ORF43	LOC419144	1032	1218	57	256	-155.36
XR_212927.1	XM_425414	LOC101749274	MNT	41	153	61	158	-110.71
XR_210643.1	XM_418670	LOC101749258	ASB4	286	461	40	214	-150.93
XR_212329.1	XM_415303	LOC101751827	LOC417013	36	215	77	276	-148.81
XR_213602.1	NM_001199230	LOC101751470	NDUFAF2	1035	1224	3708	3888	-150.12
XR_213033.1	NM_001081696	LOC101748541	WNT3	911	1059	68	252	-149.61
XR_212778.1	XM_415591	LOC101749717	WDR16	9349	9543	2158	2343	-161.04
XR_211471.1	NM_001031411	LOC101748932	UBE2R2	2849	3048	1242	1442	-162.1
XR_212778.1	XM_418515	LOC101749717	TBRG4	9068	9234	1934	2134	-166.28
XR_213602.1	NM_001006453	LOC101751470	ASAH1	1551	1724	4442	4642	-153.09
XR_212983.1	XM_003642274	LOC100857777	ASTN2	910	1105	471	647	-155.89
XR_212549.1	NM_204757	GRK5	MAFF	25	195	861	1056	-174.41
XR_212778.1	NM_001007834	LOC101749717	SYNGR3	9023	9213	1268	1419	-152.04
XR_210224.1	NM_001113290	LOC101751693	DRD2	223	399	2697	2859	-146.94
XR_212549.1	XM_425414	GRK5	MNT	33	204	3	158	-144.16
XR_210540.1	NM_001006131	LOC101750103	DHODH	1866	1997	372	481	-102.91
XR_213559.1	XM_003642363	LOC101752312	SYNGR2	3585	3719	550	678	-113.53
XR_212557.1	NM_001031174	LOC101751939	RIC8A	2309	2467	409	608	-147.63
XR_210742.1	XM_001233682	LOC101747352	KLHL29	44	198	719	891	-124
XR_212549.1	XM_001234005	GRK5	LTC4S	68	217	1	135	-136.83
XR_211472.1	NM_205378	LOC101749027	NTRK1	10	119	354	485	-106.23
XR_213097.1	XM_428222	LOC101752165	EFHD2	328	518	4	187	-141.2
XR_211931.1	NM_204385	LOC101751651	RGS4	418	563	334	474	-121.26
XR_213559.1	NM_001113290	LOC101752312	DRD2	4100	4263	2696	2858	-166.6
XR_213097.1	XM_001232283	LOC101752165	ANGPTL4	212	345	1055	1193	-119.25
XR_212983.1	NM_001008680	LOC100857777	RP2	1667	1821	649	797	-122.2
XR_210380.1	XM_003642590	LOC101748254	LOC100857845	26	155	140	304	-136.43
XR_210423.1	XM_418515	LOC101752035	TBRG4	2991	3188	1538	1738	-172.54
XR_212961.1	XM_414324	LOC101751322	PHF2	788	956	902	1046	-144.7
XR_210214.1	XM_001232699	LOC101750779	PPA1	2771	2954	77	277	-144.76
XR_214104.1	NM_001006453	LOC101748515	ASAH1	172	287	3104	3242	-113.5
XR_211472.1	NM_204381	LOC101749027	THY1	1	119	438	567	-115.8
XR_212328.1	NM_001008680	LOC101751358	RP2	10	171	702	876	-143.72
XR_213033.1	NM_001199536	LOC101748541	CTNNA3	74	226	195	335	-120.2
XR_212767.1	XM_004938794	LOC101751791	FAM123A	75	220	2817	2931	-102.11
XR_212773.1	XM_427707	LOC101748578	CACNA2D2	2068	2262	1203	1401	-154.1
XR_210380.1	XM_426117	LOC101748254	CAPN8	51	167	929	1054	-105.39
XR_214253.1	NM_001012921	LOC101750209	GTDC1	36	136	503	620	-101.5
XR_211810.1	XM_001232699	LOC101748480	PPA1	48	166	18	171	-105.4
XR_213687.1	XM_418293	ACCN1	MSC	335	458	452	606	-105.75
XR_210643.1	NM_204553	LOC101749258	SFRP1	379	506	1638	1771	-119.53
XR_212469.1	NM_001115082	LOC101749473	LPAR1	48	172	85	207	-112.2
XR_212090.1	NM_001115082	LOC101749069	LPAR1	38	151	2	145	-115.96
XR_212329.1	XM_004936398	LOC101751827	INF2	178	274	186	293	-111.72
XR_210442.1	XM_004937393	LOC101749039	PPP6R2	25	212	762	933	-166.51
XR_210744.1	NM_001004769	LOC101748257	BTC	211	323	39	158	-106.01
XR_211931.1	XM_003641727	LOC101751651	CLDN15	456	600	3357	3512	-137.4
XR_212560.1	NM_001031411	LOC101752295	UBE2R2	968	1158	923	1090	-156.02
XR_213758.1	XM_418670	LOC101748808	ASB4	12	142	905	1016	-108.1
XR_212983.1	XM_004936033	LOC100857777	DCUN1D4	102	250	60	195	-110.6
XR_210242.1	NM_001199230	LOC101751832	NDUFAF2	1	154	3546	3697	-127.52
XR_213758.1	XM_427707	LOC101748808	CACNA2D2	1	148	400	519	-136.2
XR_212328.1	XM_004951025	LOC101751358	LOC100858477	3	202	1091	1284	-178.22
XR_211149.1	XM_003642274	LOC101748787	ASTN2	1	159	381	557	-139.44
XR_210626.1	XM_422662	LOC101750484	KLHL30	337	451	263	397	-100.8
XR_210742.1	XM_415591	LOC101747352	WDR16	41	196	2032	2175	-136
XR_212337.1	NM_001031203	LOC101750119	NPC2	378	537	405	561	-128.7
XR_210309.1	NM_001012941	LOC101750341	APCDD1	398	563	204	358	-124.9
XR_213134.1	NM_001252141	LOC101748782	SRF	144	343	314	466	-135.36
XR_212337.1	XM_414611	LOC101750119	ADAMTS2	2918	3105	1279	1474	-143.72
XR_213687.1	NM_001115082	ACCN1	LPAR1	336	486	107	239	-130.77
XR_212965.1	NM_204381	LOC101751585	THY1	782	922	422	570	-106.5
XR_211810.1	NM_001199230	LOC101748480	NDUFAF2	1	157	3573	3722	-149.2
XR_211997.1	NM_204385	LOC101750607	RGS4	1564	1720	419	577	-124.44
XR_210540.1	NM_001008453	LOC101750103	CCND3	1	139	201	324	-116.44
XR_212678.1	NM_001012941	LOC101748727	APCDD1	391	506	140	277	-102.46
XR_211270.1	XM_001234005	LOC101747818	LTC4S	540	628	260	373	-100.7
XR_213758.1	NM_001252141	LOC101748808	SRF	36	198	1973	2173	-158.03
XR_212773.1	NM_001031174	LOC101748578	RIC8A	2123	2271	364	493	-114.52
XR_212767.1	XM_003642590	LOC101751791	LOC100857845	132	256	914	1016	-101.2
XR_210442.1	XM_419066	LOC101749039	GABBR2	126	236	878	994	-108.9
XR_212927.1	XM_420112	LOC101749274	NAT9	317	476	582	728	-130.09
XR_210442.1	XM_004936398	LOC101749039	INF2	41	196	140	315	-154.3
XR_212778.1	NM_001184713	LOC101749717	TFDP2	9062	9257	5294	5494	-180.5
XR_212983.1	NM_001184713	LOC100857777	TFDP2	55	254	4367	4544	-171.3
XR_214104.1	NM_204385	LOC101748515	RGS4	142	313	1147	1341	-149.94
XR_210599.1	XM_424803	LOC101748158	MRPS27	64	251	3146	3328	-151.15
XR_213559.1	NM_001081696	LOC101752312	WNT3	4082	4217	9	126	-112.67
XR_211186.1	XM_003642363	LOC418362	SYNGR2	1505	1698	120	298	-153.71
XR_210423.1	XM_003642520	LOC101752035	NPHP4	2918	3065	59	189	-123.7
XR_211181.1	NM_204385	LOC101751115	RGS4	7	207	171	367	-163.66
XR_214104.1	XM_004938991	LOC101748515	MOGAT2	231	431	870	1046	-151.1
XR_211270.1	XM_004945220	LOC101747818	RPUSD1	479	627	711	857	-132.26
XR_210418.1	XM_004940768	LOC101751111	GLOD5	563	697	273	388	-105.9
XR_213097.1	XM_001234005	LOC101752165	LTC4S	226	352	211	363	-112.63
XR_213602.1	XM_424803	LOC101751470	MRPS27	893	1093	3702	3874	-158.64
XR_213602.1	NM_001012941	LOC101751470	APCDD1	1014	1184	407	558	-122.54
XR_212337.1	XM_420983	LOC101750119	NRIP3	3036	3205	576	749	-142.32
XR_210423.1	XM_004945220	LOC101752035	RPUSD1	3015	3197	295	490	-151.51
XR_214330.1	XM_417127	LOC101751494	RPL21	23	133	1964	2098	-113.33
XR_212337.1	NM_001031411	LOC101750119	UBE2R2	188	379	1320	1517	-161.21
XR_212778.1	XM_001232860	LOC101749717	WDR53	9918	10040	89	222	-111
XR_210418.1	XM_003642274	LOC101751111	ASTN2	139	282	377	539	-125.52
XR_211699.1	NM_205378	LOC101751084	NTRK1	2173	2337	152	343	-140.48
XR_210802.1	NM_001031490	LOC424620	TBC1D22A	203	324	1648	1758	-111.49
XR_210166.1	NM_206952	C12ORF43	DNMT1	1090	1246	1	183	-145.81
XR_212994.1	XM_003642520	LOC101749323	NPHP4	84	204	55	189	-140.47
XR_211687.1	NM_204757	LOC101748897	MAFF	1730	1877	122	277	-124.62
XR_211471.1	XM_417127	LOC101748932	RPL21	313	500	1352	1548	-131.9
XR_212958.1	NM_001252027	LOC101750575	CYP46A1	1097	1217	646	757	-101.3
XR_211931.1	XM_001233853	LOC101751651	SETBP1	390	551	89	254	-136.35
XR_212328.1	NM_001031411	LOC101751358	UBE2R2	60	260	1305	1503	-185.11
XR_212557.1	XM_001232283	LOC101751939	ANGPTL4	2360	2536	964	1141	-149.84
XR_214330.1	NM_001079718	LOC101751494	UBN1	29	225	195	388	-164.2
XR_210599.1	XM_004951025	LOC101748158	LOC100858477	54	208	1072	1241	-118.9
XR_210740.1	XM_003642274	LOC101752106	ASTN2	196	351	462	649	-143.3
XR_210742.1	XM_003642363	LOC101747352	SYNGR2	242	407	40	212	-155.42
XR_211471.1	XM_003642590	LOC101748932	LOC100857845	471	590	377	490	-112.3
XR_210457.1	XM_004941601	LOC101748091	AMBRA1	60	204	3610	3765	-127.5
XR_213842.1	NM_204553	LOC101749020	SFRP1	3177	3345	1699	1886	-142.63
XR_212953.1	XM_004937393	LOC769444	PPP6R2	3	198	720	906	-149.34
XR_213033.1	NM_001277658	LOC101748541	LOC417192	913	1074	20	220	-141.91
XR_212329.1	NM_001031490	LOC101751827	TBC1D22A	130	310	1599	1758	-139.62
XR_210309.1	XM_004945220	LOC101750341	RPUSD1	297	497	920	1112	-145.05
XR_213033.1	XM_004937491	LOC101748541	PRPF18	3566	3685	2713	2845	-104
XR_210742.1	NM_001007834	LOC101747352	SYNGR3	236	358	1235	1375	-111.42
XR_210601.1	NM_001031411	LOC101748730	UBE2R2	54	182	1400	1519	-101.76
XR_213602.1	NM_204720	LOC101751470	CCL4	1683	1870	38	227	-179.6
XR_210166.1	NM_204219	C12ORF43	TRAF5	1070	1196	2233	2347	-117
XR_210626.1	NM_001252141	LOC101750484	SRF	1	174	300	438	-147.71
XR_210903.1	XM_418515	LOC101751369	TBRG4	739	854	2431	2540	-110.2
XR_210540.1	XM_418515	LOC101750103	TBRG4	1795	1991	1466	1661	-152.07
XR_210742.1	NM_001277486	LOC101747352	ARPC3	454	588	205	332	-100.17
XR_212469.1	XM_004936398	LOC101749473	INF2	6	183	111	280	-134.18
XR_213602.1	NM_001199536	LOC101751470	CTNNA3	1703	1826	202	330	-116.2
XR_212329.1	NM_001079718	LOC101751827	UBN1	176	279	222	323	-104
XR_210309.1	NM_001039489	LOC101750341	VAMP3	315	423	166	288	-104.34
XR_211931.1	XM_418515	LOC101751651	TBRG4	90	198	1589	1706	-100.11
XR_210744.1	XM_001232283	LOC101748257	ANGPTL4	154	314	1005	1123	-133.4
XR_210802.1	NM_001004769	LOC424620	BTC	280	465	14	191	-138.4
XR_210626.1	NM_001007834	LOC101750484	SYNGR3	84	277	1831	2020	-148.84
XR_212778.1	NM_001110364	LOC101749717	CALM1	7830	7977	2158	2291	-123
XR_212994.1	XM_001232220	LOC101749323	KRT3	685	863	353	551	-155.43
XR_210242.1	XM_001234005	LOC101751832	LTC4S	522	657	293	400	-103.92
XR_210380.1	NM_204381	LOC101748254	THY1	1	201	366	563	-200.4
XR_212328.1	XM_004945220	LOC101751358	RPUSD1	92	284	245	432	-181.4
XR_211810.1	NM_001006453	LOC101748480	ASAH1	1	132	3103	3237	-109.26
XR_210214.1	XM_004936398	LOC101750779	INF2	2888	3066	175	336	-151.41
XR_213033.1	NM_001039603	LOC101748541	PRKAA1	1017	1160	637	803	-121.66
XR_210643.1	NM_204293	LOC101749258	CACNA1B	393	521	426	547	-121.5
XR_213794.1	XM_419066	LOC101750346	GABBR2	4818	4959	1200	1328	-129.5
XR_211931.1	NM_001031411	LOC101751651	UBE2R2	767	952	1256	1441	-151.6
XR_213033.1	XM_428222	LOC101748541	EFHD2	1049	1239	158	347	-147.94
XR_211506.1	NM_001252141	LOC101750758	SRF	869	997	835	975	-129.04
XR_211312.1	NM_001012921	LOC101750849	GTDC1	1	164	502	658	-130.49
XR_212965.1	XM_001233682	LOC101751585	KLHL29	978	1135	3845	3995	-132
XR_211186.1	NM_001252141	LOC418362	SRF	1564	1703	843	979	-138.8
XR_210166.1	NM_001081696	C12ORF43	WNT3	997	1114	1	135	-119.81
XR_210442.1	XM_004942244	LOC101749039	C6H10ORF26	22	156	146	241	-113.91
XR_214253.1	NM_001113290	LOC101750209	DRD2	104	246	2698	2859	-154.04
XR_213687.1	XM_004948953	ACCN1	KDM4B	228	412	1449	1635	-155.52
XR_212966.1	XM_004942244	LOC101751692	C6H10ORF26	412	528	359	491	-104.71
XR_212328.1	NM_001007834	LOC101751358	SYNGR3	195	324	1286	1414	-119.2
XR_210423.1	NM_001008680	LOC101752035	RP2	2256	2372	634	748	-106
XR_212560.1	NM_001007834	LOC101752295	SYNGR3	105	300	1243	1417	-159.7
XR_210380.1	NM_001031398	LOC101748254	DYM	21	137	344	475	-122.87
XR_212983.1	NM_206952	LOC100857777	DNMT1	2	114	6	134	-102
XR_212090.1	XM_001232699	LOC101749069	PPA1	29	163	18	169	-120.46
XR_210224.1	XM_417127	LOC101751693	RPL21	168	292	1506	1640	-102.62
XR_211472.1	XM_004948953	LOC101749027	KDM4B	99	212	2233	2351	-105.2
XR_210242.1	XM_003641727	LOC101751832	CLDN15	322	512	3096	3287	-154.14
XR_211412.1	XM_003642363	LOC101749707	SYNGR2	31	152	58	193	-112.96
XR_212560.1	NM_204720	LOC101752295	CCL4	155	309	64	212	-140.03
XR_212329.1	NM_001081696	LOC101751827	WNT3	164	343	1	165	-144.06
XR_210442.1	XM_003642520	LOC101749039	NPHP4	112	244	59	188	-128.46
XR_213033.1	NM_204293	LOC101748541	CACNA1B	908	1089	198	357	-168.4
XR_210166.1	XM_418670	C12ORF43	ASB4	973	1119	1	144	-147.16
XR_212778.1	NM_001079718	LOC101749717	UBN1	7600	7715	259	387	-119.01
XR_211312.1	XM_001233853	LOC101750849	SETBP1	31	161	89	240	-115.16
XR_211699.1	NM_001252027	LOC101751084	CYP46A1	3267	3400	668	784	-101.73
XR_210423.1	NM_205378	LOC101752035	NTRK1	1388	1583	375	556	-169.15
XR_210442.1	XM_004948953	LOC101749039	KDM4B	40	191	1442	1610	-133.8
XR_214104.1	NM_001006131	LOC101748515	DHODH	116	312	242	430	-154.91
XR_211668.1	XM_420112	LOC101748686	NAT9	959	1065	1017	1147	-104.68
XR_212778.1	NM_001006373	LOC101749717	BLOC1S5	10349	10484	1311	1441	-106.2
XR_211699.1	XM_004945220	LOC101751084	RPUSD1	3265	3439	300	467	-135.7
XR_212329.1	XM_420100	LOC101751827	WFIKKN2	8	196	1451	1637	-154.07
XR_213602.1	XM_004937393	LOC101751470	PPP6R2	1618	1807	760	957	-164.41
XR_213687.1	XM_418670	ACCN1	ASB4	284	410	1	139	-117.26
XR_211312.1	XM_418515	LOC101750849	TBRG4	6	169	1542	1731	-171.39
XR_211186.1	XM_418670	LOC418362	ASB4	1602	1733	905	1057	-115.93
XR_211810.1	XM_004936398	LOC101748480	INF2	377	541	102	288	-141
XR_212329.1	XM_001232699	LOC101751827	PPA1	127	306	1	170	-152.87
XR_212961.1	XM_004941601	LOC101751322	AMBRA1	215	320	5436	5551	-109.7
XR_212227.1	XM_419066	LOC101747722	GABBR2	9057	9198	1149	1288	-115.85
XR_211149.1	NM_001252141	LOC101748787	SRF	1	170	459	584	-134.09
XR_211506.1	XM_004938991	LOC101750758	MOGAT2	1115	1284	869	1036	-126.42
XR_211506.1	XM_004937393	LOC101750758	PPP6R2	1137	1288	767	899	-119.7
XR_213687.1	XM_004934704	ACCN1	TMEM27	253	411	1486	1624	-121.1
XR_211506.1	NM_001031411	LOC101750758	UBE2R2	1117	1278	1280	1424	-136
XR_211149.1	NM_204385	LOC101748787	RGS4	1	158	1019	1155	-136.25
XR_210380.1	NM_001031311	LOC101748254	PIK3CB	89	246	488	653	-126.01
XR_214326.1	NM_204219	LOC101749142	TRAF5	11	135	2250	2355	-102.77
XR_210616.1	NM_001252141	LOC101748364	SRF	14	132	809	934	-126.9
XR_210380.1	NM_001039489	LOC101748254	VAMP3	209	313	185	289	-136.8
XR_213758.1	NM_205378	LOC101748808	NTRK1	5	137	293	452	-131.37
XR_213687.1	NM_001031411	ACCN1	UBE2R2	217	414	1272	1452	-158.97
XR_212953.1	NM_001006375	LOC769444	SSR1	377	513	415	556	-112.09
XR_213033.1	XM_004937393	LOC101748541	PPP6R2	3765	3916	718	918	-154.84
XR_212983.1	XM_004941601	LOC100857777	AMBRA1	3	150	4160	4303	-153.4
XR_211312.1	XM_428222	LOC101750849	EFHD2	7	172	143	295	-131.41
XR_211931.1	XM_004946960	LOC101751651	LOC419144	456	600	122	257	-124.8
XR_210802.1	XM_001232220	LOC424620	KRT3	199	329	243	375	-109.56
XR_210457.1	NM_001037173	LOC101748091	MORF4L1	3	184	222	402	-130.2
XR_210375.1	XM_001232283	LOC101747599	ANGPTL4	527	669	806	952	-119.5
XR_212678.1	XM_004936398	LOC101748727	INF2	284	432	150	297	-110.8
XR_212329.1	XM_001232283	LOC101751827	ANGPTL4	8	208	948	1138	-172.69
XR_212994.1	NM_001113290	LOC101749323	DRD2	101	282	2699	2859	-175.2
XR_213758.1	XM_003642363	LOC101748808	SYNGR2	10	190	54	220	-167
XR_214330.1	XM_003641956	LOC101751494	CDH3	81	202	11	118	-110.85
XR_212337.1	XM_003642274	LOC101750119	ASTN2	2436	2576	467	577	-109.2
XR_210380.1	NM_001012760	LOC101748254	TSC22D1	124	266	81	266	-162.48
XR_210214.1	XM_004935612	LOC101750779	PLEKHG1	325	515	666	843	-149.7
XR_210214.1	XM_004941601	LOC101750779	AMBRA1	2900	3066	5160	5324	-152.5
XR_212328.1	XM_003642520	LOC101751358	NPHP4	61	233	1	188	-156.69
XR_210242.1	XM_417965	LOC101751832	ELK4	2	147	3806	3949	-126.7
XR_212090.1	NM_001012760	LOC101749069	TSC22D1	3	175	1	146	-157.3
XR_212961.1	XM_004951025	LOC101751322	LOC100858477	122	257	1170	1315	-116.5
XR_210423.1	XM_004946960	LOC101752035	LOC419144	3030	3164	36	158	-108.61
XR_214253.1	NM_001008453	LOC101750209	CCND3	72	272	242	422	-165.6
XR_210744.1	XM_004945220	LOC101748257	RPUSD1	62	243	856	1033	-132.02
XR_210740.1	NM_204757	LOC101752106	MAFF	168	357	876	1057	-143.38
XR_212560.1	XM_420112	LOC101752295	NAT9	32	228	514	660	-148.33
XR_213559.1	XM_414820	LOC101752312	SMCR7	4100	4269	355	528	-148.63
XR_212227.1	XM_415591	LOC101747722	WDR16	12363	12471	2018	2131	-112.3
XR_211931.1	XM_415591	LOC101751651	WDR16	425	596	1968	2133	-147.16
XR_212469.1	NM_001257224	LOC101749473	MORC3	51	180	1625	1762	-104.61
XR_212329.1	XM_427707	LOC101751827	CACNA2D2	72	272	1142	1304	-198.87
XR_212227.1	NM_001031411	LOC101747722	UBE2R2	12336	12472	1389	1514	-124
XR_210457.1	XM_004936398	LOC101748091	INF2	110	238	165	294	-103.82
XR_214104.1	XM_428222	LOC101748515	EFHD2	135	330	29	228	-157.86
XR_211149.1	XM_004937393	LOC101748787	PPP6R2	5	163	695	831	-133.81
XR_210418.1	NM_001006307	LOC101751111	ZNF593	535	659	5	117	-101.9
XR_212328.1	NM_001031203	LOC101751358	NPC2	70	237	101	228	-132.71
XR_212961.1	XM_427707	LOC101751322	CACNA2D2	118	301	1164	1337	-142.62
XR_211805.1	NM_204553	LOC101749165	SFRP1	237	360	1691	1811	-107.2
XR_213559.1	NM_001006131	LOC101752312	DHODH	3794	3957	129	326	-160.03
XR_212927.1	NM_001008680	LOC101749274	RP2	316	498	587	762	-140.51
XR_212337.1	XM_418670	LOC101750119	ASB4	227	384	4	147	-121.67
XR_212778.1	XM_425414	LOC101749717	MNT	4500	4669	46	163	-138.88
XR_213842.1	XM_004938794	LOC101749020	FAM123A	1462	1639	2752	2889	-125.4
XR_211312.1	XM_001232860	LOC101750849	WDR53	83	208	89	231	-105.44
XR_213602.1	NM_001012879	LOC101751470	TMEM30A	1687	1830	1533	1660	-123.44
XR_213852.1	NM_001012760	ZNF462	TSC22D1	677	796	5	117	-106
XR_210626.1	XM_004939962	LOC101750484	GATA6	139	295	34	171	-122.86
XR_211312.1	NM_001252141	LOC101750849	SRF	7	191	469	666	-178.02
XR_211149.1	NM_001199230	LOC101748787	NDUFAF2	2	170	3521	3689	-157.03
XR_212953.1	NM_205378	LOC769444	NTRK1	176	364	365	542	-161.92
XR_212491.1	NM_001031174	LOC101749147	RIC8A	2696	2886	463	653	-158.5
XR_210242.1	XM_004945220	LOC101751832	RPUSD1	1	136	264	397	-118.2
XR_212549.1	XM_001234926	GRK5	HOXB13	58	193	4	134	-135.27
XR_212329.1	XM_420983	LOC101751827	NRIP3	150	308	1396	1553	-152.3
XR_210166.1	XM_418293	C12ORF43	MSC	1230	1325	69	177	-104
XR_210242.1	XM_004951025	LOC101751832	LOC100858477	2	140	1678	1855	-136.05
XR_212778.1	XM_428222	LOC101749717	EFHD2	9195	9390	110	310	-157.66
XR_213794.1	XM_004938794	LOC101750346	FAM123A	4822	4946	2786	2930	-131.2
XR_210418.1	XM_004941601	LOC101751111	AMBRA1	750	864	4215	4317	-102.2
XR_212549.1	NM_001006453	GRK5	ASAH1	50	179	3125	3236	-107.41
XR_212328.1	XM_001232283	LOC101751358	ANGPTL4	70	206	238	389	-139.31
XR_212927.1	XM_001234926	LOC101749274	HOXB13	1	134	24	155	-129
XR_210740.1	NM_001079718	LOC101752106	UBN1	1665	1786	180	311	-103.33
XR_211997.1	XM_001234005	LOC101750607	LTC4S	204	342	253	374	-103.11
XR_210380.1	XM_418515	LOC101748254	TBRG4	3	164	1506	1678	-194.91
XR_210214.1	XM_417965	LOC101750779	ELK4	2772	2955	2604	2787	-146.2
XR_210166.1	XM_001233682	C12ORF43	KLHL29	982	1116	3841	3980	-138.9
XR_212994.1	XM_418670	LOC101749323	ASB4	483	652	6	151	-149.81
XR_210380.1	XM_428222	LOC101748254	EFHD2	2	162	99	285	-150.45
XR_211472.1	XM_004937491	LOC101749027	PRPF18	353	537	2709	2879	-128.27
XR_213687.1	NM_001008453	ACCN1	CCND3	210	376	230	421	-159.52
XR_210742.1	XM_004935612	LOC101747352	PLEKHG1	242	394	652	806	-118.61
XR_211668.1	NM_001031411	LOC101748686	UBE2R2	784	983	1303	1502	-157.6
XR_210802.1	XM_004951025	LOC424620	LOC100858477	173	329	1699	1858	-126.62
XR_212557.1	NM_001113290	LOC101751939	DRD2	2397	2535	2694	2847	-136.6
XR_212328.1	XM_001233682	LOC101751358	KLHL29	41	212	3835	3980	-146.6
XR_212227.1	XM_003642363	LOC101747722	SYNGR2	1138	1322	89	282	-167.56
XR_211687.1	XM_420983	LOC101748897	NRIP3	3485	3582	1431	1558	-106.72
XR_212119.1	XM_001232283	LOC422340	ANGPTL4	218	365	232	366	-123.8
XR_212090.1	XM_415591	LOC101749069	WDR16	1	162	2017	2217	-166.62
XR_211668.1	NM_001006131	LOC101748686	DHODH	958	1098	117	241	-118.99
XR_212469.1	NM_204381	LOC101749473	THY1	4	184	158	339	-143.91
XR_212549.1	NM_001031411	GRK5	UBE2R2	12	129	1374	1504	-129.3
XR_210166.1	NM_001278080	C12ORF43	LOC425137	1134	1231	16	118	-100.2
XR_211471.1	XM_001232283	LOC101748932	ANGPTL4	970	1170	210	406	-152.08
XR_211312.1	NM_001007834	LOC101750849	SYNGR3	1	113	1244	1372	-126.82
XR_210380.1	NM_204701	LOC101748254	LCP2	51	165	2918	3041	-128.2
XR_212983.1	NM_204385	LOC100857777	RGS4	43	235	1014	1213	-184.66
XR_212491.1	NM_001252141	LOC101749147	SRF	2619	2808	423	586	-143.52
XR_210643.1	NM_001007834	LOC101749258	SYNGR3	392	500	395	514	-108.4
XR_212958.1	XM_420983	LOC101750575	NRIP3	2212	2392	574	741	-155.81
XR_210626.1	NM_001113290	LOC101750484	DRD2	36	185	3084	3246	-127
XR_210380.1	XM_004945220	LOC101748254	RPUSD1	16	203	1041	1241	-166
XR_211312.1	XM_001234005	LOC101750849	LTC4S	139	257	251	400	-138.89
XR_213602.1	XM_004951025	LOC101751470	LOC100858477	1633	1826	1121	1321	-181.23
XR_211910.1	XM_424803	LOC421268	MRPS27	166	357	3146	3320	-145.2
XR_212778.1	NM_205472	LOC101749717	POU2F1	10720	10905	1	129	-141.94
XR_211312.1	XM_004937393	LOC101750849	PPP6R2	7	153	661	823	-139.7
XR_212983.1	XM_421661	LOC100857777	LIPA	62	211	793	946	-123.59
XR_213842.1	XM_423449	LOC101749020	ABCB6	1492	1614	2	96	-100.36
XR_213842.1	XM_418035	LOC101749020	ITPR3	1488	1607	331	507	-112.41
XR_210442.1	XM_427707	LOC101749039	CACNA2D2	1	188	1087	1282	-201.89
XR_210166.1	NM_204718	C12ORF43	CITED4	1191	1305	1101	1203	-115.02
XR_210309.1	NM_001006340	LOC101750341	PEX11G	199	385	2067	2222	-142.06
XR_210380.1	XM_001233682	LOC101748254	KLHL29	74	198	3841	3981	-138.9
XR_210457.1	XM_418515	LOC101748091	TBRG4	99	209	20	128	-106.4
XR_212328.1	NM_001031398	LOC101751358	DYM	74	187	290	424	-115.8
XR_210616.1	NM_204381	LOC101748364	THY1	3	190	367	556	-151.26
XR_210742.1	NM_001039489	LOC101747352	VAMP3	65	188	174	289	-107.03
XR_210418.1	XM_419473	LOC101751111	SLC4A1AP	506	661	1141	1303	-130.14
XR_212090.1	NM_001113290	LOC101749069	DRD2	47	195	2701	2862	-154.71
XR_210601.1	XM_004941601	LOC101748730	AMBRA1	1	172	4995	5144	-138.8
XR_214104.1	NM_001252141	LOC101748515	SRF	108	308	481	664	-172.49
XR_212773.1	XM_003642274	LOC101748578	ASTN2	2088	2281	466	663	-154.07
XR_212227.1	XM_418515	LOC101747722	TBRG4	9757	9905	2331	2508	-148.8
XR_213602.1	XM_415765	LOC101751470	MDH2	2629	2811	753	953	-146.04
XR_212329.1	XM_424803	LOC101751827	MRPS27	112	306	3146	3336	-198.66
XR_213794.1	XM_003642363	LOC101750346	SYNGR2	4823	4945	545	676	-127.62
XR_211668.1	XM_003642520	LOC101748686	NPHP4	760	872	111	216	-105
XR_210242.1	NM_204385	LOC101751832	RGS4	2	153	1036	1197	-138.84
XR_210380.1	NM_204219	LOC101748254	TRAF5	64	169	2247	2363	-128.8
XR_212958.1	XM_004939962	LOC101750575	GATA6	2262	2396	16	189	-140.32
XR_211506.1	XM_004936398	LOC101750758	INF2	1474	1623	165	289	-112.91
XR_212549.1	XM_419473	GRK5	SLC4A1AP	27	200	2837	2989	-139.49
XR_212469.1	XM_004937491	LOC101749473	PRPF18	47	186	883	996	-104.42
XR_211472.1	XM_001232283	LOC101749027	ANGPTL4	443	583	263	409	-122.14
XR_213852.1	NM_001184713	ZNF462	TFDP2	5279	5432	5688	5835	-124.82
XR_212927.1	XM_424471	LOC101749274	ARSA	9	164	45	184	-127.45
XR_212314.1	XM_418515	LOC101750855	TBRG4	646	812	1511	1694	-136.9
XR_214326.1	XM_004941601	LOC101749142	AMBRA1	43	170	1233	1356	-109.73
XR_210802.1	XM_414820	LOC424620	SMCR7	493	610	633	743	-107.7
XR_213687.1	XM_001234005	ACCN1	LTC4S	246	423	185	374	-149.02
XR_213687.1	NM_001031203	ACCN1	NPC2	46	185	426	564	-108.32
XR_210599.1	NM_204381	LOC101748158	THY1	109	251	500	647	-123.91
XR_210166.1	XM_414611	C12ORF43	ADAMTS2	883	1064	1961	2137	-143.56
XR_211506.1	XM_004939962	LOC101750758	GATA6	1393	1518	19	151	-130.1
XR_213602.1	XM_001234926	LOC101751470	HOXB13	924	1092	14	149	-143.53
XR_212994.1	XM_003642590	LOC101749323	LOC100857845	518	690	12	198	-165.09
XR_211506.1	NM_205378	LOC101750758	NTRK1	725	911	362	531	-175.19
XR_210242.1	XM_003642274	LOC101751832	ASTN2	5	168	396	563	-144.4
XR_211931.1	XM_415303	LOC101751651	LOC417013	387	557	65	265	-160.82
XR_211270.1	XM_004938794	LOC101747818	FAM123A	486	605	2805	2915	-105.8
XR_212983.1	XM_001236426	LOC100857777	HDGF	89	184	1	103	-107.82
XR_212778.1	NM_204385	LOC101749717	RGS4	9861	10022	383	535	-139.81
XR_212778.1	NM_001039489	LOC101749717	VAMP3	4590	4669	146	243	-100.8
XR_212469.1	XM_004935612	LOC101749473	PLEKHG1	101	252	671	844	-129
XR_212966.1	NM_205378	LOC101751692	NTRK1	365	528	112	246	-133.41
XR_213033.1	XM_003642274	LOC101748541	ASTN2	878	1070	392	585	-190.7
XR_210423.1	XM_004934704	LOC101752035	TMEM27	1514	1649	1504	1624	-109.67
XR_212778.1	NM_001257224	LOC101749717	MORC3	9358	9502	861	994	-118.7
XR_210224.1	XM_420983	LOC101751693	NRIP3	179	311	1410	1556	-129.1
XR_212778.1	XM_001232283	LOC101749717	ANGPTL4	7031	7214	965	1140	-171.7
XR_212994.1	XM_001233489	LOC101749323	ZBTB8OS	102	204	786	878	-106.1
XR_214253.1	XM_004946960	LOC101750209	LOC419144	69	216	70	256	-140.46
XR_212549.1	NM_001081696	GRK5	WNT3	84	256	16	205	-149.61
XR_210242.1	XM_427707	LOC101751832	CACNA2D2	5	132	1140	1267	-122.02
XR_210457.1	XM_003642274	LOC101748091	ASTN2	101	267	468	660	-148.75
XR_211699.1	XM_004938794	LOC101751084	FAM123A	2192	2320	2786	2919	-113
XR_211506.1	XM_415591	LOC101750758	WDR16	1428	1556	1991	2111	-120.71
XR_213842.1	XM_003642363	LOC101749020	SYNGR2	3196	3347	132	310	-148.65
XR_213559.1	XM_001234005	LOC101752312	LTC4S	4096	4239	211	385	-152.43
XR_212778.1	XM_420100	LOC101749717	WFIKKN2	9078	9268	1970	2169	-167.35
XR_212994.1	NM_205378	LOC101749323	NTRK1	290	474	400	560	-178.89
XR_210442.1	XM_004937491	LOC101749039	PRPF18	122	251	823	987	-141
XR_211181.1	NM_001007834	LOC101751115	SYNGR3	302	439	1270	1418	-129.6
XR_213794.1	NM_204385	LOC101750346	RGS4	2964	3118	268	420	-132.3
XR_213134.1	NM_204381	LOC101748782	THY1	267	428	462	609	-126.6
XR_213842.1	NM_001113290	LOC101749020	DRD2	2613	2813	2667	2866	-194.3
XR_212491.1	NM_001031595	LOC101749147	IKZF5	2726	2881	978	1152	-129.31
XR_214326.1	XM_004936398	LOC101749142	INF2	42	198	81	244	-119.04
XR_210166.1	XM_426117	C12ORF43	CAPN8	1166	1348	953	1130	-141.41
XR_211931.1	XM_414820	LOC101751651	SMCR7	416	613	718	918	-152.79
XR_211315.1	NM_204381	LOC101751412	THY1	196	355	351	461	-107.95
XR_211668.1	NM_204757	LOC101748686	MAFF	951	1098	407	590	-140.2
XR_140383.2	XM_004941601	LOC100859104	AMBRA1	554	698	5556	5739	-140.66
XR_211312.1	NM_001031174	LOC101750849	RIC8A	11	205	486	664	-153.01
XR_213033.1	NM_001278018	LOC101748541	WBP2	860	1046	4	200	-162
XR_210626.1	XM_004951025	LOC101750484	LOC100858477	49	225	1638	1822	-147.67
XR_210380.1	XM_004937393	LOC101748254	PPP6R2	5	170	707	897	-167.07
XR_211472.1	XM_418515	LOC101749027	TBRG4	34	180	1161	1360	-135.37
XR_210742.1	NM_204381	LOC101747352	THY1	78	247	410	593	-132.63
XR_212328.1	NM_204718	LOC101751358	CITED4	106	206	1099	1205	-101.2
XR_212966.1	XM_418670	LOC101751692	ASB4	370	493	14	146	-109.11
XR_210616.1	XM_420112	LOC101748364	NAT9	3	168	581	729	-126.31
XR_211506.1	XM_425019	LOC101750758	EGFLAM	3655	3775	198	311	-101.4
XR_210418.1	XM_424471	LOC101751111	ARSA	562	683	74	210	-105.9
XR_211931.1	NM_001252141	LOC101751651	SRF	402	599	828	1018	-203
XR_211471.1	NM_204385	LOC101748932	RGS4	1020	1184	1043	1221	-135.91
XR_210442.1	NM_001115082	LOC101749039	LPAR1	17	153	87	230	-129.8
XR_212560.1	XM_004935612	LOC101752295	PLEKHG1	16	188	904	1063	-132.52
XR_213033.1	XM_004948953	LOC101748541	KDM4B	104	208	1524	1645	-104.3
XR_210540.1	NM_204757	LOC101750103	MAFF	1807	1991	22	200	-143.2
XR_211312.1	XM_003641956	LOC101750849	CDH3	81	184	6	110	-104.17
XR_210309.1	XM_414324	LOC101750341	PHF2	507	699	921	1092	-166.17
XR_210442.1	XM_001234005	LOC101749039	LTC4S	22	195	205	399	-169.49
XR_210309.1	XM_003642274	LOC101750341	ASTN2	1222	1365	389	567	-153.2
XR_210802.1	NM_001115082	LOC424620	LPAR1	225	404	93	245	-130.97
XR_210423.1	NM_001031474	LOC101752035	UBAC1	2108	2236	1	112	-102.3
XR_212119.1	NM_001081696	LOC422340	WNT3	289	411	24	149	-102.1
XR_211699.1	XM_003641727	LOC101751084	CLDN15	3301	3461	3071	3239	-132.6
XR_211312.1	NM_204718	LOC101750849	CITED4	13	206	348	545	-163.24
XR_213033.1	XM_004941601	LOC101748541	AMBRA1	892	1072	3902	4086	-151.4
XR_213842.1	NM_001252141	LOC101749020	SRF	2807	2986	2637	2813	-181.03
XR_212767.1	XM_004937393	LOC101751791	PPP6R2	119	317	583	774	-142.7
XR_210309.1	NM_204720	LOC101750341	CCL4	370	547	71	217	-137.96
XR_214330.1	XM_003642590	LOC101751494	LOC100857845	35	193	880	1016	-127.2
XR_210742.1	XM_425414	LOC101747352	MNT	52	188	62	151	-103.24
XR_210740.1	XM_004938794	LOC101752106	FAM123A	128	299	2783	2941	-131.51
XR_213758.1	XM_424803	LOC101748808	MRPS27	1	155	3113	3271	-145.9
XR_213559.1	NM_204701	LOC101752312	LCP2	4146	4263	2914	3032	-131.4
XR_210802.1	XM_420983	LOC424620	NRIP3	212	352	2100	2222	-110.73
XR_210224.1	XM_003642274	LOC101751693	ASTN2	155	337	380	563	-156.82
XR_210802.1	XM_001233682	LOC424620	KLHL29	265	399	3850	3980	-119.3
XR_210802.1	XM_424471	LOC424620	ARSA	181	372	45	232	-153.05
XR_212560.1	XM_004951025	LOC101752295	LOC100858477	131	317	1155	1335	-172.41
XR_212927.1	NM_204293	LOC101749274	CACNA1B	3	168	355	531	-155.96
XR_210166.1	XM_419066	C12ORF43	GABBR2	236	401	628	822	-142.71
XR_210744.1	NM_001007834	LOC101748257	SYNGR3	203	331	1324	1421	-100.8
XR_213033.1	XM_420983	LOC101748541	NRIP3	933	1099	1382	1556	-164.41
XR_211472.1	NM_204757	LOC101749027	MAFF	5	149	136	300	-133.8
XR_212773.1	XM_004945220	LOC101748578	RPUSD1	2093	2252	709	872	-141.11
XR_210596.1	XM_420100	LOC101750749	WFIKKN2	21	166	1284	1419	-125.32
XR_211149.1	XM_418515	LOC101748787	TBRG4	2	170	1399	1584	-160.18
XR_213097.1	NM_204701	LOC101752165	LCP2	196	344	2937	3046	-108.35
XR_213758.1	XM_001233682	LOC101748808	KLHL29	21	153	3840	3980	-123.51
XR_213033.1	XM_004935296	LOC101748541	DNAH14	939	1064	1239	1393	-112.3
XR_210309.1	NM_001007834	LOC101750341	SYNGR3	302	485	1252	1429	-145.9
XR_210643.1	NM_001006453	LOC101749258	ASAH1	694	806	4442	4570	-102
XR_212328.1	XM_415591	LOC101751358	WDR16	17	132	2002	2121	-122.9
XR_212953.1	XM_004939962	LOC769444	GATA6	307	452	47	193	-129.75
XR_210540.1	NM_001007834	LOC101750103	SYNGR3	1892	2087	1261	1431	-147.36
XR_212090.1	XM_424471	LOC101749069	ARSA	45	210	59	214	-136.24
XR_212994.1	NM_204718	LOC101749323	CITED4	49	232	355	555	-149.16
XR_213687.1	NM_001079718	ACCN1	UBN1	338	528	116	316	-155.38
XR_210423.1	XM_428222	LOC101752035	EFHD2	1725	1885	38	177	-124.3
XR_210601.1	XM_001232283	LOC101748730	ANGPTL4	1	165	962	1151	-140.81
XR_210166.1	NM_001006340	C12ORF43	PEX11G	972	1160	2066	2241	-160.01
XR_210309.1	NM_204381	LOC101750341	THY1	23	223	759	957	-148.12
XR_212778.1	XM_423449	LOC101749717	ABCB6	9883	10048	1	159	-148.2
XR_210442.1	XM_001232699	LOC101749039	PPA1	12	198	2	171	-155
XR_210166.1	XM_415591	C12ORF43	WDR16	226	365	2222	2389	-129.8
XR_213794.1	NM_204553	LOC101750346	SFRP1	4822	4948	1652	1795	-134.26
XR_214253.1	XM_004942244	LOC101750209	C6H10ORF26	38	143	132	236	-105.71
XR_210423.1	XM_424471	LOC101752035	ARSA	3620	3812	174	362	-139.46
XR_210242.1	XM_001233682	LOC101751832	KLHL29	26	159	3845	4010	-122.25
XR_212958.1	XM_427707	LOC101750575	CACNA2D2	1046	1244	1147	1306	-173.5
XR_214253.1	XM_415303	LOC101750209	LOC417013	70	269	206	397	-174.53
XR_212927.1	XM_415303	LOC101749274	LOC417013	182	368	149	319	-135.9
XR_213758.1	XM_415591	LOC101748808	WDR16	12	169	1364	1516	-135.34
XR_214104.1	NM_001277486	LOC101748515	ARPC3	176	314	219	353	-107.62
XR_212119.1	XM_004937491	LOC422340	PRPF18	315	499	2683	2861	-141.7
XR_211931.1	XM_001232220	LOC101751651	KRT3	453	618	238	418	-141
XR_211312.1	XM_415303	LOC101750849	LOC417013	1	170	52	247	-156.69
XR_210380.1	XM_001233489	LOC101748254	ZBTB8OS	61	147	786	876	-103.2
XR_211270.1	XM_414820	LOC101747818	SMCR7	517	638	645	757	-104.19
XR_211810.1	NM_204219	LOC101748480	TRAF5	434	547	742	860	-102.51
XR_212994.1	XM_004951025	LOC101749323	LOC100858477	395	593	1112	1283	-174.6
XR_210616.1	NM_204720	LOC101748364	CCL4	837	991	8	165	-133.86
XR_210740.1	XM_004935612	LOC101752106	PLEKHG1	1936	2059	689	823	-102.95
XR_212927.1	NM_001012921	LOC101749274	GTDC1	607	763	502	655	-125.83
XR_214253.1	NM_204270	LOC101750209	PDGFB	37	190	3	161	-116.27
XR_211687.1	NM_204553	LOC101748897	SFRP1	2257	2431	1725	1887	-140.3
XR_210802.1	XM_003642590	LOC424620	LOC100857845	276	399	990	1120	-112.72
XR_212953.1	NM_001031474	LOC769444	UBAC1	289	409	1	124	-114.33
XR_210214.1	NM_001079718	LOC101750779	UBN1	337	480	165	309	-128.13
XR_210442.1	XM_414611	LOC101749039	ADAMTS2	32	183	1315	1476	-141
XR_211270.1	NM_204757	LOC101747818	MAFF	472	636	435	608	-145.61
XR_214104.1	XM_418515	LOC101748515	TBRG4	104	284	921	1106	-161.2
XR_211699.1	XM_427707	LOC101751084	CACNA2D2	3232	3398	1136	1307	-141.8
XR_212227.1	XM_420983	LOC101747722	NRIP3	1787	1948	1372	1527	-133.76
XR_211810.1	NM_001278018	LOC101748480	WBP2	431	545	1989	2104	-109.97
XR_212994.1	XM_003641956	LOC101749323	CDH3	514	609	10	100	-109.4
XR_211270.1	XM_004948953	LOC101747818	KDM4B	515	628	1525	1645	-102.72
XR_212328.1	NM_001081696	LOC101751358	WNT3	70	247	35	235	-153.27
XR_213602.1	XM_001232220	LOC101751470	KRT3	1659	1818	243	396	-155.4
XR_212328.1	NM_205197	LOC101751358	MMP16	95	243	62	186	-117.85
XR_213602.1	XM_422085	LOC101751470	RALB	1662	1826	327	497	-128
XR_212337.1	NM_204385	LOC101750119	RGS4	3051	3237	280	478	-151.58
XR_210802.1	XM_424803	LOC424620	MRPS27	252	406	3697	3857	-140.5
XR_212965.1	NM_001252141	LOC101751585	SRF	810	1006	391	585	-137.02
XR_213134.1	XM_001234005	LOC101748782	LTC4S	285	409	243	374	-104.82
XR_212557.1	NM_001031595	LOC101751939	IKZF5	2395	2531	993	1129	-115.91
XR_210309.1	NM_001257224	LOC101750341	MORC3	370	515	902	1050	-121.14
XR_211805.1	XM_004937491	LOC101749165	PRPF18	249	359	855	986	-100.8
XR_210380.1	NM_001008453	LOC101748254	CCND3	23	197	278	477	-166.52
XR_212560.1	XM_419066	LOC101752295	GABBR2	156	305	542	694	-126.65
XR_212557.1	NM_001008453	LOC101751939	CCND3	2281	2474	82	282	-154.65
XR_210418.1	XM_420112	LOC101751111	NAT9	550	683	1155	1326	-122.97
XR_213033.1	NM_001199230	LOC101748541	NDUFAF2	3616	3800	3682	3873	-148.47
XR_213033.1	NM_001030704	LOC101748541	MMD	3792	3941	1023	1156	-129.97
XR_212560.1	XM_003642363	LOC101752295	SYNGR2	99	289	154	354	-176.4
XR_211910.1	NM_001007834	LOC421268	SYNGR3	134	263	1261	1419	-121.19
XR_212778.1	XM_419457	LOC101749717	ABCG5	9135	9270	2560	2729	-118.24
XR_214104.1	XM_420983	LOC101748515	NRIP3	128	320	574	750	-160.2
XR_212549.1	XM_003642363	GRK5	SYNGR2	15	214	681	852	-174.82
XR_210380.1	XM_003642274	LOC101748254	ASTN2	44	243	449	649	-208.47
XR_211312.1	XM_004934704	LOC101750849	TMEM27	1	116	2228	2369	-117.29
XR_210442.1	NM_001031174	LOC101749039	RIC8A	4	198	444	630	-168.61
XR_212927.1	XM_001232283	LOC101749274	ANGPTL4	7	154	995	1139	-137.79
XR_212767.1	XM_420983	LOC101751791	NRIP3	120	259	1412	1553	-116.3
XR_213134.1	NM_001008453	LOC101748782	CCND3	265	424	47	225	-140.8
XR_212549.1	NM_001006307	GRK5	ZNF593	2	168	8	206	-148.31
[truncated: 2,141 more rows]

## Sheet: CO-expression
LOC101748730	0.904703	ELP4
LOC101750103	-0.909557	ELP4
LOC101751199	0.908031	ELP4
GRK5	0.901545	ELP4
LOC101750779	-0.927368	LACC1
LOC101750575	-0.90733	LACC1
LOC101749381	0.90496	LACC1
LOC101748730	-0.940774	LACC1
LOC101750341	-0.90754	LACC1
LOC101750103	0.961046	LACC1
LOC101751199	-0.912315	LACC1
METTL8	-0.914362	LACC1
LOC101748808	-0.933836	LACC1
LOC421268	0.901061	LACC1
LOC101748730	0.925264	KCTD4
LOC101751733	0.924084	KCTD4
LOC101750779	-0.927899	MEI1
LOC101747352	-0.919183	MEI1
LOC101750575	-0.907696	MEI1
LOC101751199	0.938658	BET3L
LOC101747579	0.915381	BET3L
NSUN6	-0.909013	LOC100857740
NSUN6	-0.909013	LOC100859377
CRYBG3	0.923777	LOC100858466
LOC101748730	0.927111	HEY1
LOC101752165	0.934329	LOC429570
LOC101751733	0.919378	NEK1
LOC101751199	0.91488	NEK1
GRK5	0.91467	NEK1
LOC101750575	0.927746	UBAC1
LOC101747579	0.943864	UBAC1
GRK5	0.942241	ATN1
LOC101750779	0.94043	LOC429492
LOC101749473	-0.913429	LOC429492
LOC101750575	0.927393	LOC429492
LOC101749020	0.922414	LOC429492
LOC101749039	0.93315	LOC429492
CRYBG3	0.932612	C1H12ORF5
LOC101748897	0.941711	C1H12ORF5
LOC101752165	0.923574	C1H12ORF5
LOC101750779	0.909957	LOC771560
LOC101747352	0.93663	LOC771560
LOC101750575	0.920994	LOC771560
LOC101749039	0.911877	LOC771560
LOC101751115	-0.913702	LOC771560
LOC101747579	0.903272	LOC771560
CRYBG3	0.909027	C28H19orf60
LOC101750484	0.904071	IL31RA
LOC101750103	-0.920616	PDHX
LOC101751199	0.948102	PDHX
LOC101747579	0.930853	PDHX
LOC101750779	-0.966538	LOC101751264
LOC101747352	-0.919625	LOC101751264
LOC101750575	-0.94745	LOC101751264
LOC101749020	-0.933624	LOC101751264
LOC101749039	-0.918727	LOC101751264
LOC101749381	0.907365	LOC101751264
LOC101748730	-0.908893	LOC101751264
LOC101750341	-0.909308	LOC101751264
LOC101750103	0.930784	LOC101751264
LOC101748808	-0.912918	LOC101751264
LOC101750484	0.900915	LOC769510
LOC101750779	-0.932918	C6H10ORF26
LOC101750575	-0.922789	C6H10ORF26
LOC101749020	-0.905428	C6H10ORF26
LOC101749039	-0.905705	C6H10ORF26
LOC101750103	0.916498	C6H10ORF26
MIR1756A	-0.929565	LOC100857740
LOC101748730	-0.931306	LOC100857740
LOC101751733	-0.907529	LOC100857740
LOC101750103	0.906103	LOC100857740
LOC101751199	-0.93352	LOC100857740
METTL8	-0.9004	LOC100857740
LOC101748808	-0.900816	LOC100857740
GRK5	-0.934099	LOC100857740
MIR1756A	-0.929565	LOC100859377
LOC101748730	-0.931306	LOC100859377
LOC101751733	-0.907529	LOC100859377
LOC101750103	0.906103	LOC100859377
LOC101751199	-0.93352	LOC100859377
METTL8	-0.9004	LOC100859377
LOC101748808	-0.900816	LOC100859377
GRK5	-0.934099	LOC100859377
LOC101749381	-0.901204	IFT80
LOC101748730	0.913267	IFT80
LOC101750484	0.928976	SENP1
LOC101749717	0.900304	RUFY2
LOC101748730	0.927246	RUFY2
LOC101751199	0.942426	LOC101747626
CRYBG3	0.910771	KIAA0319
LOC101752165	0.946752	KIAA0319
LOC101747352	0.905335	RHOBTB1
LOC101750779	-0.947921	KLHL7
LOC101749020	-0.90238	KLHL7
LOC101750779	0.90864	LOC100859563
LOC101748730	0.910588	LOC100859563
LOC101751733	0.911323	LOC100859563
LOC101750103	-0.950174	LOC100859563
LOC101751199	0.90709	LOC100859563
METTL8	0.907677	LOC100859563
CRYBG3	0.901271	RAB3C
LOC101751733	0.933649	RAB3C
LOC101751199	0.92411	RAB3C
MIR1756A	-0.916888	AURKAIP1
LOC101748730	-0.91365	AURKAIP1
LOC101750779	0.93394	LOC101747850
LOC101747352	0.941193	LOC101747850
LOC101750575	0.919053	LOC101747850
LOC101749020	0.902128	LOC101747850
LOC101749039	0.913195	LOC101747850
LOC101748730	0.906211	LOC101747850
LOC101750779	0.900564	PRKAA1
LOC101750779	0.928817	RABGGTB
LOC101750575	0.915288	RABGGTB
LOC101749020	0.902407	RABGGTB
LOC101750341	0.918964	RABGGTB
LOC101750103	-0.905102	RABGGTB
LOC101748541	0.905602	RABGGTB
LOC101751199	0.916771	SERPINB10
LOC101747579	0.918461	SERPINB10
LOC101750779	-0.921597	LOC100859532
LOC101749473	0.937794	LOC100859532
LOC101750575	-0.916756	LOC100859532
LOC101749039	-0.933149	LOC100859532
CRYBG3	0.92529	HOXD10
LOC101748897	0.936974	HOXD10
GRK5	0.907264	HOXD10
CRYBG3	0.927125	LOC768351
LOC101748897	0.943519	LOC768351
MIR1756A	0.904086	LOC768351
LOC101751199	0.904974	LOC768351
GRK5	0.900488	LOC768351
LOC101749473	-0.920479	PEX3
LOC101750779	0.912909	THSD7A
LOC101747352	0.963313	THSD7A
LOC101750575	0.951848	THSD7A
LOC101747579	0.963889	THSD7A
LOC101749020	0.903363	ZBTB44
CRYBG3	0.919012	FRY
LOC101751733	0.933614	FRY
LOC101751199	0.953849	FRY
GRK5	0.917128	FRY
PPP1R13B	-0.914111	LTBP2
CRYBG3	0.900803	GTDC1
LOC101748730	0.945901	FXR1
LOC101750779	0.919203	ACR
LOC101747352	0.940603	ACR
LOC101750575	0.916165	ACR
LOC101748730	0.923613	ACR
LOC101748808	0.91821	ACR
CRYBG3	0.959876	LOC101751365
CRYBG3	0.926645	WDR16
LOC101751733	0.911965	MTHFSD
LOC101749039	0.91268	GLMN
MIR1756A	0.915854	C8H1ORF168
LOC101748730	0.92952	C8H1ORF168
LOC101751733	0.912217	C8H1ORF168
LOC101751199	0.911368	C8H1ORF168
LOC101751939	0.915783	C8H1ORF168
GRK5	0.93251	C8H1ORF168
LOC101750779	-0.903455	NFAT5
LOC101750779	-0.90106	SGPP2
LOC101750575	-0.948183	SGPP2
LOC101750103	0.904285	SGPP2
LOC101747579	-0.904781	SGPP2
LOC101751115	-0.90639	ARL15
LOC101748730	0.926205	ARL15
LOC101751733	0.919435	ARL15
LOC101751939	0.903548	ARL15
MIR1756A	-0.906678	ABCB6
GRK5	-0.930749	ABCB6
LOC101748897	0.905263	TFDP2
LOC101749069	0.905641	TFDP2
LOC101752165	0.967445	TFDP2
LOC101748730	0.915484	LOC101751912
MIR1756A	-0.92076	MRPS36
LOC101748730	-0.931904	MRPS36
LOC101751199	-0.924591	MRPS36
GRK5	-0.934878	MRPS36
LOC101750779	0.944559	MAMDC2
LOC101750575	0.914388	MAMDC2
LOC101749020	0.917354	MAMDC2
LOC101749039	0.944124	MAMDC2
LOC101751115	-0.90677	MAMDC2
LOC101750103	-0.901937	MAMDC2
MIR1756A	0.903281	RPS6KA6
LOC101747352	0.916522	EIF2AK4
LOC101750575	0.941031	EIF2AK4
LOC101747579	0.950986	EIF2AK4
LOC101750575	0.902326	LOC101750651
LOC101751199	0.901149	LOC101750651
LOC101747579	0.912367	LOC101750651
LOC101750779	0.949749	RHBDD1
LOC101747352	0.926969	RHBDD1
LOC101750575	0.939783	RHBDD1
LOC101750103	-0.941827	RHBDD1
LOC101748730	0.907061	PPHLN1
LOC101751733	0.905456	C8H1ORF173
LOC101750484	0.918605	LOC427799
LOC101751733	0.906067	LOC101747931
LOC101751199	0.906071	LOC101747931
GRK5	0.909854	LOC101747931
LOC101748730	0.922823	SGSM1
LOC101750103	-0.921864	SGSM1
LOC101750484	0.924314	SPSB4
LOC101751115	-0.905032	LTBP2
LOC101748730	0.915497	LTBP2
LOC101749020	0.901529	ADAMTS6
LOC101747352	-0.901176	WEE1
LOC101750779	0.933398	IFNGR1
LOC101749020	0.907049	IFNGR1
LOC101749039	0.944725	IFNGR1
LOC101750779	0.904429	C2H18ORF45
LOC101750575	0.90018	C2H18ORF45
LOC101749020	0.906162	C2H18ORF45
LOC101750103	-0.905372	C2H18ORF45
LOC101749039	0.908513	GPR128
LOC101751358	0.955054	LRRC58
LOC101750779	0.901284	FOXF1
LOC101749473	-0.938331	FOXF1
LOC101749020	0.906245	FOXF1
LOC101749039	0.902023	FOXF1
LOC101749069	0.906923	LPAR1
