# Supplementary material for: Genome-wide profiling of chicken dendritic cell response to infectious bursal disease
Source: BMC Genomics. 2016 Nov 5;17:878. doi: 10.1186/s12864-016-3157-5 (PMC5097849; doi:10.1186/s12864-016-3157-5)
Supplement: Additional file 9: — Primary GO categorisation, KEGG and BIOCARTA pathway analyses (Target gene (cis, trans and co-expression) of lncRNAs were predicted based on differentially expressed mRNAs in IBDV-stimulated chicken DCs). (XLSX 335 kb) [file 12864_2016_3157_MOESM9_ESM.xlsx]

## Sheet: Supplement 7-LncRNA GO-enriche 
GOID	GONAME	GOCAT	GOLEVEL	Number_symbols_within_mylist_and_GO	Number_symbols_within_reflist_and_GO	Number_symbols_within_mylist	Number_symbols_within_reflist	Symbols_within_mylist	Enrichment_Score	Pvalue	Qvalue
GO:0009267	cellular response to starvation	biological_process	6	7	93	167	8990	AMBRA1,PRKAA1,SFRP1,UBXN2A,RALB,C1H12ORF5,EIF2AK4	4.0519	0.00166976	0.432549
GO:0051100	negative regulation of binding	biological_process	4	5	48	167	8990	WFIKKN2,HEY1,RALB,MITD1,ZNF462	5.60753	0.00187092	0.432549
GO:0051145	smooth muscle cell differentiation	biological_process	6	4	29	167	8990	SRF,GATA6,HEY1,FOXF1	7.42515	0.00189849	0.432549
GO:0042056	chemoattractant activity	molecular_function	6	3	13	167	8392	CCL4,PDGFB,HMGB2	11.5965	0.00191139	0.432549
GO:0019856	pyrimidine nucleobase biosynthetic process	biological_process	8	2	4	167	8990	DHODH,CMPK1	26.9162	0.00200825	0.432549
GO:0006207	'de novo' pyrimidine nucleobase biosynthetic process	biological_process	9	2	4	167	8990	DHODH,CMPK1	26.9162	0.00200825	0.432549
GO:0060947	cardiac vascular smooth muscle cell differentiation	biological_process	10	2	4	167	8990	SRF,GATA6	26.9162	0.00200825	0.432549
GO:0042594	response to starvation	biological_process	5	7	97	167	8990	AMBRA1,PRKAA1,SFRP1,UBXN2A,RALB,C1H12ORF5,EIF2AK4	3.88481	0.00212856	0.432549
GO:0001944	vasculature development	biological_process	7	14	316	167	8990	SRF,NTRK1,HOXB13,GATA6,ANGPTL4,RIC8A,ASB4,THY1,PDGFB,HEY1,GLMN,FOXF1,PLCD1,MIB1	2.38498	0.00222449	0.432549
GO:0043066	negative regulation of apoptotic process	biological_process	7	13	285	167	8990	AMBRA1,PRKAA1,NTRK1,GATA6,ANGPTL4,TSC22D1,CCL4,SFRP1,BTC,LOC100859707,RHBDD1,XRCC4,GRK5	2.45551	0.00247278	0.432549
GO:0031669	cellular response to nutrient levels	biological_process	5	7	100	167	8990	AMBRA1,PRKAA1,SFRP1,UBXN2A,RALB,C1H12ORF5,EIF2AK4	3.76826	0.00253239	0.432549
GO:0043069	negative regulation of programmed cell death	biological_process	6	13	293	167	8990	AMBRA1,PRKAA1,NTRK1,GATA6,ANGPTL4,TSC22D1,CCL4,SFRP1,BTC,LOC100859707,RHBDD1,XRCC4,GRK5	2.38847	0.0031422	0.432549
GO:0019800	peptide cross-linking via chondroitin 4-sulfate glycosaminoglycan	biological_process	9	2	5	167	8990	EGFLAM,MAMDC2	21.5329	0.00330623	0.432549
GO:0051103	DNA ligation involved in DNA repair	biological_process	8	2	5	167	8990	HMGB2,XRCC4	21.5329	0.00330623	0.432549
GO:0048145	regulation of fibroblast proliferation	biological_process	5	4	34	167	8990	SFRP1,PDGFB,MORC3,XRCC4	6.33322	0.00344947	0.432549
GO:0008021	synaptic vesicle	cellular_component	11	5	54	172	9055	SYNGR2,SYNGR3,DRD2,VAMP3,RAB3C	4.87457	0.00347911	0.432549
GO:0061061	muscle structure development	biological_process	3	13	299	167	8990	WFIKKN2,SRF,CACNA2D2,MAFF,GATA6,XIRP1,HEY1,MSC,HOXD10,FXR1,GLMN,FOXF1,METTL8	2.34054	0.00373587	0.432549
GO:0048514	blood vessel morphogenesis	biological_process	9	12	266	167	8990	SRF,NTRK1,HOXB13,GATA6,ANGPTL4,ASB4,THY1,PDGFB,HEY1,GLMN,FOXF1,PLCD1	2.42853	0.00393953	0.432549
GO:0001568	blood vessel development	biological_process	8	13	303	167	8990	SRF,NTRK1,HOXB13,GATA6,ANGPTL4,ASB4,THY1,PDGFB,HEY1,GLMN,FOXF1,PLCD1,MIB1	2.30964	0.00418008	0.432549
GO:0007588	excretion	biological_process	4	3	18	167	8990	GUCA2A,DRD2,ABCG5	8.97206	0.00418435	0.432549
GO:0048144	fibroblast proliferation	biological_process	3	4	36	167	8990	SFRP1,PDGFB,MORC3,XRCC4	5.98137	0.00425726	0.432549
GO:0031668	cellular response to extracellular stimulus	biological_process	4	7	111	167	8990	AMBRA1,PRKAA1,SFRP1,UBXN2A,RALB,C1H12ORF5,EIF2AK4	3.39483	0.00453555	0.432549
GO:0014911	positive regulation of smooth muscle cell migration	biological_process	9	2	6	167	8990	CCL4,PDGFB	17.9441	0.00489892	0.432549
GO:0060526	prostate glandular acinus morphogenesis	biological_process	10	2	6	167	8990	HOXB13,SFRP1	17.9441	0.00489892	0.432549
GO:0090140	regulation of mitochondrial fission	biological_process	7	2	6	167	8990	INF2,SMCR7	17.9441	0.00489892	0.432549
GO:2000051	negative regulation of non-canonical Wnt receptor signaling pathway	biological_process	9	2	6	167	8990	SFRP1,IFT80	17.9441	0.00489892	0.432549
GO:0060527	prostate epithelial cord arborization involved in prostate glandular acinus morphogenesis	biological_process	11	2	6	167	8990	HOXB13,SFRP1	17.9441	0.00489892	0.432549
GO:0060218	hematopoietic stem cell differentiation	biological_process	8	2	6	167	8990	SRF,SFRP1	17.9441	0.00489892	0.432549
GO:0016241	regulation of macroautophagy	biological_process	8	3	20	167	8990	AMBRA1,RALB,C1H12ORF5	8.07485	0.00568896	0.432549
GO:0043270	positive regulation of ion transport	biological_process	7	5	62	167	8990	TMEM27,CCL4,DRD2,THY1,PDGFB	4.34132	0.00574304	0.432549
GO:0060548	negative regulation of cell death	biological_process	5	13	315	167	8990	AMBRA1,PRKAA1,NTRK1,GATA6,ANGPTL4,TSC22D1,CCL4,SFRP1,BTC,LOC100859707,RHBDD1,XRCC4,GRK5	2.22165	0.00577515	0.432549
GO:2000785	regulation of autophagic vacuole assembly	biological_process	9	2	7	167	8990	AMBRA1,RALB	15.3807	0.00677505	0.432549
GO:0035886	vascular smooth muscle cell differentiation	biological_process	8	2	7	167	8990	SRF,GATA6	15.3807	0.00677505	0.432549
GO:0045815	positive regulation of gene expression, epigenetic	biological_process	7	2	7	167	8990	PHF2,WBP2	15.3807	0.00677505	0.432549
GO:0051101	regulation of DNA binding	biological_process	5	4	41	167	8990	WFIKKN2,HEY1,HMGB2,ZNF462	5.25194	0.00681277	0.432549
GO:0043392	negative regulation of DNA binding	biological_process	6	3	22	167	8990	WFIKKN2,HEY1,ZNF462	7.34077	0.0074793	0.432549
GO:0001570	vasculogenesis	biological_process	10	4	43	167	8990	ASB4,HEY1,GLMN,FOXF1	5.00766	0.008068	0.432549
GO:0003705	RNA polymerase II distal enhancer sequence-specific DNA binding transcription factor activity	molecular_function	12	4	41	167	8392	SRF,GATA6,MSC,FOXF1	4.90259	0.0086378	0.432549
GO:0006206	pyrimidine nucleobase metabolic process	biological_process	7	2	8	167	8990	DHODH,CMPK1	13.4581	0.00892366	0.432549
GO:0006266	DNA ligation	biological_process	7	2	8	167	8990	HMGB2,XRCC4	13.4581	0.00892366	0.432549
GO:0044088	regulation of vacuole organization	biological_process	6	2	8	167	8990	AMBRA1,RALB	13.4581	0.00892366	0.432549
GO:0031667	response to nutrient levels	biological_process	4	7	127	167	8990	AMBRA1,PRKAA1,SFRP1,UBXN2A,RALB,C1H12ORF5,EIF2AK4	2.96714	0.00933414	0.432549
GO:0006221	pyrimidine nucleotide biosynthetic process	biological_process	9	3	24	167	8990	RP2,DHODH,CMPK1	6.72904	0.00956719	0.432549
GO:0008217	regulation of blood pressure	biological_process	6	5	71	167	8990	CACNA1B,GUCA2A,DRD2,PDGFB,LOC427799	3.79101	0.0101163	0.432549
GO:0065009	regulation of molecular function	biological_process	2	34	1231	167	8990	WFIKKN2,PLEKHG1,SRF,AMBRA1,PRKAA1,SYNGR3,RP2,CCND3,RGS4,NTRK1,ANGPTL4,RIC8A,LPAR1,CCL4,UBN1,SFRP1,GUCA2A,DRD2,ABHD5,THY1,PDGFB,HEY1,HMGB2,UBXN2A,SPRED2,NEK1,SERPINB10,RALB,SERPINA4,MITD1,SENP1,GLMN,ZNF462,XRCC4	1.48684	0.0104123	0.432549
GO:0002791	regulation of peptide secretion	biological_process	8	5	72	167	8990	TMEM27,NDUFAF2,CCL4,SFRP1,DRD2	3.73836	0.0107121	0.432549
GO:0090276	regulation of peptide hormone secretion	biological_process	9	5	72	167	8990	TMEM27,NDUFAF2,CCL4,SFRP1,DRD2	3.73836	0.0107121	0.432549
GO:0010332	response to gamma radiation	biological_process	5	3	25	167	8990	PRKAA1,C1H12ORF5,XRCC4	6.45988	0.0107257	0.432549
GO:0072528	pyrimidine-containing compound biosynthetic process	biological_process	5	3	25	167	8990	RP2,DHODH,CMPK1	6.45988	0.0107257	0.432549
GO:0061383	trabecula morphogenesis	biological_process	4	3	25	167	8990	SRF,SFRP1,HEY1	6.45988	0.0107257	0.432549
GO:0090087	regulation of peptide transport	biological_process	7	5	73	167	8990	TMEM27,NDUFAF2,CCL4,SFRP1,DRD2	3.68715	0.0113316	0.432549
GO:0010212	response to ionizing radiation	biological_process	4	5	73	167	8990	PRKAA1,SFRP1,NEK1,C1H12ORF5,XRCC4	3.68715	0.0113316	0.432549
GO:0060525	prostate glandular acinus development	biological_process	8	2	9	167	8990	HOXB13,SFRP1	11.9627	0.0113341	0.432549
GO:0051954	positive regulation of amine transport	biological_process	7	2	9	167	8990	TMEM27,DRD2	11.9627	0.0113341	0.432549
GO:0005916	fascia adherens	cellular_component	5	2	9	172	9055	XIRP1,CTNNA3	11.699	0.0118297	0.432549
GO:0031462	Cul2-RING ubiquitin ligase complex	cellular_component	7	2	9	172	9055	ASB4,GLMN	11.699	0.0118297	0.432549
GO:0045744	negative regulation of G-protein coupled receptor protein signaling pathway	biological_process	8	4	48	167	8990	RGS4,CCL4,DRD2,GRK5	4.48603	0.0118444	0.432549
GO:0030203	glycosaminoglycan metabolic process	biological_process	5	4	48	167	8990	EGFLAM,CHST1,PDGFB,MAMDC2	4.48603	0.0118444	0.432549
GO:0014070	response to organic cyclic compound	biological_process	4	10	235	167	8990	PRKAA1,GATA6,CCL4,SFRP1,DRD2,HMGB2,HNF4G,WBP2,RALB,FOXF1	2.29074	0.012159	0.432549
GO:0050790	regulation of catalytic activity	biological_process	4	29	1020	167	8990	WFIKKN2,PLEKHG1,AMBRA1,PRKAA1,RP2,CCND3,RGS4,NTRK1,ANGPTL4,RIC8A,LPAR1,CCL4,UBN1,SFRP1,GUCA2A,DRD2,ABHD5,THY1,PDGFB,HMGB2,UBXN2A,SPRED2,NEK1,SERPINB10,RALB,SERPINA4,SENP1,GLMN,XRCC4	1.53053	0.0125221	0.432549
GO:0071496	cellular response to external stimulus	biological_process	3	7	135	167	8990	AMBRA1,PRKAA1,SFRP1,UBXN2A,RALB,C1H12ORF5,EIF2AK4	2.79131	0.0127946	0.432549
GO:0050918	positive chemotaxis	biological_process	5	3	27	167	8990	CCL4,PDGFB,HMGB2	5.98137	0.0132767	0.432549
GO:0032091	negative regulation of protein binding	biological_process	5	3	27	167	8990	WFIKKN2,RALB,MITD1	5.98137	0.0132767	0.432549
GO:0048522	positive regulation of cellular process	biological_process	4	51	2061	167	8990	SRF,TMEM27,PRKAA1,CCND3,NTRK1,SMCR7,GATA6,EGFLAM,PHF2,TSC22D1,LPAR1,ITPR3,CCL4,ASB4,SFRP1,DRD2,ABHD5,BTC,VAMP3,THY1,PDGFB,SPINW,POU2F1,DNMT1,HEY1,ARPC3,HMGB2,HNF4G,WBP2,TBC1D7,TMEM30A,SUMO3,EGFL6,SPRED2,BLOC1S5,NEK1,RALB,C1H12ORF5,IFT80,SENP1,AURKAIP1,HOXD10,GLMN,NFAT5,FOXF1,MIB1,LOC418362,ZNF462,KCNE2,XRCC4,FOXJ2	1.3321	0.0134589	0.432549
GO:0044092	negative regulation of molecular function	biological_process	3	15	429	167	8990	WFIKKN2,ANGPTL4,CCL4,UBN1,SFRP1,DRD2,THY1,HEY1,SPRED2,SERPINB10,RALB,SERPINA4,MITD1,GLMN,ZNF462	1.88225	0.0135674	0.432549
GO:0031410	cytoplasmic vesicle	cellular_component	7	15	420	172	9055	AMBRA1,SYNGR2,SYNGR3,RP2,LPAR1,DRD2,VAMP3,ACR,TBC1D7,TMEM30A,SPRED2,BLOC1S5,SLC17A5,RAB3C,MIB1	1.88019	0.0137384	0.432549
GO:0048518	positive regulation of biological process	biological_process	3	55	2260	167	8990	SRF,AMBRA1,TMEM27,PRKAA1,SYNGR3,CCND3,NTRK1,CACNA2D2,SMCR7,GATA6,EGFLAM,PHF2,TSC22D1,LPAR1,ITPR3,CCL4,ASB4,SFRP1,DRD2,ABHD5,BTC,VAMP3,THY1,PDGFB,SPINW,POU2F1,DNMT1,HEY1,ARPC3,HMGB2,HNF4G,WBP2,TBC1D7,TMEM30A,SUMO3,EGFL6,SPRED2,BLOC1S5,NEK1,RALB,RHBDD1,C1H12ORF5,IFT80,SENP1,AURKAIP1,HOXD10,GLMN,NFAT5,FOXF1,MIB1,LOC418362,ZNF462,KCNE2,XRCC4,FOXJ2	1.31008	0.0137641	0.432549
GO:0050794	regulation of cellular process	biological_process	3	103	4764	167	8990	INF2,WFIKKN2,PLEKHG1,SRF,AMBRA1,LOC100858477,TMEM27,PRKAA1,RP2,CCND3,RGS4,NTRK1,NDUFAF2,HOXB13,ELK4,PIK3CB,CACNA2D2,MAFF,FAM123A,SMCR7,GATA6,CACNA1B,ANGPTL4,RIC8A,EGFLAM,PHF2,TSC22D1,LPAR1,GABBR2,ITPR3,MNT,CCL4,ASB4,UBN1,SFRP1,GUCA2A,DRD2,ABHD5,BTC,TFDP2,XIRP1,VAMP3,THY1,PDGFB,SPINW,POU2F1,DNMT1,HEY1,NPHP4,CDC42BPA,ARPC3,HMGB2,HNF4G,WBP2,KCNJ2,UBXN2A,IKZF5,TBC1D7,MORC3,TMEM30A,SUMO3,APCDD1,LOC100…	1.16388	0.0138533	0.432549
GO:0009894	regulation of catabolic process	biological_process	4	17	511	167	8990	PLEKHG1,AMBRA1,PRKAA1,RP2,RGS4,NTRK1,RIC8A,ABHD5,THY1,UBXN2A,SUMO3,RALB,RHBDD1,C1H12ORF5,SENP1,GLMN,KCNE2	1.7909	0.0139264	0.432549
GO:0060976	coronary vasculature development	biological_process	9	2	10	167	8990	SRF,GATA6	10.7665	0.013996	0.432549
GO:0048147	negative regulation of fibroblast proliferation	biological_process	6	2	10	167	8990	SFRP1,MORC3	10.7665	0.013996	0.432549
GO:0051924	regulation of calcium ion transport	biological_process	10	5	77	167	8990	CACNA1B,CCL4,DRD2,THY1,PDGFB	3.49561	0.0140533	0.432549
GO:0042493	response to drug	biological_process	3	6	107	167	8990	GATA6,SFRP1,DRD2,TMEM30A,LOC424677,KCNE2	3.01864	0.0145264	0.432549
GO:0005779	integral to peroxisomal membrane	cellular_component	12	2	10	172	9055	PEX11G,PEX3	10.5291	0.014604	0.432549
GO:0031231	intrinsic to peroxisomal membrane	cellular_component	11	2	10	172	9055	PEX11G,PEX3	10.5291	0.014604	0.432549
GO:0006220	pyrimidine nucleotide metabolic process	biological_process	8	3	28	167	8990	RP2,DHODH,CMPK1	5.76775	0.0146707	0.432549
GO:0009991	response to extracellular stimulus	biological_process	3	7	139	167	8990	AMBRA1,PRKAA1,SFRP1,UBXN2A,RALB,C1H12ORF5,EIF2AK4	2.71098	0.0148344	0.432549
GO:0005778	peroxisomal membrane	cellular_component	10	3	28	172	9055	PEX11G,ABCD3,PEX3	5.64057	0.0155714	0.432549
GO:0031903	microbody membrane	cellular_component	8	3	28	172	9055	PEX11G,ABCD3,PEX3	5.64057	0.0155714	0.432549
GO:0005245	voltage-gated calcium channel activity	molecular_function	14	3	27	167	8392	CACNA2D2,CACNA1B,DRD2	5.5835	0.0159473	0.432549
GO:0007031	peroxisome organization	biological_process	4	3	29	167	8990	PEX11G,ABCD3,PEX3	5.56886	0.0161444	0.432549
GO:0009410	response to xenobiotic stimulus	biological_process	3	3	29	167	8990	CYP46A1,LOC424677,C1H12ORF5	5.56886	0.0161444	0.432549
GO:0035493	SNARE complex assembly	biological_process	7	2	11	167	8990	TMEM27,VAMP3	9.7877	0.0168994	0.432549
GO:0060442	branching involved in prostate gland morphogenesis	biological_process	10	2	11	167	8990	HOXB13,SFRP1	9.7877	0.0168994	0.432549
GO:0010638	positive regulation of organelle organization	biological_process	6	8	177	167	8990	TMEM27,SMCR7,PDGFB,DNMT1,ARPC3,WBP2,RALB,LOC418362	2.4331	0.0172656	0.432549
GO:0020037	heme binding	molecular_function	4	5	76	167	8392	CYB5B,CYP46A1,ABCB6,CYB5A,LOC424677	3.30602	0.0174561	0.432549
GO:0043305	negative regulation of mast cell degranulation	biological_process	12	1	1	167	8990	FOXF1	53.8323	0.0185762	0.432549
GO:2000820	negative regulation of transcription from RNA polymerase II promoter involved in smooth muscle cell differentiation	biological_process	12	1	1	167	8990	HEY1	53.8323	0.0185762	0.432549
GO:2000503	positive regulation of natural killer cell chemotaxis	biological_process	11	1	1	167	8990	CCL4	53.8323	0.0185762	0.432549
GO:0032776	DNA methylation on cytosine	biological_process	10	1	1	167	8990	DNMT1	53.8323	0.0185762	0.432549
GO:0010735	positive regulation of transcription via serum response element binding	biological_process	12	1	1	167	8990	SRF	53.8323	0.0185762	0.432549
GO:0060461	right lung morphogenesis	biological_process	9	1	1	167	8990	FOXF1	53.8323	0.0185762	0.432549
GO:0090246	convergent extension involved in somitogenesis	biological_process	9	1	1	167	8990	SFRP1	53.8323	0.0185762	0.432549
GO:0044090	positive regulation of vacuole organization	biological_process	7	1	1	167	8990	RALB	53.8323	0.0185762	0.432549
GO:0048613	embryonic ectodermal digestive tract morphogenesis	biological_process	9	1	1	167	8990	FOXF1	53.8323	0.0185762	0.432549
GO:0007493	endodermal cell fate determination	biological_process	11	1	1	167	8990	GATA6	53.8323	0.0185762	0.432549
GO:0072126	positive regulation of glomerular mesangial cell proliferation	biological_process	14	1	1	167	8990	PDGFB	53.8323	0.0185762	0.432549
GO:0048611	embryonic ectodermal digestive tract development	biological_process	8	1	1	167	8990	FOXF1	53.8323	0.0185762	0.432549
GO:0035747	natural killer cell chemotaxis	biological_process	9	1	1	167	8990	CCL4	53.8323	0.0185762	0.432549
GO:0044345	stromal-epithelial cell signaling involved in prostate gland development	biological_process	8	1	1	167	8990	SFRP1	53.8323	0.0185762	0.432549
GO:0090116	C-5 methylation of cytosine	biological_process	11	1	1	167	8990	DNMT1	53.8323	0.0185762	0.432549
GO:0007439	ectodermal digestive tract development	biological_process	7	1	1	167	8990	FOXF1	53.8323	0.0185762	0.432549
GO:0003104	positive regulation of glomerular filtration	biological_process	11	1	1	167	8990	PDGFB	53.8323	0.0185762	0.432549
GO:0072254	metanephric glomerular mesangial cell differentiation	biological_process	13	1	1	167	8990	PDGFB	53.8323	0.0185762	0.432549
GO:0072255	metanephric glomerular mesangial cell development	biological_process	14	1	1	167	8990	PDGFB	53.8323	0.0185762	0.432549
GO:0048567	ectodermal digestive tract morphogenesis	biological_process	8	1	1	167	8990	FOXF1	53.8323	0.0185762	0.432549
GO:0000423	macromitophagy	biological_process	8	1	1	167	8990	C1H12ORF5	53.8323	0.0185762	0.432549
GO:0032912	negative regulation of transforming growth factor beta2 production	biological_process	7	1	1	167	8990	GATA6	53.8323	0.0185762	0.432549
GO:0072011	glomerular endothelium development	biological_process	11	1	1	167	8990	PDGFB	53.8323	0.0185762	0.432549
GO:0035543	positive regulation of SNARE complex assembly	biological_process	9	1	1	167	8990	TMEM27	53.8323	0.0185762	0.432549
GO:0060458	right lung development	biological_process	8	1	1	167	8990	FOXF1	53.8323	0.0185762	0.432549
GO:0071442	positive regulation of histone H3-K14 acetylation	biological_process	15	1	1	167	8990	WBP2	53.8323	0.0185762	0.432549
GO:0014822	detection of wounding	biological_process	4	1	1	167	8990	FOXF1	53.8323	0.0185762	0.432549
GO:0071440	regulation of histone H3-K14 acetylation	biological_process	14	1	1	167	8990	WBP2	53.8323	0.0185762	0.432549
GO:2000786	positive regulation of autophagic vacuole assembly	biological_process	10	1	1	167	8990	RALB	53.8323	0.0185762	0.432549
GO:0030038	contractile actin filament bundle assembly	biological_process	8	1	1	167	8990	SRF	53.8323	0.0185762	0.432549
GO:0072264	metanephric glomerular endothelium development	biological_process	12	1	1	167	8990	PDGFB	53.8323	0.0185762	0.432549
GO:2000080	negative regulation of canonical Wnt receptor signaling pathway involved in controlling type B pancreatic cell proliferation	biological_process	11	1	1	167	8990	SFRP1	53.8323	0.0185762	0.432549
GO:0003199	endocardial cushion to mesenchymal transition involved in heart valve formation	biological_process	12	1	1	167	8990	HEY1	53.8323	0.0185762	0.432549
GO:0045977	positive regulation of mitotic cell cycle, embryonic	biological_process	7	1	1	167	8990	PDGFB	53.8323	0.0185762	0.432549
GO:0061188	negative regulation of chromatin silencing at rDNA	biological_process	14	1	1	167	8990	PHF2	53.8323	0.0185762	0.432549
GO:0071380	cellular response to prostaglandin E stimulus	biological_process	9	1	1	167	8990	SFRP1	53.8323	0.0185762	0.432549
GO:0038001	paracrine signaling	biological_process	5	1	1	167	8990	PDGFB	53.8323	0.0185762	0.432549
GO:0061187	regulation of chromatin silencing at rDNA	biological_process	13	1	1	167	8990	PHF2	53.8323	0.0185762	0.432549
GO:0015739	sialic acid transport	biological_process	9	1	1	167	8990	SLC17A5	53.8323	0.0185762	0.432549
GO:2000501	regulation of natural killer cell chemotaxis	biological_process	10	1	1	167	8990	CCL4	53.8323	0.0185762	0.432549
GO:0072262	metanephric glomerular mesangial cell proliferation involved in metanephros development	biological_process	13	1	1	167	8990	PDGFB	53.8323	0.0185762	0.432549
GO:1901525	negative regulation of macromitophagy	biological_process	10	1	1	167	8990	C1H12ORF5	53.8323	0.0185762	0.432549
GO:1901524	regulation of macromitophagy	biological_process	9	1	1	167	8990	C1H12ORF5	53.8323	0.0185762	0.432549
GO:0072209	metanephric mesangial cell differentiation	biological_process	10	1	1	167	8990	PDGFB	53.8323	0.0185762	0.432549
GO:0072223	metanephric glomerular mesangium development	biological_process	12	1	1	167	8990	PDGFB	53.8323	0.0185762	0.432549
GO:0006022	aminoglycan metabolic process	biological_process	4	4	55	167	8990	EGFLAM,CHST1,PDGFB,MAMDC2	3.91508	0.0187935	0.432549
GO:0038039	G-protein coupled receptor heterodimeric complex	cellular_component	5	1	1	172	9055	GABBR2	52.6453	0.018995	0.432549
GO:0097470	ribbon synapse	cellular_component	2	1	1	172	9055	NPHP4	52.6453	0.018995	0.432549
GO:0044322	endoplasmic reticulum quality control compartment	cellular_component	9	1	1	172	9055	RHBDD1	52.6453	0.018995	0.432549
GO:0032107	regulation of response to nutrient levels	biological_process	6	3	31	167	8990	AMBRA1,RALB,C1H12ORF5	5.20958	0.0193327	0.432549
GO:0032104	regulation of response to extracellular stimulus	biological_process	5	3	31	167	8990	AMBRA1,RALB,C1H12ORF5	5.20958	0.0193327	0.432549
GO:0031334	positive regulation of protein complex assembly	biological_process	7	5	84	167	8990	SRF,TMEM27,SMCR7,ARPC3,LOC418362	3.20431	0.0198143	0.432549
GO:0010736	serum response element binding	molecular_function	7	1	1	167	8392	SRF	50.2515	0.0198999	0.432549
GO:0045130	keratan sulfotransferase activity	molecular_function	6	1	1	167	8392	CHST1	50.2515	0.0198999	0.432549
GO:0031730	CCR5 chemokine receptor binding	molecular_function	7	1	1	167	8392	CCL4	50.2515	0.0198999	0.432549
GO:0009008	DNA-methyltransferase activity	molecular_function	10	1	1	167	8392	DNMT1	50.2515	0.0198999	0.432549
GO:0055104	ligase inhibitor activity	molecular_function	7	1	1	167	8392	GLMN	50.2515	0.0198999	0.432549
GO:0003886	DNA (cytosine-5-)-methyltransferase activity	molecular_function	12	1	1	167	8392	DNMT1	50.2515	0.0198999	0.432549
GO:0015562	efflux transmembrane transporter activity	molecular_function	7	1	1	167	8392	ABCB6	50.2515	0.0198999	0.432549
GO:0055105	ubiquitin-protein ligase inhibitor activity	molecular_function	12	1	1	167	8392	GLMN	50.2515	0.0198999	0.432549
GO:0004771	sterol esterase activity	molecular_function	6	1	1	167	8392	LIPA	50.2515	0.0198999	0.432549
GO:0015136	sialic acid transmembrane transporter activity	molecular_function	12	1	1	167	8392	SLC17A5	50.2515	0.0198999	0.432549
GO:0003696	satellite DNA binding	molecular_function	6	1	1	167	8392	HEY1	50.2515	0.0198999	0.432549
GO:0015439	heme-transporting ATPase activity	molecular_function	16	1	1	167	8392	ABCB6	50.2515	0.0198999	0.432549
GO:0004152	dihydroorotate dehydrogenase activity	molecular_function	7	1	1	167	8392	DHODH	50.2515	0.0198999	0.432549
GO:0031729	CCR4 chemokine receptor binding	molecular_function	7	1	1	167	8392	CCL4	50.2515	0.0198999	0.432549
GO:0030298	receptor signaling protein tyrosine kinase activator activity	molecular_function	14	1	1	167	8392	CCL4	50.2515	0.0198999	0.432549
GO:0033781	cholesterol 24-hydroxylase activity	molecular_function	7	1	1	167	8392	CYP46A1	50.2515	0.0198999	0.432549
GO:0035939	microsatellite binding	molecular_function	7	1	1	167	8392	HEY1	50.2515	0.0198999	0.432549
GO:0046817	chemokine receptor antagonist activity	molecular_function	11	1	1	167	8392	CCL4	50.2515	0.0198999	0.432549
GO:0050827	toxin receptor binding	molecular_function	4	1	1	167	8392	ATN1	50.2515	0.0198999	0.432549
GO:0060575	intestinal epithelial cell differentiation	biological_process	7	2	12	167	8990	GATA6,C1H12ORF5	8.97206	0.0200344	0.432549
GO:0016337	cell-cell adhesion	biological_process	4	9	218	167	8990	SRF,PIK3CB,RIC8A,CCL4,THY1,CTNNA3,CDH3,KIAA0319,FOXF1	2.22244	0.0202843	0.432549
GO:0044438	microbody part	cellular_component	8	3	31	172	9055	PEX11G,ABCD3,PEX3	5.09471	0.020501	0.432549
GO:0044439	peroxisomal part	cellular_component	9	3	31	172	9055	PEX11G,ABCD3,PEX3	5.09471	0.020501	0.432549
GO:0005614	interstitial matrix	cellular_component	4	2	12	172	9055	EGFLAM,MAMDC2	8.77422	0.0208931	0.432549
GO:0010648	negative regulation of cell communication	biological_process	5	17	535	167	8990	SRF,PRKAA1,RGS4,FAM123A,MNT,CCL4,SFRP1,DRD2,THY1,HEY1,NPHP4,TBC1D7,APCDD1,SPRED2,C1H12ORF5,IFT80,GRK5	1.71056	0.0209167	0.432549
GO:0051928	positive regulation of calcium ion transport	biological_process	11	3	32	167	8990	CCL4,THY1,PDGFB	5.04678	0.0210479	0.432549
GO:0016236	macroautophagy	biological_process	7	4	57	167	8990	AMBRA1,UBXN2A,RALB,C1H12ORF5	3.77771	0.0211581	0.432549
GO:0046906	tetrapyrrole binding	molecular_function	3	5	80	167	8392	CYB5B,CYP46A1,ABCB6,CYB5A,LOC424677	3.14072	0.0213307	0.432549
GO:0010506	regulation of autophagy	biological_process	6	4	58	167	8990	AMBRA1,PRKAA1,RALB,C1H12ORF5	3.71257	0.0224057	0.432549
GO:0030178	negative regulation of Wnt receptor signaling pathway	biological_process	8	5	87	167	8990	FAM123A,SFRP1,NPHP4,APCDD1,IFT80	3.09381	0.0226958	0.432549
GO:0050789	regulation of biological process	biological_process	2	107	5054	167	8990	INF2,WFIKKN2,PLEKHG1,SRF,AMBRA1,LOC100858477,TMEM27,PRKAA1,SYNGR3,RP2,CCND3,RGS4,NTRK1,NDUFAF2,HOXB13,ELK4,PIK3CB,CACNA2D2,MAFF,FAM123A,SMCR7,GATA6,CACNA1B,ANGPTL4,RIC8A,EGFLAM,PHF2,TSC22D1,LPAR1,GABBR2,ITPR3,MNT,CCL4,ASB4,UBN1,SFRP1,GUCA2A,DRD2,ABHD5,BTC,TFDP2,XIRP1,VAMP3,THY1,PDGFB,SPINW,POU2F1,DNMT1,HEY1,NPHP4,CDC42BPA,ARPC3,HMGB2,HNF4G,WBP2,KCNJ2,UBXN2A,IKZF5,TBC1D7,MORC3,TMEM30A,SUMO3,APCDD1…	1.1397	0.0228204	0.432549
GO:0043627	response to estrogen stimulus	biological_process	6	3	33	167	8990	GATA6,SFRP1,WBP2	4.89385	0.0228439	0.432549
GO:0031329	regulation of cellular catabolic process	biological_process	5	15	458	167	8990	PLEKHG1,AMBRA1,PRKAA1,RP2,RGS4,NTRK1,RIC8A,ABHD5,THY1,SUMO3,RALB,C1H12ORF5,SENP1,GLMN,KCNE2	1.76307	0.0231176	0.432549
GO:0035004	phosphatidylinositol 3-kinase activity	molecular_function	9	3	31	167	8392	AMBRA1,PIK3CB,PDGFB	4.86305	0.0231341	0.432549
GO:0001763	morphogenesis of a branching structure	biological_process	4	6	119	167	8990	SRF,HOXB13,SFRP1,DRD2,PDGFB,FOXF1	2.71424	0.023299	0.432549
GO:0036211	protein modification process	biological_process	5	44	1781	167	8990	UBE2R2,PRKAA1,CCND3,NTRK1,ELK4,PIK3CB,EGFLAM,PHF2,LPAR1,TBRG4,CCL4,ASB4,SFRP1,THY1,PDGFB,DNMT1,CDC42BPA,WBP2,UBXN2A,TBC1D7,MORC3,SUMO3,SPRED2,MORF4L1,NEK1,MDH2,UBAC1,RALB,RHBDD1,PDP1,CDKL5,SENP1,KLHL7,LOC100859563,RABGGTB,GLMN,MAMDC2,RPS6KA6,EIF2AK4,WEE1,LOC415708,MIB1,METTL8,GRK5	1.32994	0.023305	0.432549
GO:0006464	cellular protein modification process	biological_process	6	44	1781	167	8990	UBE2R2,PRKAA1,CCND3,NTRK1,ELK4,PIK3CB,EGFLAM,PHF2,LPAR1,TBRG4,CCL4,ASB4,SFRP1,THY1,PDGFB,DNMT1,CDC42BPA,WBP2,UBXN2A,TBC1D7,MORC3,SUMO3,SPRED2,MORF4L1,NEK1,MDH2,UBAC1,RALB,RHBDD1,PDP1,CDKL5,SENP1,KLHL7,LOC100859563,RABGGTB,GLMN,MAMDC2,RPS6KA6,EIF2AK4,WEE1,LOC415708,MIB1,METTL8,GRK5	1.32994	0.023305	0.432549
GO:0071773	cellular response to BMP stimulus	biological_process	7	2	13	167	8990	GATA6,SFRP1	8.2819	0.0233915	0.432549
GO:0010165	response to X-ray	biological_process	5	2	13	167	8990	SFRP1,XRCC4	8.2819	0.0233915	0.432549
GO:0030204	chondroitin sulfate metabolic process	biological_process	8	2	13	167	8990	EGFLAM,MAMDC2	8.2819	0.0233915	0.432549
GO:0002548	monocyte chemotaxis	biological_process	8	2	13	167	8990	CCL4,PDGFB	8.2819	0.0233915	0.432549
GO:0010959	regulation of metal ion transport	biological_process	8	6	120	167	8990	CACNA1B,CCL4,DRD2,THY1,PDGFB,KCNE2	2.69162	0.0241612	0.432549
GO:0051098	regulation of binding	biological_process	3	6	120	167	8990	WFIKKN2,HEY1,HMGB2,RALB,MITD1,ZNF462	2.69162	0.0241612	0.432549
GO:0005891	voltage-gated calcium channel complex	cellular_component	8	2	13	172	9055	CACNA2D2,CACNA1B	8.09928	0.0243874	0.432549
GO:0046883	regulation of hormone secretion	biological_process	8	5	89	167	8990	TMEM27,NDUFAF2,CCL4,SFRP1,DRD2	3.02429	0.0247604	0.432549
GO:0051050	positive regulation of transport	biological_process	5	11	302	167	8990	TMEM27,SYNGR3,SMCR7,CCL4,DRD2,THY1,PDGFB,TMEM30A,RHBDD1,GLMN,MIB1	1.96078	0.0250269	0.432549
GO:0050796	regulation of insulin secretion	biological_process	10	4	60	167	8990	TMEM27,NDUFAF2,CCL4,SFRP1	3.58882	0.0250334	0.432549
GO:0009952	anterior/posterior pattern specification	biological_process	6	6	122	167	8990	SRF,SFRP1,HEY1,HOXD10,FOXF1,MIB1	2.64749	0.0259492	0.432549
GO:0014706	striated muscle tissue development	biological_process	5	9	228	167	8990	SRF,CACNA2D2,MAFF,GATA6,XIRP1,HEY1,MSC,HOXD10,METTL8	2.12496	0.026195	0.432549
GO:0043085	positive regulation of catalytic activity	biological_process	5	19	635	167	8990	PLEKHG1,AMBRA1,PRKAA1,RP2,CCND3,RGS4,NTRK1,RIC8A,LPAR1,CCL4,GUCA2A,ABHD5,THY1,PDGFB,HMGB2,NEK1,RALB,SENP1,XRCC4	1.61073	0.0262238	0.432549
GO:0050866	negative regulation of cell activation	biological_process	5	4	61	167	8990	SFRP1,PDGFB,GLMN,FOXF1	3.52999	0.0264141	0.432549
GO:0009314	response to radiation	biological_process	3	8	192	167	8990	PRKAA1,RIC8A,SFRP1,DRD2,NEK1,RHBDD1,C1H12ORF5,XRCC4	2.24301	0.0266071	0.432549
GO:0072527	pyrimidine-containing compound metabolic process	biological_process	4	3	35	167	8990	RP2,DHODH,CMPK1	4.6142	0.0266785	0.432549
GO:0071391	cellular response to estrogen stimulus	biological_process	8	2	14	167	8990	SFRP1,WBP2	7.69033	0.0269616	0.432549
GO:0071772	response to BMP stimulus	biological_process	5	2	14	167	8990	GATA6,SFRP1	7.69033	0.0269616	0.432549
GO:0048661	positive regulation of smooth muscle cell proliferation	biological_process	6	2	14	167	8990	CCL4,PDGFB	7.69033	0.0269616	0.432549
GO:0048523	negative regulation of cellular process	biological_process	4	45	1847	167	8990	SRF,AMBRA1,PRKAA1,RGS4,NTRK1,NDUFAF2,ELK4,FAM123A,GATA6,ANGPTL4,PHF2,TSC22D1,MNT,CCL4,SFRP1,DRD2,BTC,XIRP1,THY1,PDGFB,POU2F1,DNMT1,HEY1,NPHP4,HMGB2,TBC1D7,MORC3,APCDD1,LOC100859707,SPRED2,MSC,RHBDD1,MED7,ATN1,C1H12ORF5,IFT80,SENP1,KIAA0319,FXR1,GLMN,EIF2AK4,FOXF1,MIB1,XRCC4,GRK5	1.31156	0.0271315	0.432549
GO:0042692	muscle cell differentiation	biological_process	5	9	230	167	8990	WFIKKN2,SRF,CACNA2D2,MAFF,GATA6,XIRP1,HEY1,GLMN,FOXF1	2.10648	0.0275099	0.432549
GO:0031589	cell-substrate adhesion	biological_process	4	7	158	167	8990	SRF,PIK3CB,EGFLAM,VAMP3,THY1,EGFL6,FOXF1	2.38498	0.0277517	0.432549
GO:0043588	skin development	biological_process	7	3	36	167	8990	SRF,ADAMTS2,ABCB6	4.48603	0.0287168	0.432549
GO:0060541	respiratory system development	biological_process	5	6	125	167	8990	ADAMTS2,GATA6,POU2F1,LIPA,MSC,FOXF1	2.58395	0.0287931	0.432549
GO:0043565	sequence-specific DNA binding	molecular_function	5	16	483	167	8392	SRF,HOXB13,ELK4,MAFF,GATA6,MNT,POU2F1,DNMT1,HEY1,HNF4G,WBP2,MSC,HOXD10,NFAT5,FOXF1,FOXJ2	1.66465	0.0307183	0.432549
GO:0043552	positive regulation of phosphatidylinositol 3-kinase activity	biological_process	11	2	15	167	8990	AMBRA1,PDGFB	7.17764	0.0307356	0.432549
GO:2000050	regulation of non-canonical Wnt receptor signaling pathway	biological_process	8	2	15	167	8990	SFRP1,IFT80	7.17764	0.0307356	0.432549
GO:0000266	mitochondrial fission	biological_process	5	2	15	167	8990	INF2,SMCR7	7.17764	0.0307356	0.432549
GO:0014910	regulation of smooth muscle cell migration	biological_process	8	2	15	167	8990	CCL4,PDGFB	7.17764	0.0307356	0.432549
GO:0006165	nucleoside diphosphate phosphorylation	biological_process	9	2	15	167	8990	RP2,CMPK1	7.17764	0.0307356	0.432549
GO:0046112	nucleobase biosynthetic process	biological_process	7	2	15	167	8990	DHODH,CMPK1	7.17764	0.0307356	0.432549
GO:0051004	regulation of lipoprotein lipase activity	biological_process	7	2	15	167	8990	ANGPTL4,ABHD5	7.17764	0.0307356	0.432549
GO:0060840	artery development	biological_process	9	3	37	167	8990	SRF,HEY1,FOXF1	4.36478	0.0308354	0.432549
GO:0043412	macromolecule modification	biological_process	4	45	1863	167	8990	UBE2R2,PRKAA1,CCND3,NTRK1,ELK4,PIK3CB,EGFLAM,PHF2,LPAR1,TBRG4,CCL4,ASB4,SFRP1,THY1,PDGFB,RPUSD1,DNMT1,CDC42BPA,WBP2,UBXN2A,TBC1D7,MORC3,SUMO3,SPRED2,MORF4L1,NEK1,MDH2,UBAC1,RALB,RHBDD1,PDP1,CDKL5,SENP1,KLHL7,LOC100859563,RABGGTB,GLMN,MAMDC2,RPS6KA6,EIF2AK4,WEE1,LOC415708,MIB1,METTL8,GRK5	1.3003	0.03107	0.432549
GO:0008152	metabolic process	biological_process	1	128	6288	167	8990	WFIKKN2,PLEKHG1,SRF,AMBRA1,ARSA,UBE2R2,LOC100858477,LOC417013,TMEM27,CAPN8,ADAMTS2,PRKAA1,RP2,CCND3,RGS4,NTRK1,NDUFAF2,HOXB13,ELK4,LTC4S,NRIP3,PIK3CB,DHODH,SF3A1,RPL21,MAFF,GATA6,ANGPTL4,RIC8A,EGFLAM,PPA1,PHF2,TSC22D1,LPAR1,CHST1,TBRG4,CYP46A1,MNT,CCL4,ASB4,UBN1,SFRP1,MOGAT2,GUCA2A,DRD2,ABHD5,TFDP2,VAMP3,ABCB6,THY1,PDGFB,RPUSD1,POU2F1,DNMT1,HEY1,LIPA,PRPF18,GTDC1,ACR,CYB5A,CDC42BPA,NAT9,HMGB2,LOC…	1.09582	0.0320828	0.432549
GO:0003682	chromatin binding	molecular_function	2	10	257	167	8392	SRF,PRKAA1,ELK4,GATA6,MNT,DNMT1,HMGB2,WBP2,MORF4L1,HOXD10	1.95531	0.0323133	0.432549
GO:0051048	negative regulation of secretion	biological_process	7	4	65	167	8990	NDUFAF2,SFRP1,DRD2,FOXF1	3.31276	0.0323881	0.432549
GO:0060191	regulation of lipase activity	biological_process	6	3	38	167	8990	ANGPTL4,CCL4,ABHD5	4.24992	0.0330341	0.432549
GO:0008283	cell proliferation	biological_process	2	23	831	167	8990	AMBRA1,CCND3,NTRK1,GATA6,TSC22D1,CCL4,SFRP1,DRD2,BTC,XIRP1,PDGFB,DNMT1,LIPA,HMGB2,MORC3,CDH3,MORF4L1,MMP16,IFT80,GLMN,FOXF1,PLCD1,XRCC4	1.48994	0.0336465	0.432549
GO:0004867	serine-type endopeptidase inhibitor activity	molecular_function	10	3	36	167	8392	WFIKKN2,SERPINB10,SERPINA4	4.18762	0.0342034	0.432549
GO:0050994	regulation of lipid catabolic process	biological_process	6	2	16	167	8990	PRKAA1,ABHD5	6.72904	0.0347048	0.432549
GO:0045880	positive regulation of smoothened signaling pathway	biological_process	8	2	16	167	8990	SFRP1,IFT80	6.72904	0.0347048	0.432549
GO:0050805	negative regulation of synaptic transmission	biological_process	8	2	16	167	8990	SRF,DRD2	6.72904	0.0347048	0.432549
GO:0072132	mesenchyme morphogenesis	biological_process	7	2	16	167	8990	HEY1,FOXF1	6.72904	0.0347048	0.432549
GO:0010002	cardioblast differentiation	biological_process	9	2	16	167	8990	SRF,GATA6	6.72904	0.0347048	0.432549
GO:0090218	positive regulation of lipid kinase activity	biological_process	10	2	16	167	8990	AMBRA1,PDGFB	6.72904	0.0347048	0.432549
GO:0044238	primary metabolic process	biological_process	2	111	5339	167	8990	PLEKHG1,SRF,AMBRA1,UBE2R2,LOC100858477,TMEM27,CAPN8,ADAMTS2,PRKAA1,RP2,CCND3,RGS4,NTRK1,HOXB13,ELK4,LTC4S,NRIP3,PIK3CB,DHODH,SF3A1,RPL21,MAFF,GATA6,RIC8A,EGFLAM,PHF2,TSC22D1,LPAR1,CHST1,TBRG4,CYP46A1,MNT,CCL4,ASB4,UBN1,SFRP1,GUCA2A,DRD2,ABHD5,TFDP2,ABCB6,THY1,PDGFB,RPUSD1,POU2F1,DNMT1,HEY1,LIPA,PRPF18,ACR,CDC42BPA,HMGB2,LOC417192,HNF4G,WBP2,UBXN2A,IKZF5,RPS16,TBC1D7,MORC3,C26H6ORF130,SUMO3,LOC424…	1.1192	0.0348499	0.432549
GO:0005242	inward rectifier potassium channel activity	molecular_function	15	2	15	167	8392	KCNJ2,KCNE2	6.7002	0.034877	0.432549
GO:0004550	nucleoside diphosphate kinase activity	molecular_function	10	2	15	167	8392	RP2,CMPK1	6.7002	0.034877	0.432549
GO:0080090	regulation of primary metabolic process	biological_process	4	58	2526	167	8990	PLEKHG1,SRF,AMBRA1,LOC100858477,PRKAA1,RP2,CCND3,RGS4,NTRK1,HOXB13,ELK4,MAFF,GATA6,RIC8A,PHF2,TSC22D1,LPAR1,MNT,CCL4,UBN1,SFRP1,GUCA2A,DRD2,ABHD5,TFDP2,THY1,PDGFB,POU2F1,DNMT1,HEY1,HMGB2,HNF4G,WBP2,UBXN2A,IKZF5,TBC1D7,SUMO3,SPRED2,NEK1,MSC,RALB,RHBDD1,MED7,ELP4,ATN1,SENP1,LOC100859563,AURKAIP1,HOXD10,FXR1,GLMN,NFAT5,RPS6KA6,EIF2AK4,FOXF1,ZNF462,KCNE2,FOXJ2	1.23606	0.0349377	0.432549
GO:0008306	associative learning	biological_process	8	3	39	167	8990	SRF,RIC8A,DRD2	4.14095	0.0353125	0.432549
GO:0060537	muscle tissue development	biological_process	4	9	241	167	8990	SRF,CACNA2D2,MAFF,GATA6,XIRP1,HEY1,MSC,HOXD10,METTL8	2.01034	0.0355832	0.432549
GO:0003206	cardiac chamber morphogenesis	biological_process	9	4	67	167	8990	SRF,GATA6,HEY1,FOXF1	3.21387	0.0356484	0.432549
GO:0048565	digestive tract development	biological_process	6	4	67	167	8990	GATA6,SFRP1,C1H12ORF5,FOXF1	3.21387	0.0356484	0.432549
GO:0007517	muscle organ development	biological_process	6	8	204	167	8990	CACNA2D2,MAFF,GATA6,HEY1,MSC,HOXD10,FXR1,METTL8	2.11107	0.0362635	0.432549
GO:0033007	negative regulation of mast cell activation involved in immune response	biological_process	9	1	2	167	8990	FOXF1	26.9162	0.0368093	0.432549
GO:0060752	intestinal phytosterol absorption	biological_process	7	1	2	167	8990	ABCG5	26.9162	0.0368093	0.432549
GO:0035812	renal sodium excretion	biological_process	9	1	2	167	8990	DRD2	26.9162	0.0368093	0.432549
GO:0014707	branchiomeric skeletal muscle development	biological_process	9	1	2	167	8990	MSC	26.9162	0.0368093	0.432549
GO:0051481	reduction of cytosolic calcium ion concentration	biological_process	11	1	2	167	8990	DRD2	26.9162	0.0368093	0.432549
GO:0072008	glomerular mesangial cell differentiation	biological_process	12	1	2	167	8990	PDGFB	26.9162	0.0368093	0.432549
GO:2000591	positive regulation of metanephric mesenchymal cell migration	biological_process	12	1	2	167	8990	PDGFB	26.9162	0.0368093	0.432549
GO:0060124	positive regulation of growth hormone secretion	biological_process	11	1	2	167	8990	DRD2	26.9162	0.0368093	0.432549
GO:0070863	positive regulation of protein exit from endoplasmic reticulum	biological_process	9	1	2	167	8990	TMEM30A	26.9162	0.0368093	0.432549
GO:0035815	positive regulation of renal sodium excretion	biological_process	11	1	2	167	8990	DRD2	26.9162	0.0368093	0.432549
GO:0042339	keratan sulfate metabolic process	biological_process	6	1	2	167	8990	CHST1	26.9162	0.0368093	0.432549
GO:2000110	negative regulation of macrophage apoptotic process	biological_process	10	1	2	167	8990	CCL4	26.9162	0.0368093	0.432549
GO:0051005	negative regulation of lipoprotein lipase activity	biological_process	8	1	2	167	8990	ANGPTL4	26.9162	0.0368093	0.432549
GO:0035793	positive regulation of metanephric mesenchymal cell migration by platelet-derived growth factor receptor-beta signaling pathway	biological_process	13	1	2	167	8990	PDGFB	26.9162	0.0368093	0.432549
GO:0043615	astrocyte cell migration	biological_process	9	1	2	167	8990	APCDD1	26.9162	0.0368093	0.432549
GO:0045796	negative regulation of intestinal cholesterol absorption	biological_process	10	1	2	167	8990	ABCG5	26.9162	0.0368093	0.432549
GO:0071635	negative regulation of transforming growth factor beta production	biological_process	6	1	2	167	8990	GATA6	26.9162	0.0368093	0.432549
GO:0044205	'de novo' UMP biosynthetic process	biological_process	12	1	2	167	8990	DHODH	26.9162	0.0368093	0.432549
GO:0009794	regulation of mitotic cell cycle, embryonic	biological_process	6	1	2	167	8990	PDGFB	26.9162	0.0368093	0.432549
GO:0071504	cellular response to heparin	biological_process	7	1	2	167	8990	SFRP1	26.9162	0.0368093	0.432549
GO:0048371	lateral mesodermal cell differentiation	biological_process	10	1	2	167	8990	FOXF1	26.9162	0.0368093	0.432549
GO:0072144	glomerular mesangial cell development	biological_process	13	1	2	167	8990	PDGFB	26.9162	0.0368093	0.432549
GO:2000079	regulation of canonical Wnt receptor signaling pathway involved in controlling type B pancreatic cell proliferation	biological_process	10	1	2	167	8990	SFRP1	26.9162	0.0368093	0.432549
GO:0042760	very long-chain fatty acid catabolic process	biological_process	10	1	2	167	8990	ABCD3	26.9162	0.0368093	0.432549
GO:0044375	regulation of peroxisome size	biological_process	5	1	2	167	8990	PEX11G	26.9162	0.0368093	0.432549
GO:0014034	neural crest cell fate commitment	biological_process	11	1	2	167	8990	SFRP1	26.9162	0.0368093	0.432549
GO:2000054	negative regulation of Wnt receptor signaling pathway involved in dorsal/ventral axis specification	biological_process	10	1	2	167	8990	SFRP1	26.9162	0.0368093	0.432549
GO:0060160	negative regulation of dopamine receptor signaling pathway	biological_process	9	1	2	167	8990	DRD2	26.9162	0.0368093	0.432549
GO:0090500	endocardial cushion to mesenchymal transition	biological_process	11	1	2	167	8990	HEY1	26.9162	0.0368093	0.432549
GO:0032911	negative regulation of transforming growth factor beta1 production	biological_process	7	1	2	167	8990	GATA6	26.9162	0.0368093	0.432549
GO:0010512	negative regulation of phosphatidylinositol biosynthetic process	biological_process	10	1	2	167	8990	PDGFB	26.9162	0.0368093	0.432549
GO:0010949	negative regulation of intestinal phytosterol absorption	biological_process	9	1	2	167	8990	ABCG5	26.9162	0.0368093	0.432549
GO:1900238	regulation of metanephric mesenchymal cell migration by platelet-derived growth factor receptor-beta signaling pathway	biological_process	12	1	2	167	8990	PDGFB	26.9162	0.0368093	0.432549
GO:0044343	canonical Wnt receptor signaling pathway involved in regulation of type B pancreatic cell proliferation	biological_process	9	1	2	167	8990	SFRP1	26.9162	0.0368093	0.432549
GO:0045448	mitotic cell cycle, embryonic	biological_process	5	1	2	167	8990	PDGFB	26.9162	0.0368093	0.432549
GO:0071503	response to heparin	biological_process	5	1	2	167	8990	SFRP1	26.9162	0.0368093	0.432549
GO:0010663	positive regulation of striated muscle cell apoptotic process	biological_process	10	1	2	167	8990	C1H12ORF5	26.9162	0.0368093	0.432549
GO:0048369	lateral mesoderm morphogenesis	biological_process	6	1	2	167	8990	FOXF1	26.9162	0.0368093	0.432549
GO:0000389	mRNA 3'-splice site recognition	biological_process	14	1	2	167	8990	SF3A1	26.9162	0.0368093	0.432549
GO:1901724	positive regulation of cell proliferation involved in kidney development	biological_process	10	1	2	167	8990	PDGFB	26.9162	0.0368093	0.432549
GO:0010666	positive regulation of cardiac muscle cell apoptotic process	biological_process	11	1	2	167	8990	C1H12ORF5	26.9162	0.0368093	0.432549
GO:0007023	post-chaperonin tubulin folding pathway	biological_process	7	1	2	167	8990	RP2	26.9162	0.0368093	0.432549
GO:0035813	regulation of renal sodium excretion	biological_process	10	1	2	167	8990	DRD2	26.9162	0.0368093	0.432549
GO:0048370	lateral mesoderm formation	biological_process	9	1	2	167	8990	FOXF1	26.9162	0.0368093	0.432549
GO:0071379	cellular response to prostaglandin stimulus	biological_process	8	1	2	167	8990	SFRP1	26.9162	0.0368093	0.432549
GO:0048545	response to steroid hormone stimulus	biological_process	5	5	99	167	8990	GATA6,SFRP1,HMGB2,HNF4G,WBP2	2.7188	0.0368765	0.432549
GO:0030072	peptide hormone secretion	biological_process	8	5	99	167	8990	TMEM27,NDUFAF2,CCL4,SFRP1,DRD2	2.7188	0.0368765	0.432549
GO:0050679	positive regulation of epithelial cell proliferation	biological_process	6	4	68	167	8990	CCL4,SFRP1,PDGFB,HMGB2	3.16661	0.0373473	0.432549
GO:0043190	ATP-binding cassette (ABC) transporter complex	cellular_component	3	1	2	172	9055	ABCG5	26.3227	0.0376313	0.432549
GO:0032807	DNA ligase IV complex	cellular_component	9	1	2	172	9055	XRCC4	26.3227	0.0376313	0.432549
GO:0038037	G-protein coupled receptor dimeric complex	cellular_component	4	1	2	172	9055	GABBR2	26.3227	0.0376313	0.432549
GO:0000045	autophagic vacuole assembly	biological_process	8	3	40	167	8990	AMBRA1,UBXN2A,RALB	4.03743	0.03767	0.432549
GO:0042127	regulation of cell proliferation	biological_process	4	19	662	167	8990	AMBRA1,NTRK1,GATA6,TSC22D1,CCL4,SFRP1,DRD2,BTC,XIRP1,PDGFB,DNMT1,HMGB2,MORC3,CDH3,IFT80,GLMN,FOXF1,PLCD1,XRCC4	1.54504	0.0378818	0.432549
GO:0046903	secretion	biological_process	5	13	405	167	8990	TMEM27,NDUFAF2,CACNA1B,CCL4,SFRP1,GUCA2A,DRD2,VAMP3,RHBDD1,EXOC3,RAB3C,GLMN,FOXF1	1.72795	0.038277	0.432549
GO:0046132	pyrimidine ribonucleoside biosynthetic process	biological_process	9	2	17	167	8990	RP2,DHODH	6.33322	0.0388609	0.432549
GO:0050654	chondroitin sulfate proteoglycan metabolic process	biological_process	7	2	17	167	8990	EGFLAM,MAMDC2	6.33322	0.0388609	0.432549
GO:0061384	heart trabecula morphogenesis	biological_process	5	2	17	167	8990	SRF,HEY1	6.33322	0.0388609	0.432549
GO:0090278	negative regulation of peptide hormone secretion	biological_process	10	2	17	167	8990	NDUFAF2,SFRP1	6.33322	0.0388609	0.432549
GO:0046134	pyrimidine nucleoside biosynthetic process	biological_process	8	2	17	167	8990	RP2,DHODH	6.33322	0.0388609	0.432549
GO:0051970	negative regulation of transmission of nerve impulse	biological_process	7	2	17	167	8990	SRF,DRD2	6.33322	0.0388609	0.432549
GO:0009220	pyrimidine ribonucleotide biosynthetic process	biological_process	10	2	17	167	8990	RP2,DHODH	6.33322	0.0388609	0.432549
GO:0045737	positive regulation of cyclin-dependent protein kinase activity	biological_process	12	2	17	167	8990	CCND3,PDGFB	6.33322	0.0388609	0.432549
GO:0046676	negative regulation of insulin secretion	biological_process	11	2	17	167	8990	NDUFAF2,SFRP1	6.33322	0.0388609	0.432549
GO:0002792	negative regulation of peptide secretion	biological_process	9	2	17	167	8990	NDUFAF2,SFRP1	6.33322	0.0388609	0.432549
GO:0016301	kinase activity	molecular_function	6	24	831	167	8392	AMBRA1,PRKAA1,RP2,CCND3,NTRK1,PIK3CB,LPAR1,TBRG4,CCL4,SFRP1,THY1,PDGFB,CDC42BPA,SPRED2,NEK1,RALB,CMPK1,CDKL5,LOC100859563,RPS6KA6,EIF2AK4,WEE1,LOC415708,GRK5	1.45131	0.0393388	0.432549
GO:0004435	phosphatidylinositol phospholipase C activity	molecular_function	8	2	16	167	8392	CCL4,PLCD1	6.28144	0.0393477	0.432549
GO:0030060	L-malate dehydrogenase activity	molecular_function	7	1	2	167	8392	MDH2	25.1257	0.0394061	0.432549
GO:0004911	interleukin-2 receptor activity	molecular_function	9	1	2	167	8392	LOC100859707	25.1257	0.0394061	0.432549
GO:0019976	interleukin-2 binding	molecular_function	4	1	2	167	8392	LOC100859707	25.1257	0.0394061	0.432549
GO:0010465	nerve growth factor receptor activity	molecular_function	9	1	2	167	8392	NTRK1	25.1257	0.0394061	0.432549
GO:0004663	Rab geranylgeranyltransferase activity	molecular_function	8	1	2	167	8392	RABGGTB	25.1257	0.0394061	0.432549
GO:0004679	AMP-activated protein kinase activity	molecular_function	10	1	2	167	8392	PRKAA1	25.1257	0.0394061	0.432549
GO:0005173	stem cell factor receptor binding	molecular_function	5	1	2	167	8392	SPRED2	25.1257	0.0394061	0.432549
GO:0050786	RAGE receptor binding	molecular_function	4	1	2	167	8392	HMGB2	25.1257	0.0394061	0.432549
GO:0004965	G-protein coupled GABA receptor activity	molecular_function	9	1	2	167	8392	GABBR2	25.1257	0.0394061	0.432549
GO:0002151	G-quadruplex RNA binding	molecular_function	5	1	2	167	8392	FXR1	25.1257	0.0394061	0.432549
GO:0042171	lysophosphatidic acid acyltransferase activity	molecular_function	8	1	2	167	8392	ABHD5	25.1257	0.0394061	0.432549
GO:0071617	lysophospholipid acyltransferase activity	molecular_function	6	1	2	167	8392	ABHD5	25.1257	0.0394061	0.432549
GO:0048406	nerve growth factor binding	molecular_function	5	1	2	167	8392	NTRK1	25.1257	0.0394061	0.432549
GO:0032454	histone demethylase activity (H3-K9 specific)	molecular_function	12	1	2	167	8392	PHF2	25.1257	0.0394061	0.432549
GO:0042392	sphingosine-1-phosphate phosphatase activity	molecular_function	7	1	2	167	8392	SGPP2	25.1257	0.0394061	0.432549
GO:0070915	lysophosphatidic acid receptor activity	molecular_function	10	1	2	167	8392	LPAR1	25.1257	0.0394061	0.432549
GO:0005171	hepatocyte growth factor receptor binding	molecular_function	5	1	2	167	8392	GLMN	25.1257	0.0394061	0.432549
GO:0031726	CCR1 chemokine receptor binding	molecular_function	7	1	2	167	8392	CCL4	25.1257	0.0394061	0.432549
GO:0043170	macromolecule metabolic process	biological_process	3	91	4267	167	8990	SRF,UBE2R2,LOC100858477,TMEM27,CAPN8,ADAMTS2,PRKAA1,RP2,CCND3,NTRK1,HOXB13,ELK4,NRIP3,PIK3CB,SF3A1,RPL21,MAFF,GATA6,EGFLAM,PHF2,TSC22D1,LPAR1,CHST1,TBRG4,MNT,CCL4,ASB4,UBN1,SFRP1,DRD2,TFDP2,VAMP3,THY1,PDGFB,RPUSD1,POU2F1,DNMT1,HEY1,PRPF18,ACR,CDC42BPA,HMGB2,LOC417192,HNF4G,WBP2,UBXN2A,IKZF5,RPS16,TBC1D7,MORC3,SUMO3,SPRED2,MORF4L1,NUDT21,NEK1,MSC,SERPINB10,MDH2,MMP16,UBAC1,RALB,RHBDD1,PDP1,ADAMTS6…	1.14805	0.0394945	0.432549
GO:0065007	biological regulation	biological_process	1	111	5359	167	8990	INF2,WFIKKN2,PLEKHG1,SRF,AMBRA1,PEX11G,LOC100858477,TMEM27,NPC2,PRKAA1,SYNGR3,RP2,CCND3,RGS4,NTRK1,NDUFAF2,HOXB13,ELK4,PIK3CB,CACNA2D2,MAFF,FAM123A,SMCR7,GATA6,CACNA1B,ANGPTL4,RIC8A,EGFLAM,PHF2,TSC22D1,LPAR1,GABBR2,ITPR3,MNT,CCL4,ASB4,UBN1,SFRP1,GUCA2A,DRD2,ABHD5,BTC,TFDP2,XIRP1,VAMP3,THY1,PDGFB,SPINW,POU2F1,DNMT1,HEY1,LIPA,NPHP4,CDC42BPA,ARPC3,HMGB2,HNF4G,WBP2,KCNJ2,UBXN2A,IKZF5,TBC1D7,MORC3,TME…	1.11502	0.0396051	0.432549
GO:0002790	peptide secretion	biological_process	7	5	101	167	8990	TMEM27,NDUFAF2,CCL4,SFRP1,DRD2	2.66497	0.039669	0.432549
GO:0030136	clathrin-coated vesicle	cellular_component	10	5	99	172	9055	SYNGR2,SYNGR3,DRD2,VAMP3,RAB3C	2.65886	0.0399931	0.432549
GO:0009790	embryo development	biological_process	4	14	450	167	8990	SRF,AMBRA1,PIK3CB,GATA6,RIC8A,SFRP1,PDGFB,POU2F1,BLOC1S5,MMP16,HOXD10,GLMN,FOXF1,MIB1	1.67478	0.0402545	0.432549
GO:0000145	exocyst	cellular_component	9	2	17	172	9055	RALB,EXOC3	6.19357	0.0404712	0.432549
GO:0023057	negative regulation of signaling	biological_process	4	16	536	167	8990	SRF,PRKAA1,RGS4,FAM123A,MNT,CCL4,SFRP1,DRD2,THY1,HEY1,NPHP4,TBC1D7,APCDD1,SPRED2,IFT80,GRK5	1.60694	0.0405838	0.432549
GO:0022843	voltage-gated cation channel activity	molecular_function	12	5	95	167	8392	CACNA2D2,CACNA1B,DRD2,KCNJ2,KCNE2	2.64482	0.040664	0.432549
GO:0031323	regulation of cellular metabolic process	biological_process	4	59	2598	167	8990	PLEKHG1,SRF,AMBRA1,LOC100858477,PRKAA1,RP2,CCND3,RGS4,NTRK1,HOXB13,ELK4,MAFF,GATA6,RIC8A,PHF2,TSC22D1,LPAR1,MNT,CCL4,UBN1,SFRP1,GUCA2A,DRD2,ABHD5,TFDP2,VAMP3,THY1,PDGFB,POU2F1,DNMT1,HEY1,HMGB2,HNF4G,WBP2,UBXN2A,IKZF5,TBC1D7,SUMO3,SPRED2,NEK1,MSC,RALB,MED7,ELP4,ATN1,C1H12ORF5,SENP1,LOC100859563,AURKAIP1,HOXD10,FXR1,GLMN,NFAT5,RPS6KA6,EIF2AK4,FOXF1,ZNF462,KCNE2,FOXJ2	1.22252	0.0406797	0.432549
GO:0044093	positive regulation of molecular function	biological_process	3	21	757	167	8990	PLEKHG1,SRF,AMBRA1,PRKAA1,SYNGR3,RP2,CCND3,RGS4,NTRK1,RIC8A,LPAR1,CCL4,GUCA2A,ABHD5,THY1,PDGFB,HMGB2,NEK1,RALB,SENP1,XRCC4	1.49337	0.0407576	0.432549
GO:0050678	regulation of epithelial cell proliferation	biological_process	5	6	136	167	8990	CCL4,SFRP1,PDGFB,HMGB2,CDH3,IFT80	2.37496	0.0409502	0.432549
GO:0001525	angiogenesis	biological_process	10	8	210	167	8990	SRF,NTRK1,HOXB13,GATA6,ANGPTL4,THY1,HEY1,PLCD1	2.05076	0.0418826	0.432549
GO:0019222	regulation of metabolic process	biological_process	3	66	2963	167	8990	WFIKKN2,PLEKHG1,SRF,AMBRA1,LOC100858477,PRKAA1,RP2,CCND3,RGS4,NTRK1,HOXB13,ELK4,MAFF,GATA6,ANGPTL4,RIC8A,PHF2,TSC22D1,LPAR1,MNT,CCL4,UBN1,SFRP1,GUCA2A,DRD2,ABHD5,TFDP2,VAMP3,THY1,PDGFB,POU2F1,DNMT1,HEY1,HMGB2,HNF4G,WBP2,UBXN2A,IKZF5,TBC1D7,MORC3,SUMO3,SPRED2,NEK1,MSC,SERPINB10,RALB,SERPINA4,RHBDD1,MED7,ELP4,ATN1,C1H12ORF5,SENP1,LOC100859563,AURKAIP1,HOXD10,FXR1,GLMN,NFAT5,RPS6KA6,EIF2AK4,FOXF1,ZN…	1.1991	0.0425335	0.432549
GO:0032007	negative regulation of TOR signaling cascade	biological_process	8	2	18	167	8990	PRKAA1,TBC1D7	5.98137	0.0431954	0.432549
GO:0033344	cholesterol efflux	biological_process	8	2	18	167	8990	NPC2,ABCG5	5.98137	0.0431954	0.432549
GO:0045776	negative regulation of blood pressure	biological_process	7	2	18	167	8990	GUCA2A,DRD2	5.98137	0.0431954	0.432549
GO:0014909	smooth muscle cell migration	biological_process	7	2	18	167	8990	CCL4,PDGFB	5.98137	0.0431954	0.432549
GO:0060343	trabecula formation	biological_process	7	2	18	167	8990	SRF,SFRP1	5.98137	0.0431954	0.432549
GO:0004465	lipoprotein lipase activity	molecular_function	6	2	17	167	8392	ANGPTL4,ABHD5	5.91194	0.0440225	0.432549
GO:0030672	synaptic vesicle membrane	cellular_component	12	2	18	172	9055	SYNGR3,DRD2	5.84948	0.0449733	0.432549
GO:0048585	negative regulation of response to stimulus	biological_process	4	17	587	167	8990	PRKAA1,RGS4,FAM123A,MNT,CCL4,SFRP1,DRD2,THY1,HEY1,NPHP4,TBC1D7,APCDD1,SPRED2,C1H12ORF5,IFT80,FOXF1,GRK5	1.55903	0.0449824	0.432549
GO:0048519	negative regulation of biological process	biological_process	3	47	2010	167	8990	SRF,AMBRA1,PRKAA1,RGS4,NTRK1,NDUFAF2,ELK4,FAM123A,GATA6,ANGPTL4,PHF2,TSC22D1,MNT,CCL4,SFRP1,DRD2,ABHD5,BTC,XIRP1,THY1,PDGFB,POU2F1,DNMT1,HEY1,NPHP4,HMGB2,TBC1D7,MORC3,APCDD1,LOC100859707,SPRED2,MSC,ABCG5,RHBDD1,MED7,ATN1,C1H12ORF5,IFT80,SENP1,KIAA0319,FXR1,GLMN,EIF2AK4,FOXF1,MIB1,XRCC4,GRK5	1.25877	0.0455755	0.432549
GO:0097285	cell-type specific apoptotic process	biological_process	6	8	214	167	8990	AMBRA1,NTRK1,ANGPTL4,CCL4,SFRP1,ATN1,C1H12ORF5,XRCC4	2.01242	0.0459345	0.432549
GO:0071407	cellular response to organic cyclic compound	biological_process	6	6	141	167	8990	CCL4,SFRP1,HNF4G,WBP2,RALB,FOXF1	2.29074	0.047408	0.432549
GO:0006325	chromatin organization	biological_process	5	11	335	167	8990	PRKAA1,ELK4,PHF2,UBN1,DNMT1,HMGB2,WBP2,MORF4L1,SERPINB10,METTL8,ZNF462	1.76763	0.0475111	0.432549
GO:0009218	pyrimidine ribonucleotide metabolic process	biological_process	9	2	19	167	8990	RP2,DHODH	5.66656	0.0477005	0.432549
GO:0046579	positive regulation of Ras protein signal transduction	biological_process	9	2	19	167	8990	NTRK1,LPAR1	5.66656	0.0477005	0.432549
GO:0018149	peptide cross-linking	biological_process	7	2	19	167	8990	EGFLAM,MAMDC2	5.66656	0.0477005	0.432549
GO:0003197	endocardial cushion development	biological_process	8	2	19	167	8990	HEY1,FOXF1	5.66656	0.0477005	0.432549
GO:0070509	calcium ion import	biological_process	11	2	19	167	8990	CACNA1B,PDGFB	5.66656	0.0477005	0.432549
GO:0071347	cellular response to interleukin-1	biological_process	7	2	19	167	8990	CCL4,SFRP1	5.66656	0.0477005	0.432549
GO:0006476	protein deacetylation	biological_process	8	3	44	167	8990	ELK4,SPRED2,MORF4L1	3.67039	0.0478796	0.432549
GO:0001071	nucleic acid binding transcription factor activity	molecular_function	9	18	594	167	8392	SRF,NTRK1,ELK4,MAFF,GATA6,TSC22D1,MNT,UBN1,TFDP2,POU2F1,HEY1,HMGB2,HNF4G,MSC,HOXD10,NFAT5,FOXF1,FOXJ2	1.52277	0.0479797	0.432549
GO:0003700	sequence-specific DNA binding transcription factor activity	molecular_function	10	18	594	167	8392	SRF,NTRK1,ELK4,MAFF,GATA6,TSC22D1,MNT,UBN1,TFDP2,POU2F1,HEY1,HMGB2,HNF4G,MSC,HOXD10,NFAT5,FOXF1,FOXJ2	1.52277	0.0479797	0.432549
GO:0051046	regulation of secretion	biological_process	6	9	255	167	8990	TMEM27,NDUFAF2,CCL4,SFRP1,DRD2,RHBDD1,RAB3C,GLMN,FOXF1	1.89996	0.0480452	0.432549
GO:0055123	digestive system development	biological_process	5	4	74	167	8990	GATA6,SFRP1,C1H12ORF5,FOXF1	2.90986	0.0485059	0.432549
GO:0006887	exocytosis	biological_process	7	6	142	167	8990	TMEM27,CCL4,VAMP3,EXOC3,RAB3C,FOXF1	2.27461	0.0487712	0.432549
GO:0072359	circulatory system development	biological_process	5	15	506	167	8990	SRF,NTRK1,HOXB13,GATA6,ANGPTL4,RIC8A,ASB4,XIRP1,THY1,PDGFB,HEY1,GLMN,FOXF1,PLCD1,MIB1	1.59582	0.0489985	0.432549
GO:0072358	cardiovascular system development	biological_process	6	15	506	167	8990	SRF,NTRK1,HOXB13,GATA6,ANGPTL4,RIC8A,ASB4,XIRP1,THY1,PDGFB,HEY1,GLMN,FOXF1,PLCD1,MIB1	1.59582	0.0489985	0.432549
GO:0043231	intracellular membrane-bounded organelle	cellular_component	6	111	5266	172	9055	INF2,SRF,PPP6R2,AMBRA1,PEX11G,SYNGR2,NPC2,PRKAA1,CYB5B,KDM4B,SYNGR3,RP2,CCND3,NTRK1,NDUFAF2,HOXB13,ELK4,LTC4S,MRPS27,DHODH,SF3A1,RPL21,MAFF,SMCR7,GATA6,PHF2,TSC22D1,LPAR1,CHST1,TBRG4,ITPR3,MNT,UBN1,DRD2,ABHD5,TFDP2,VAMP3,ABCB6,THY1,SPINW,SSR1,POU2F1,DNMT1,HEY1,ZNF593,ZBTB8OS,PRPF18,ACR,NPHP4,CYB5A,DYM,HMGB2,LOC417192,HNF4G,WBP2,UBXN2A,IKZF5,TBC1D7,MORC3,TMEM30A,SUMO3,LOC424677,SLC4A1AP,ASAH1,SPRE…	1.10969	0.0502348	0.432549
GO:0006914	autophagy	biological_process	4	5	108	167	8990	AMBRA1,PRKAA1,UBXN2A,RALB,C1H12ORF5	2.49224	0.050437	0.432549
GO:0001756	somitogenesis	biological_process	7	3	45	167	8990	SFRP1,FOXF1,MIB1	3.58882	0.0506234	0.432549
GO:0055007	cardiac muscle cell differentiation	biological_process	9	3	45	167	8990	SRF,GATA6,XIRP1	3.58882	0.0506234	0.432549
GO:0055088	lipid homeostasis	biological_process	5	3	45	167	8990	NPC2,ANGPTL4,ABCG5	3.58882	0.0506234	0.432549
GO:0044267	cellular protein metabolic process	biological_process	5	51	2226	167	8990	UBE2R2,PRKAA1,RP2,CCND3,NTRK1,ELK4,PIK3CB,RPL21,EGFLAM,PHF2,LPAR1,TBRG4,CCL4,ASB4,SFRP1,THY1,PDGFB,DNMT1,CDC42BPA,LOC417192,WBP2,UBXN2A,RPS16,TBC1D7,MORC3,SUMO3,SPRED2,MORF4L1,NEK1,MDH2,UBAC1,RALB,RHBDD1,PDP1,CDKL5,SENP1,KLHL7,LOC100859563,AURKAIP1,RABGGTB,FXR1,GLMN,MAMDC2,RPS6KA6,EIF2AK4,WEE1,LOC415708,MIB1,METTL8,KCNE2,GRK5	1.23336	0.0511934	0.432549
GO:0015833	peptide transport	biological_process	6	5	109	167	8990	TMEM27,NDUFAF2,CCL4,SFRP1,DRD2	2.46937	0.0521024	0.432549
GO:0046131	pyrimidine ribonucleoside metabolic process	biological_process	8	2	20	167	8990	RP2,DHODH	5.38323	0.0523685	0.432549
GO:0001659	temperature homeostasis	biological_process	5	2	20	167	8990	PRKAA1,DRD2	5.38323	0.0523685	0.432549
GO:0002065	columnar/cuboidal epithelial cell differentiation	biological_process	6	2	20	167	8990	GATA6,C1H12ORF5	5.38323	0.0523685	0.432549
GO:0008277	regulation of G-protein coupled receptor protein signaling pathway	biological_process	7	4	76	167	8990	RGS4,CCL4,DRD2,GRK5	2.83328	0.0525925	0.432549
GO:0008047	enzyme activator activity	molecular_function	6	7	170	167	8392	RP2,RGS4,RIC8A,CCL4,GUCA2A,THY1,PDGFB	2.06918	0.0529193	0.432549
GO:0046854	phosphatidylinositol phosphorylation	biological_process	8	3	46	167	8990	AMBRA1,PIK3CB,PDGFB	3.5108	0.0534422	0.432549
GO:0031032	actomyosin structure organization	biological_process	6	3	46	167	8990	SRF,XIRP1,CDC42BPA	3.5108	0.0534422	0.432549
GO:0051049	regulation of transport	biological_process	4	20	735	167	8990	TMEM27,SYNGR3,NDUFAF2,CACNA2D2,SMCR7,CACNA1B,CCL4,SFRP1,DRD2,THY1,PDGFB,KCNJ2,TMEM30A,ABCG5,RHBDD1,RAB3C,GLMN,FOXF1,MIB1,KCNE2	1.46483	0.0534883	0.432549
GO:0061138	morphogenesis of a branching epithelium	biological_process	6	5	110	167	8990	SRF,HOXB13,SFRP1,PDGFB,FOXF1	2.44692	0.0537998	0.432549
GO:0004857	enzyme inhibitor activity	molecular_function	6	6	136	167	8392	WFIKKN2,ANGPTL4,SPRED2,SERPINB10,SERPINA4,GLMN	2.21698	0.0538877	0.432549
GO:0030073	insulin secretion	biological_process	9	4	77	167	8990	TMEM27,NDUFAF2,CCL4,SFRP1	2.79648	0.0547043	0.432549
GO:0003205	cardiac chamber development	biological_process	8	4	77	167	8990	SRF,GATA6,HEY1,FOXF1	2.79648	0.0547043	0.432549
GO:0035788	cell migration involved in metanephros development	biological_process	9	1	3	167	8990	PDGFB	17.9441	0.0547057	0.432549
GO:0033004	negative regulation of mast cell activation	biological_process	8	1	3	167	8990	FOXF1	17.9441	0.0547057	0.432549
GO:0038110	interleukin-2-mediated signaling pathway	biological_process	8	1	3	167	8990	LOC100859707	17.9441	0.0547057	0.432549
GO:0030300	regulation of intestinal cholesterol absorption	biological_process	9	1	3	167	8990	ABCG5	17.9441	0.0547057	0.432549
GO:0035907	dorsal aorta development	biological_process	11	1	3	167	8990	SRF	17.9441	0.0547057	0.432549
GO:0034695	response to prostaglandin E stimulus	biological_process	7	1	3	167	8990	SFRP1	17.9441	0.0547057	0.432549
GO:0072007	mesangial cell differentiation	biological_process	9	1	3	167	8990	PDGFB	17.9441	0.0547057	0.432549
GO:0060457	negative regulation of digestive system process	biological_process	6	1	3	167	8990	ABCG5	17.9441	0.0547057	0.432549
GO:2000053	regulation of Wnt receptor signaling pathway involved in dorsal/ventral axis specification	biological_process	9	1	3	167	8990	SFRP1	17.9441	0.0547057	0.432549
GO:0032908	regulation of transforming growth factor beta1 production	biological_process	6	1	3	167	8990	GATA6	17.9441	0.0547057	0.432549
GO:0051944	positive regulation of catecholamine uptake involved in synaptic transmission	biological_process	11	1	3	167	8990	DRD2	17.9441	0.0547057	0.432549
GO:0031584	activation of phospholipase D activity	biological_process	9	1	3	167	8990	CCL4	17.9441	0.0547057	0.432549
GO:0032905	transforming growth factor beta1 production	biological_process	5	1	3	167	8990	GATA6	17.9441	0.0547057	0.432549
GO:2000589	regulation of metanephric mesenchymal cell migration	biological_process	11	1	3	167	8990	PDGFB	17.9441	0.0547057	0.432549
GO:0060743	epithelial cell maturation involved in prostate gland development	biological_process	9	1	3	167	8990	HOXB13	17.9441	0.0547057	0.432549
GO:0071360	cellular response to exogenous dsRNA	biological_process	8	1	3	167	8990	RALB	17.9441	0.0547057	0.432549
GO:0035912	dorsal aorta morphogenesis	biological_process	12	1	3	167	8990	SRF	17.9441	0.0547057	0.432549
GO:0016926	protein desumoylation	biological_process	9	1	3	167	8990	SENP1	17.9441	0.0547057	0.432549
GO:2000041	negative regulation of planar cell polarity pathway involved in axis elongation	biological_process	12	1	3	167	8990	SFRP1	17.9441	0.0547057	0.432549
GO:0090131	mesenchyme migration	biological_process	8	1	3	167	8990	FOXF1	17.9441	0.0547057	0.432549
GO:0044062	regulation of excretion	biological_process	7	1	3	167	8990	DRD2	17.9441	0.0547057	0.432549
GO:0070861	regulation of protein exit from endoplasmic reticulum	biological_process	8	1	3	167	8990	TMEM30A	17.9441	0.0547057	0.432549
GO:0032375	negative regulation of cholesterol transport	biological_process	9	1	3	167	8990	ABCG5	17.9441	0.0547057	0.432549
GO:0051967	negative regulation of synaptic transmission, glutamatergic	biological_process	10	1	3	167	8990	DRD2	17.9441	0.0547057	0.432549
GO:0010896	regulation of triglyceride catabolic process	biological_process	9	1	3	167	8990	ABHD5	17.9441	0.0547057	0.432549
GO:0060969	negative regulation of gene silencing	biological_process	9	1	3	167	8990	PHF2	17.9441	0.0547057	0.432549
GO:2000573	positive regulation of DNA biosynthetic process	biological_process	9	1	3	167	8990	PDGFB	17.9441	0.0547057	0.432549
GO:0010801	negative regulation of peptidyl-threonine phosphorylation	biological_process	11	1	3	167	8990	SPRED2	17.9441	0.0547057	0.432549
GO:0048245	eosinophil chemotaxis	biological_process	8	1	3	167	8990	CCL4	17.9441	0.0547057	0.432549
GO:1900222	negative regulation of beta-amyloid clearance	biological_process	5	1	3	167	8990	SRF	17.9441	0.0547057	0.432549
GO:0032527	protein exit from endoplasmic reticulum	biological_process	7	1	3	167	8990	TMEM30A	17.9441	0.0547057	0.432549
GO:0035789	metanephric mesenchymal cell migration	biological_process	10	1	3	167	8990	PDGFB	17.9441	0.0547057	0.432549
GO:0072677	eosinophil migration	biological_process	7	1	3	167	8990	CCL4	17.9441	0.0547057	0.432549
GO:1901386	negative regulation of voltage-gated calcium channel activity	biological_process	16	1	3	167	8990	DRD2	17.9441	0.0547057	0.432549
GO:0010898	positive regulation of triglyceride catabolic process	biological_process	10	1	3	167	8990	ABHD5	17.9441	0.0547057	0.432549
GO:0051582	positive regulation of neurotransmitter uptake	biological_process	10	1	3	167	8990	DRD2	17.9441	0.0547057	0.432549
GO:0006288	base-excision repair, DNA ligation	biological_process	9	1	3	167	8990	HMGB2	17.9441	0.0547057	0.432549
GO:0032474	otolith morphogenesis	biological_process	10	1	3	167	8990	BLOC1S5	17.9441	0.0547057	0.432549
GO:0097242	beta-amyloid clearance	biological_process	3	1	3	167	8990	SRF	17.9441	0.0547057	0.432549
GO:0072110	glomerular mesangial cell proliferation	biological_process	12	1	3	167	8990	PDGFB	17.9441	0.0547057	0.432549
GO:0007494	midgut development	biological_process	7	1	3	167	8990	FOXF1	17.9441	0.0547057	0.432549
GO:0016242	negative regulation of macroautophagy	biological_process	9	1	3	167	8990	C1H12ORF5	17.9441	0.0547057	0.432549
GO:0061469	regulation of type B pancreatic cell proliferation	biological_process	5	1	3	167	8990	SFRP1	17.9441	0.0547057	0.432549
GO:0072143	mesangial cell development	biological_process	10	1	3	167	8990	PDGFB	17.9441	0.0547057	0.432549
GO:0045198	establishment of epithelial cell apical/basal polarity	biological_process	8	1	3	167	8990	FOXF1	17.9441	0.0547057	0.432549
GO:0008347	glial cell migration	biological_process	8	1	3	167	8990	APCDD1	17.9441	0.0547057	0.432549
GO:0032372	negative regulation of sterol transport	biological_process	8	1	3	167	8990	ABCG5	17.9441	0.0547057	0.432549
GO:0030299	intestinal cholesterol absorption	biological_process	8	1	3	167	8990	ABCG5	17.9441	0.0547057	0.432549
GO:1900125	regulation of hyaluronan biosynthetic process	biological_process	8	1	3	167	8990	PDGFB	17.9441	0.0547057	0.432549
GO:0072124	regulation of glomerular mesangial cell proliferation	biological_process	13	1	3	167	8990	PDGFB	17.9441	0.0547057	0.432549
GO:0071481	cellular response to X-ray	biological_process	7	1	3	167	8990	SFRP1	17.9441	0.0547057	0.432549
GO:1900221	regulation of beta-amyloid clearance	biological_process	4	1	3	167	8990	SRF	17.9441	0.0547057	0.432549
GO:0051586	positive regulation of dopamine uptake involved in synaptic transmission	biological_process	12	1	3	167	8990	DRD2	17.9441	0.0547057	0.432549
GO:0060486	Clara cell differentiation	biological_process	10	1	3	167	8990	GATA6	17.9441	0.0547057	0.432549
GO:1901563	response to camptothecin	biological_process	6	1	3	167	8990	PRKAA1	17.9441	0.0547057	0.432549
GO:2000171	negative regulation of dendrite development	biological_process	13	1	3	167	8990	KIAA0319	17.9441	0.0547057	0.432549
GO:0031936	negative regulation of chromatin silencing	biological_process	13	1	3	167	8990	PHF2	17.9441	0.0547057	0.432549
GO:1900127	positive regulation of hyaluronan biosynthetic process	biological_process	9	1	3	167	8990	PDGFB	17.9441	0.0547057	0.432549
GO:0043301	negative regulation of leukocyte degranulation	biological_process	11	1	3	167	8990	FOXF1	17.9441	0.0547057	0.432549
GO:0010724	regulation of definitive erythrocyte differentiation	biological_process	11	1	3	167	8990	SENP1	17.9441	0.0547057	0.432549
GO:2000040	regulation of planar cell polarity pathway involved in axis elongation	biological_process	11	1	3	167	8990	SFRP1	17.9441	0.0547057	0.432549
GO:0032844	regulation of homeostatic process	biological_process	4	7	184	167	8990	TMEM27,NDUFAF2,DRD2,THY1,HMGB2,SENP1,KCNE2	2.04797	0.0554807	0.432549
GO:0051130	positive regulation of cellular component organization	biological_process	5	12	386	167	8990	SRF,TMEM27,NTRK1,SMCR7,PDGFB,DNMT1,ARPC3,WBP2,TMEM30A,RALB,MIB1,LOC418362	1.67354	0.0555533	0.432549
GO:0019538	protein metabolic process	biological_process	4	58	2593	167	8990	UBE2R2,TMEM27,CAPN8,ADAMTS2,PRKAA1,RP2,CCND3,NTRK1,ELK4,NRIP3,PIK3CB,RPL21,EGFLAM,PHF2,LPAR1,TBRG4,CCL4,ASB4,SFRP1,THY1,PDGFB,DNMT1,ACR,CDC42BPA,LOC417192,WBP2,UBXN2A,RPS16,TBC1D7,MORC3,SUMO3,SPRED2,MORF4L1,NEK1,MDH2,MMP16,UBAC1,RALB,RHBDD1,PDP1,ADAMTS6,CDKL5,SENP1,KLHL7,LOC100859563,AURKAIP1,RABGGTB,FXR1,GLMN,MAMDC2,RPS6KA6,EIF2AK4,WEE1,LOC415708,MIB1,METTL8,KCNE2,GRK5	1.20412	0.0556208	0.432549
GO:0005958	DNA-dependent protein kinase-DNA ligase 4 complex	cellular_component	9	1	3	172	9055	XRCC4	17.5484	0.0559156	0.432549
GO:0031362	anchored to external side of plasma membrane	cellular_component	8	1	3	172	9055	THY1	17.5484	0.0559156	0.432549
GO:0071004	U2-type prespliceosome	cellular_component	11	1	3	172	9055	SF3A1	17.5484	0.0559156	0.432549
GO:0071010	prespliceosome	cellular_component	10	1	3	172	9055	SF3A1	17.5484	0.0559156	0.432549
GO:0004672	protein kinase activity	molecular_function	8	20	690	167	8392	PRKAA1,CCND3,NTRK1,LPAR1,TBRG4,CCL4,SFRP1,THY1,PDGFB,CDC42BPA,SPRED2,NEK1,RALB,CDKL5,LOC100859563,RPS6KA6,EIF2AK4,WEE1,LOC415708,GRK5	1.45657	0.0559673	0.432549
GO:0009968	negative regulation of signal transduction	biological_process	6	15	516	167	8990	PRKAA1,RGS4,FAM123A,MNT,CCL4,SFRP1,DRD2,THY1,HEY1,NPHP4,TBC1D7,APCDD1,SPRED2,IFT80,GRK5	1.56489	0.0562754	0.432549
GO:0035601	protein deacylation	biological_process	7	3	47	167	8990	ELK4,SPRED2,MORF4L1	3.43611	0.056335	0.432549
GO:0006816	calcium ion transport	biological_process	9	7	185	167	8990	CACNA2D2,CACNA1B,ITPR3,CCL4,DRD2,THY1,PDGFB	2.0369	0.0568017	0.432549
GO:0006213	pyrimidine nucleoside metabolic process	biological_process	7	2	21	167	8990	RP2,DHODH	5.12689	0.0571917	0.432549
GO:0046939	nucleotide phosphorylation	biological_process	8	2	21	167	8990	RP2,CMPK1	5.12689	0.0571917	0.432549
GO:0030219	megakaryocyte differentiation	biological_process	9	2	21	167	8990	SRF,HMGB2	5.12689	0.0571917	0.432549
GO:0048016	inositol phosphate-mediated signaling	biological_process	7	2	21	167	8990	ITPR3,NFAT5	5.12689	0.0571917	0.432549
GO:0048598	embryonic morphogenesis	biological_process	5	11	346	167	8990	SRF,GATA6,RIC8A,SFRP1,POU2F1,BLOC1S5,MMP16,HOXD10,GLMN,FOXF1,MIB1	1.71143	0.0573758	0.432549
GO:0044260	cellular macromolecule metabolic process	biological_process	4	82	3849	167	8990	SRF,UBE2R2,LOC100858477,PRKAA1,RP2,CCND3,NTRK1,HOXB13,ELK4,PIK3CB,SF3A1,RPL21,MAFF,GATA6,EGFLAM,PHF2,TSC22D1,LPAR1,TBRG4,MNT,CCL4,ASB4,UBN1,SFRP1,TFDP2,VAMP3,THY1,PDGFB,RPUSD1,POU2F1,DNMT1,HEY1,PRPF18,CDC42BPA,HMGB2,LOC417192,HNF4G,WBP2,UBXN2A,IKZF5,RPS16,TBC1D7,MORC3,SUMO3,SPRED2,MORF4L1,NUDT21,NEK1,MSC,SERPINB10,MDH2,UBAC1,RALB,RHBDD1,PDP1,MED7,CDKL5,ELP4,ATN1,SENP1,KLHL7,LOC100859563,AURKAIP1,…	1.14686	0.0576959	0.432549
GO:0030234	enzyme regulator activity	molecular_function	5	15	484	167	8392	WFIKKN2,PLEKHG1,RP2,RGS4,ANGPTL4,RIC8A,CCL4,GUCA2A,THY1,PDGFB,UBXN2A,SPRED2,SERPINB10,SERPINA4,GLMN	1.55738	0.0580713	0.432549
GO:0034235	GPI anchor binding	molecular_function	5	1	3	167	8392	THY1	16.7505	0.0585264	0.432549
GO:0030547	receptor inhibitor activity	molecular_function	8	1	3	167	8392	CCL4	16.7505	0.0585264	0.432549
GO:0001591	dopamine neurotransmitter receptor activity, coupled via Gi/Go	molecular_function	10	1	3	167	8392	DRD2	16.7505	0.0585264	0.432549
GO:0030250	guanylate cyclase activator activity	molecular_function	15	1	3	167	8392	GUCA2A	16.7505	0.0585264	0.432549
GO:0004427	inorganic diphosphatase activity	molecular_function	7	1	3	167	8392	PPA1	16.7505	0.0585264	0.432549
GO:0004464	leukotriene-C4 synthase activity	molecular_function	5	1	3	167	8392	LTC4S	16.7505	0.0585264	0.432549
GO:0048019	receptor antagonist activity	molecular_function	9	1	3	167	8392	CCL4	16.7505	0.0585264	0.432549
GO:0030249	guanylate cyclase regulator activity	molecular_function	14	1	3	167	8392	GUCA2A	16.7505	0.0585264	0.432549
GO:0001604	urotensin II receptor activity	molecular_function	10	1	3	167	8392	LOC427799	16.7505	0.0585264	0.432549
GO:0009041	uridylate kinase activity	molecular_function	10	1	3	167	8392	CMPK1	16.7505	0.0585264	0.432549
GO:0046934	phosphatidylinositol-4,5-bisphosphate 3-kinase activity	molecular_function	10	1	3	167	8392	PIK3CB	16.7505	0.0585264	0.432549
GO:0052813	phosphatidylinositol bisphosphate kinase activity	molecular_function	9	1	3	167	8392	PIK3CB	16.7505	0.0585264	0.432549
GO:0004661	protein geranylgeranyltransferase activity	molecular_function	7	1	3	167	8392	RABGGTB	16.7505	0.0585264	0.432549
GO:0008241	peptidyl-dipeptidase activity	molecular_function	7	1	3	167	8392	TMEM27	16.7505	0.0585264	0.432549
GO:0032794	GTPase activating protein binding	molecular_function	3	1	3	167	8392	PLCD1	16.7505	0.0585264	0.432549
GO:0010853	cyclase activator activity	molecular_function	7	1	3	167	8392	GUCA2A	16.7505	0.0585264	0.432549
GO:0043121	neurotrophin binding	molecular_function	4	1	3	167	8392	NTRK1	16.7505	0.0585264	0.432549
GO:0016929	SUMO-specific protease activity	molecular_function	8	1	3	167	8392	SENP1	16.7505	0.0585264	0.432549
GO:0016635	oxidoreductase activity, acting on the CH-CH group of donors, quinone or related compound as acceptor	molecular_function	6	1	3	167	8392	DHODH	16.7505	0.0585264	0.432549
GO:0048020	CCR chemokine receptor binding	molecular_function	6	1	3	167	8392	CCL4	16.7505	0.0585264	0.432549
GO:0045834	positive regulation of lipid metabolic process	biological_process	6	3	48	167	8990	AMBRA1,ABHD5,PDGFB	3.36452	0.0593011	0.435188
GO:0051262	protein tetramerization	biological_process	7	3	48	167	8990	CCL4,KCNJ2,NUDT21	3.36452	0.0593011	0.435188
GO:0007569	cell aging	biological_process	4	3	48	167	8990	SRF,MNT,MORC3	3.36452	0.0593011	0.435188
GO:0031463	Cul3-RING ubiquitin ligase complex	cellular_component	7	2	21	172	9055	KLHL7,GLMN	5.01384	0.0594977	0.435188
GO:0005912	adherens junction	cellular_component	3	9	261	172	9055	KDM4B,XIRP1,THY1,ARPC3,CTNNA3,RPS16,CDH3,SENP1,GRK5	1.81536	0.0607158	0.435188
GO:0043269	regulation of ion transport	biological_process	6	9	267	167	8990	TMEM27,CACNA2D2,CACNA1B,CCL4,DRD2,THY1,PDGFB,KCNJ2,KCNE2	1.81457	0.0608036	0.435188
GO:0000977	RNA polymerase II regulatory region sequence-specific DNA binding	molecular_function	8	8	212	167	8392	SRF,GATA6,MNT,WBP2,MSC,NFAT5,FOXF1,FOXJ2	1.89628	0.0608549	0.435188
GO:0001012	RNA polymerase II regulatory region DNA binding	molecular_function	7	8	212	167	8392	SRF,GATA6,MNT,WBP2,MSC,NFAT5,FOXF1,FOXJ2	1.89628	0.0608549	0.435188
GO:0030258	lipid modification	biological_process	5	5	114	167	8990	AMBRA1,PRKAA1,PIK3CB,PDGFB,ABCD3	2.36107	0.0609085	0.435188
GO:0030198	extracellular matrix organization	biological_process	4	5	114	167	8990	ADAMTS2,RIC8A,EGFLAM,EGFL6,FOXF1	2.36107	0.0609085	0.435188
GO:0043062	extracellular structure organization	biological_process	3	5	114	167	8990	ADAMTS2,RIC8A,EGFLAM,EGFL6,FOXF1	2.36107	0.0609085	0.435188
GO:0016568	chromatin modification	biological_process	6	10	308	167	8990	PRKAA1,ELK4,PHF2,UBN1,DNMT1,HMGB2,WBP2,MORF4L1,SERPINB10,METTL8	1.7478	0.0609168	0.435188
GO:0004252	serine-type endopeptidase activity	molecular_function	7	5	107	167	8392	WFIKKN2,ACR,SERPINB10,SERPINA4,RHBDD1	2.3482	0.0619361	0.435188
GO:0061178	regulation of insulin secretion involved in cellular response to glucose stimulus	biological_process	11	2	22	167	8990	TMEM27,NDUFAF2	4.89385	0.062163	0.435188
GO:0045214	sarcomere organization	biological_process	9	2	22	167	8990	SRF,XIRP1	4.89385	0.062163	0.435188
GO:0043551	regulation of phosphatidylinositol 3-kinase activity	biological_process	10	2	22	167	8990	AMBRA1,PDGFB	4.89385	0.062163	0.435188
GO:0046888	negative regulation of hormone secretion	biological_process	9	2	22	167	8990	NDUFAF2,SFRP1	4.89385	0.062163	0.435188
GO:0051057	positive regulation of small GTPase mediated signal transduction	biological_process	8	2	22	167	8990	NTRK1,LPAR1	4.89385	0.062163	0.435188
GO:0060740	prostate gland epithelium morphogenesis	biological_process	9	2	22	167	8990	HOXB13,SFRP1	4.89385	0.062163	0.435188
GO:0071466	cellular response to xenobiotic stimulus	biological_process	5	2	22	167	8990	CYP46A1,LOC424677	4.89385	0.062163	0.435188
GO:0006805	xenobiotic metabolic process	biological_process	6	2	22	167	8990	CYP46A1,LOC424677	4.89385	0.062163	0.435188
GO:0048146	positive regulation of fibroblast proliferation	biological_process	6	2	22	167	8990	PDGFB,XRCC4	4.89385	0.062163	0.435188
GO:0060193	positive regulation of lipase activity	biological_process	7	2	22	167	8990	CCL4,ABHD5	4.89385	0.062163	0.435188
GO:0045646	regulation of erythrocyte differentiation	biological_process	10	2	22	167	8990	HMGB2,SENP1	4.89385	0.062163	0.435188
GO:0044767	single-organism developmental process	biological_process	2	49	2156	167	8990	WFIKKN2,SRF,AMBRA1,ADAMTS2,SYNGR3,RP2,NTRK1,HOXB13,PIK3CB,CACNA2D2,MAFF,GATA6,ANGPTL4,RIC8A,MNT,ASB4,SFRP1,DRD2,XIRP1,VAMP3,ABCB6,THY1,PDGFB,POU2F1,HEY1,LIPA,NPHP4,DYM,HMGB2,MORC3,TMEM30A,BLOC1S5,NEK1,MSC,MMP16,MED7,C1H12ORF5,IFT80,SENP1,KIAA0319,HOXD10,FXR1,GLMN,WEE1,FOXF1,PLCD1,MIB1,METTL8,XRCC4	1.22346	0.063361	0.435188
GO:0051336	regulation of hydrolase activity	biological_process	5	15	525	167	8990	WFIKKN2,PLEKHG1,RP2,RGS4,NTRK1,ANGPTL4,RIC8A,CCL4,UBN1,ABHD5,THY1,HMGB2,SERPINB10,SERPINA4,SENP1	1.53807	0.0634374	0.435188
GO:0040029	regulation of gene expression, epigenetic	biological_process	6	4	81	167	8990	PHF2,DNMT1,WBP2,GLMN	2.65839	0.0636036	0.435188
GO:0031396	regulation of protein ubiquitination	biological_process	10	4	81	167	8990	UBXN2A,TBC1D7,SUMO3,GLMN	2.65839	0.0636036	0.435188
GO:0010604	positive regulation of macromolecule metabolic process	biological_process	5	29	1173	167	8990	SRF,PRKAA1,CCND3,GATA6,PHF2,LPAR1,CCL4,SFRP1,VAMP3,PDGFB,POU2F1,DNMT1,HMGB2,HNF4G,WBP2,TBC1D7,SUMO3,NEK1,RALB,RHBDD1,SENP1,AURKAIP1,HOXD10,GLMN,NFAT5,FOXF1,ZNF462,KCNE2,FOXJ2	1.33089	0.0638622	0.435188
GO:0042886	amide transport	biological_process	5	5	116	167	8990	TMEM27,NDUFAF2,CCL4,SFRP1,DRD2	2.32036	0.0646539	0.435188
GO:0009893	positive regulation of metabolic process	biological_process	4	31	1273	167	8990	SRF,AMBRA1,PRKAA1,CCND3,GATA6,PHF2,LPAR1,CCL4,SFRP1,ABHD5,VAMP3,PDGFB,POU2F1,DNMT1,HMGB2,HNF4G,WBP2,TBC1D7,SUMO3,NEK1,RALB,RHBDD1,SENP1,AURKAIP1,HOXD10,GLMN,NFAT5,FOXF1,ZNF462,KCNE2,FOXJ2	1.31092	0.0660869	0.435188
GO:0031324	negative regulation of cellular metabolic process	biological_process	5	22	847	167	8990	ELK4,GATA6,PHF2,MNT,CCL4,SFRP1,DRD2,THY1,PDGFB,POU2F1,DNMT1,HEY1,HMGB2,SPRED2,MSC,ATN1,C1H12ORF5,SENP1,FXR1,GLMN,EIF2AK4,FOXF1	1.39824	0.0664757	0.435188
GO:0050673	epithelial cell proliferation	biological_process	3	6	154	167	8990	CCL4,SFRP1,PDGFB,HMGB2,CDH3,IFT80	2.09736	0.0670173	0.435188
GO:0031645	negative regulation of neurological system process	biological_process	6	2	23	167	8990	SRF,DRD2	4.68107	0.0672751	0.435188
GO:0061098	positive regulation of protein tyrosine kinase activity	biological_process	12	2	23	167	8990	CCL4,PDGFB	4.68107	0.0672751	0.435188
GO:0060512	prostate gland morphogenesis	biological_process	8	2	23	167	8990	HOXB13,SFRP1	4.68107	0.0672751	0.435188
GO:0070161	anchoring junction	cellular_component	2	9	267	172	9055	KDM4B,XIRP1,THY1,ARPC3,CTNNA3,RPS16,CDH3,SENP1,GRK5	1.77456	0.0680019	0.435188
GO:0031327	negative regulation of cellular biosynthetic process	biological_process	6	17	620	167	8990	ELK4,GATA6,PHF2,MNT,CCL4,SFRP1,DRD2,PDGFB,POU2F1,DNMT1,HEY1,HMGB2,MSC,ATN1,FXR1,EIF2AK4,FOXF1	1.47605	0.0680804	0.435188
GO:0016310	phosphorylation	biological_process	5	26	1038	167	8990	AMBRA1,PRKAA1,RP2,CCND3,NTRK1,PIK3CB,LPAR1,TBRG4,CCL4,SFRP1,THY1,PDGFB,CDC42BPA,MORC3,SPRED2,NEK1,RALB,CMPK1,CDKL5,LOC100859563,GLMN,RPS6KA6,EIF2AK4,WEE1,LOC415708,GRK5	1.3484	0.0685259	0.435188
GO:0061053	somite development	biological_process	5	3	51	167	8990	SFRP1,FOXF1,MIB1	3.16661	0.0686283	0.435188
GO:0046834	lipid phosphorylation	biological_process	6	3	51	167	8990	AMBRA1,PIK3CB,PDGFB	3.16661	0.0686283	0.435188
GO:0022612	gland morphogenesis	biological_process	7	3	51	167	8990	HOXB13,SFRP1,PDGFB	3.16661	0.0686283	0.435188
GO:0071902	positive regulation of protein serine/threonine kinase activity	biological_process	11	6	155	167	8990	PRKAA1,CCND3,LPAR1,PDGFB,NEK1,RALB	2.08383	0.068696	0.435188
GO:0032502	developmental process	biological_process	1	57	2579	167	8990	INF2,WFIKKN2,SRF,AMBRA1,ADAMTS2,SYNGR3,RP2,NTRK1,HOXB13,ELK4,PIK3CB,CACNA2D2,MAFF,SMCR7,GATA6,ANGPTL4,RIC8A,MNT,ASB4,SFRP1,DRD2,XIRP1,VAMP3,ABCB6,THY1,PDGFB,POU2F1,HEY1,LIPA,NPHP4,DYM,HMGB2,MORC3,TMEM30A,APCDD1,SPRED2,KIF2A,BLOC1S5,NEK1,MSC,MMP16,RHBDD1,MED7,C1H12ORF5,IFT80,SENP1,KIAA0319,HOXD10,FXR1,GLMN,WEE1,FOXF1,PLCD1,MIB1,METTL8,XRCC4,FOXJ2	1.18978	0.0706082	0.435188
GO:0043227	membrane-bounded organelle	cellular_component	2	123	5977	172	9055	INF2,SRF,PPP6R2,AMBRA1,ARSA,PEX11G,SYNGR2,TMEM27,NPC2,PRKAA1,CYB5B,KDM4B,SYNGR3,RP2,CCND3,NTRK1,NDUFAF2,HOXB13,ELK4,LTC4S,MRPS27,DHODH,SF3A1,RPL21,MAFF,SMCR7,GATA6,PPA1,PHF2,TSC22D1,LPAR1,CHST1,TBRG4,ITPR3,MNT,UBN1,SFRP1,GUCA2A,DRD2,ABHD5,TFDP2,VAMP3,ABCB6,THY1,SPINW,SSR1,POU2F1,DNMT1,HEY1,ZNF593,LIPA,ZBTB8OS,PRPF18,ACR,NPHP4,CYB5A,CDC42BPA,ARPC3,DYM,HMGB2,LOC417192,HNF4G,WBP2,UBXN2A,IKZF5,RPS16,…	1.08338	0.0710588	0.435188
GO:0060255	regulation of macromolecule metabolic process	biological_process	4	53	2376	167	8990	SRF,LOC100858477,PRKAA1,CCND3,NTRK1,HOXB13,ELK4,MAFF,GATA6,PHF2,TSC22D1,LPAR1,MNT,CCL4,UBN1,SFRP1,DRD2,TFDP2,VAMP3,THY1,PDGFB,POU2F1,DNMT1,HEY1,HMGB2,HNF4G,WBP2,UBXN2A,IKZF5,TBC1D7,MORC3,SUMO3,SPRED2,NEK1,MSC,RALB,RHBDD1,MED7,ELP4,ATN1,SENP1,LOC100859563,AURKAIP1,HOXD10,FXR1,GLMN,NFAT5,RPS6KA6,EIF2AK4,FOXF1,ZNF462,KCNE2,FOXJ2	1.20081	0.0711474	0.435188
GO:0051247	positive regulation of protein metabolic process	biological_process	6	15	534	167	8990	PRKAA1,CCND3,LPAR1,CCL4,PDGFB,DNMT1,WBP2,TBC1D7,SUMO3,NEK1,RALB,RHBDD1,AURKAIP1,GLMN,KCNE2	1.51214	0.0711972	0.435188
GO:0044057	regulation of system process	biological_process	4	9	276	167	8990	SRF,CACNA2D2,CACNA1B,ITPR3,DRD2,PDGFB,ABCG5,LOC427799,KCNE2	1.7554	0.0716821	0.435188
GO:0033002	muscle cell proliferation	biological_process	3	3	52	167	8990	GATA6,CCL4,PDGFB	3.10571	0.0718769	0.435188
GO:0032268	regulation of cellular protein metabolic process	biological_process	6	22	855	167	8990	PRKAA1,CCND3,LPAR1,CCL4,SFRP1,THY1,PDGFB,DNMT1,WBP2,UBXN2A,TBC1D7,SUMO3,SPRED2,NEK1,RALB,SENP1,AURKAIP1,FXR1,GLMN,RPS6KA6,EIF2AK4,KCNE2	1.38516	0.0720434	0.435188
GO:0031325	positive regulation of cellular metabolic process	biological_process	5	29	1187	167	8990	SRF,PRKAA1,CCND3,GATA6,PHF2,LPAR1,CCL4,SFRP1,ABHD5,VAMP3,PDGFB,POU2F1,DNMT1,HMGB2,HNF4G,WBP2,TBC1D7,SUMO3,NEK1,RALB,SENP1,AURKAIP1,HOXD10,GLMN,NFAT5,FOXF1,ZNF462,KCNE2,FOXJ2	1.3152	0.0720958	0.435188
GO:0030111	regulation of Wnt receptor signaling pathway	biological_process	7	6	157	167	8990	FAM123A,SFRP1,SPINW,NPHP4,APCDD1,IFT80	2.05729	0.0721263	0.435188
GO:0018344	protein geranylgeranylation	biological_process	8	1	4	167	8990	RABGGTB	13.4581	0.0722716	0.435188
GO:0030011	maintenance of cell polarity	biological_process	4	1	4	167	8990	ATN1	13.4581	0.0722716	0.435188
GO:0010820	positive regulation of T cell chemotaxis	biological_process	11	1	4	167	8990	CCL4	13.4581	0.0722716	0.435188
GO:0072109	glomerular mesangium development	biological_process	11	1	4	167	8990	PDGFB	13.4581	0.0722716	0.435188
GO:0003093	regulation of glomerular filtration	biological_process	10	1	4	167	8990	PDGFB	13.4581	0.0722716	0.435188
GO:0021853	cerebral cortex GABAergic interneuron migration	biological_process	14	1	4	167	8990	DRD2	13.4581	0.0722716	0.435188
GO:0060024	rhythmic synaptic transmission	biological_process	8	1	4	167	8990	CACNA2D2	13.4581	0.0722716	0.435188
GO:0035845	photoreceptor cell outer segment organization	biological_process	11	1	4	167	8990	NPHP4	13.4581	0.0722716	0.435188
GO:0045046	protein import into peroxisome membrane	biological_process	10	1	4	167	8990	PEX3	13.4581	0.0722716	0.435188
GO:0051006	positive regulation of lipoprotein lipase activity	biological_process	8	1	4	167	8990	ABHD5	13.4581	0.0722716	0.435188
GO:0031340	positive regulation of vesicle fusion	biological_process	8	1	4	167	8990	TMEM27	13.4581	0.0722716	0.435188
GO:0034694	response to prostaglandin stimulus	biological_process	6	1	4	167	8990	SFRP1	13.4581	0.0722716	0.435188
GO:0010819	regulation of T cell chemotaxis	biological_process	10	1	4	167	8990	CCL4	13.4581	0.0722716	0.435188
GO:0010544	negative regulation of platelet activation	biological_process	8	1	4	167	8990	PDGFB	13.4581	0.0722716	0.435188
GO:0045578	negative regulation of B cell differentiation	biological_process	12	1	4	167	8990	SFRP1	13.4581	0.0722716	0.435188
GO:0060664	epithelial cell proliferation involved in salivary gland morphogenesis	biological_process	9	1	4	167	8990	PDGFB	13.4581	0.0722716	0.435188
GO:0044154	histone H3-K14 acetylation	biological_process	13	1	4	167	8990	WBP2	13.4581	0.0722716	0.435188
GO:0071698	olfactory placode development	biological_process	4	1	4	167	8990	POU2F1	13.4581	0.0722716	0.435188
GO:0007195	adenylate cyclase-inhibiting dopamine receptor signaling pathway	biological_process	10	1	4	167	8990	DRD2	13.4581	0.0722716	0.435188
GO:0021894	cerebral cortex GABAergic interneuron development	biological_process	12	1	4	167	8990	DRD2	13.4581	0.0722716	0.435188
GO:2001214	positive regulation of vasculogenesis	biological_process	12	1	4	167	8990	ASB4	13.4581	0.0722716	0.435188
GO:0044241	lipid digestion	biological_process	4	1	4	167	8990	ABCG5	13.4581	0.0722716	0.435188
GO:0035787	cell migration involved in kidney development	biological_process	8	1	4	167	8990	PDGFB	13.4581	0.0722716	0.435188
GO:0030910	olfactory placode formation	biological_process	8	1	4	167	8990	POU2F1	13.4581	0.0722716	0.435188
GO:2000109	regulation of macrophage apoptotic process	biological_process	9	1	4	167	8990	CCL4	13.4581	0.0722716	0.435188
GO:0000183	chromatin silencing at rDNA	biological_process	12	1	4	167	8990	PHF2	13.4581	0.0722716	0.435188
GO:0033169	histone H3-K9 demethylation	biological_process	11	1	4	167	8990	PHF2	13.4581	0.0722716	0.435188
GO:0071072	negative regulation of phospholipid biosynthetic process	biological_process	8	1	4	167	8990	PDGFB	13.4581	0.0722716	0.435188
GO:0010759	positive regulation of macrophage chemotaxis	biological_process	10	1	4	167	8990	CCL4	13.4581	0.0722716	0.435188
GO:0051957	positive regulation of amino acid transport	biological_process	11	1	4	167	8990	TMEM27	13.4581	0.0722716	0.435188
GO:0060385	axonogenesis involved in innervation	biological_process	13	1	4	167	8990	NTRK1	13.4581	0.0722716	0.435188
GO:0031077	post-embryonic camera-type eye development	biological_process	9	1	4	167	8990	LIPA	13.4581	0.0722716	0.435188
GO:0050917	sensory perception of umami taste	biological_process	8	1	4	167	8990	ITPR3	13.4581	0.0722716	0.435188
GO:1901228	positive regulation of transcription from RNA polymerase II promoter involved in heart development	biological_process	12	1	4	167	8990	SRF	13.4581	0.0722716	0.435188
GO:0071350	cellular response to interleukin-15	biological_process	7	1	4	167	8990	LOC100859707	13.4581	0.0722716	0.435188
GO:0015919	peroxisomal membrane transport	biological_process	7	1	4	167	8990	PEX3	13.4581	0.0722716	0.435188
GO:0071622	regulation of granulocyte chemotaxis	biological_process	9	1	4	167	8990	CCL4	13.4581	0.0722716	0.435188
GO:0014029	neural crest formation	biological_process	10	1	4	167	8990	SFRP1	13.4581	0.0722716	0.435188
GO:0003257	positive regulation of transcription from RNA polymerase II promoter involved in myocardial precursor cell differentiation	biological_process	13	1	4	167	8990	SRF	13.4581	0.0722716	0.435188
GO:0060261	positive regulation of transcription initiation from RNA polymerase II promoter	biological_process	12	1	4	167	8990	SRF	13.4581	0.0722716	0.435188
GO:0035791	platelet-derived growth factor receptor-beta signaling pathway	biological_process	9	1	4	167	8990	PDGFB	13.4581	0.0722716	0.435188
GO:0051891	positive regulation of cardioblast differentiation	biological_process	11	1	4	167	8990	GATA6	13.4581	0.0722716	0.435188
GO:0051573	negative regulation of histone H3-K9 methylation	biological_process	13	1	4	167	8990	DNMT1	13.4581	0.0722716	0.435188
GO:0071699	olfactory placode morphogenesis	biological_process	6	1	4	167	8990	POU2F1	13.4581	0.0722716	0.435188
GO:0003310	pancreatic A cell differentiation	biological_process	8	1	4	167	8990	GATA6	13.4581	0.0722716	0.435188
GO:0001977	renal system process involved in regulation of blood volume	biological_process	9	1	4	167	8990	PDGFB	13.4581	0.0722716	0.435188
GO:0071621	granulocyte chemotaxis	biological_process	8	1	4	167	8990	CCL4	13.4581	0.0722716	0.435188
GO:0071888	macrophage apoptotic process	biological_process	8	1	4	167	8990	CCL4	13.4581	0.0722716	0.435188
GO:0070672	response to interleukin-15	biological_process	5	1	4	167	8990	LOC100859707	13.4581	0.0722716	0.435188
GO:0010891	negative regulation of sequestering of triglyceride	biological_process	7	1	4	167	8990	ABHD5	13.4581	0.0722716	0.435188
GO:0044340	canonical Wnt receptor signaling pathway involved in regulation of cell proliferation	biological_process	8	1	4	167	8990	SFRP1	13.4581	0.0722716	0.435188
GO:0003402	planar cell polarity pathway involved in axis elongation	biological_process	10	1	4	167	8990	SFRP1	13.4581	0.0722716	0.435188
GO:0060318	definitive erythrocyte differentiation	biological_process	10	1	4	167	8990	SENP1	13.4581	0.0722716	0.435188
GO:0035089	establishment of apical/basal cell polarity	biological_process	6	1	4	167	8990	FOXF1	13.4581	0.0722716	0.435188
GO:0070588	calcium ion transmembrane transport	biological_process	10	5	120	167	8990	CACNA2D2,CACNA1B,ITPR3,DRD2,PDGFB	2.24301	0.0725252	0.435188
GO:0046879	hormone secretion	biological_process	7	5	120	167	8990	TMEM27,NDUFAF2,CCL4,SFRP1,DRD2	2.24301	0.0725252	0.435188
GO:0009890	negative regulation of biosynthetic process	biological_process	5	17	626	167	8990	ELK4,GATA6,PHF2,MNT,CCL4,SFRP1,DRD2,PDGFB,POU2F1,DNMT1,HEY1,HMGB2,MSC,ATN1,FXR1,EIF2AK4,FOXF1	1.4619	0.0730179	0.435188
GO:0045927	positive regulation of growth	biological_process	4	4	85	167	8990	SRF,CACNA2D2,SFRP1,DRD2	2.53329	0.0732164	0.435188
GO:0071704	organic substance metabolic process	biological_process	2	112	5519	167	8990	PLEKHG1,SRF,AMBRA1,UBE2R2,LOC100858477,TMEM27,CAPN8,ADAMTS2,PRKAA1,RP2,CCND3,RGS4,NTRK1,HOXB13,ELK4,LTC4S,NRIP3,PIK3CB,DHODH,SF3A1,RPL21,MAFF,GATA6,RIC8A,EGFLAM,PHF2,TSC22D1,LPAR1,CHST1,TBRG4,CYP46A1,MNT,CCL4,ASB4,UBN1,SFRP1,GUCA2A,DRD2,ABHD5,TFDP2,VAMP3,ABCB6,THY1,PDGFB,RPUSD1,POU2F1,DNMT1,HEY1,LIPA,PRPF18,ACR,CDC42BPA,HMGB2,LOC417192,HNF4G,WBP2,UBXN2A,IKZF5,RPS16,TBC1D7,MORC3,C26H6ORF130,SUMO3,…	1.09245	0.0738446	0.435188
GO:0005686	U2 snRNP	cellular_component	10	1	4	172	9055	SF3A1	13.1613	0.0738544	0.435188
GO:0031907	microbody lumen	cellular_component	9	1	4	172	9055	ABCD3	13.1613	0.0738544	0.435188
GO:0031233	intrinsic to external side of plasma membrane	cellular_component	7	1	4	172	9055	THY1	13.1613	0.0738544	0.435188
GO:0005782	peroxisomal matrix	cellular_component	10	1	4	172	9055	ABCD3	13.1613	0.0738544	0.435188
GO:0001775	cell activation	biological_process	3	11	362	167	8990	SRF,CCND3,NTRK1,PIK3CB,CCL4,SFRP1,THY1,PDGFB,GLMN,FOXF1,XRCC4	1.63579	0.0740245	0.435188
GO:0022832	voltage-gated channel activity	molecular_function	10	5	113	167	8392	CACNA2D2,CACNA1B,DRD2,KCNJ2,KCNE2	2.22352	0.074546	0.435188
GO:0005244	voltage-gated ion channel activity	molecular_function	11	5	113	167	8392	CACNA2D2,CACNA1B,DRD2,KCNJ2,KCNE2	2.22352	0.074546	0.435188
GO:0016042	lipid catabolic process	biological_process	4	5	121	167	8990	PRKAA1,CYP46A1,ABHD5,ABCD3,PLCD1	2.22448	0.0745718	0.435188
GO:0034704	calcium channel complex	cellular_component	7	2	24	172	9055	CACNA2D2,CACNA1B	4.38711	0.0753853	0.435188
GO:0043405	regulation of MAP kinase activity	biological_process	12	6	159	167	8990	PRKAA1,LPAR1,SFRP1,PDGFB,SPRED2,NEK1	2.03141	0.0756539	0.435188
GO:0070838	divalent metal ion transport	biological_process	8	7	198	167	8990	CACNA2D2,CACNA1B,ITPR3,CCL4,DRD2,THY1,PDGFB	1.90316	0.0757558	0.435188
GO:0016776	phosphotransferase activity, phosphate group as acceptor	molecular_function	5	2	23	167	8392	RP2,CMPK1	4.3697	0.0758305	0.435188
GO:0005030	neurotrophin receptor activity	molecular_function	7	1	4	167	8392	NTRK1	12.5629	0.0772683	0.435188
GO:0008327	methyl-CpG binding	molecular_function	6	1	4	167	8392	DNMT1	12.5629	0.0772683	0.435188
GO:0016004	phospholipase activator activity	molecular_function	8	1	4	167	8392	CCL4	12.5629	0.0772683	0.435188
GO:0019789	SUMO ligase activity	molecular_function	7	1	4	167	8392	SUMO3	12.5629	0.0772683	0.435188
GO:0016176	superoxide-generating NADPH oxidase activator activity	molecular_function	8	1	4	167	8392	PDGFB	12.5629	0.0772683	0.435188
GO:0010851	cyclase regulator activity	molecular_function	6	1	4	167	8392	GUCA2A	12.5629	0.0772683	0.435188
GO:0004711	ribosomal protein S6 kinase activity	molecular_function	10	1	4	167	8392	RPS6KA6	12.5629	0.0772683	0.435188
GO:0004127	cytidylate kinase activity	molecular_function	10	1	4	167	8392	CMPK1	12.5629	0.0772683	0.435188
GO:0017040	ceramidase activity	molecular_function	6	1	4	167	8392	ASAH1	12.5629	0.0772683	0.435188
GO:0008331	high voltage-gated calcium channel activity	molecular_function	15	1	4	167	8392	CACNA1B	12.5629	0.0772683	0.435188
GO:0008318	protein prenyltransferase activity	molecular_function	6	1	4	167	8392	RABGGTB	12.5629	0.0772683	0.435188
GO:0001206	RNA polymerase II distal enhancer sequence-specific DNA binding transcription factor activity involved in negative regulation of transcription	molecular_function	13	1	4	167	8392	MSC	12.5629	0.0772683	0.435188
GO:0010558	negative regulation of macromolecule biosynthetic process	biological_process	6	16	586	167	8990	ELK4,GATA6,PHF2,MNT,CCL4,SFRP1,PDGFB,POU2F1,DNMT1,HEY1,HMGB2,MSC,ATN1,FXR1,EIF2AK4,FOXF1	1.46982	0.0776366	0.435188
GO:0051952	regulation of amine transport	biological_process	6	2	25	167	8990	TMEM27,DRD2	4.30659	0.0778949	0.435188
GO:0042461	photoreceptor cell development	biological_process	10	2	25	167	8990	THY1,NPHP4	4.30659	0.0778949	0.435188
GO:0035773	insulin secretion involved in cellular response to glucose stimulus	biological_process	10	2	25	167	8990	TMEM27,NDUFAF2	4.30659	0.0778949	0.435188
GO:0014812	muscle cell migration	biological_process	6	2	25	167	8990	CCL4,PDGFB	4.30659	0.0778949	0.435188
GO:0071900	regulation of protein serine/threonine kinase activity	biological_process	10	8	240	167	8990	PRKAA1,CCND3,LPAR1,SFRP1,PDGFB,SPRED2,NEK1,RALB	1.79441	0.0785116	0.435188
GO:0044344	cellular response to fibroblast growth factor stimulus	biological_process	7	3	54	167	8990	CCL4,SFRP1,PDGFB	2.99069	0.0785769	0.435188
GO:0008584	male gonad development	biological_process	8	3	54	167	8990	GATA6,SFRP1,HMGB2	2.99069	0.0785769	0.435188
GO:0007368	determination of left/right symmetry	biological_process	7	3	54	167	8990	SRF,FOXF1,MIB1	2.99069	0.0785769	0.435188
GO:0009798	axis specification	biological_process	5	3	54	167	8990	SRF,SFRP1,HEY1	2.99069	0.0785769	0.435188
GO:0009895	negative regulation of catabolic process	biological_process	5	3	54	167	8990	PRKAA1,C1H12ORF5,SENP1	2.99069	0.0785769	0.435188
GO:0071774	response to fibroblast growth factor stimulus	biological_process	5	3	54	167	8990	CCL4,SFRP1,PDGFB	2.99069	0.0785769	0.435188
GO:0032940	secretion by cell	biological_process	6	11	366	167	8990	TMEM27,NDUFAF2,CACNA1B,CCL4,SFRP1,DRD2,VAMP3,EXOC3,RAB3C,GLMN,FOXF1	1.61791	0.0786238	0.435188
GO:0006468	protein phosphorylation	biological_process	7	22	864	167	8990	PRKAA1,CCND3,NTRK1,PIK3CB,LPAR1,TBRG4,CCL4,SFRP1,THY1,PDGFB,CDC42BPA,MORC3,SPRED2,NEK1,RALB,CDKL5,LOC100859563,RPS6KA6,EIF2AK4,WEE1,LOC415708,GRK5	1.37073	0.0786841	0.435188
GO:0006357	regulation of transcription from RNA polymerase II promoter	biological_process	10	22	866	167	8990	SRF,ELK4,GATA6,MNT,UBN1,SFRP1,POU2F1,DNMT1,HEY1,HMGB2,HNF4G,WBP2,MSC,MED7,ELP4,ATN1,SENP1,HOXD10,NFAT5,FOXF1,ZNF462,FOXJ2	1.36757	0.0802148	0.435188
GO:0043009	chordate embryonic development	biological_process	6	7	201	167	8990	AMBRA1,SFRP1,MMP16,HOXD10,GLMN,FOXF1,MIB1	1.87476	0.0806017	0.435188
GO:0023061	signal release	biological_process	6	7	201	167	8990	TMEM27,NDUFAF2,CACNA1B,CCL4,SFRP1,DRD2,RAB3C	1.87476	0.0806017	0.435188
GO:0003001	generation of a signal involved in cell-cell signaling	biological_process	5	7	201	167	8990	TMEM27,NDUFAF2,CACNA1B,CCL4,SFRP1,DRD2,RAB3C	1.87476	0.0806017	0.435188
GO:0005913	cell-cell adherens junction	cellular_component	4	2	25	172	9055	XIRP1,CTNNA3	4.21163	0.0809497	0.435188
GO:0033674	positive regulation of kinase activity	biological_process	9	8	242	167	8990	AMBRA1,PRKAA1,CCND3,LPAR1,CCL4,PDGFB,NEK1,RALB	1.77958	0.081476	0.435188
GO:0000981	sequence-specific DNA binding RNA polymerase II transcription factor activity	molecular_function	11	9	265	167	8392	SRF,ELK4,GATA6,MNT,HNF4G,MSC,NFAT5,FOXF1,FOXJ2	1.70665	0.0820114	0.435188
GO:0007156	homophilic cell adhesion	biological_process	5	3	55	167	8990	PIK3CB,CDH3,KIAA0319	2.93631	0.0820259	0.435188
GO:0072511	divalent inorganic cation transport	biological_process	7	7	202	167	8990	CACNA2D2,CACNA1B,ITPR3,CCL4,DRD2,THY1,PDGFB	1.86548	0.0822562	0.435188
GO:0048856	anatomical structure development	biological_process	2	52	2349	167	8990	INF2,WFIKKN2,SRF,AMBRA1,ADAMTS2,SYNGR3,RP2,NTRK1,HOXB13,PIK3CB,CACNA2D2,MAFF,SMCR7,GATA6,ANGPTL4,RIC8A,ASB4,SFRP1,DRD2,XIRP1,VAMP3,ABCB6,THY1,PDGFB,POU2F1,HEY1,LIPA,NPHP4,DYM,HMGB2,TMEM30A,APCDD1,KIF2A,BLOC1S5,NEK1,MSC,MMP16,MED7,C1H12ORF5,IFT80,SENP1,KIAA0319,HOXD10,FXR1,GLMN,WEE1,FOXF1,PLCD1,MIB1,METTL8,XRCC4,FOXJ2	1.19169	0.0827542	0.435188
GO:0009914	hormone transport	biological_process	5	5	125	167	8990	TMEM27,NDUFAF2,CCL4,SFRP1,DRD2	2.15329	0.08307	0.435188
GO:0043086	negative regulation of catalytic activity	biological_process	5	10	327	167	8990	WFIKKN2,ANGPTL4,UBN1,SFRP1,DRD2,THY1,SPRED2,SERPINB10,SERPINA4,GLMN	1.64625	0.0833219	0.435188
GO:0043550	regulation of lipid kinase activity	biological_process	9	2	26	167	8990	AMBRA1,PDGFB	4.14095	0.0833893	0.435188
GO:0009948	anterior/posterior axis specification	biological_process	7	2	26	167	8990	SRF,HEY1	4.14095	0.0833893	0.435188
GO:0002793	positive regulation of peptide secretion	biological_process	9	2	26	167	8990	TMEM27,DRD2	4.14095	0.0833893	0.435188
GO:0055013	cardiac muscle cell development	biological_process	10	2	26	167	8990	SRF,XIRP1	4.14095	0.0833893	0.435188
GO:0090277	positive regulation of peptide hormone secretion	biological_process	10	2	26	167	8990	TMEM27,DRD2	4.14095	0.0833893	0.435188
GO:0044441	cilium part	cellular_component	9	4	87	172	9055	RP2,NPHP4,TBC1D7,KIF2A	2.42048	0.0834089	0.435188
GO:0010810	regulation of cell-substrate adhesion	biological_process	5	4	89	167	8990	PIK3CB,EGFLAM,EGFL6,FOXF1	2.41943	0.0835246	0.435188
GO:0035282	segmentation	biological_process	6	3	56	167	8990	SFRP1,FOXF1,MIB1	2.88388	0.0855394	0.435188
GO:0006475	internal protein amino acid acetylation	biological_process	9	4	90	167	8990	WBP2,MORF4L1,MDH2,METTL8	2.39255	0.0862078	0.435188
GO:0014704	intercalated disc	cellular_component	4	2	26	172	9055	XIRP1,CTNNA3	4.04964	0.0866369	0.435188
GO:0009792	embryo development ending in birth or egg hatching	biological_process	5	7	205	167	8990	AMBRA1,SFRP1,MMP16,HOXD10,GLMN,FOXF1,MIB1	1.83818	0.0873374	0.435188
GO:0023014	signal transduction by phosphorylation	biological_process	6	7	205	167	8990	PRKAA1,LPAR1,CCL4,SFRP1,PDGFB,SPRED2,NEK1	1.83818	0.0873374	0.435188
GO:0016773	phosphotransferase activity, alcohol group as acceptor	molecular_function	5	21	773	167	8392	PRKAA1,CCND3,NTRK1,PIK3CB,LPAR1,TBRG4,CCL4,SFRP1,THY1,PDGFB,CDC42BPA,SPRED2,NEK1,RALB,CDKL5,LOC100859563,RPS6KA6,EIF2AK4,WEE1,LOC415708,GRK5	1.36518	0.0873601	0.435188
GO:0070997	neuron death	biological_process	4	5	127	167	8990	AMBRA1,NTRK1,CCL4,ATN1,XRCC4	2.11938	0.0875043	0.435188
GO:0009132	nucleoside diphosphate metabolic process	biological_process	7	2	27	167	8990	RP2,CMPK1	3.98758	0.0889983	0.435188
GO:0070555	response to interleukin-1	biological_process	5	2	27	167	8990	CCL4,SFRP1	3.98758	0.0889983	0.435188
GO:0009112	nucleobase metabolic process	biological_process	6	2	27	167	8990	DHODH,CMPK1	3.98758	0.0889983	0.435188
GO:0048660	regulation of smooth muscle cell proliferation	biological_process	5	2	27	167	8990	CCL4,PDGFB	3.98758	0.0889983	0.435188
GO:0002695	negative regulation of leukocyte activation	biological_process	6	3	57	167	8990	SFRP1,GLMN,FOXF1	2.83328	0.0891162	0.435188
GO:0006707	cholesterol catabolic process	biological_process	7	1	5	167	8990	CYP46A1	10.7665	0.0895129	0.435188
GO:0090280	positive regulation of calcium ion import	biological_process	13	1	5	167	8990	PDGFB	10.7665	0.0895129	0.435188
GO:2000144	positive regulation of DNA-dependent transcription, initiation	biological_process	11	1	5	167	8990	SRF	10.7665	0.0895129	0.435188
GO:0097354	prenylation	biological_process	3	1	5	167	8990	RABGGTB	10.7665	0.0895129	0.435188
GO:0045086	positive regulation of interleukin-2 biosynthetic process	biological_process	9	1	5	167	8990	GLMN	10.7665	0.0895129	0.435188
GO:0044342	type B pancreatic cell proliferation	biological_process	3	1	5	167	8990	SFRP1	10.7665	0.0895129	0.435188
GO:0010661	positive regulation of muscle cell apoptotic process	biological_process	9	1	5	167	8990	C1H12ORF5	10.7665	0.0895129	0.435188
GO:0014887	cardiac muscle adaptation	biological_process	7	1	5	167	8990	GATA6	10.7665	0.0895129	0.435188
GO:0021830	interneuron migration from the subpallium to the cortex	biological_process	13	1	5	167	8990	DRD2	10.7665	0.0895129	0.435188
GO:0060123	regulation of growth hormone secretion	biological_process	10	1	5	167	8990	DRD2	10.7665	0.0895129	0.435188
GO:0060028	convergent extension involved in axis elongation	biological_process	7	1	5	167	8990	SFRP1	10.7665	0.0895129	0.435188
GO:0046549	retinal cone cell development	biological_process	13	1	5	167	8990	THY1	10.7665	0.0895129	0.435188
GO:0006108	malate metabolic process	biological_process	8	1	5	167	8990	MDH2	10.7665	0.0895129	0.435188
GO:0060159	regulation of dopamine receptor signaling pathway	biological_process	8	1	5	167	8990	DRD2	10.7665	0.0895129	0.435188
GO:0031293	membrane protein intracellular domain proteolysis	biological_process	7	1	5	167	8990	RHBDD1	10.7665	0.0895129	0.435188
GO:0040016	embryonic cleavage	biological_process	5	1	5	167	8990	PIK3CB	10.7665	0.0895129	0.435188
GO:0033634	positive regulation of cell-cell adhesion mediated by integrin	biological_process	7	1	5	167	8990	CCL4	10.7665	0.0895129	0.435188
GO:0045059	positive thymic T cell selection	biological_process	13	1	5	167	8990	SRF	10.7665	0.0895129	0.435188
GO:0070099	regulation of chemokine-mediated signaling pathway	biological_process	9	1	5	167	8990	CCL4	10.7665	0.0895129	0.435188
GO:0050916	sensory perception of sweet taste	biological_process	8	1	5	167	8990	ITPR3	10.7665	0.0895129	0.435188
GO:0010511	regulation of phosphatidylinositol biosynthetic process	biological_process	9	1	5	167	8990	PDGFB	10.7665	0.0895129	0.435188
GO:0034776	response to histamine	biological_process	5	1	5	167	8990	DRD2	10.7665	0.0895129	0.435188
GO:0032464	positive regulation of protein homooligomerization	biological_process	9	1	5	167	8990	SMCR7	10.7665	0.0895129	0.435188
GO:0006654	phosphatidic acid biosynthetic process	biological_process	8	1	5	167	8990	ABHD5	10.7665	0.0895129	0.435188
GO:0007097	nuclear migration	biological_process	7	1	5	167	8990	CDC42BPA	10.7665	0.0895129	0.435188
GO:0061179	negative regulation of insulin secretion involved in cellular response to glucose stimulus	biological_process	12	1	5	167	8990	NDUFAF2	10.7665	0.0895129	0.435188
GO:0071675	regulation of mononuclear cell migration	biological_process	8	1	5	167	8990	CCL4	10.7665	0.0895129	0.435188
GO:0072239	metanephric glomerulus vasculature development	biological_process	11	1	5	167	8990	PDGFB	10.7665	0.0895129	0.435188
GO:0071435	potassium ion export	biological_process	11	1	5	167	8990	KCNE2	10.7665	0.0895129	0.435188
GO:2000271	positive regulation of fibroblast apoptotic process	biological_process	9	1	5	167	8990	SFRP1	10.7665	0.0895129	0.435188
GO:0042789	mRNA transcription from RNA polymerase II promoter	biological_process	10	1	5	167	8990	SRF	10.7665	0.0895129	0.435188
GO:0031468	nuclear envelope reassembly	biological_process	6	1	5	167	8990	UBXN2A	10.7665	0.0895129	0.435188
GO:0097070	ductus arteriosus closure	biological_process	11	1	5	167	8990	FOXF1	10.7665	0.0895129	0.435188
GO:0007217	tachykinin receptor signaling pathway	biological_process	7	1	5	167	8990	GRK5	10.7665	0.0895129	0.435188
GO:0035404	histone-serine phosphorylation	biological_process	10	1	5	167	8990	PRKAA1	10.7665	0.0895129	0.435188
GO:0021892	cerebral cortex GABAergic interneuron differentiation	biological_process	11	1	5	167	8990	DRD2	10.7665	0.0895129	0.435188
GO:0010818	T cell chemotaxis	biological_process	9	1	5	167	8990	CCL4	10.7665	0.0895129	0.435188
GO:0061339	establishment or maintenance of monopolar cell polarity	biological_process	4	1	5	167	8990	FOXF1	10.7665	0.0895129	0.435188
GO:0033152	immunoglobulin V(D)J recombination	biological_process	11	1	5	167	8990	XRCC4	10.7665	0.0895129	0.435188
GO:0015886	heme transport	biological_process	6	1	5	167	8990	ABCB6	10.7665	0.0895129	0.435188
GO:0043589	skin morphogenesis	biological_process	8	1	5	167	8990	SRF	10.7665	0.0895129	0.435188
GO:0061162	establishment of monopolar cell polarity	biological_process	5	1	5	167	8990	FOXF1	10.7665	0.0895129	0.435188
GO:0071305	cellular response to vitamin D	biological_process	8	1	5	167	8990	SFRP1	10.7665	0.0895129	0.435188
GO:0090245	axis elongation involved in somitogenesis	biological_process	8	1	5	167	8990	SFRP1	10.7665	0.0895129	0.435188
GO:0060539	diaphragm development	biological_process	8	1	5	167	8990	MSC	10.7665	0.0895129	0.435188
GO:0032075	positive regulation of nuclease activity	biological_process	9	1	5	167	8990	HMGB2	10.7665	0.0895129	0.435188
GO:0003299	muscle hypertrophy in response to stress	biological_process	6	1	5	167	8990	GATA6	10.7665	0.0895129	0.435188
GO:0060510	Type II pneumocyte differentiation	biological_process	10	1	5	167	8990	GATA6	10.7665	0.0895129	0.435188
GO:0060235	lens induction in camera-type eye	biological_process	11	1	5	167	8990	POU2F1	10.7665	0.0895129	0.435188
GO:0009404	toxin metabolic process	biological_process	4	1	5	167	8990	ATN1	10.7665	0.0895129	0.435188
GO:0018342	protein prenylation	biological_process	7	1	5	167	8990	RABGGTB	10.7665	0.0895129	0.435188
GO:0060192	negative regulation of lipase activity	biological_process	7	1	5	167	8990	ANGPTL4	10.7665	0.0895129	0.435188
GO:0090141	positive regulation of mitochondrial fission	biological_process	8	1	5	167	8990	SMCR7	10.7665	0.0895129	0.435188
GO:0016127	sterol catabolic process	biological_process	6	1	5	167	8990	CYP46A1	10.7665	0.0895129	0.435188
GO:0070100	negative regulation of chemokine-mediated signaling pathway	biological_process	10	1	5	167	8990	CCL4	10.7665	0.0895129	0.435188
GO:0072203	cell proliferation involved in metanephros development	biological_process	9	1	5	167	8990	PDGFB	10.7665	0.0895129	0.435188
GO:0071674	mononuclear cell migration	biological_process	7	1	5	167	8990	CCL4	10.7665	0.0895129	0.435188
GO:0033689	negative regulation of osteoblast proliferation	biological_process	6	1	5	167	8990	SFRP1	10.7665	0.0895129	0.435188
GO:0072668	tubulin complex biogenesis	biological_process	4	1	5	167	8990	RP2	10.7665	0.0895129	0.435188
GO:0014898	cardiac muscle hypertrophy in response to stress	biological_process	8	1	5	167	8990	GATA6	10.7665	0.0895129	0.435188
GO:1901678	iron coordination entity transport	biological_process	5	1	5	167	8990	ABCB6	10.7665	0.0895129	0.435188
GO:0022028	tangential migration from the subventricular zone to the olfactory bulb	biological_process	12	1	5	167	8990	SRF	10.7665	0.0895129	0.435188
GO:0046473	phosphatidic acid metabolic process	biological_process	7	1	5	167	8990	ABHD5	10.7665	0.0895129	0.435188
GO:0006855	drug transmembrane transport	biological_process	6	1	5	167	8990	TMEM30A	10.7665	0.0895129	0.435188
GO:0042670	retinal cone cell differentiation	biological_process	12	1	5	167	8990	THY1	10.7665	0.0895129	0.435188
GO:0070419	nonhomologous end joining complex	cellular_component	5	1	5	172	9055	XRCC4	10.5291	0.0914544	0.441671
GO:0033588	Elongator holoenzyme complex	cellular_component	5	1	5	172	9055	ELP4	10.5291	0.0914544	0.441671
GO:0031466	Cul5-RING ubiquitin ligase complex	cellular_component	7	1	5	172	9055	ASB4	10.5291	0.0914544	0.441671
GO:0016023	cytoplasmic membrane-bounded vesicle	cellular_component	8	11	369	172	9055	AMBRA1,SYNGR2,SYNGR3,LPAR1,DRD2,VAMP3,ACR,TMEM30A,BLOC1S5,SLC17A5,RAB3C	1.56937	0.0926919	0.441671
GO:0010811	positive regulation of cell-substrate adhesion	biological_process	6	3	58	167	8990	EGFLAM,EGFL6,FOXF1	2.78443	0.0927549	0.441671
GO:0035051	cardiocyte differentiation	biological_process	8	3	58	167	8990	SRF,GATA6,XIRP1	2.78443	0.0927549	0.441671
GO:0030168	platelet activation	biological_process	6	3	58	167	8990	SRF,PIK3CB,PDGFB	2.78443	0.0927549	0.441671
GO:0009892	negative regulation of metabolic process	biological_process	4	23	930	167	8990	PRKAA1,ELK4,GATA6,PHF2,MNT,CCL4,SFRP1,DRD2,THY1,PDGFB,POU2F1,DNMT1,HEY1,HMGB2,SPRED2,MSC,ATN1,C1H12ORF5,SENP1,FXR1,GLMN,EIF2AK4,FOXF1	1.33134	0.0936127	0.441671
GO:0030135	coated vesicle	cellular_component	9	5	127	172	9055	SYNGR2,SYNGR3,DRD2,VAMP3,RAB3C	2.07265	0.0940648	0.441671
GO:0051347	positive regulation of transferase activity	biological_process	6	8	251	167	8990	AMBRA1,PRKAA1,CCND3,LPAR1,CCL4,PDGFB,NEK1,RALB	1.71577	0.095631	0.441671
GO:0060229	lipase activator activity	molecular_function	7	1	5	167	8392	CCL4	10.0503	0.0956394	0.441671
GO:0033130	acetylcholine receptor binding	molecular_function	4	1	5	167	8392	UBXN2A	10.0503	0.0956394	0.441671
GO:0004703	G-protein coupled receptor kinase activity	molecular_function	10	1	5	167	8392	GRK5	10.0503	0.0956394	0.441671
GO:0035174	histone serine kinase activity	molecular_function	11	1	5	167	8392	PRKAA1	10.0503	0.0956394	0.441671
GO:0055106	ubiquitin-protein ligase regulator activity	molecular_function	11	1	5	167	8392	GLMN	10.0503	0.0956394	0.441671
GO:0015232	heme transporter activity	molecular_function	7	1	5	167	8392	ABCB6	10.0503	0.0956394	0.441671
GO:0045125	bioactive lipid receptor activity	molecular_function	9	1	5	167	8392	LPAR1	10.0503	0.0956394	0.441671
GO:0004716	receptor signaling protein tyrosine kinase activity	molecular_function	10	1	5	167	8392	CCL4	10.0503	0.0956394	0.441671
GO:0016615	malate dehydrogenase activity	molecular_function	6	1	5	167	8392	MDH2	10.0503	0.0956394	0.441671
GO:0003677	DNA binding	molecular_function	4	25	961	167	8392	WFIKKN2,SRF,SETBP1,HOXB13,ELK4,MAFF,GATA6,MNT,UBN1,TFDP2,POU2F1,DNMT1,HEY1,HMGB2,HNF4G,WBP2,IKZF5,MSC,SERPINB10,HOXD10,NFAT5,FOXF1,ZNF462,XRCC4,FOXJ2	1.30727	0.0965836	0.441671
GO:0018209	peptidyl-serine modification	biological_process	8	5	131	167	8990	PRKAA1,EGFLAM,PDGFB,MORC3,MAMDC2	2.05467	0.0967372	0.441671
GO:0046777	protein autophosphorylation	biological_process	8	5	131	167	8990	NTRK1,PDGFB,CDKL5,LOC100859563,GRK5	2.05467	0.0967372	0.441671
GO:0045595	regulation of cell differentiation	biological_process	5	18	698	167	8990	SRF,NTRK1,MAFF,GATA6,ASB4,SFRP1,DRD2,THY1,HEY1,HMGB2,TMEM30A,BLOC1S5,MED7,SENP1,KIAA0319,FOXF1,MIB1,XRCC4	1.38823	0.0967729	0.441671
GO:0051241	negative regulation of multicellular organismal process	biological_process	4	6	170	167	8990	SRF,GATA6,SFRP1,DRD2,PDGFB,ABCG5	1.89996	0.0967756	0.441671
GO:0051345	positive regulation of hydrolase activity	biological_process	6	10	337	167	8990	PLEKHG1,RP2,RGS4,NTRK1,RIC8A,CCL4,ABHD5,THY1,HMGB2,SENP1	1.5974	0.0969163	0.441671
GO:2000113	negative regulation of cellular macromolecule biosynthetic process	biological_process	7	15	561	167	8990	ELK4,GATA6,PHF2,MNT,SFRP1,PDGFB,POU2F1,DNMT1,HEY1,HMGB2,MSC,ATN1,FXR1,EIF2AK4,FOXF1	1.43937	0.0981833	0.441671
GO:0008236	serine-type peptidase activity	molecular_function	6	5	123	167	8392	WFIKKN2,ACR,SERPINB10,SERPINA4,RHBDD1	2.04274	0.0984198	0.441671
GO:0018193	peptidyl-amino acid modification	biological_process	7	14	516	167	8990	PRKAA1,NTRK1,EGFLAM,CCL4,SFRP1,PDGFB,WBP2,MORC3,SPRED2,MORF4L1,LOC100859563,MAMDC2,WEE1,METTL8	1.46057	0.0987423	0.441671
GO:0017147	Wnt-protein binding	molecular_function	3	2	27	167	8392	SFRP1,APCDD1	3.72233	0.0999879	0.441671
GO:0004629	phospholipase C activity	molecular_function	7	2	27	167	8392	CCL4,PLCD1	3.72233	0.0999879	0.441671
GO:0009855	determination of bilateral symmetry	biological_process	6	3	60	167	8990	SRF,FOXF1,MIB1	2.69162	0.100213	0.441671
GO:0030336	negative regulation of cell migration	biological_process	7	4	95	167	8990	SFRP1,DRD2,THY1,PDGFB	2.26662	0.100241	0.441671
GO:0043266	regulation of potassium ion transport	biological_process	9	2	29	167	8990	DRD2,KCNE2	3.71257	0.100536	0.441671
GO:0001938	positive regulation of endothelial cell proliferation	biological_process	7	2	29	167	8990	PDGFB,HMGB2	3.71257	0.100536	0.441671
GO:0031058	positive regulation of histone modification	biological_process	10	2	29	167	8990	DNMT1,WBP2	3.71257	0.100536	0.441671
GO:0034620	cellular response to unfolded protein	biological_process	7	2	29	167	8990	RHBDD1,EIF2AK4	3.71257	0.100536	0.441671
GO:0043279	response to alkaloid	biological_process	5	2	29	167	8990	PRKAA1,DRD2	3.71257	0.100536	0.441671
GO:0048659	smooth muscle cell proliferation	biological_process	4	2	29	167	8990	CCL4,PDGFB	3.71257	0.100536	0.441671
GO:0001947	heart looping	biological_process	10	2	29	167	8990	SRF,MIB1	3.71257	0.100536	0.441671
GO:0017171	serine hydrolase activity	molecular_function	4	5	124	167	8392	WFIKKN2,ACR,SERPINB10,SERPINA4,RHBDD1	2.02627	0.100998	0.441671
GO:0005057	receptor signaling protein activity	molecular_function	6	7	199	167	8392	PRKAA1,LPAR1,CCL4,SFRP1,PDGFB,SPRED2,NEK1	1.76764	0.10194	0.441671
GO:0048731	system development	biological_process	4	44	1978	167	8990	WFIKKN2,SRF,AMBRA1,ADAMTS2,SYNGR3,NTRK1,HOXB13,CACNA2D2,MAFF,GATA6,ANGPTL4,RIC8A,ASB4,SFRP1,DRD2,XIRP1,ABCB6,THY1,PDGFB,POU2F1,HEY1,LIPA,NPHP4,DYM,HMGB2,TMEM30A,APCDD1,KIF2A,BLOC1S5,MSC,MMP16,C1H12ORF5,IFT80,SENP1,KIAA0319,HOXD10,FXR1,GLMN,WEE1,FOXF1,PLCD1,MIB1,METTL8,XRCC4	1.19748	0.102974	0.441671
GO:0004175	endopeptidase activity	molecular_function	6	12	401	167	8392	WFIKKN2,CAPN8,ADAMTS2,NRIP3,SFRP1,ACR,SERPINB10,MMP16,SERPINA4,RHBDD1,ADAMTS6,SENP1	1.50379	0.102982	0.441671
GO:0042110	T cell activation	biological_process	6	6	173	167	8990	SRF,CCND3,CCL4,THY1,GLMN,XRCC4	1.86702	0.103033	0.441671
GO:0048738	cardiac muscle tissue development	biological_process	8	4	96	167	8990	SRF,GATA6,XIRP1,HEY1	2.24301	0.103168	0.441671
GO:0006366	transcription from RNA polymerase II promoter	biological_process	9	22	894	167	8990	SRF,ELK4,GATA6,MNT,UBN1,SFRP1,POU2F1,DNMT1,HEY1,HMGB2,HNF4G,WBP2,MSC,MED7,ELP4,ATN1,SENP1,HOXD10,NFAT5,FOXF1,ZNF462,FOXJ2	1.32473	0.103788	0.441671
GO:0006874	cellular calcium ion homeostasis	biological_process	9	5	134	167	8990	PIK3CB,ITPR3,CCL4,DRD2,THY1	2.00867	0.103975	0.441671
GO:0003007	heart morphogenesis	biological_process	8	5	134	167	8990	SRF,GATA6,HEY1,FOXF1,MIB1	2.00867	0.103975	0.441671
GO:0009799	specification of symmetry	biological_process	5	3	61	167	8990	SRF,FOXF1,MIB1	2.64749	0.104031	0.441671
GO:0030218	erythrocyte differentiation	biological_process	9	3	61	167	8990	SRF,HMGB2,SENP1	2.64749	0.104031	0.441671
GO:0014065	phosphatidylinositol 3-kinase cascade	biological_process	8	3	61	167	8990	PIK3CB,CCL4,PDGFB	2.64749	0.104031	0.441671
GO:0005096	GTPase activator activity	molecular_function	15	4	90	167	8392	RP2,RGS4,RIC8A,THY1	2.2334	0.104256	0.441671
GO:0016043	cellular component organization	biological_process	2	57	2645	167	8990	INF2,SRF,AMBRA1,PEX11G,TMEM27,ADAMTS2,PRKAA1,RP2,NTRK1,ELK4,CACNA2D2,SF3A1,SMCR7,RIC8A,EGFLAM,PHF2,LPAR1,CCL4,UBN1,SFRP1,DRD2,XIRP1,VAMP3,THY1,PDGFB,DNMT1,HEY1,LIPA,NPHP4,CDC42BPA,ARPC3,DYM,HMGB2,LOC417192,WBP2,KCNJ2,UBXN2A,TMEM30A,EGFL6,KIF2A,MORF4L1,NUDT21,NEK1,SERPINB10,ABCD3,RALB,KCTD4,IFT80,KIAA0319,RAB3C,PEX3,WEE1,FOXF1,MIB1,LOC418362,METTL8,ZNF462	1.16009	0.104432	0.441671
GO:0042176	regulation of protein catabolic process	biological_process	6	6	174	167	8990	UBXN2A,SUMO3,RHBDD1,SENP1,GLMN,KCNE2	1.85629	0.105165	0.441671
GO:0051253	negative regulation of RNA metabolic process	biological_process	8	14	522	167	8990	ELK4,GATA6,PHF2,MNT,CCL4,SFRP1,PDGFB,POU2F1,DNMT1,HEY1,HMGB2,MSC,ATN1,FOXF1	1.44378	0.105833	0.441671
GO:0070234	positive regulation of T cell apoptotic process	biological_process	11	1	6	167	8990	CCL4	8.97206	0.106436	0.441671
GO:1901798	positive regulation of signal transduction by p53 class mediator	biological_process	8	1	6	167	8990	SPRED2	8.97206	0.106436	0.441671
GO:0060788	ectodermal placode formation	biological_process	5	1	6	167	8990	POU2F1	8.97206	0.106436	0.441671
GO:0006670	sphingosine metabolic process	biological_process	8	1	6	167	8990	SGPP2	8.97206	0.106436	0.441671
GO:0034104	negative regulation of tissue remodeling	biological_process	5	1	6	167	8990	SFRP1	8.97206	0.106436	0.441671
GO:0021984	adenohypophysis development	biological_process	11	1	6	167	8990	DRD2	8.97206	0.106436	0.441671
GO:0033006	regulation of mast cell activation involved in immune response	biological_process	8	1	6	167	8990	FOXF1	8.97206	0.106436	0.441671
GO:0030859	polarized epithelial cell differentiation	biological_process	7	1	6	167	8990	FOXF1	8.97206	0.106436	0.441671
GO:0021843	substrate-independent telencephalic tangential interneuron migration	biological_process	12	1	6	167	8990	DRD2	8.97206	0.106436	0.441671
GO:0051590	positive regulation of neurotransmitter transport	biological_process	7	1	6	167	8990	DRD2	8.97206	0.106436	0.441671
GO:0003256	regulation of transcription from RNA polymerase II promoter involved in myocardial precursor cell differentiation	biological_process	12	1	6	167	8990	SRF	8.97206	0.106436	0.441671
GO:0048755	branching morphogenesis of a nerve	biological_process	6	1	6	167	8990	DRD2	8.97206	0.106436	0.441671
GO:0060462	lung lobe development	biological_process	8	1	6	167	8990	FOXF1	8.97206	0.106436	0.441671
GO:2000678	negative regulation of transcription regulatory region DNA binding	biological_process	8	1	6	167	8990	HEY1	8.97206	0.106436	0.441671
GO:0046851	negative regulation of bone remodeling	biological_process	6	1	6	167	8990	SFRP1	8.97206	0.106436	0.441671
GO:0051955	regulation of amino acid transport	biological_process	10	1	6	167	8990	TMEM27	8.97206	0.106436	0.441671
GO:0021826	substrate-independent telencephalic tangential migration	biological_process	11	1	6	167	8990	DRD2	8.97206	0.106436	0.441671
GO:2000270	negative regulation of fibroblast apoptotic process	biological_process	9	1	6	167	8990	SFRP1	8.97206	0.106436	0.441671
GO:0030213	hyaluronan biosynthetic process	biological_process	7	1	6	167	8990	PDGFB	8.97206	0.106436	0.441671
GO:0090244	Wnt receptor signaling pathway involved in somitogenesis	biological_process	8	1	6	167	8990	SFRP1	8.97206	0.106436	0.441671
GO:0051584	regulation of dopamine uptake involved in synaptic transmission	biological_process	11	1	6	167	8990	DRD2	8.97206	0.106436	0.441671
GO:1901722	regulation of cell proliferation involved in kidney development	biological_process	9	1	6	167	8990	PDGFB	8.97206	0.106436	0.441671
GO:0035810	positive regulation of urine volume	biological_process	6	1	6	167	8990	DRD2	8.97206	0.106436	0.441671
GO:0016559	peroxisome fission	biological_process	5	1	6	167	8990	PEX11G	8.97206	0.106436	0.441671
GO:0043304	regulation of mast cell degranulation	biological_process	11	1	6	167	8990	FOXF1	8.97206	0.106436	0.441671
GO:0050913	sensory perception of bitter taste	biological_process	8	1	6	167	8990	ITPR3	8.97206	0.106436	0.441671
GO:0060426	lung vasculature development	biological_process	8	1	6	167	8990	FOXF1	8.97206	0.106436	0.441671
GO:0090192	regulation of glomerulus development	biological_process	10	1	6	167	8990	PDGFB	8.97206	0.106436	0.441671
GO:0003222	ventricular trabecula myocardium morphogenesis	biological_process	12	1	6	167	8990	HEY1	8.97206	0.106436	0.441671
GO:0090026	positive regulation of monocyte chemotaxis	biological_process	10	1	6	167	8990	CCL4	8.97206	0.106436	0.441671
GO:0045654	positive regulation of megakaryocyte differentiation	biological_process	11	1	6	167	8990	HMGB2	8.97206	0.106436	0.441671
GO:0051940	regulation of catecholamine uptake involved in synaptic transmission	biological_process	10	1	6	167	8990	DRD2	8.97206	0.106436	0.441671
GO:0050892	intestinal absorption	biological_process	5	1	6	167	8990	ABCG5	8.97206	0.106436	0.441671
GO:0060687	regulation of branching involved in prostate gland morphogenesis	biological_process	11	1	6	167	8990	SFRP1	8.97206	0.106436	0.441671
GO:0060463	lung lobe morphogenesis	biological_process	9	1	6	167	8990	FOXF1	8.97206	0.106436	0.441671
GO:2001212	regulation of vasculogenesis	biological_process	11	1	6	167	8990	ASB4	8.97206	0.106436	0.441671
GO:0048934	peripheral nervous system neuron differentiation	biological_process	9	1	6	167	8990	HOXD10	8.97206	0.106436	0.441671
GO:0032909	regulation of transforming growth factor beta2 production	biological_process	6	1	6	167	8990	GATA6	8.97206	0.106436	0.441671
GO:0031284	positive regulation of guanylate cyclase activity	biological_process	14	1	6	167	8990	GUCA2A	8.97206	0.106436	0.441671
GO:0010954	positive regulation of protein processing	biological_process	8	1	6	167	8990	RHBDD1	8.97206	0.106436	0.441671
GO:0043517	positive regulation of DNA damage response, signal transduction by p53 class mediator	biological_process	9	1	6	167	8990	SPRED2	8.97206	0.106436	0.441671
GO:0051890	regulation of cardioblast differentiation	biological_process	10	1	6	167	8990	GATA6	8.97206	0.106436	0.441671
GO:0071697	ectodermal placode morphogenesis	biological_process	4	1	6	167	8990	POU2F1	8.97206	0.106436	0.441671
GO:1901623	regulation of lymphocyte chemotaxis	biological_process	9	1	6	167	8990	CCL4	8.97206	0.106436	0.441671
GO:0030432	peristalsis	biological_process	8	1	6	167	8990	DRD2	8.97206	0.106436	0.441671
GO:0048935	peripheral nervous system neuron development	biological_process	10	1	6	167	8990	HOXD10	8.97206	0.106436	0.441671
GO:0090208	positive regulation of triglyceride metabolic process	biological_process	9	1	6	167	8990	ABHD5	8.97206	0.106436	0.441671
GO:0090009	primitive streak formation	biological_process	8	1	6	167	8990	SRF	8.97206	0.106436	0.441671
GO:0048840	otolith development	biological_process	9	1	6	167	8990	BLOC1S5	8.97206	0.106436	0.441671
GO:0010216	maintenance of DNA methylation	biological_process	10	1	6	167	8990	DNMT1	8.97206	0.106436	0.441671
GO:0050995	negative regulation of lipid catabolic process	biological_process	7	1	6	167	8990	PRKAA1	8.97206	0.106436	0.441671
GO:0044332	Wnt receptor signaling pathway involved in dorsal/ventral axis specification	biological_process	8	1	6	167	8990	SFRP1	8.97206	0.106436	0.441671
GO:0071295	cellular response to vitamin	biological_process	7	1	6	167	8990	SFRP1	8.97206	0.106436	0.441671
GO:0032906	transforming growth factor beta2 production	biological_process	5	1	6	167	8990	GATA6	8.97206	0.106436	0.441671
GO:0035809	regulation of urine volume	biological_process	5	1	6	167	8990	DRD2	8.97206	0.106436	0.441671
GO:0071398	cellular response to fatty acid	biological_process	7	1	6	167	8990	SFRP1	8.97206	0.106436	0.441671
GO:0010665	regulation of cardiac muscle cell apoptotic process	biological_process	10	1	6	167	8990	C1H12ORF5	8.97206	0.106436	0.441671
GO:0035542	regulation of SNARE complex assembly	biological_process	8	1	6	167	8990	TMEM27	8.97206	0.106436	0.441671
GO:0031282	regulation of guanylate cyclase activity	biological_process	13	1	6	167	8990	GUCA2A	8.97206	0.106436	0.441671
GO:0060430	lung saccule development	biological_process	9	1	6	167	8990	GATA6	8.97206	0.106436	0.441671
GO:0071696	ectodermal placode development	biological_process	3	1	6	167	8990	POU2F1	8.97206	0.106436	0.441671
GO:0071326	cellular response to monosaccharide stimulus	biological_process	7	2	30	167	8990	TMEM27,NDUFAF2	3.58882	0.106453	0.441671
GO:0045010	actin nucleation	biological_process	12	2	30	167	8990	ARPC3,LOC418362	3.58882	0.106453	0.441671
GO:0071333	cellular response to glucose stimulus	biological_process	9	2	30	167	8990	TMEM27,NDUFAF2	3.58882	0.106453	0.441671
GO:0014068	positive regulation of phosphatidylinositol 3-kinase cascade	biological_process	10	2	30	167	8990	CCL4,PDGFB	3.58882	0.106453	0.441671
GO:0061371	determination of heart left/right asymmetry	biological_process	8	2	30	167	8990	SRF,MIB1	3.58882	0.106453	0.441671
GO:0008542	visual learning	biological_process	9	2	30	167	8990	RIC8A,DRD2	3.58882	0.106453	0.441671
GO:0071331	cellular response to hexose stimulus	biological_process	8	2	30	167	8990	TMEM27,NDUFAF2	3.58882	0.106453	0.441671
GO:0008284	positive regulation of cell proliferation	biological_process	5	10	344	167	8990	GATA6,TSC22D1,CCL4,SFRP1,DRD2,BTC,PDGFB,HMGB2,FOXF1,XRCC4	1.56489	0.107173	0.444131
GO:0031306	intrinsic to mitochondrial outer membrane	cellular_component	12	1	6	172	9055	ABCB6	8.77422	0.108722	0.447985
GO:0042382	paraspeckles	cellular_component	13	1	6	172	9055	NUDT21	8.77422	0.108722	0.447985
GO:0005684	U2-type spliceosomal complex	cellular_component	10	1	6	172	9055	SF3A1	8.77422	0.108722	0.447985
GO:0031307	integral to mitochondrial outer membrane	cellular_component	13	1	6	172	9055	ABCB6	8.77422	0.108722	0.447985
GO:0030162	regulation of proteolysis	biological_process	6	5	136	167	8990	SUMO3,SENP1,AURKAIP1,GLMN,KCNE2	1.97913	0.108945	0.447985
GO:0006473	protein acetylation	biological_process	8	4	98	167	8990	WBP2,MORF4L1,MDH2,METTL8	2.19724	0.109138	0.447985
GO:2000146	negative regulation of cell motility	biological_process	6	4	98	167	8990	SFRP1,DRD2,THY1,PDGFB	2.19724	0.109138	0.447985
GO:0045321	leukocyte activation	biological_process	4	9	302	167	8990	SRF,CCND3,NTRK1,CCL4,SFRP1,THY1,GLMN,FOXF1,XRCC4	1.60427	0.109548	0.447985
GO:0031514	motile cilium	cellular_component	8	4	96	172	9055	RP2,NPHP4,TBC1D7,KIF2A	2.19356	0.109626	0.447985
GO:0031625	ubiquitin protein ligase binding	molecular_function	5	5	128	167	8392	AMBRA1,UBE2R2,ASB4,RALB,GLMN	1.96295	0.111645	0.447985
GO:0071383	cellular response to steroid hormone stimulus	biological_process	7	3	63	167	8990	SFRP1,HNF4G,WBP2	2.56344	0.111834	0.447985
GO:0046546	development of primary male sexual characteristics	biological_process	6	3	63	167	8990	GATA6,SFRP1,HMGB2	2.56344	0.111834	0.447985
GO:0060326	cell chemotaxis	biological_process	6	4	99	167	8990	PIK3CB,CCL4,PDGFB,HMGB2	2.17504	0.112181	0.447985
GO:0045785	positive regulation of cell adhesion	biological_process	5	4	99	167	8990	EGFLAM,CCL4,EGFL6,FOXF1	2.17504	0.112181	0.447985
GO:0055006	cardiac cell development	biological_process	9	2	31	167	8990	SRF,XIRP1	3.47305	0.112461	0.447985
GO:0007193	adenylate cyclase-inhibiting G-protein coupled receptor signaling pathway	biological_process	9	2	31	167	8990	RIC8A,DRD2	3.47305	0.112461	0.447985
GO:0001727	lipid kinase activity	molecular_function	7	2	29	167	8392	AMBRA1,PDGFB	3.46562	0.112767	0.447985
GO:0032270	positive regulation of cellular protein metabolic process	biological_process	7	13	482	167	8990	PRKAA1,CCND3,LPAR1,CCL4,PDGFB,DNMT1,WBP2,TBC1D7,SUMO3,NEK1,RALB,AURKAIP1,KCNE2	1.45191	0.112784	0.447985
GO:0008301	DNA binding, bending	molecular_function	5	1	6	167	8392	HMGB2	8.37525	0.113647	0.447985
GO:0000983	RNA polymerase II core promoter sequence-specific DNA binding transcription factor activity	molecular_function	12	1	6	167	8392	SRF	8.37525	0.113647	0.447985
GO:0001965	G-protein alpha-subunit binding	molecular_function	3	1	6	167	8392	RIC8A	8.37525	0.113647	0.447985
GO:0005161	platelet-derived growth factor receptor binding	molecular_function	5	1	6	167	8392	PDGFB	8.37525	0.113647	0.447985
GO:0005220	inositol 1,4,5-trisphosphate-sensitive calcium-release channel activity	molecular_function	15	1	6	167	8392	ITPR3	8.37525	0.113647	0.447985
GO:0016846	carbon-sulfur lyase activity	molecular_function	4	1	6	167	8392	LTC4S	8.37525	0.113647	0.447985
GO:0016175	superoxide-generating NADPH oxidase activity	molecular_function	7	1	6	167	8392	PDGFB	8.37525	0.113647	0.447985
GO:0055103	ligase regulator activity	molecular_function	6	1	6	167	8392	GLMN	8.37525	0.113647	0.447985
GO:0035240	dopamine binding	molecular_function	4	1	6	167	8392	DRD2	8.37525	0.113647	0.447985
GO:0005549	odorant binding	molecular_function	2	1	6	167	8392	LOC101747931	8.37525	0.113647	0.447985
GO:0045934	negative regulation of nucleobase-containing compound metabolic process	biological_process	6	15	575	167	8990	ELK4,GATA6,PHF2,MNT,CCL4,SFRP1,DRD2,PDGFB,POU2F1,DNMT1,HEY1,HMGB2,MSC,ATN1,FOXF1	1.40432	0.114408	0.447985
GO:0009653	anatomical structure morphogenesis	biological_process	3	30	1295	167	8990	INF2,SRF,RP2,NTRK1,HOXB13,SMCR7,GATA6,ANGPTL4,RIC8A,ASB4,SFRP1,DRD2,XIRP1,VAMP3,THY1,PDGFB,POU2F1,HEY1,LIPA,BLOC1S5,NEK1,MMP16,IFT80,HOXD10,GLMN,WEE1,FOXF1,PLCD1,MIB1,FOXJ2	1.24708	0.114815	0.447985
GO:0051271	negative regulation of cellular component movement	biological_process	5	4	100	167	8990	SFRP1,DRD2,THY1,PDGFB	2.15329	0.115261	0.447985
GO:0016772	transferase activity, transferring phosphorus-containing groups	molecular_function	4	24	937	167	8392	AMBRA1,PRKAA1,RP2,CCND3,NTRK1,PIK3CB,LPAR1,TBRG4,CCL4,SFRP1,THY1,PDGFB,CDC42BPA,SPRED2,NEK1,RALB,CMPK1,CDKL5,LOC100859563,RPS6KA6,EIF2AK4,WEE1,LOC415708,GRK5	1.28712	0.116292	0.447985
GO:0004713	protein tyrosine kinase activity	molecular_function	9	5	130	167	8392	NTRK1,CCL4,PDGFB,LOC100859563,WEE1	1.93275	0.117165	0.447985
GO:0044389	small conjugating protein ligase binding	molecular_function	4	5	130	167	8392	AMBRA1,UBE2R2,ASB4,RALB,GLMN	1.93275	0.117165	0.447985
GO:0043549	regulation of kinase activity	biological_process	8	11	395	167	8990	AMBRA1,PRKAA1,CCND3,LPAR1,CCL4,SFRP1,THY1,PDGFB,SPRED2,NEK1,RALB	1.49913	0.117282	0.447985
GO:0007275	multicellular organismal development	biological_process	3	47	2152	167	8990	WFIKKN2,SRF,AMBRA1,ADAMTS2,SYNGR3,NTRK1,HOXB13,PIK3CB,CACNA2D2,MAFF,GATA6,ANGPTL4,RIC8A,ASB4,SFRP1,DRD2,XIRP1,ABCB6,THY1,PDGFB,POU2F1,HEY1,LIPA,NPHP4,DYM,HMGB2,MORC3,TMEM30A,APCDD1,SPRED2,KIF2A,BLOC1S5,MSC,MMP16,C1H12ORF5,IFT80,SENP1,KIAA0319,HOXD10,FXR1,GLMN,WEE1,FOXF1,PLCD1,MIB1,METTL8,XRCC4	1.17571	0.117286	0.447985
GO:0051246	regulation of protein metabolic process	biological_process	5	23	957	167	8990	PRKAA1,CCND3,LPAR1,CCL4,SFRP1,THY1,PDGFB,DNMT1,WBP2,UBXN2A,TBC1D7,SUMO3,SPRED2,NEK1,RALB,RHBDD1,SENP1,AURKAIP1,FXR1,GLMN,RPS6KA6,EIF2AK4,KCNE2	1.29378	0.117927	0.447985
GO:0006508	proteolysis	biological_process	5	15	578	167	8990	UBE2R2,TMEM27,CAPN8,NRIP3,SFRP1,ACR,UBXN2A,SUMO3,MMP16,RHBDD1,ADAMTS6,SENP1,AURKAIP1,GLMN,KCNE2	1.39703	0.118084	0.447985
GO:0046649	lymphocyte activation	biological_process	5	8	264	167	8990	SRF,CCND3,NTRK1,CCL4,SFRP1,THY1,GLMN,XRCC4	1.63128	0.118404	0.447985
GO:0008015	blood circulation	biological_process	5	6	180	167	8990	CACNA1B,GUCA2A,DRD2,PDGFB,LOC427799,KCNE2	1.79441	0.118437	0.447985
GO:0048844	artery morphogenesis	biological_process	10	2	32	167	8990	SRF,FOXF1	3.36452	0.118555	0.447985
GO:0030301	cholesterol transport	biological_process	7	2	32	167	8990	NPC2,ABCG5	3.36452	0.118555	0.447985
GO:0007632	visual behavior	biological_process	5	2	32	167	8990	RIC8A,DRD2	3.36452	0.118555	0.447985
GO:0031330	negative regulation of cellular catabolic process	biological_process	6	2	32	167	8990	C1H12ORF5,SENP1	3.36452	0.118555	0.447985
GO:0015918	sterol transport	biological_process	6	2	32	167	8990	NPC2,ABCG5	3.36452	0.118555	0.447985
GO:0007519	skeletal muscle tissue development	biological_process	8	5	140	167	8990	CACNA2D2,MAFF,MSC,HOXD10,METTL8	1.92258	0.119229	0.447985
GO:0000979	RNA polymerase II core promoter sequence-specific DNA binding	molecular_function	9	2	30	167	8392	GATA6,WBP2	3.3501	0.119308	0.447985
GO:0046474	glycerophospholipid biosynthetic process	biological_process	7	3	65	167	8990	PIK3CB,ABHD5,PDGFB	2.48457	0.119855	0.447985
GO:0051960	regulation of nervous system development	biological_process	6	9	309	167	8990	SRF,NTRK1,SFRP1,DRD2,THY1,TMEM30A,KIAA0319,MIB1,XRCC4	1.56793	0.121365	0.447985
GO:0051047	positive regulation of secretion	biological_process	7	4	102	167	8990	TMEM27,DRD2,RHBDD1,GLMN	2.11107	0.121532	0.447985
GO:0034765	regulation of ion transmembrane transport	biological_process	7	6	182	167	8990	CACNA2D2,CACNA1B,DRD2,PDGFB,KCNJ2,KCNE2	1.77469	0.12304	0.447985
GO:0048285	organelle fission	biological_process	4	6	182	167	8990	INF2,PEX11G,SMCR7,PDGFB,KIF2A,WEE1	1.77469	0.12304	0.447985
GO:0003013	circulatory system process	biological_process	4	6	182	167	8990	CACNA1B,GUCA2A,DRD2,PDGFB,LOC427799,KCNE2	1.77469	0.12304	0.447985
GO:0014046	dopamine secretion	biological_process	8	1	7	167	8990	DRD2	7.69033	0.123046	0.447985
GO:2000758	positive regulation of peptidyl-lysine acetylation	biological_process	11	1	7	167	8990	WBP2	7.69033	0.123046	0.447985
GO:0035774	positive regulation of insulin secretion involved in cellular response to glucose stimulus	biological_process	12	1	7	167	8990	TMEM27	7.69033	0.123046	0.447985
GO:1900115	extracellular regulation of signal transduction	biological_process	6	1	7	167	8990	CCL4	7.69033	0.123046	0.447985
GO:0046622	positive regulation of organ growth	biological_process	5	1	7	167	8990	CACNA2D2	7.69033	0.123046	0.447985
GO:0048368	lateral mesoderm development	biological_process	5	1	7	167	8990	FOXF1	7.69033	0.123046	0.447985
GO:0035970	peptidyl-threonine dephosphorylation	biological_process	8	1	7	167	8990	PDP1	7.69033	0.123046	0.447985
GO:0014072	response to isoquinoline alkaloid	biological_process	6	1	7	167	8990	DRD2	7.69033	0.123046	0.447985
GO:0035066	positive regulation of histone acetylation	biological_process	13	1	7	167	8990	WBP2	7.69033	0.123046	0.447985
GO:0060346	bone trabecula formation	biological_process	8	1	7	167	8990	SFRP1	7.69033	0.123046	0.447985
GO:0061029	eyelid development in camera-type eye	biological_process	9	1	7	167	8990	SRF	7.69033	0.123046	0.447985
GO:0006222	UMP biosynthetic process	biological_process	11	1	7	167	8990	DHODH	7.69033	0.123046	0.447985
GO:0010659	cardiac muscle cell apoptotic process	biological_process	9	1	7	167	8990	C1H12ORF5	7.69033	0.123046	0.447985
GO:1900116	extracellular negative regulation of signal transduction	biological_process	7	1	7	167	8990	CCL4	7.69033	0.123046	0.447985
GO:1901020	negative regulation of calcium ion transmembrane transporter activity	biological_process	14	1	7	167	8990	DRD2	7.69033	0.123046	0.447985
GO:0030252	growth hormone secretion	biological_process	9	1	7	167	8990	DRD2	7.69033	0.123046	0.447985
GO:0050942	positive regulation of pigment cell differentiation	biological_process	7	1	7	167	8990	BLOC1S5	7.69033	0.123046	0.447985
GO:2000404	regulation of T cell migration	biological_process	9	1	7	167	8990	CCL4	7.69033	0.123046	0.447985
GO:0071371	cellular response to gonadotropin stimulus	biological_process	7	1	7	167	8990	GATA6	7.69033	0.123046	0.447985
GO:0044058	regulation of digestive system process	biological_process	5	1	7	167	8990	ABCG5	7.69033	0.123046	0.447985
GO:0045076	regulation of interleukin-2 biosynthetic process	biological_process	8	1	7	167	8990	GLMN	7.69033	0.123046	0.447985
GO:0051570	regulation of histone H3-K9 methylation	biological_process	12	1	7	167	8990	DNMT1	7.69033	0.123046	0.447985
GO:0009174	pyrimidine ribonucleoside monophosphate biosynthetic process	biological_process	10	1	7	167	8990	DHODH	7.69033	0.123046	0.447985
GO:0043368	positive T cell selection	biological_process	12	1	7	167	8990	SRF	7.69033	0.123046	0.447985
GO:0019433	triglyceride catabolic process	biological_process	8	1	7	167	8990	ABHD5	7.69033	0.123046	0.447985
GO:0045956	positive regulation of calcium ion-dependent exocytosis	biological_process	10	1	7	167	8990	TMEM27	7.69033	0.123046	0.447985
GO:0009173	pyrimidine ribonucleoside monophosphate metabolic process	biological_process	9	1	7	167	8990	DHODH	7.69033	0.123046	0.447985
GO:0043278	response to morphine	biological_process	7	1	7	167	8990	DRD2	7.69033	0.123046	0.447985
GO:0043485	endosome to pigment granule transport	biological_process	7	1	7	167	8990	BLOC1S5	7.69033	0.123046	0.447985
GO:0051085	chaperone mediated protein folding requiring cofactor	biological_process	9	1	7	167	8990	LOC417192	7.69033	0.123046	0.447985
GO:0071711	basement membrane organization	biological_process	5	1	7	167	8990	RIC8A	7.69033	0.123046	0.447985
GO:0043558	regulation of translational initiation in response to stress	biological_process	9	1	7	167	8990	EIF2AK4	7.69033	0.123046	0.447985
GO:0071880	adenylate cyclase-activating adrenergic receptor signaling pathway	biological_process	10	1	7	167	8990	DRD2	7.69033	0.123046	0.447985
GO:0060158	phospholipase C-activating dopamine receptor signaling pathway	biological_process	8	1	7	167	8990	DRD2	7.69033	0.123046	0.447985
GO:0048757	pigment granule maturation	biological_process	6	1	7	167	8990	BLOC1S5	7.69033	0.123046	0.447985
GO:0046049	UMP metabolic process	biological_process	10	1	7	167	8990	DHODH	7.69033	0.123046	0.447985
GO:0014059	regulation of dopamine secretion	biological_process	9	1	7	167	8990	DRD2	7.69033	0.123046	0.447985
GO:0002328	pro-B cell differentiation	biological_process	10	1	7	167	8990	XRCC4	7.69033	0.123046	0.447985
GO:0060219	camera-type eye photoreceptor cell differentiation	biological_process	11	1	7	167	8990	THY1	7.69033	0.123046	0.447985
GO:0032462	regulation of protein homooligomerization	biological_process	8	1	7	167	8990	SMCR7	7.69033	0.123046	0.447985
GO:0043476	pigment accumulation	biological_process	3	1	7	167	8990	BLOC1S5	7.69033	0.123046	0.447985
GO:0035988	chondrocyte proliferation	biological_process	3	1	7	167	8990	MMP16	7.69033	0.123046	0.447985
GO:0010662	regulation of striated muscle cell apoptotic process	biological_process	9	1	7	167	8990	C1H12ORF5	7.69033	0.123046	0.447985
GO:0033561	regulation of water loss via skin	biological_process	7	1	7	167	8990	SRF	7.69033	0.123046	0.447985
GO:0043482	cellular pigment accumulation	biological_process	4	1	7	167	8990	BLOC1S5	7.69033	0.123046	0.447985
GO:1901385	regulation of voltage-gated calcium channel activity	biological_process	15	1	7	167	8990	DRD2	7.69033	0.123046	0.447985
GO:0009299	mRNA transcription	biological_process	9	1	7	167	8990	SRF	7.69033	0.123046	0.447985
GO:0003188	heart valve formation	biological_process	10	1	7	167	8990	HEY1	7.69033	0.123046	0.447985
GO:0001921	positive regulation of receptor recycling	biological_process	8	1	7	167	8990	VAMP3	7.69033	0.123046	0.447985
GO:2001258	negative regulation of cation channel activity	biological_process	13	1	7	167	8990	DRD2	7.69033	0.123046	0.447985
GO:0043555	regulation of translation in response to stress	biological_process	8	1	7	167	8990	EIF2AK4	7.69033	0.123046	0.447985
GO:0048617	embryonic foregut morphogenesis	biological_process	9	1	7	167	8990	FOXF1	7.69033	0.123046	0.447985
GO:0061430	bone trabecula morphogenesis	biological_process	5	1	7	167	8990	SFRP1	7.69033	0.123046	0.447985
GO:0048087	positive regulation of developmental pigmentation	biological_process	5	1	7	167	8990	BLOC1S5	7.69033	0.123046	0.447985
GO:2000378	negative regulation of reactive oxygen species metabolic process	biological_process	6	1	7	167	8990	C1H12ORF5	7.69033	0.123046	0.447985
GO:0035646	endosome to melanosome transport	biological_process	8	1	7	167	8990	BLOC1S5	7.69033	0.123046	0.447985
GO:0060307	regulation of ventricular cardiac muscle cell membrane repolarization	biological_process	11	1	7	167	8990	KCNE2	7.69033	0.123046	0.447985
GO:0045743	positive regulation of fibroblast growth factor receptor signaling pathway	biological_process	10	1	7	167	8990	PDGFB	7.69033	0.123046	0.447985
GO:0035025	positive regulation of Rho protein signal transduction	biological_process	10	1	7	167	8990	LPAR1	7.69033	0.123046	0.447985
GO:2000406	positive regulation of T cell migration	biological_process	10	1	7	167	8990	CCL4	7.69033	0.123046	0.447985
GO:0036010	protein localization to endosome	biological_process	7	1	7	167	8990	TMEM30A	7.69033	0.123046	0.447985
GO:0004707	MAP kinase activity	molecular_function	11	6	170	167	8392	PRKAA1,LPAR1,SFRP1,PDGFB,SPRED2,NEK1	1.77358	0.123165	0.447985
GO:0045860	positive regulation of protein kinase activity	biological_process	10	7	224	167	8990	PRKAA1,CCND3,LPAR1,CCL4,PDGFB,NEK1,RALB	1.68226	0.123537	0.447985
GO:0071840	cellular component organization or biogenesis	biological_process	1	58	2728	167	8990	INF2,SRF,AMBRA1,PEX11G,TMEM27,ADAMTS2,PRKAA1,RP2,NTRK1,ELK4,CACNA2D2,SF3A1,SMCR7,RIC8A,EGFLAM,PHF2,LPAR1,CCL4,UBN1,SFRP1,DRD2,XIRP1,VAMP3,THY1,PDGFB,DNMT1,HEY1,LIPA,NPHP4,CDC42BPA,ARPC3,DYM,HMGB2,LOC417192,WBP2,KCNJ2,UBXN2A,RPS16,TMEM30A,EGFL6,KIF2A,MORF4L1,NUDT21,NEK1,SERPINB10,ABCD3,RALB,KCTD4,IFT80,KIAA0319,RAB3C,PEX3,WEE1,FOXF1,MIB1,LOC418362,METTL8,ZNF462	1.14453	0.123795	0.447985
GO:0034101	erythrocyte homeostasis	biological_process	5	3	66	167	8990	SRF,HMGB2,SENP1	2.44692	0.123944	0.447985
GO:0032269	negative regulation of cellular protein metabolic process	biological_process	7	8	267	167	8990	SFRP1,THY1,DNMT1,SPRED2,SENP1,FXR1,GLMN,EIF2AK4	1.61295	0.124041	0.447985
GO:0050767	regulation of neurogenesis	biological_process	8	8	267	167	8990	SRF,NTRK1,DRD2,THY1,TMEM30A,KIAA0319,MIB1,XRCC4	1.61295	0.124041	0.447985
GO:0004674	protein serine/threonine kinase activity	molecular_function	9	13	458	167	8392	PRKAA1,CCND3,LPAR1,SFRP1,PDGFB,CDC42BPA,SPRED2,NEK1,RALB,LOC100859563,RPS6KA6,WEE1,GRK5	1.42635	0.124316	0.447985
GO:0051172	negative regulation of nitrogen compound metabolic process	biological_process	5	15	583	167	8990	ELK4,GATA6,PHF2,MNT,CCL4,SFRP1,DRD2,PDGFB,POU2F1,DNMT1,HEY1,HMGB2,MSC,ATN1,FOXF1	1.38505	0.124365	0.447985
GO:0007611	learning or memory	biological_process	6	4	103	167	8990	SRF,RIC8A,ITPR3,DRD2	2.09058	0.124721	0.447985
GO:0002683	negative regulation of immune system process	biological_process	4	4	103	167	8990	SFRP1,THY1,GLMN,FOXF1	2.09058	0.124721	0.447985
GO:0071322	cellular response to carbohydrate stimulus	biological_process	6	2	33	167	8990	TMEM27,NDUFAF2	3.26257	0.12473	0.447985
GO:0003143	embryonic heart tube morphogenesis	biological_process	9	2	33	167	8990	SRF,MIB1	3.26257	0.12473	0.447985
GO:0035967	cellular response to topologically incorrect protein	biological_process	6	2	33	167	8990	RHBDD1,EIF2AK4	3.26257	0.12473	0.447985
GO:0046530	photoreceptor cell differentiation	biological_process	9	2	33	167	8990	THY1,NPHP4	3.26257	0.12473	0.447985
GO:0010976	positive regulation of neuron projection development	biological_process	12	2	33	167	8990	NTRK1,TMEM30A	3.26257	0.12473	0.447985
GO:0048869	cellular developmental process	biological_process	3	40	1807	167	8990	WFIKKN2,SRF,RP2,NTRK1,HOXB13,ELK4,CACNA2D2,MAFF,GATA6,ASB4,SFRP1,DRD2,XIRP1,VAMP3,THY1,PDGFB,POU2F1,HEY1,LIPA,NPHP4,HMGB2,TMEM30A,APCDD1,KIF2A,BLOC1S5,NEK1,RHBDD1,MED7,C1H12ORF5,IFT80,SENP1,KIAA0319,HOXD10,GLMN,WEE1,FOXF1,MIB1,METTL8,XRCC4,FOXJ2	1.19164	0.124834	0.447985
GO:0044212	transcription regulatory region DNA binding	molecular_function	6	10	332	167	8392	SRF,GATA6,MNT,HEY1,HMGB2,WBP2,MSC,NFAT5,FOXF1,FOXJ2	1.5136	0.125447	0.449517
GO:0031588	AMP-activated protein kinase complex	cellular_component	5	1	7	172	9055	PRKAA1	7.52076	0.125663	0.449517
GO:0031490	chromatin DNA binding	molecular_function	6	2	31	167	8392	SRF,WBP2	3.24203	0.125941	0.449517
GO:0000976	transcription regulatory region sequence-specific DNA binding	molecular_function	7	8	251	167	8392	SRF,GATA6,MNT,WBP2,MSC,NFAT5,FOXF1,FOXJ2	1.60164	0.127513	0.449517
GO:0005262	calcium channel activity	molecular_function	13	4	97	167	8392	CACNA2D2,CACNA1B,ITPR3,DRD2	2.07223	0.127533	0.449517
GO:0045892	negative regulation of transcription, DNA-dependent	biological_process	10	13	493	167	8990	ELK4,GATA6,PHF2,MNT,SFRP1,PDGFB,POU2F1,DNMT1,HEY1,HMGB2,MSC,ATN1,FOXF1	1.41951	0.12778	0.449517
GO:1901342	regulation of vasculature development	biological_process	8	4	104	167	8990	NTRK1,GATA6,ASB4,PDGFB	2.07047	0.127946	0.449517
GO:0007369	gastrulation	biological_process	6	4	104	167	8990	SRF,GATA6,RIC8A,FOXF1	2.07047	0.127946	0.449517
GO:0090090	negative regulation of canonical Wnt receptor signaling pathway	biological_process	9	3	67	167	8990	FAM123A,SFRP1,NPHP4	2.4104	0.128083	0.449517
GO:0050769	positive regulation of neurogenesis	biological_process	9	3	67	167	8990	SRF,DRD2,XRCC4	2.4104	0.128083	0.449517
GO:0046661	male sex differentiation	biological_process	5	3	67	167	8990	GATA6,SFRP1,HMGB2	2.4104	0.128083	0.449517
GO:0048167	regulation of synaptic plasticity	biological_process	8	3	67	167	8990	SRF,ITPR3,DRD2	2.4104	0.128083	0.449517
GO:0048878	chemical homeostasis	biological_process	4	15	586	167	8990	SRF,TMEM27,NPC2,PRKAA1,NDUFAF2,PIK3CB,CACNA1B,ANGPTL4,ITPR3,CCL4,DRD2,XIRP1,THY1,ABCG5,KCNE2	1.37796	0.128227	0.449517
GO:0042981	regulation of apoptotic process	biological_process	6	17	680	167	8990	AMBRA1,PRKAA1,NTRK1,GATA6,ANGPTL4,TSC22D1,MNT,CCL4,SFRP1,BTC,LOC100859707,RHBDD1,C1H12ORF5,SENP1,LOC415708,XRCC4,GRK5	1.34581	0.128324	0.449517
GO:0010468	regulation of gene expression	biological_process	5	40	1813	167	8990	SRF,LOC100858477,PRKAA1,NTRK1,HOXB13,ELK4,MAFF,GATA6,PHF2,TSC22D1,MNT,UBN1,SFRP1,DRD2,TFDP2,PDGFB,POU2F1,DNMT1,HEY1,HMGB2,HNF4G,WBP2,IKZF5,MORC3,MSC,RHBDD1,MED7,ELP4,ATN1,SENP1,LOC100859563,HOXD10,FXR1,GLMN,NFAT5,RPS6KA6,EIF2AK4,FOXF1,ZNF462,FOXJ2	1.1877	0.129462	0.449517
GO:0060538	skeletal muscle organ development	biological_process	7	5	144	167	8990	CACNA2D2,MAFF,MSC,HOXD10,METTL8	1.86918	0.129953	0.449517
GO:0010975	regulation of neuron projection development	biological_process	11	5	144	167	8990	SRF,NTRK1,THY1,TMEM30A,KIAA0319	1.86918	0.129953	0.449517
GO:0072503	cellular divalent inorganic cation homeostasis	biological_process	8	5	144	167	8990	PIK3CB,ITPR3,CCL4,DRD2,THY1	1.86918	0.129953	0.449517
GO:0006986	response to unfolded protein	biological_process	5	2	34	167	8990	RHBDD1,EIF2AK4	3.16661	0.130981	0.449517
GO:0045833	negative regulation of lipid metabolic process	biological_process	6	2	34	167	8990	PRKAA1,PDGFB	3.16661	0.130981	0.449517
GO:0043560	insulin receptor substrate binding	molecular_function	3	1	7	167	8392	PIK3CB	7.17879	0.131298	0.449517
GO:0035005	1-phosphatidylinositol-4-phosphate 3-kinase activity	molecular_function	10	1	7	167	8392	PIK3CB	7.17879	0.131298	0.449517
GO:0009887	organ morphogenesis	biological_process	6	13	496	167	8990	SRF,HOXB13,GATA6,SFRP1,THY1,POU2F1,HEY1,BLOC1S5,MMP16,IFT80,HOXD10,FOXF1,MIB1	1.41093	0.132059	0.449517
GO:0017157	regulation of exocytosis	biological_process	8	3	68	167	8990	TMEM27,RAB3C,FOXF1	2.37496	0.132271	0.449517
GO:0008016	regulation of heart contraction	biological_process	7	3	68	167	8990	CACNA1B,DRD2,KCNE2	2.37496	0.132271	0.449517
GO:0018108	peptidyl-tyrosine phosphorylation	biological_process	9	6	186	167	8990	NTRK1,CCL4,SFRP1,PDGFB,LOC100859563,WEE1	1.73653	0.132506	0.449517
GO:0051146	striated muscle cell differentiation	biological_process	6	6	186	167	8990	WFIKKN2,SRF,CACNA2D2,MAFF,GATA6,XIRP1	1.73653	0.132506	0.449517
GO:0050865	regulation of cell activation	biological_process	4	6	186	167	8990	CCL4,SFRP1,THY1,PDGFB,GLMN,FOXF1	1.73653	0.132506	0.449517
GO:0000975	regulatory region DNA binding	molecular_function	5	10	336	167	8392	SRF,GATA6,MNT,HEY1,HMGB2,WBP2,MSC,NFAT5,FOXF1,FOXJ2	1.49558	0.132631	0.449517
GO:0001067	regulatory region nucleic acid binding	molecular_function	4	10	336	167	8392	SRF,GATA6,MNT,HEY1,HMGB2,WBP2,MSC,NFAT5,FOXF1,FOXJ2	1.49558	0.132631	0.449517
GO:0008144	drug binding	molecular_function	2	2	32	167	8392	SFRP1,DRD2	3.14072	0.132659	0.449517
GO:0035064	methylated histone residue binding	molecular_function	4	2	32	167	8392	PHF2,SPINW	3.14072	0.132659	0.449517
GO:0019955	cytokine binding	molecular_function	3	2	32	167	8392	LOC100859707,IFNGR1	3.14072	0.132659	0.449517
GO:0005578	proteinaceous extracellular matrix	cellular_component	3	6	182	172	9055	ADAMTS2,EGFLAM,SFRP1,EGFL6,ADAMTS6,MAMDC2	1.73556	0.132775	0.449517
GO:0030154	cell differentiation	biological_process	4	37	1666	167	8990	WFIKKN2,SRF,NTRK1,HOXB13,ELK4,CACNA2D2,MAFF,GATA6,ASB4,SFRP1,DRD2,XIRP1,VAMP3,THY1,PDGFB,POU2F1,HEY1,NPHP4,HMGB2,TMEM30A,APCDD1,KIF2A,BLOC1S5,RHBDD1,MED7,C1H12ORF5,IFT80,SENP1,KIAA0319,HOXD10,GLMN,WEE1,FOXF1,MIB1,METTL8,XRCC4,FOXJ2	1.19556	0.133026	0.449517
GO:0006915	apoptotic process	biological_process	5	18	732	167	8990	AMBRA1,PRKAA1,NTRK1,GATA6,ANGPTL4,TSC22D1,MNT,CCL4,SFRP1,BTC,LOC100859707,RHBDD1,ATN1,C1H12ORF5,SENP1,LOC415708,XRCC4,GRK5	1.32375	0.133813	0.449517
GO:0034762	regulation of transmembrane transport	biological_process	6	6	187	167	8990	CACNA2D2,CACNA1B,DRD2,PDGFB,KCNJ2,KCNE2	1.72724	0.134926	0.449517
GO:0055074	calcium ion homeostasis	biological_process	8	5	146	167	8990	PIK3CB,ITPR3,CCL4,DRD2,THY1	1.84357	0.135476	0.449517
GO:0030665	clathrin-coated vesicle membrane	cellular_component	11	2	34	172	9055	SYNGR3,DRD2	3.09679	0.135801	0.449517
GO:0015935	small ribosomal subunit	cellular_component	9	2	34	172	9055	RPS16,MRPS36	3.09679	0.135801	0.449517
GO:0044291	cell-cell contact zone	cellular_component	3	2	34	172	9055	XIRP1,CTNNA3	3.09679	0.135801	0.449517
GO:0097159	organic cyclic compound binding	molecular_function	2	65	2905	167	8392	WFIKKN2,PLEKHG1,SRF,LOC100858477,NPC2,PRKAA1,CYB5B,SETBP1,RP2,NTRK1,HOXB13,ELK4,PIK3CB,SF3A1,MAFF,GATA6,RIC8A,CYP46A1,MNT,UBN1,DRD2,TFDP2,ABCB6,RPUSD1,POU2F1,DNMT1,HEY1,CYB5A,CDC42BPA,HMGB2,LOC417192,HNF4G,WBP2,IKZF5,C26H6ORF130,LOC424677,KIF2A,NUDT21,NEK1,MSC,SERPINB10,ABCD3,RALB,ABCG5,CMPK1,CDKL5,LOC100858466,RHOBTB1,LOC100859563,RAB3C,HOXD10,FXR1,MTHFSD,NFAT5,ARL15,RPS6KA6,EIF2AK4,WEE1,FOXF1,L…	1.12439	0.136136	0.449517
GO:0007568	aging	biological_process	3	3	69	167	8990	SRF,MNT,MORC3	2.34054	0.136506	0.449517
GO:0042098	T cell proliferation	biological_process	7	3	69	167	8990	CCND3,CCL4,GLMN	2.34054	0.136506	0.449517
GO:0030850	prostate gland development	biological_process	7	2	35	167	8990	HOXB13,SFRP1	3.07613	0.137302	0.449517
GO:0032006	regulation of TOR signaling cascade	biological_process	7	2	35	167	8990	PRKAA1,TBC1D7	3.07613	0.137302	0.449517
GO:0001738	morphogenesis of a polarized epithelium	biological_process	6	2	35	167	8990	SFRP1,FOXF1	3.07613	0.137302	0.449517
GO:0007586	digestion	biological_process	3	2	35	167	8990	CAPN8,ABCG5	3.07613	0.137302	0.449517
GO:0030239	myofibril assembly	biological_process	8	2	35	167	8990	SRF,XIRP1	3.07613	0.137302	0.449517
GO:0017156	calcium ion-dependent exocytosis	biological_process	8	2	35	167	8990	TMEM27,VAMP3	3.07613	0.137302	0.449517
GO:0038032	termination of G-protein coupled receptor signaling pathway	biological_process	9	2	35	167	8990	RGS4,GRK5	3.07613	0.137302	0.449517
GO:0042632	cholesterol homeostasis	biological_process	7	2	35	167	8990	NPC2,ABCG5	3.07613	0.137302	0.449517
GO:0018212	peptidyl-tyrosine modification	biological_process	8	6	188	167	8990	NTRK1,CCL4,SFRP1,PDGFB,LOC100859563,WEE1	1.71805	0.137367	0.449517
GO:0045859	regulation of protein kinase activity	biological_process	9	10	363	167	8990	PRKAA1,CCND3,LPAR1,CCL4,SFRP1,THY1,PDGFB,SPRED2,NEK1,RALB	1.48298	0.138036	0.449517
GO:0016298	lipase activity	molecular_function	5	4	100	167	8392	ANGPTL4,CCL4,ABHD5,PLCD1	2.01006	0.138124	0.449517
GO:0050878	regulation of body fluid levels	biological_process	3	5	147	167	8990	SRF,PIK3CB,GUCA2A,DRD2,PDGFB	1.83103	0.138276	0.449517
GO:0072189	ureter development	biological_process	7	1	8	167	8990	FOXF1	6.72904	0.139349	0.449517
GO:0040023	establishment of nucleus localization	biological_process	6	1	8	167	8990	CDC42BPA	6.72904	0.139349	0.449517
GO:0031061	negative regulation of histone methylation	biological_process	11	1	8	167	8990	DNMT1	6.72904	0.139349	0.449517
GO:0034767	positive regulation of ion transmembrane transport	biological_process	8	1	8	167	8990	PDGFB	6.72904	0.139349	0.449517
GO:0090494	dopamine uptake	biological_process	8	1	8	167	8990	DRD2	6.72904	0.139349	0.449517
GO:0072202	cell differentiation involved in metanephros development	biological_process	9	1	8	167	8990	PDGFB	6.72904	0.139349	0.449517
GO:0048149	behavioral response to ethanol	biological_process	6	1	8	167	8990	DRD2	6.72904	0.139349	0.449517
GO:2000403	positive regulation of lymphocyte migration	biological_process	9	1	8	167	8990	CCL4	6.72904	0.139349	0.449517
GO:0050996	positive regulation of lipid catabolic process	biological_process	7	1	8	167	8990	ABHD5	6.72904	0.139349	0.449517
GO:0031935	regulation of chromatin silencing	biological_process	12	1	8	167	8990	PHF2	6.72904	0.139349	0.449517
GO:0051583	dopamine uptake involved in synaptic transmission	biological_process	10	1	8	167	8990	DRD2	6.72904	0.139349	0.449517
GO:0034698	response to gonadotropin stimulus	biological_process	5	1	8	167	8990	GATA6	6.72904	0.139349	0.449517
GO:0010888	negative regulation of lipid storage	biological_process	6	1	8	167	8990	ABHD5	6.72904	0.139349	0.449517
GO:0032461	positive regulation of protein oligomerization	biological_process	8	1	8	167	8990	SMCR7	6.72904	0.139349	0.449517
GO:0006925	inflammatory cell apoptotic process	biological_process	7	1	8	167	8990	CCL4	6.72904	0.139349	0.449517
GO:0033280	response to vitamin D	biological_process	7	1	8	167	8990	SFRP1	6.72904	0.139349	0.449517
GO:0086013	membrane repolarization involved in regulation of cardiac muscle cell action potential	biological_process	10	1	8	167	8990	KCNE2	6.72904	0.139349	0.449517
GO:0060438	trachea development	biological_process	6	1	8	167	8990	FOXF1	6.72904	0.139349	0.449517
GO:0051482	elevation of cytosolic calcium ion concentration involved in phospholipase C-activating G-protein coupled signaling pathway	biological_process	12	1	8	167	8990	DRD2	6.72904	0.139349	0.449517
GO:0086011	membrane repolarization involved in regulation of action potential	biological_process	9	1	8	167	8990	KCNE2	6.72904	0.139349	0.449517
GO:0006706	steroid catabolic process	biological_process	5	1	8	167	8990	CYP46A1	6.72904	0.139349	0.449517
GO:0097094	craniofacial suture morphogenesis	biological_process	9	1	8	167	8990	MMP16	6.72904	0.139349	0.449517
GO:0071071	regulation of phospholipid biosynthetic process	biological_process	7	1	8	167	8990	PDGFB	6.72904	0.139349	0.449517
GO:0042074	cell migration involved in gastrulation	biological_process	7	1	8	167	8990	RIC8A	6.72904	0.139349	0.449517
GO:0045071	negative regulation of viral genome replication	biological_process	8	1	8	167	8990	CCL4	6.72904	0.139349	0.449517
GO:0014888	striated muscle adaptation	biological_process	6	1	8	167	8990	GATA6	6.72904	0.139349	0.449517
GO:0051934	catecholamine uptake involved in synaptic transmission	biological_process	9	1	8	167	8990	DRD2	6.72904	0.139349	0.449517
GO:0010758	regulation of macrophage chemotaxis	biological_process	9	1	8	167	8990	CCL4	6.72904	0.139349	0.449517
GO:0007440	foregut morphogenesis	biological_process	8	1	8	167	8990	FOXF1	6.72904	0.139349	0.449517
GO:0032892	positive regulation of organic acid transport	biological_process	7	1	8	167	8990	TMEM27	6.72904	0.139349	0.449517
GO:0006183	GTP biosynthetic process	biological_process	11	1	8	167	8990	RP2	6.72904	0.139349	0.449517
GO:0021520	spinal cord motor neuron cell fate specification	biological_process	11	1	8	167	8990	HOXD10	6.72904	0.139349	0.449517
GO:0060576	intestinal epithelial cell development	biological_process	8	1	8	167	8990	C1H12ORF5	6.72904	0.139349	0.449517
GO:0043922	negative regulation by host of viral transcription	biological_process	11	1	8	167	8990	CCL4	6.72904	0.139349	0.449517
GO:0042220	response to cocaine	biological_process	6	1	8	167	8990	DRD2	6.72904	0.139349	0.449517
GO:0048148	behavioral response to cocaine	biological_process	7	1	8	167	8990	DRD2	6.72904	0.139349	0.449517
GO:0055003	cardiac myofibril assembly	biological_process	11	1	8	167	8990	SRF	6.72904	0.139349	0.449517
GO:0090025	regulation of monocyte chemotaxis	biological_process	9	1	8	167	8990	CCL4	6.72904	0.139349	0.449517
GO:0010889	regulation of sequestering of triglyceride	biological_process	6	1	8	167	8990	ABHD5	6.72904	0.139349	0.449517
GO:0031670	cellular response to nutrient	biological_process	6	1	8	167	8990	SFRP1	6.72904	0.139349	0.449517
GO:0032060	bleb assembly	biological_process	5	1	8	167	8990	LPAR1	6.72904	0.139349	0.449517
GO:0050932	regulation of pigment cell differentiation	biological_process	6	1	8	167	8990	BLOC1S5	6.72904	0.139349	0.449517
GO:0010658	striated muscle cell apoptotic process	biological_process	8	1	8	167	8990	C1H12ORF5	6.72904	0.139349	0.449517
GO:1901213	regulation of transcription from RNA polymerase II promoter involved in heart development	biological_process	11	1	8	167	8990	SRF	6.72904	0.139349	0.449517
GO:0070542	response to fatty acid	biological_process	5	1	8	167	8990	SFRP1	6.72904	0.139349	0.449517
GO:0051457	maintenance of protein location in nucleus	biological_process	8	1	8	167	8990	MORC3	6.72904	0.139349	0.449517
GO:2000060	positive regulation of protein ubiquitination involved in ubiquitin-dependent protein catabolic process	biological_process	12	1	8	167	8990	SUMO3	6.72904	0.139349	0.449517
GO:0042094	interleukin-2 biosynthetic process	biological_process	7	1	8	167	8990	GLMN	6.72904	0.139349	0.449517
GO:0003198	epithelial to mesenchymal transition involved in endocardial cushion formation	biological_process	11	1	8	167	8990	HEY1	6.72904	0.139349	0.449517
GO:0006228	UTP biosynthetic process	biological_process	11	1	8	167	8990	RP2	6.72904	0.139349	0.449517
GO:0032225	regulation of synaptic transmission, dopaminergic	biological_process	9	1	8	167	8990	DRD2	6.72904	0.139349	0.449517
GO:0090493	catecholamine uptake	biological_process	7	1	8	167	8990	DRD2	6.72904	0.139349	0.449517
GO:0019205	nucleobase-containing compound kinase activity	molecular_function	7	2	33	167	8392	RP2,CMPK1	3.04555	0.139457	0.449517
GO:0043067	regulation of programmed cell death	biological_process	5	17	689	167	8990	AMBRA1,PRKAA1,NTRK1,GATA6,ANGPTL4,TSC22D1,MNT,CCL4,SFRP1,BTC,LOC100859707,RHBDD1,C1H12ORF5,SENP1,LOC415708,XRCC4,GRK5	1.32823	0.139465	0.449517
GO:0030155	regulation of cell adhesion	biological_process	4	6	189	167	8990	SRF,PIK3CB,EGFLAM,CCL4,EGFL6,FOXF1	1.70896	0.139829	0.450274
GO:0001704	formation of primary germ layer	biological_process	7	3	70	167	8990	SRF,GATA6,FOXF1	2.3071	0.140788	0.452522
GO:0007612	learning	biological_process	7	3	70	167	8990	SRF,RIC8A,DRD2	2.3071	0.140788	0.452522
GO:0021915	neural tube development	biological_process	7	4	108	167	8990	AMBRA1,SFRP1,GLMN,MIB1	1.99379	0.14119	0.452849
GO:0070925	organelle assembly	biological_process	4	4	108	167	8990	AMBRA1,UBXN2A,KIF2A,RALB	1.99379	0.14119	0.452849
GO:0045597	positive regulation of cell differentiation	biological_process	6	9	320	167	8990	SRF,GATA6,ASB4,SFRP1,DRD2,HEY1,HMGB2,BLOC1S5,XRCC4	1.51403	0.14128	0.452849
GO:0097228	sperm principal piece	cellular_component	10	1	8	172	9055	KIF2A	6.58067	0.142284	0.45523
GO:0031464	Cul4A-RING ubiquitin ligase complex	cellular_component	8	1	8	172	9055	GLMN	6.58067	0.142284	0.45523
GO:0051338	regulation of transferase activity	biological_process	5	11	411	167	8990	AMBRA1,PRKAA1,CCND3,LPAR1,CCL4,SFRP1,THY1,PDGFB,SPRED2,NEK1,RALB	1.44077	0.14256	0.455695
GO:0001678	cellular glucose homeostasis	biological_process	7	2	36	167	8990	TMEM27,NDUFAF2	2.99069	0.14369	0.456032
GO:0046887	positive regulation of hormone secretion	biological_process	9	2	36	167	8990	TMEM27,DRD2	2.99069	0.14369	0.456032
GO:0019395	fatty acid oxidation	biological_process	9	2	36	167	8990	PRKAA1,ABCD3	2.99069	0.14369	0.456032
GO:0055092	sterol homeostasis	biological_process	6	2	36	167	8990	NPC2,ABCG5	2.99069	0.14369	0.456032
GO:0023021	termination of signal transduction	biological_process	7	2	36	167	8990	RGS4,GRK5	2.99069	0.14369	0.456032
GO:0048546	digestive tract morphogenesis	biological_process	7	2	36	167	8990	SFRP1,FOXF1	2.99069	0.14369	0.456032
GO:0048286	lung alveolus development	biological_process	8	2	36	167	8990	GATA6,FOXF1	2.99069	0.14369	0.456032
GO:0019838	growth factor binding	molecular_function	3	3	66	167	8392	NTRK1,PDGFB,LOC100859707	2.28416	0.143714	0.456032
GO:0051402	neuron apoptotic process	biological_process	7	4	109	167	8990	AMBRA1,NTRK1,ATN1,XRCC4	1.9755	0.144584	0.458375
GO:0072593	reactive oxygen species metabolic process	biological_process	3	3	71	167	8990	NDUFAF2,PDGFB,C1H12ORF5	2.27461	0.145114	0.45922
GO:0001841	neural tube formation	biological_process	9	3	71	167	8990	SFRP1,GLMN,MIB1	2.27461	0.145114	0.45922
GO:0044237	cellular metabolic process	biological_process	2	105	5268	167	8990	PLEKHG1,SRF,AMBRA1,UBE2R2,LOC100858477,PRKAA1,RP2,CCND3,RGS4,NTRK1,NDUFAF2,HOXB13,ELK4,LTC4S,PIK3CB,DHODH,SF3A1,RPL21,MAFF,GATA6,RIC8A,EGFLAM,PPA1,PHF2,TSC22D1,LPAR1,CHST1,TBRG4,CYP46A1,MNT,CCL4,ASB4,UBN1,SFRP1,GUCA2A,DRD2,ABHD5,TFDP2,VAMP3,ABCB6,THY1,PDGFB,RPUSD1,POU2F1,DNMT1,HEY1,PRPF18,CDC42BPA,HMGB2,LOC417192,HNF4G,WBP2,UBXN2A,IKZF5,RPS16,TBC1D7,MORC3,C26H6ORF130,SUMO3,LOC424677,SPRED2,KIF2A,…	1.07297	0.146019	0.460235
GO:0007267	cell-cell signaling	biological_process	4	13	506	167	8990	SRF,TMEM27,NDUFAF2,CACNA2D2,CACNA1B,ITPR3,CCL4,SFRP1,DRD2,PDGFB,POU2F1,BLOC1S5,RAB3C	1.38304	0.1469	0.460235
GO:0016567	protein ubiquitination	biological_process	9	9	323	167	8990	UBE2R2,ASB4,UBXN2A,TBC1D7,SUMO3,UBAC1,KLHL7,GLMN,MIB1	1.49997	0.146988	0.460235
GO:0016570	histone modification	biological_process	8	7	235	167	8990	PRKAA1,ELK4,PHF2,DNMT1,WBP2,MORF4L1,METTL8	1.60352	0.147527	0.460235
GO:0007155	cell adhesion	biological_process	3	12	460	167	8990	SRF,PIK3CB,RIC8A,EGFLAM,CCL4,VAMP3,THY1,CTNNA3,CDH3,EGFL6,KIAA0319,FOXF1	1.40432	0.147546	0.460235
GO:0005777	peroxisome	cellular_component	8	3	70	172	9055	PEX11G,ABCD3,PEX3	2.25623	0.14762	0.460235
GO:0042579	microbody	cellular_component	7	3	70	172	9055	PEX11G,ABCD3,PEX3	2.25623	0.14762	0.460235
GO:1901214	regulation of neuron death	biological_process	5	4	110	167	8990	AMBRA1,NTRK1,CCL4,XRCC4	1.95754	0.14801	0.460235
GO:0030324	lung development	biological_process	7	4	110	167	8990	ADAMTS2,GATA6,LIPA,FOXF1	1.95754	0.14801	0.460235
GO:0035173	histone kinase activity	molecular_function	10	1	8	167	8392	PRKAA1	6.28144	0.148599	0.460235
GO:0004935	adrenergic receptor activity	molecular_function	10	1	8	167	8392	DRD2	6.28144	0.148599	0.460235
GO:0031489	myosin V binding	molecular_function	5	1	8	167	8392	RAB3C	6.28144	0.148599	0.460235
GO:0070679	inositol 1,4,5 trisphosphate binding	molecular_function	4	1	8	167	8392	ITPR3	6.28144	0.148599	0.460235
GO:0004952	dopamine neurotransmitter receptor activity	molecular_function	9	1	8	167	8392	DRD2	6.28144	0.148599	0.460235
GO:0070300	phosphatidic acid binding	molecular_function	4	1	8	167	8392	PLCD1	6.28144	0.148599	0.460235
GO:0048407	platelet-derived growth factor binding	molecular_function	4	1	8	167	8392	PDGFB	6.28144	0.148599	0.460235
GO:0017091	AU-rich element binding	molecular_function	5	1	8	167	8392	NUDT21	6.28144	0.148599	0.460235
GO:0004602	glutathione peroxidase activity	molecular_function	7	1	8	167	8392	LTC4S	6.28144	0.148599	0.460235
GO:0005506	iron ion binding	molecular_function	6	4	103	167	8392	PHF2,CYP46A1,LOC424677,LOC100858466	1.95151	0.149058	0.460235
GO:0015850	organic hydroxy compound transport	biological_process	5	3	72	167	8990	NPC2,DRD2,ABCG5	2.24301	0.149484	0.460235
GO:0048015	phosphatidylinositol-mediated signaling	biological_process	7	3	72	167	8990	PIK3CB,CCL4,PDGFB	2.24301	0.149484	0.460235
GO:0043524	negative regulation of neuron apoptotic process	biological_process	9	3	72	167	8990	AMBRA1,NTRK1,XRCC4	2.24301	0.149484	0.460235
GO:0015837	amine transport	biological_process	5	2	37	167	8990	TMEM27,DRD2	2.90986	0.150138	0.460235
GO:0034440	lipid oxidation	biological_process	6	2	37	167	8990	PRKAA1,ABCD3	2.90986	0.150138	0.460235
GO:0033077	T cell differentiation in thymus	biological_process	11	2	37	167	8990	SRF,XRCC4	2.90986	0.150138	0.460235
GO:0003208	cardiac ventricle morphogenesis	biological_process	10	2	37	167	8990	HEY1,FOXF1	2.90986	0.150138	0.460235
GO:0022610	biological adhesion	biological_process	1	12	462	167	8990	SRF,PIK3CB,RIC8A,EGFLAM,CCL4,VAMP3,THY1,CTNNA3,CDH3,EGFL6,KIAA0319,FOXF1	1.39824	0.15078	0.460235
GO:0030323	respiratory tube development	biological_process	6	4	111	167	8990	ADAMTS2,GATA6,LIPA,FOXF1	1.9399	0.151467	0.460235
GO:0008544	epidermis development	biological_process	6	4	111	167	8990	SRF,ADAMTS2,MAFF,ABCB6	1.9399	0.151467	0.460235
GO:0010876	lipid localization	biological_process	3	5	152	167	8990	NPC2,DRD2,ABHD5,TMEM30A,ABCG5	1.7708	0.152655	0.460235
GO:0031401	positive regulation of protein modification process	biological_process	8	11	417	167	8990	PRKAA1,CCND3,LPAR1,CCL4,PDGFB,DNMT1,WBP2,TBC1D7,SUMO3,NEK1,RALB	1.42004	0.152737	0.460235
GO:0016765	transferase activity, transferring alkyl or aryl (other than methyl) groups	molecular_function	4	2	35	167	8392	LTC4S,RABGGTB	2.87151	0.153271	0.460235
GO:0008219	cell death	biological_process	3	19	796	167	8990	MMD,AMBRA1,PRKAA1,NTRK1,GATA6,ANGPTL4,TSC22D1,MNT,CCL4,SFRP1,BTC,LOC100859707,RHBDD1,ATN1,C1H12ORF5,SENP1,LOC415708,XRCC4,GRK5	1.28494	0.15349	0.460235
GO:0012501	programmed cell death	biological_process	4	18	748	167	8990	AMBRA1,PRKAA1,NTRK1,GATA6,ANGPTL4,TSC22D1,MNT,CCL4,SFRP1,BTC,LOC100859707,RHBDD1,ATN1,C1H12ORF5,SENP1,LOC415708,XRCC4,GRK5	1.29543	0.153787	0.460235
GO:0048017	inositol lipid-mediated signaling	biological_process	6	3	73	167	8990	PIK3CB,CCL4,PDGFB	2.21229	0.153897	0.460235
GO:0016569	covalent chromatin modification	biological_process	7	7	238	167	8990	PRKAA1,ELK4,PHF2,DNMT1,WBP2,MORF4L1,METTL8	1.5833	0.154432	0.460235
GO:0040013	negative regulation of locomotion	biological_process	4	4	112	167	8990	SFRP1,DRD2,THY1,PDGFB	1.92258	0.154955	0.460235
GO:0048871	multicellular organismal homeostasis	biological_process	4	4	112	167	8990	SRF,PRKAA1,DRD2,LIPA	1.92258	0.154955	0.460235
GO:0072111	cell proliferation involved in kidney development	biological_process	8	1	9	167	8990	PDGFB	5.98137	0.155351	0.460235
GO:0045671	negative regulation of osteoclast differentiation	biological_process	12	1	9	167	8990	SFRP1	5.98137	0.155351	0.460235
GO:0033003	regulation of mast cell activation	biological_process	7	1	9	167	8990	FOXF1	5.98137	0.155351	0.460235
GO:0032069	regulation of nuclease activity	biological_process	8	1	9	167	8990	HMGB2	5.98137	0.155351	0.460235
GO:0048569	post-embryonic organ development	biological_process	6	1	9	167	8990	LIPA	5.98137	0.155351	0.460235
GO:0046519	sphingoid metabolic process	biological_process	7	1	9	167	8990	SGPP2	5.98137	0.155351	0.460235
GO:0010507	negative regulation of autophagy	biological_process	7	1	9	167	8990	C1H12ORF5	5.98137	0.155351	0.460235
GO:0002886	regulation of myeloid leukocyte mediated immunity	biological_process	6	1	9	167	8990	FOXF1	5.98137	0.155351	0.460235
GO:0070230	positive regulation of lymphocyte apoptotic process	biological_process	10	1	9	167	8990	CCL4	5.98137	0.155351	0.460235
GO:0048485	sympathetic nervous system development	biological_process	7	1	9	167	8990	NTRK1	5.98137	0.155351	0.460235
GO:0072012	glomerulus vasculature development	biological_process	10	1	9	167	8990	PDGFB	5.98137	0.155351	0.460235
GO:0006978	DNA damage response, signal transduction by p53 class mediator resulting in transcription of p21 class mediator	biological_process	8	1	9	167	8990	RPS6KA6	5.98137	0.155351	0.460235
GO:0032402	melanosome transport	biological_process	9	1	9	167	8990	BLOC1S5	5.98137	0.155351	0.460235
GO:0060216	definitive hemopoiesis	biological_process	8	1	9	167	8990	SENP1	5.98137	0.155351	0.460235
GO:0045987	positive regulation of smooth muscle contraction	biological_process	8	1	9	167	8990	SRF	5.98137	0.155351	0.460235
GO:0046051	UTP metabolic process	biological_process	10	1	9	167	8990	RP2	5.98137	0.155351	0.460235
GO:0034764	positive regulation of transmembrane transport	biological_process	7	1	9	167	8990	PDGFB	5.98137	0.155351	0.460235
GO:0001711	endodermal cell fate commitment	biological_process	10	1	9	167	8990	GATA6	5.98137	0.155351	0.460235
GO:0009130	pyrimidine nucleoside monophosphate biosynthetic process	biological_process	9	1	9	167	8990	DHODH	5.98137	0.155351	0.460235
GO:2000272	negative regulation of receptor activity	biological_process	7	1	9	167	8990	CCL4	5.98137	0.155351	0.460235
GO:0043508	negative regulation of JUN kinase activity	biological_process	15	1	9	167	8990	SFRP1	5.98137	0.155351	0.460235
GO:0051580	regulation of neurotransmitter uptake	biological_process	9	1	9	167	8990	DRD2	5.98137	0.155351	0.460235
GO:0003148	outflow tract septum morphogenesis	biological_process	11	1	9	167	8990	GATA6	5.98137	0.155351	0.460235
GO:0060292	long term synaptic depression	biological_process	9	1	9	167	8990	SRF	5.98137	0.155351	0.460235
GO:0003214	cardiac left ventricle morphogenesis	biological_process	11	1	9	167	8990	FOXF1	5.98137	0.155351	0.460235
GO:0032367	intracellular cholesterol transport	biological_process	8	1	9	167	8990	NPC2	5.98137	0.155351	0.460235
GO:0060742	epithelial cell differentiation involved in prostate gland development	biological_process	8	1	9	167	8990	HOXB13	5.98137	0.155351	0.460235
GO:0030220	platelet formation	biological_process	9	1	9	167	8990	SRF	5.98137	0.155351	0.460235
GO:0045652	regulation of megakaryocyte differentiation	biological_process	10	1	9	167	8990	HMGB2	5.98137	0.155351	0.460235
GO:0002070	epithelial cell maturation	biological_process	7	1	9	167	8990	HOXB13	5.98137	0.155351	0.460235
GO:0060134	prepulse inhibition	biological_process	7	1	9	167	8990	DRD2	5.98137	0.155351	0.460235
GO:2000052	positive regulation of non-canonical Wnt receptor signaling pathway	biological_process	9	1	9	167	8990	SFRP1	5.98137	0.155351	0.460235
GO:0032401	establishment of melanosome localization	biological_process	8	1	9	167	8990	BLOC1S5	5.98137	0.155351	0.460235
GO:0048247	lymphocyte chemotaxis	biological_process	8	1	9	167	8990	CCL4	5.98137	0.155351	0.460235
GO:2000278	regulation of DNA biosynthetic process	biological_process	8	1	9	167	8990	PDGFB	5.98137	0.155351	0.460235
GO:0071392	cellular response to estradiol stimulus	biological_process	9	1	9	167	8990	SFRP1	5.98137	0.155351	0.460235
GO:0070884	regulation of calcineurin-NFAT signaling cascade	biological_process	9	1	9	167	8990	NFAT5	5.98137	0.155351	0.460235
GO:0071396	cellular response to lipid	biological_process	6	5	153	167	8990	CCL4,SFRP1,HMGB2,HNF4G,WBP2	1.75923	0.155604	0.460539
GO:0031326	regulation of cellular biosynthetic process	biological_process	5	38	1743	167	8990	SRF,LOC100858477,NTRK1,HOXB13,ELK4,MAFF,GATA6,PHF2,TSC22D1,MNT,CCL4,UBN1,SFRP1,GUCA2A,DRD2,TFDP2,PDGFB,POU2F1,DNMT1,HEY1,HMGB2,HNF4G,WBP2,IKZF5,MSC,MED7,ELP4,ATN1,SENP1,HOXD10,FXR1,GLMN,NFAT5,RPS6KA6,EIF2AK4,FOXF1,ZNF462,FOXJ2	1.17363	0.155748	0.460539
GO:0030659	cytoplasmic vesicle membrane	cellular_component	9	4	110	172	9055	SYNGR3,DRD2,TMEM30A,RAB3C	1.91438	0.156635	0.460539
GO:0035966	response to topologically incorrect protein	biological_process	4	2	38	167	8990	RHBDD1,EIF2AK4	2.83328	0.156644	0.460539
GO:0031016	pancreas development	biological_process	6	2	38	167	8990	GATA6,FOXF1	2.83328	0.156644	0.460539
GO:0061097	regulation of protein tyrosine kinase activity	biological_process	10	2	38	167	8990	CCL4,PDGFB	2.83328	0.156644	0.460539
GO:0001707	mesoderm formation	biological_process	8	2	38	167	8990	SRF,FOXF1	2.83328	0.156644	0.460539
GO:0016575	histone deacetylation	biological_process	9	2	38	167	8990	ELK4,MORF4L1	2.83328	0.156644	0.460539
GO:2001252	positive regulation of chromosome organization	biological_process	7	2	38	167	8990	DNMT1,WBP2	2.83328	0.156644	0.460539
GO:0016265	death	biological_process	2	19	799	167	8990	MMD,AMBRA1,PRKAA1,NTRK1,GATA6,ANGPTL4,TSC22D1,MNT,CCL4,SFRP1,BTC,LOC100859707,RHBDD1,ATN1,C1H12ORF5,SENP1,LOC415708,XRCC4,GRK5	1.28012	0.157292	0.460813
GO:0035239	tube morphogenesis	biological_process	5	6	196	167	8990	SRF,GATA6,SFRP1,GLMN,FOXF1,MIB1	1.64793	0.157629	0.460813
GO:0007204	elevation of cytosolic calcium ion concentration	biological_process	11	3	74	167	8990	ITPR3,DRD2,THY1	2.18239	0.15835	0.460813
GO:0007623	circadian rhythm	biological_process	2	3	74	167	8990	PRKAA1,NTRK1,DRD2	2.18239	0.15835	0.460813
GO:0007033	vacuole organization	biological_process	4	3	74	167	8990	AMBRA1,UBXN2A,RALB	2.18239	0.15835	0.460813
GO:0007606	sensory perception of chemical stimulus	biological_process	6	3	74	167	8990	ITPR3,DRD2,LOC101747931	2.18239	0.15835	0.460813
GO:0048732	gland development	biological_process	6	4	113	167	8990	HOXB13,SFRP1,DRD2,PDGFB	1.90557	0.158473	0.460813
GO:0090407	organophosphate biosynthetic process	biological_process	5	8	284	167	8990	RP2,PIK3CB,DHODH,GUCA2A,DRD2,ABHD5,PDGFB,CMPK1	1.5164	0.158567	0.460813
GO:0016580	Sin3 complex	cellular_component	14	1	9	172	9055	MORF4L1	5.84948	0.15859	0.460813
GO:0031083	BLOC-1 complex	cellular_component	10	1	9	172	9055	BLOC1S5	5.84948	0.15859	0.460813
GO:0005763	mitochondrial small ribosomal subunit	cellular_component	11	1	9	172	9055	MRPS36	5.84948	0.15859	0.460813
GO:0005721	centromeric heterochromatin	cellular_component	11	1	9	172	9055	DNMT1	5.84948	0.15859	0.460813
GO:0043034	costamere	cellular_component	9	1	9	172	9055	FXR1	5.84948	0.15859	0.460813
GO:0000314	organellar small ribosomal subunit	cellular_component	10	1	9	172	9055	MRPS36	5.84948	0.15859	0.460813
GO:0031399	regulation of protein modification process	biological_process	7	16	657	167	8990	PRKAA1,CCND3,LPAR1,CCL4,SFRP1,THY1,PDGFB,DNMT1,WBP2,UBXN2A,TBC1D7,SUMO3,SPRED2,NEK1,RALB,GLMN	1.31099	0.160537	0.464469
GO:0008285	negative regulation of cell proliferation	biological_process	5	8	285	167	8990	AMBRA1,NTRK1,SFRP1,DRD2,XIRP1,MORC3,IFT80,GLMN	1.51108	0.160729	0.464469
GO:0005654	nucleoplasm	cellular_component	10	33	1463	172	9055	PRKAA1,KDM4B,HOXB13,ELK4,DHODH,SF3A1,GATA6,ITPR3,MNT,TFDP2,POU2F1,ZBTB8OS,MORC3,SUMO3,SLC4A1AP,SPRED2,MORF4L1,NUDT21,SERPINB10,MDH2,MED7,CMPK1,CDKL5,ELP4,ATN1,SENP1,KLHL7,AURKAIP1,PEX3,RPS6KA6,XRCC4,LARP7,GRK5	1.18749	0.161918	0.464469
GO:0048638	regulation of developmental growth	biological_process	4	3	75	167	8990	SRF,GATA6,SFRP1	2.15329	0.162842	0.464469
GO:0043393	regulation of protein binding	biological_process	4	3	75	167	8990	WFIKKN2,RALB,MITD1	2.15329	0.162842	0.464469
GO:0045017	glycerolipid biosynthetic process	biological_process	6	3	75	167	8990	PIK3CB,ABHD5,PDGFB	2.15329	0.162842	0.464469
GO:0005667	transcription factor complex	cellular_component	12	5	152	172	9055	HOXB13,GATA6,TFDP2,POU2F1,MED7	1.73175	0.162867	0.464469
GO:0006690	icosanoid metabolic process	biological_process	7	2	39	167	8990	LTC4S,LOC424677	2.76063	0.163203	0.464469
GO:0071456	cellular response to hypoxia	biological_process	7	2	39	167	8990	GATA6,SFRP1	2.76063	0.163203	0.464469
GO:0033559	unsaturated fatty acid metabolic process	biological_process	9	2	39	167	8990	LTC4S,LOC424677	2.76063	0.163203	0.464469
GO:0043407	negative regulation of MAP kinase activity	biological_process	13	2	39	167	8990	SFRP1,SPRED2	2.76063	0.163203	0.464469
GO:0036294	cellular response to decreased oxygen levels	biological_process	6	2	39	167	8990	GATA6,SFRP1	2.76063	0.163203	0.464469
GO:0031279	regulation of cyclase activity	biological_process	5	2	39	167	8990	GUCA2A,DRD2	2.76063	0.163203	0.464469
GO:1901568	fatty acid derivative metabolic process	biological_process	3	2	39	167	8990	LTC4S,LOC424677	2.76063	0.163203	0.464469
GO:0048332	mesoderm morphogenesis	biological_process	5	2	39	167	8990	SRF,FOXF1	2.76063	0.163203	0.464469
GO:0007608	sensory perception of smell	biological_process	7	2	39	167	8990	DRD2,LOC101747931	2.76063	0.163203	0.464469
GO:0002027	regulation of heart rate	biological_process	8	2	39	167	8990	DRD2,KCNE2	2.76063	0.163203	0.464469
GO:0006029	proteoglycan metabolic process	biological_process	6	2	39	167	8990	EGFLAM,MAMDC2	2.76063	0.163203	0.464469
GO:0004702	receptor signaling protein serine/threonine kinase activity	molecular_function	10	6	185	167	8392	PRKAA1,LPAR1,SFRP1,PDGFB,SPRED2,NEK1	1.62978	0.163246	0.464469
GO:0022414	reproductive process	biological_process	2	12	470	167	8990	ARSA,ADAMTS2,HOXB13,GATA6,RIC8A,CCL4,SFRP1,DRD2,SPINW,HMGB2,RHBDD1,HOXD10	1.37444	0.164086	0.464469
GO:0003002	regionalization	biological_process	5	6	199	167	8990	SRF,SFRP1,HEY1,HOXD10,FOXF1,MIB1	1.62309	0.165551	0.464469
GO:0015248	sterol transporter activity	molecular_function	7	1	9	167	8392	ABCG5	5.5835	0.165558	0.464469
GO:0051861	glycolipid binding	molecular_function	3	1	9	167	8392	THY1	5.5835	0.165558	0.464469
GO:0017127	cholesterol transporter activity	molecular_function	8	1	9	167	8392	ABCG5	5.5835	0.165558	0.464469
GO:0004659	prenyltransferase activity	molecular_function	5	1	9	167	8392	RABGGTB	5.5835	0.165558	0.464469
GO:0051184	cofactor transporter activity	molecular_function	6	1	9	167	8392	ABCB6	5.5835	0.165558	0.464469
GO:0030296	protein tyrosine kinase activator activity	molecular_function	13	1	9	167	8392	CCL4	5.5835	0.165558	0.464469
GO:0008599	protein phosphatase type 1 regulator activity	molecular_function	9	1	9	167	8392	UBXN2A	5.5835	0.165558	0.464469
GO:0010556	regulation of macromolecule biosynthetic process	biological_process	5	36	1654	167	8990	SRF,LOC100858477,NTRK1,HOXB13,ELK4,MAFF,GATA6,PHF2,TSC22D1,MNT,CCL4,UBN1,SFRP1,TFDP2,PDGFB,POU2F1,DNMT1,HEY1,HMGB2,HNF4G,WBP2,IKZF5,MSC,MED7,ELP4,ATN1,SENP1,HOXD10,FXR1,GLMN,NFAT5,RPS6KA6,EIF2AK4,FOXF1,ZNF462,FOXJ2	1.17168	0.167369	0.464469
GO:0006875	cellular metal ion homeostasis	biological_process	8	5	157	167	8990	PIK3CB,ITPR3,CCL4,DRD2,THY1	1.71441	0.167633	0.464469
GO:0009889	regulation of biosynthetic process	biological_process	4	38	1756	167	8990	SRF,LOC100858477,NTRK1,HOXB13,ELK4,MAFF,GATA6,PHF2,TSC22D1,MNT,CCL4,UBN1,SFRP1,GUCA2A,DRD2,TFDP2,PDGFB,POU2F1,DNMT1,HEY1,HMGB2,HNF4G,WBP2,IKZF5,MSC,MED7,ELP4,ATN1,SENP1,HOXD10,FXR1,GLMN,NFAT5,RPS6KA6,EIF2AK4,FOXF1,ZNF462,FOXJ2	1.16494	0.167667	0.464469
GO:0055002	striated muscle cell development	biological_process	7	4	116	167	8990	WFIKKN2,SRF,CACNA2D2,XIRP1	1.85629	0.169203	0.464469
GO:0019216	regulation of lipid metabolic process	biological_process	5	4	116	167	8990	AMBRA1,PRKAA1,ABHD5,PDGFB	1.85629	0.169203	0.464469
GO:0043229	intracellular organelle	cellular_component	5	117	5820	172	9055	INF2,SRF,PPP6R2,AMBRA1,PEX11G,SYNGR2,NPC2,PRKAA1,CYB5B,KDM4B,SYNGR3,RP2,CCND3,NTRK1,NDUFAF2,HOXB13,ELK4,LTC4S,MRPS27,DHODH,SF3A1,RPL21,MAFF,SMCR7,GATA6,PHF2,TSC22D1,LPAR1,CHST1,TBRG4,ITPR3,MNT,UBN1,DRD2,ABHD5,KRT3,TFDP2,VAMP3,ABCB6,THY1,SPINW,SSR1,POU2F1,DNMT1,HEY1,ZNF593,ZBTB8OS,PRPF18,ACR,NPHP4,CYB5A,CDC42BPA,ARPC3,DYM,HMGB2,LOC417192,HNF4G,WBP2,UBXN2A,IKZF5,RPS16,TBC1D7,MORC3,TMEM30A,SUMO3,LOC…	1.05833	0.169766	0.464469
GO:0046620	regulation of organ growth	biological_process	4	2	40	167	8990	CACNA2D2,GATA6	2.69162	0.16981	0.464469
GO:0017148	negative regulation of translation	biological_process	8	2	40	167	8990	FXR1,EIF2AK4	2.69162	0.16981	0.464469
GO:0044704	single-organism reproductive behavior	biological_process	4	2	40	167	8990	RIC8A,DRD2	2.69162	0.16981	0.464469
GO:0030330	DNA damage response, signal transduction by p53 class mediator	biological_process	7	2	40	167	8990	SPRED2,RPS6KA6	2.69162	0.16981	0.464469
GO:0003073	regulation of systemic arterial blood pressure	biological_process	7	2	40	167	8990	DRD2,PDGFB	2.69162	0.16981	0.464469
GO:2000377	regulation of reactive oxygen species metabolic process	biological_process	5	2	40	167	8990	PDGFB,C1H12ORF5	2.69162	0.16981	0.464469
GO:0035567	non-canonical Wnt receptor signaling pathway	biological_process	7	2	40	167	8990	SFRP1,IFT80	2.69162	0.16981	0.464469
GO:0046461	neutral lipid catabolic process	biological_process	6	1	10	167	8990	ABHD5	5.38323	0.171057	0.464469
GO:0014821	phasic smooth muscle contraction	biological_process	7	1	10	167	8990	DRD2	5.38323	0.171057	0.464469
GO:0032108	negative regulation of response to nutrient levels	biological_process	7	1	10	167	8990	C1H12ORF5	5.38323	0.171057	0.464469
GO:0050860	negative regulation of T cell receptor signaling pathway	biological_process	12	1	10	167	8990	THY1	5.38323	0.171057	0.464469
GO:0072224	metanephric glomerulus development	biological_process	10	1	10	167	8990	PDGFB	5.38323	0.171057	0.464469
GO:0033632	regulation of cell-cell adhesion mediated by integrin	biological_process	6	1	10	167	8990	CCL4	5.38323	0.171057	0.464469
GO:0050482	arachidonic acid secretion	biological_process	12	1	10	167	8990	DRD2	5.38323	0.171057	0.464469
GO:0032366	intracellular sterol transport	biological_process	7	1	10	167	8990	NPC2	5.38323	0.171057	0.464469
GO:0036344	platelet morphogenesis	biological_process	7	1	10	167	8990	SRF	5.38323	0.171057	0.464469
GO:0046464	acylglycerol catabolic process	biological_process	7	1	10	167	8990	ABHD5	5.38323	0.171057	0.464469
GO:0030574	collagen catabolic process	biological_process	6	1	10	167	8990	MMP16	5.38323	0.171057	0.464469
GO:0060379	cardiac muscle cell myoblast differentiation	biological_process	10	1	10	167	8990	SRF	5.38323	0.171057	0.464469
GO:0030826	regulation of cGMP biosynthetic process	biological_process	12	1	10	167	8990	GUCA2A	5.38323	0.171057	0.464469
GO:0030730	sequestering of triglyceride	biological_process	5	1	10	167	8990	ABHD5	5.38323	0.171057	0.464469
GO:0051084	'de novo' posttranslational protein folding	biological_process	8	1	10	167	8990	LOC417192	5.38323	0.171057	0.464469
GO:0042772	DNA damage response, signal transduction resulting in transcription	biological_process	7	1	10	167	8990	RPS6KA6	5.38323	0.171057	0.464469
GO:0045920	negative regulation of exocytosis	biological_process	9	1	10	167	8990	FOXF1	5.38323	0.171057	0.464469
GO:0006458	'de novo' protein folding	biological_process	7	1	10	167	8990	LOC417192	5.38323	0.171057	0.464469
GO:0060347	heart trabecula formation	biological_process	10	1	10	167	8990	SRF	5.38323	0.171057	0.464469
GO:0090162	establishment of epithelial cell polarity	biological_process	5	1	10	167	8990	FOXF1	5.38323	0.171057	0.464469
GO:0051571	positive regulation of histone H3-K4 methylation	biological_process	13	1	10	167	8990	DNMT1	5.38323	0.171057	0.464469
GO:0090207	regulation of triglyceride metabolic process	biological_process	8	1	10	167	8990	ABHD5	5.38323	0.171057	0.464469
GO:0051904	pigment granule transport	biological_process	8	1	10	167	8990	BLOC1S5	5.38323	0.171057	0.464469
GO:0060766	negative regulation of androgen receptor signaling pathway	biological_process	9	1	10	167	8990	SFRP1	5.38323	0.171057	0.464469
GO:0051150	regulation of smooth muscle cell differentiation	biological_process	7	1	10	167	8990	FOXF1	5.38323	0.171057	0.464469
GO:2000401	regulation of lymphocyte migration	biological_process	8	1	10	167	8990	CCL4	5.38323	0.171057	0.464469
GO:0032400	melanosome localization	biological_process	7	1	10	167	8990	BLOC1S5	5.38323	0.171057	0.464469
GO:0032148	activation of protein kinase B activity	biological_process	12	1	10	167	8990	PDGFB	5.38323	0.171057	0.464469
GO:0031954	positive regulation of protein autophosphorylation	biological_process	10	1	10	167	8990	PDGFB	5.38323	0.171057	0.464469
GO:0051601	exocyst localization	biological_process	7	1	10	167	8990	EXOC3	5.38323	0.171057	0.464469
GO:0006012	galactose metabolic process	biological_process	7	1	10	167	8990	CHST1	5.38323	0.171057	0.464469
GO:0060026	convergent extension	biological_process	6	1	10	167	8990	SFRP1	5.38323	0.171057	0.464469
GO:0016572	histone phosphorylation	biological_process	9	1	10	167	8990	PRKAA1	5.38323	0.171057	0.464469
GO:0032105	negative regulation of response to extracellular stimulus	biological_process	6	1	10	167	8990	C1H12ORF5	5.38323	0.171057	0.464469
GO:0048011	nerve growth factor receptor signaling pathway	biological_process	8	1	10	167	8990	NTRK1	5.38323	0.171057	0.464469
GO:0019370	leukotriene biosynthetic process	biological_process	11	1	10	167	8990	LTC4S	5.38323	0.171057	0.464469
GO:0035855	megakaryocyte development	biological_process	10	1	10	167	8990	SRF	5.38323	0.171057	0.464469
GO:0048070	regulation of developmental pigmentation	biological_process	4	1	10	167	8990	BLOC1S5	5.38323	0.171057	0.464469
GO:0060045	positive regulation of cardiac muscle cell proliferation	biological_process	12	1	10	167	8990	GATA6	5.38323	0.171057	0.464469
GO:0031338	regulation of vesicle fusion	biological_process	7	1	10	167	8990	TMEM27	5.38323	0.171057	0.464469
GO:2000677	regulation of transcription regulatory region DNA binding	biological_process	7	1	10	167	8990	HEY1	5.38323	0.171057	0.464469
GO:0009129	pyrimidine nucleoside monophosphate metabolic process	biological_process	8	1	10	167	8990	DHODH	5.38323	0.171057	0.464469
GO:0051905	establishment of pigment granule localization	biological_process	7	1	10	167	8990	BLOC1S5	5.38323	0.171057	0.464469
GO:0044433	cytoplasmic vesicle part	cellular_component	8	4	114	172	9055	SYNGR3,DRD2,TMEM30A,RAB3C	1.84721	0.171268	0.464679
GO:0010628	positive regulation of gene expression	biological_process	6	17	713	167	8990	SRF,PRKAA1,GATA6,PHF2,SFRP1,PDGFB,POU2F1,DNMT1,HMGB2,HNF4G,WBP2,SENP1,HOXD10,NFAT5,FOXF1,ZNF462,FOXJ2	1.28352	0.171787	0.465725
GO:0032102	negative regulation of response to external stimulus	biological_process	5	3	77	167	8990	DRD2,C1H12ORF5,FOXF1	2.09736	0.171941	0.465779
GO:0044456	synapse part	cellular_component	2	5	155	172	9055	SYNGR2,SYNGR3,DRD2,VAMP3,RAB3C	1.69824	0.17223	0.466199
GO:0004866	endopeptidase inhibitor activity	molecular_function	9	3	72	167	8392	WFIKKN2,SERPINB10,SERPINA4	2.09381	0.172442	0.466412
GO:0032101	regulation of response to external stimulus	biological_process	4	7	246	167	8990	AMBRA1,CCL4,DRD2,PDGFB,RALB,C1H12ORF5,FOXF1	1.53181	0.173558	0.468938
GO:0005815	microtubule organizing center	cellular_component	9	9	329	172	9055	RP2,NPHP4,TBC1D7,KIF2A,NUDT21,NEK1,IFT80,MIB1,XRCC4	1.44015	0.173977	0.468938
GO:0035295	tube development	biological_process	4	8	291	167	8990	SRF,ADAMTS2,GATA6,SFRP1,LIPA,GLMN,FOXF1,MIB1	1.47993	0.173991	0.468938
GO:0006996	organelle organization	biological_process	3	33	1509	167	8990	INF2,SRF,AMBRA1,PEX11G,TMEM27,PRKAA1,RP2,ELK4,SMCR7,PHF2,UBN1,XIRP1,VAMP3,THY1,PDGFB,DNMT1,CDC42BPA,ARPC3,DYM,HMGB2,LOC417192,WBP2,UBXN2A,KIF2A,MORF4L1,SERPINB10,ABCD3,RALB,PEX3,WEE1,LOC418362,METTL8,ZNF462	1.17725	0.174305	0.468938
GO:0043178	alcohol binding	molecular_function	3	2	38	167	8392	NPC2,ITPR3	2.64482	0.174451	0.468938
GO:0016627	oxidoreductase activity, acting on the CH-CH group of donors	molecular_function	5	2	38	167	8392	LOC417013,DHODH	2.64482	0.174451	0.468938
GO:0070822	Sin3-type complex	cellular_component	13	1	10	172	9055	MORF4L1	5.26453	0.174589	0.468938
GO:0005849	mRNA cleavage factor complex	cellular_component	12	1	10	172	9055	NUDT21	5.26453	0.174589	0.468938
GO:0045095	keratin filament	cellular_component	10	1	10	172	9055	KRT3	5.26453	0.174589	0.468938
GO:0015085	calcium ion transmembrane transporter activity	molecular_function	12	4	110	167	8392	CACNA2D2,CACNA1B,ITPR3,DRD2	1.82733	0.175791	0.470371
GO:0022029	telencephalon cell migration	biological_process	10	2	41	167	8990	SRF,DRD2	2.62597	0.176461	0.470371
GO:0014066	regulation of phosphatidylinositol 3-kinase cascade	biological_process	9	2	41	167	8990	CCL4,PDGFB	2.62597	0.176461	0.470371
GO:0043534	blood vessel endothelial cell migration	biological_process	7	2	41	167	8990	SRF,PDGFB	2.62597	0.176461	0.470371
GO:0051339	regulation of lyase activity	biological_process	5	2	41	167	8990	GUCA2A,DRD2	2.62597	0.176461	0.470371
GO:0050804	regulation of synaptic transmission	biological_process	7	4	118	167	8990	SRF,CACNA2D2,ITPR3,DRD2	1.82482	0.176496	0.470371
GO:0050890	cognition	biological_process	5	4	118	167	8990	SRF,RIC8A,ITPR3,DRD2	1.82482	0.176496	0.470371
GO:0006629	lipid metabolic process	biological_process	3	14	572	167	8990	AMBRA1,PRKAA1,LTC4S,PIK3CB,GATA6,CYP46A1,ABHD5,PDGFB,LIPA,LOC424677,ASAH1,ABCD3,SGPP2,PLCD1	1.31757	0.176499	0.470371
GO:0007224	smoothened signaling pathway	biological_process	6	3	78	167	8990	SFRP1,IFT80,FOXF1	2.07047	0.176544	0.470371
GO:0072507	divalent inorganic cation homeostasis	biological_process	7	5	160	167	8990	PIK3CB,ITPR3,CCL4,DRD2,THY1	1.68226	0.176891	0.470371
GO:0005813	centrosome	cellular_component	10	8	286	172	9055	RP2,NPHP4,KIF2A,NUDT21,NEK1,IFT80,MIB1,XRCC4	1.4726	0.177319	0.470371
GO:0031981	nuclear lumen	cellular_component	9	40	1828	172	9055	SRF,PRKAA1,KDM4B,HOXB13,ELK4,DHODH,SF3A1,RPL21,GATA6,PHF2,ITPR3,MNT,TFDP2,SPINW,POU2F1,ZNF593,ZBTB8OS,WBP2,MORC3,SUMO3,SLC4A1AP,SPRED2,MORF4L1,NUDT21,SERPINB10,MDH2,MED7,CMPK1,CDKL5,ELP4,ATN1,SENP1,KLHL7,AURKAIP1,PEX3,RPS6KA6,XRCC4,FOXJ2,LARP7,GRK5	1.15198	0.178936	0.470371
GO:0048870	cell motility	biological_process	4	15	622	167	8990	SRF,PIK3CB,RIC8A,CCL4,SFRP1,DRD2,THY1,PDGFB,NPHP4,CDC42BPA,HMGB2,APCDD1,ATN1,KIAA0319,FOXF1	1.29821	0.179847	0.470371
GO:0051346	negative regulation of hydrolase activity	biological_process	6	5	161	167	8990	WFIKKN2,ANGPTL4,UBN1,SERPINB10,SERPINA4	1.67181	0.180019	0.470371
GO:0019438	aromatic compound biosynthetic process	biological_process	4	38	1769	167	8990	SRF,LOC100858477,RP2,NTRK1,HOXB13,ELK4,DHODH,MAFF,GATA6,PHF2,TSC22D1,MNT,CCL4,UBN1,SFRP1,GUCA2A,DRD2,TFDP2,ABCB6,PDGFB,POU2F1,DNMT1,HEY1,HMGB2,HNF4G,WBP2,IKZF5,MSC,MED7,CMPK1,ELP4,ATN1,SENP1,HOXD10,NFAT5,FOXF1,ZNF462,FOXJ2	1.15638	0.180109	0.470371
GO:0043406	positive regulation of MAP kinase activity	biological_process	13	4	119	167	8990	PRKAA1,LPAR1,PDGFB,NEK1	1.80949	0.180182	0.470371
GO:1901215	negative regulation of neuron death	biological_process	6	3	79	167	8990	AMBRA1,NTRK1,XRCC4	2.04427	0.181181	0.470371
GO:0008654	phospholipid biosynthetic process	biological_process	6	3	79	167	8990	PIK3CB,ABHD5,PDGFB	2.04427	0.181181	0.470371
GO:0051674	localization of cell	biological_process	2	15	623	167	8990	SRF,PIK3CB,RIC8A,CCL4,SFRP1,DRD2,THY1,PDGFB,NPHP4,CDC42BPA,HMGB2,APCDD1,ATN1,KIAA0319,FOXF1	1.29612	0.181414	0.470371
GO:0010941	regulation of cell death	biological_process	4	17	720	167	8990	AMBRA1,PRKAA1,NTRK1,GATA6,ANGPTL4,TSC22D1,MNT,CCL4,SFRP1,BTC,LOC100859707,RHBDD1,C1H12ORF5,SENP1,LOC415708,XRCC4,GRK5	1.27104	0.181907	0.470371
GO:1901338	catecholamine binding	molecular_function	3	1	10	167	8392	DRD2	5.02515	0.182181	0.470371
GO:0009982	pseudouridine synthase activity	molecular_function	5	1	10	167	8392	RPUSD1	5.02515	0.182181	0.470371
GO:0010181	FMN binding	molecular_function	6	1	10	167	8392	LOC100858466	5.02515	0.182181	0.470371
GO:0001786	phosphatidylserine binding	molecular_function	7	1	10	167	8392	PLCD1	5.02515	0.182181	0.470371
GO:0008392	arachidonic acid epoxygenase activity	molecular_function	7	1	10	167	8392	LOC424677	5.02515	0.182181	0.470371
GO:0032452	histone demethylase activity	molecular_function	10	1	10	167	8392	PHF2	5.02515	0.182181	0.470371
GO:0016411	acylglycerol O-acyltransferase activity	molecular_function	7	1	10	167	8392	ABHD5	5.02515	0.182181	0.470371
GO:0008391	arachidonic acid monooxygenase activity	molecular_function	6	1	10	167	8392	LOC424677	5.02515	0.182181	0.470371
GO:0008009	chemokine activity	molecular_function	6	1	10	167	8392	CCL4	5.02515	0.182181	0.470371
GO:0050664	oxidoreductase activity, acting on NAD(P)H, oxygen as acceptor	molecular_function	6	1	10	167	8392	PDGFB	5.02515	0.182181	0.470371
GO:0001076	RNA polymerase II transcription factor binding transcription factor activity	molecular_function	11	3	74	167	8392	SRF,WBP2,MED7	2.03722	0.182361	0.470371
GO:0030414	peptidase inhibitor activity	molecular_function	8	3	74	167	8392	WFIKKN2,SERPINB10,SERPINA4	2.03722	0.182361	0.470371
GO:0007338	single fertilization	biological_process	5	2	42	167	8990	ARSA,HOXD10	2.56344	0.183153	0.470371
GO:0008589	regulation of smoothened signaling pathway	biological_process	7	2	42	167	8990	SFRP1,IFT80	2.56344	0.183153	0.470371
GO:0006612	protein targeting to membrane	biological_process	8	2	42	167	8990	SMCR7,PEX3	2.56344	0.183153	0.470371
GO:0032535	regulation of cellular component size	biological_process	4	5	162	167	8990	INF2,SRF,PEX11G,ARPC3,LOC418362	1.66149	0.183169	0.470371
GO:0051094	positive regulation of developmental process	biological_process	4	11	434	167	8990	SRF,NTRK1,SMCR7,GATA6,ASB4,SFRP1,DRD2,HEY1,HMGB2,BLOC1S5,XRCC4	1.36441	0.183531	0.470371
GO:0042221	response to chemical stimulus	biological_process	2	29	1316	167	8990	WFIKKN2,SRF,TMEM27,PRKAA1,NDUFAF2,PIK3CB,GATA6,ITPR3,CYP46A1,CCL4,SFRP1,DRD2,PDGFB,DNMT1,HMGB2,HNF4G,WBP2,TBC1D7,TMEM30A,LOC424677,LOC100859707,RALB,RHBDD1,C1H12ORF5,EIF2AK4,LOC101747931,IFNGR1,FOXF1,KCNE2	1.18627	0.183732	0.470371
GO:0010605	negative regulation of macromolecule metabolic process	biological_process	5	20	868	167	8990	ELK4,GATA6,PHF2,MNT,CCL4,SFRP1,THY1,PDGFB,POU2F1,DNMT1,HEY1,HMGB2,SPRED2,MSC,ATN1,SENP1,FXR1,GLMN,EIF2AK4,FOXF1	1.24038	0.18385	0.470371
GO:0070887	cellular response to chemical stimulus	biological_process	4	21	918	167	8990	WFIKKN2,TMEM27,NDUFAF2,PIK3CB,GATA6,CYP46A1,CCL4,SFRP1,PDGFB,DNMT1,HMGB2,HNF4G,WBP2,LOC424677,LOC100859707,RALB,RHBDD1,EIF2AK4,IFNGR1,FOXF1,KCNE2	1.23146	0.184851	0.470371
GO:2001141	regulation of RNA biosynthetic process	biological_process	8	32	1469	167	8990	SRF,LOC100858477,NTRK1,HOXB13,ELK4,MAFF,GATA6,PHF2,TSC22D1,MNT,CCL4,UBN1,SFRP1,TFDP2,PDGFB,POU2F1,DNMT1,HEY1,HMGB2,HNF4G,WBP2,IKZF5,MSC,MED7,ELP4,ATN1,SENP1,HOXD10,NFAT5,FOXF1,ZNF462,FOXJ2	1.17266	0.185417	0.470371
GO:0000910	cytokinesis	biological_process	4	3	80	167	8990	DRD2,RALB,MITD1	2.01871	0.185852	0.470371
GO:0070011	peptidase activity, acting on L-amino acid peptides	molecular_function	5	13	495	167	8392	WFIKKN2,TMEM27,CAPN8,ADAMTS2,NRIP3,SFRP1,ACR,SERPINB10,MMP16,SERPINA4,RHBDD1,ADAMTS6,SENP1	1.31974	0.186328	0.470371
GO:0031280	negative regulation of cyclase activity	biological_process	6	1	11	167	8990	DRD2	4.89385	0.186473	0.470371
GO:0070586	cell-cell adhesion involved in gastrulation	biological_process	7	1	11	167	8990	RIC8A	4.89385	0.186473	0.470371
GO:2000269	regulation of fibroblast apoptotic process	biological_process	8	1	11	167	8990	SFRP1	4.89385	0.186473	0.470371
GO:0007289	spermatid nucleus differentiation	biological_process	9	1	11	167	8990	HMGB2	4.89385	0.186473	0.470371
GO:0006691	leukotriene metabolic process	biological_process	10	1	11	167	8990	LTC4S	4.89385	0.186473	0.470371
GO:0043300	regulation of leukocyte degranulation	biological_process	10	1	11	167	8990	FOXF1	4.89385	0.186473	0.470371
GO:0090314	positive regulation of protein targeting to membrane	biological_process	10	1	11	167	8990	SMCR7	4.89385	0.186473	0.470371
GO:0033173	calcineurin-NFAT signaling cascade	biological_process	8	1	11	167	8990	NFAT5	4.89385	0.186473	0.470371
GO:0043584	nose development	biological_process	7	1	11	167	8990	POU2F1	4.89385	0.186473	0.470371
GO:0003071	renal system process involved in regulation of systemic arterial blood pressure	biological_process	8	1	11	167	8990	PDGFB	4.89385	0.186473	0.470371
GO:0031649	heat generation	biological_process	6	1	11	167	8990	PRKAA1	4.89385	0.186473	0.470371
GO:0010719	negative regulation of epithelial to mesenchymal transition	biological_process	11	1	11	167	8990	SFRP1	4.89385	0.186473	0.470371
GO:0034724	DNA replication-independent nucleosome organization	biological_process	7	1	11	167	8990	UBN1	4.89385	0.186473	0.470371
GO:0019835	cytolysis	biological_process	4	1	11	167	8990	MMD	4.89385	0.186473	0.470371
GO:0072678	T cell migration	biological_process	8	1	11	167	8990	CCL4	4.89385	0.186473	0.470371
GO:0035909	aorta morphogenesis	biological_process	11	1	11	167	8990	SRF	4.89385	0.186473	0.470371
GO:0001522	pseudouridine synthesis	biological_process	8	1	11	167	8990	RPUSD1	4.89385	0.186473	0.470371
GO:0006336	DNA replication-independent nucleosome assembly	biological_process	11	1	11	167	8990	UBN1	4.89385	0.186473	0.470371
GO:0072595	maintenance of protein localization in organelle	biological_process	7	1	11	167	8990	MORC3	4.89385	0.186473	0.470371
GO:0061437	renal system vasculature development	biological_process	8	1	11	167	8990	PDGFB	4.89385	0.186473	0.470371
GO:0044243	multicellular organismal catabolic process	biological_process	4	1	11	167	8990	MMP16	4.89385	0.186473	0.470371
GO:0032369	negative regulation of lipid transport	biological_process	7	1	11	167	8990	ABCG5	4.89385	0.186473	0.470371
GO:0043968	histone H2A acetylation	biological_process	12	1	11	167	8990	MORF4L1	4.89385	0.186473	0.470371
GO:0060841	venous blood vessel development	biological_process	9	1	11	167	8990	FOXF1	4.89385	0.186473	0.470371
GO:0061440	kidney vasculature development	biological_process	9	1	11	167	8990	PDGFB	4.89385	0.186473	0.470371
GO:0030212	hyaluronan metabolic process	biological_process	6	1	11	167	8990	PDGFB	4.89385	0.186473	0.470371
GO:0086005	regulation of ventricular cardiac muscle cell action potential	biological_process	11	1	11	167	8990	KCNE2	4.89385	0.186473	0.470371
GO:0002279	mast cell activation involved in immune response	biological_process	7	1	11	167	8990	FOXF1	4.89385	0.186473	0.470371
GO:0097205	renal filtration	biological_process	5	1	11	167	8990	PDGFB	4.89385	0.186473	0.470371
GO:0002066	columnar/cuboidal epithelial cell development	biological_process	7	1	11	167	8990	C1H12ORF5	4.89385	0.186473	0.470371
GO:0003272	endocardial cushion formation	biological_process	10	1	11	167	8990	HEY1	4.89385	0.186473	0.470371
GO:0003094	glomerular filtration	biological_process	6	1	11	167	8990	PDGFB	4.89385	0.186473	0.470371
GO:0051491	positive regulation of filopodium assembly	biological_process	8	1	11	167	8990	SRF	4.89385	0.186473	0.470371
GO:0044346	fibroblast apoptotic process	biological_process	7	1	11	167	8990	SFRP1	4.89385	0.186473	0.470371
GO:0006779	porphyrin-containing compound biosynthetic process	biological_process	6	1	11	167	8990	ABCB6	4.89385	0.186473	0.470371
GO:0032435	negative regulation of proteasomal ubiquitin-dependent protein catabolic process	biological_process	12	1	11	167	8990	SENP1	4.89385	0.186473	0.470371
GO:0042149	cellular response to glucose starvation	biological_process	7	1	11	167	8990	PRKAA1	4.89385	0.186473	0.470371
GO:0090136	epithelial cell-cell adhesion	biological_process	5	1	11	167	8990	SRF	4.89385	0.186473	0.470371
GO:0007194	negative regulation of adenylate cyclase activity	biological_process	14	1	11	167	8990	DRD2	4.89385	0.186473	0.470371
GO:0043303	mast cell degranulation	biological_process	10	1	11	167	8990	FOXF1	4.89385	0.186473	0.470371
GO:0051875	pigment granule localization	biological_process	6	1	11	167	8990	BLOC1S5	4.89385	0.186473	0.470371
GO:0006928	cellular component movement	biological_process	3	18	772	167	8990	SRF,PIK3CB,RIC8A,CCL4,SFRP1,DRD2,THY1,PDGFB,NPHP4,CDC42BPA,HMGB2,APCDD1,KIF2A,BLOC1S5,ATN1,KIAA0319,FOXF1,KCNE2	1.25516	0.186682	0.470557
GO:1901363	heterocyclic compound binding	molecular_function	2	63	2870	167	8392	WFIKKN2,PLEKHG1,SRF,LOC100858477,PRKAA1,CYB5B,SETBP1,RP2,NTRK1,HOXB13,ELK4,PIK3CB,SF3A1,MAFF,GATA6,RIC8A,CYP46A1,MNT,UBN1,TFDP2,ABCB6,RPUSD1,POU2F1,DNMT1,HEY1,CYB5A,CDC42BPA,HMGB2,LOC417192,HNF4G,WBP2,IKZF5,C26H6ORF130,LOC424677,KIF2A,NUDT21,NEK1,MSC,SERPINB10,ABCD3,RALB,ABCG5,CMPK1,CDKL5,LOC100858466,RHOBTB1,LOC100859563,RAB3C,HOXD10,FXR1,MTHFSD,NFAT5,ARL15,RPS6KA6,EIF2AK4,WEE1,FOXF1,LOC415708,Z…	1.10308	0.186889	0.470734
GO:0018130	heterocycle biosynthetic process	biological_process	4	38	1776	167	8990	SRF,LOC100858477,RP2,NTRK1,HOXB13,ELK4,DHODH,MAFF,GATA6,PHF2,TSC22D1,MNT,CCL4,UBN1,SFRP1,GUCA2A,DRD2,TFDP2,ABCB6,PDGFB,POU2F1,DNMT1,HEY1,HMGB2,HNF4G,WBP2,IKZF5,MSC,MED7,CMPK1,ELP4,ATN1,SENP1,HOXD10,NFAT5,FOXF1,ZNF462,FOXJ2	1.15182	0.187022	0.470734
GO:0031012	extracellular matrix	cellular_component	1	7	246	172	9055	ADAMTS2,EGFLAM,SFRP1,EGFL6,MMP16,ADAMTS6,MAMDC2	1.49804	0.187435	0.471432
GO:0051716	cellular response to stimulus	biological_process	3	62	3023	167	8990	WFIKKN2,SRF,AMBRA1,TMEM27,PRKAA1,CCND3,RGS4,NTRK1,NDUFAF2,PIK3CB,FAM123A,GATA6,RIC8A,LPAR1,GABBR2,ITPR3,CYP46A1,MNT,CCL4,ASB4,SFRP1,DRD2,THY1,PDGFB,SPINW,DNMT1,HEY1,NPHP4,CDC42BPA,HMGB2,HNF4G,WBP2,UBXN2A,TBC1D7,LOC424677,APCDD1,LOC100859707,SPRED2,MORF4L1,BLOC1S5,NEK1,RALB,RHBDD1,C1H12ORF5,IFT80,SENP1,RHOBTB1,RAB3C,NFAT5,ARL15,RPS6KA6,EIF2AK4,LOC427799,LOC101747931,IFNGR1,GPR128,FOXF1,PLCD1,MIB1,…	1.10407	0.187947	0.472377
GO:0021885	forebrain cell migration	biological_process	9	2	43	167	8990	SRF,DRD2	2.50383	0.189882	0.474505
GO:0006661	phosphatidylinositol biosynthetic process	biological_process	8	2	43	167	8990	PIK3CB,PDGFB	2.50383	0.189882	0.474505
GO:0009142	nucleoside triphosphate biosynthetic process	biological_process	8	2	43	167	8990	RP2,CMPK1	2.50383	0.189882	0.474505
GO:0035050	embryonic heart tube development	biological_process	8	2	43	167	8990	SRF,MIB1	2.50383	0.189882	0.474505
GO:0003014	renal system process	biological_process	4	2	43	167	8990	DRD2,PDGFB	2.50383	0.189882	0.474505
GO:0031398	positive regulation of protein ubiquitination	biological_process	11	2	43	167	8990	TBC1D7,SUMO3	2.50383	0.189882	0.474505
GO:0031929	TOR signaling cascade	biological_process	6	2	43	167	8990	PRKAA1,TBC1D7	2.50383	0.189882	0.474505
GO:0000307	cyclin-dependent protein kinase holoenzyme complex	cellular_component	5	1	11	172	9055	CCND3	4.78594	0.190285	0.474505
GO:0005885	Arp2/3 protein complex	cellular_component	9	1	11	172	9055	ARPC3	4.78594	0.190285	0.474505
GO:0000242	pericentriolar material	cellular_component	11	1	11	172	9055	NEK1	4.78594	0.190285	0.474505
GO:0010498	proteasomal protein catabolic process	biological_process	8	6	208	167	8990	UBE2R2,UBXN2A,RHBDD1,SENP1,GLMN,KCNE2	1.55286	0.190293	0.474505
GO:0051252	regulation of RNA metabolic process	biological_process	7	33	1525	167	8990	SRF,LOC100858477,NTRK1,HOXB13,ELK4,MAFF,GATA6,PHF2,TSC22D1,MNT,CCL4,UBN1,SFRP1,TFDP2,PDGFB,POU2F1,DNMT1,HEY1,HMGB2,HNF4G,WBP2,IKZF5,MSC,MED7,ELP4,ATN1,SENP1,LOC100859563,HOXD10,NFAT5,FOXF1,ZNF462,FOXJ2	1.1649	0.191086	0.476142
GO:0043543	protein acylation	biological_process	7	4	122	167	8990	WBP2,MORF4L1,MDH2,METTL8	1.76499	0.191394	0.476569
GO:0032446	protein modification by small protein conjugation	biological_process	8	9	345	167	8990	UBE2R2,ASB4,UBXN2A,TBC1D7,SUMO3,UBAC1,KLHL7,GLMN,MIB1	1.40432	0.192246	0.478349
GO:0061135	endopeptidase regulator activity	molecular_function	8	3	76	167	8392	WFIKKN2,SERPINB10,SERPINA4	1.98361	0.19243	0.478463
GO:0010033	response to organic substance	biological_process	3	21	924	167	8990	WFIKKN2,SRF,TMEM27,PRKAA1,NDUFAF2,GATA6,CCL4,SFRP1,DRD2,PDGFB,DNMT1,HMGB2,HNF4G,WBP2,TBC1D7,LOC100859707,RALB,RHBDD1,EIF2AK4,IFNGR1,FOXF1	1.22346	0.192863	0.479171
GO:0043547	positive regulation of GTPase activity	biological_process	14	6	209	167	8990	PLEKHG1,RP2,RGS4,NTRK1,RIC8A,THY1	1.54543	0.193127	0.479171
GO:0045664	regulation of neuron differentiation	biological_process	9	6	209	167	8990	SRF,NTRK1,THY1,TMEM30A,KIAA0319,MIB1	1.54543	0.193127	0.479171
GO:0051480	cytosolic calcium ion homeostasis	biological_process	10	3	82	167	8990	ITPR3,DRD2,THY1	1.96948	0.195286	0.480672
GO:0006796	phosphate-containing compound metabolic process	biological_process	4	44	2093	167	8990	PLEKHG1,AMBRA1,PRKAA1,RP2,CCND3,RGS4,NTRK1,PIK3CB,DHODH,GATA6,RIC8A,PPA1,LPAR1,TBRG4,CCL4,UBN1,SFRP1,GUCA2A,DRD2,ABHD5,ABCB6,THY1,PDGFB,CDC42BPA,UBXN2A,MORC3,SPRED2,KIF2A,NEK1,ABCD3,RALB,ABCG5,SGPP2,PDP1,CMPK1,CDKL5,LOC100859563,RAB3C,GLMN,RPS6KA6,EIF2AK4,WEE1,LOC415708,GRK5	1.13169	0.195369	0.480672
GO:0016477	cell migration	biological_process	5	14	584	167	8990	SRF,PIK3CB,RIC8A,CCL4,SFRP1,DRD2,THY1,PDGFB,CDC42BPA,HMGB2,APCDD1,ATN1,KIAA0319,FOXF1	1.2905	0.196368	0.480672
GO:0071453	cellular response to oxygen levels	biological_process	5	2	44	167	8990	GATA6,SFRP1	2.44692	0.196644	0.480672
GO:0010821	regulation of mitochondrion organization	biological_process	6	2	44	167	8990	INF2,SMCR7	2.44692	0.196644	0.480672
GO:0071356	cellular response to tumor necrosis factor	biological_process	7	2	44	167	8990	CCL4,SFRP1	2.44692	0.196644	0.480672
GO:0034654	nucleobase-containing compound biosynthetic process	biological_process	5	37	1735	167	8990	SRF,LOC100858477,RP2,NTRK1,HOXB13,ELK4,DHODH,MAFF,GATA6,PHF2,TSC22D1,MNT,CCL4,UBN1,SFRP1,GUCA2A,DRD2,TFDP2,PDGFB,POU2F1,DNMT1,HEY1,HMGB2,HNF4G,WBP2,IKZF5,MSC,MED7,CMPK1,ELP4,ATN1,SENP1,HOXD10,NFAT5,FOXF1,ZNF462,FOXJ2	1.14801	0.197397	0.480672
GO:0071310	cellular response to organic substance	biological_process	5	17	731	167	8990	WFIKKN2,TMEM27,NDUFAF2,GATA6,CCL4,SFRP1,PDGFB,DNMT1,HMGB2,HNF4G,WBP2,LOC100859707,RALB,RHBDD1,EIF2AK4,IFNGR1,FOXF1	1.25191	0.198411	0.480672
GO:0019201	nucleotide kinase activity	molecular_function	9	1	11	167	8392	CMPK1	4.56832	0.198475	0.480672
GO:0002009	morphogenesis of an epithelium	biological_process	5	7	256	167	8990	SRF,HOXB13,SFRP1,PDGFB,GLMN,FOXF1,MIB1	1.47198	0.19883	0.480672
GO:0034703	cation channel complex	cellular_component	6	3	81	172	9055	CACNA2D2,CACNA1B,KCNE2	1.94983	0.199208	0.480672
GO:0031461	cullin-RING ubiquitin ligase complex	cellular_component	6	3	81	172	9055	ASB4,KLHL7,GLMN	1.94983	0.199208	0.480672
GO:0043254	regulation of protein complex assembly	biological_process	6	5	167	167	8990	SRF,TMEM27,SMCR7,ARPC3,LOC418362	1.61175	0.199216	0.480672
GO:0009888	tissue development	biological_process	3	19	830	167	8990	SRF,ADAMTS2,HOXB13,CACNA2D2,MAFF,GATA6,SFRP1,XIRP1,ABCB6,PDGFB,HEY1,MSC,C1H12ORF5,IFT80,HOXD10,GLMN,FOXF1,MIB1,METTL8	1.23231	0.199561	0.480672
GO:0010646	regulation of cell communication	biological_process	4	29	1330	167	8990	SRF,AMBRA1,TMEM27,PRKAA1,RGS4,NTRK1,NDUFAF2,CACNA2D2,FAM123A,LPAR1,ITPR3,MNT,CCL4,SFRP1,DRD2,THY1,PDGFB,SPINW,HEY1,NPHP4,TBC1D7,APCDD1,SPRED2,NEK1,RALB,C1H12ORF5,IFT80,NFAT5,GRK5	1.17379	0.199756	0.480672
GO:0001838	embryonic epithelial tube formation	biological_process	8	3	83	167	8990	SFRP1,GLMN,MIB1	1.94575	0.200047	0.480672
GO:0045637	regulation of myeloid cell differentiation	biological_process	9	3	83	167	8990	SFRP1,HMGB2,SENP1	1.94575	0.200047	0.480672
GO:0002076	osteoblast development	biological_process	6	1	12	167	8990	HEY1	4.48603	0.201603	0.480672
GO:0051350	negative regulation of lyase activity	biological_process	6	1	12	167	8990	DRD2	4.48603	0.201603	0.480672
GO:0003203	endocardial cushion morphogenesis	biological_process	9	1	12	167	8990	HEY1	4.48603	0.201603	0.480672
GO:0001976	neurological system process involved in regulation of systemic arterial blood pressure	biological_process	8	1	12	167	8990	DRD2	4.48603	0.201603	0.480672
GO:0048246	macrophage chemotaxis	biological_process	8	1	12	167	8990	CCL4	4.48603	0.201603	0.480672
GO:0071604	transforming growth factor beta production	biological_process	4	1	12	167	8990	GATA6	4.48603	0.201603	0.480672
GO:0003309	type B pancreatic cell differentiation	biological_process	8	1	12	167	8990	GATA6	4.48603	0.201603	0.480672
GO:0033151	V(D)J recombination	biological_process	10	1	12	167	8990	XRCC4	4.48603	0.201603	0.480672
GO:0007625	grooming behavior	biological_process	4	1	12	167	8990	DRD2	4.48603	0.201603	0.480672
GO:0048821	erythrocyte development	biological_process	10	1	12	167	8990	SRF	4.48603	0.201603	0.480672
GO:2000095	regulation of Wnt receptor signaling pathway, planar cell polarity pathway	biological_process	10	1	12	167	8990	SFRP1	4.48603	0.201603	0.480672
GO:0071359	cellular response to dsRNA	biological_process	7	1	12	167	8990	RALB	4.48603	0.201603	0.480672
GO:0048665	neuron fate specification	biological_process	10	1	12	167	8990	HOXD10	4.48603	0.201603	0.480672
GO:0070076	histone lysine demethylation	biological_process	10	1	12	167	8990	PHF2	4.48603	0.201603	0.480672
GO:0090179	planar cell polarity pathway involved in neural tube closure	biological_process	14	1	12	167	8990	SFRP1	4.48603	0.201603	0.480672
GO:0006303	double-strand break repair via nonhomologous end joining	biological_process	9	1	12	167	8990	XRCC4	4.48603	0.201603	0.480672
GO:0048490	anterograde synaptic vesicle transport	biological_process	8	1	12	167	8990	BLOC1S5	4.48603	0.201603	0.480672
GO:0052312	modulation of transcription in other organism involved in symbiotic interaction	biological_process	6	1	12	167	8990	CCL4	4.48603	0.201603	0.480672
GO:0010669	epithelial structure maintenance	biological_process	6	1	12	167	8990	SRF	4.48603	0.201603	0.480672
GO:0048557	embryonic digestive tract morphogenesis	biological_process	8	1	12	167	8990	FOXF1	4.48603	0.201603	0.480672
GO:0015893	drug transport	biological_process	5	1	12	167	8990	TMEM30A	4.48603	0.201603	0.480672
GO:0052472	modulation by host of symbiont transcription	biological_process	7	1	12	167	8990	CCL4	4.48603	0.201603	0.480672
GO:0050433	regulation of catecholamine secretion	biological_process	8	1	12	167	8990	DRD2	4.48603	0.201603	0.480672
GO:0002448	mast cell mediated immunity	biological_process	5	1	12	167	8990	FOXF1	4.48603	0.201603	0.480672
GO:0032365	intracellular lipid transport	biological_process	6	1	12	167	8990	NPC2	4.48603	0.201603	0.480672
GO:0002052	positive regulation of neuroblast proliferation	biological_process	10	1	12	167	8990	DRD2	4.48603	0.201603	0.480672
GO:0048730	epidermis morphogenesis	biological_process	7	1	12	167	8990	SRF	4.48603	0.201603	0.480672
GO:2000058	regulation of protein ubiquitination involved in ubiquitin-dependent protein catabolic process	biological_process	11	1	12	167	8990	SUMO3	4.48603	0.201603	0.480672
GO:0071634	regulation of transforming growth factor beta production	biological_process	5	1	12	167	8990	GATA6	4.48603	0.201603	0.480672
GO:0090313	regulation of protein targeting to membrane	biological_process	9	1	12	167	8990	SMCR7	4.48603	0.201603	0.480672
GO:0033688	regulation of osteoblast proliferation	biological_process	5	1	12	167	8990	SFRP1	4.48603	0.201603	0.480672
GO:0045197	establishment or maintenance of epithelial cell apical/basal polarity	biological_process	6	1	12	167	8990	FOXF1	4.48603	0.201603	0.480672
GO:0043921	modulation by host of viral transcription	biological_process	10	1	12	167	8990	CCL4	4.48603	0.201603	0.480672
GO:0021895	cerebral cortex neuron differentiation	biological_process	10	1	12	167	8990	DRD2	4.48603	0.201603	0.480672
GO:0032897	negative regulation of viral transcription	biological_process	10	1	12	167	8990	CCL4	4.48603	0.201603	0.480672
GO:0050858	negative regulation of antigen receptor-mediated signaling pathway	biological_process	11	1	12	167	8990	THY1	4.48603	0.201603	0.480672
GO:0035904	aorta development	biological_process	10	1	12	167	8990	SRF	4.48603	0.201603	0.480672
GO:0072215	regulation of metanephros development	biological_process	9	1	12	167	8990	PDGFB	4.48603	0.201603	0.480672
GO:0033014	tetrapyrrole biosynthetic process	biological_process	5	1	12	167	8990	ABCB6	4.48603	0.201603	0.480672
GO:0090279	regulation of calcium ion import	biological_process	12	1	12	167	8990	PDGFB	4.48603	0.201603	0.480672
GO:0012506	vesicle membrane	cellular_component	4	4	122	172	9055	SYNGR3,DRD2,TMEM30A,RAB3C	1.72608	0.201863	0.480962
GO:0009416	response to light stimulus	biological_process	4	4	125	167	8990	PRKAA1,RIC8A,DRD2,RHBDD1	1.72263	0.202822	0.482915
GO:0005741	mitochondrial outer membrane	cellular_component	11	2	44	172	9055	SMCR7,ABCB6	2.39297	0.203373	0.483056
GO:0016605	PML body	cellular_component	13	2	44	172	9055	MORC3,SUMO3	2.39297	0.203373	0.483056
GO:0070013	intracellular organelle lumen	cellular_component	7	42	1953	172	9055	SRF,PRKAA1,KDM4B,HOXB13,ELK4,DHODH,SF3A1,RPL21,GATA6,PHF2,ITPR3,MNT,TFDP2,SPINW,POU2F1,ZNF593,ZBTB8OS,WBP2,MORC3,SUMO3,SLC4A1AP,SPRED2,MORF4L1,NUDT21,SERPINB10,MDH2,ABCD3,MED7,CMPK1,CDKL5,ELP4,ATN1,SENP1,KLHL7,AURKAIP1,PEX3,MRPS36,RPS6KA6,XRCC4,FOXJ2,LARP7,GRK5	1.13216	0.203373	0.483056
GO:0001936	regulation of endothelial cell proliferation	biological_process	6	2	45	167	8990	PDGFB,HMGB2	2.39255	0.203436	0.483056
GO:0060047	heart contraction	biological_process	6	3	84	167	8990	CACNA1B,DRD2,KCNE2	1.92258	0.204836	0.485717
GO:0072175	epithelial tube formation	biological_process	7	3	84	167	8990	SFRP1,GLMN,MIB1	1.92258	0.204836	0.485717
GO:0043233	organelle lumen	cellular_component	3	42	1955	172	9055	SRF,PRKAA1,KDM4B,HOXB13,ELK4,DHODH,SF3A1,RPL21,GATA6,PHF2,ITPR3,MNT,TFDP2,SPINW,POU2F1,ZNF593,ZBTB8OS,WBP2,MORC3,SUMO3,SLC4A1AP,SPRED2,MORF4L1,NUDT21,SERPINB10,MDH2,ABCD3,MED7,CMPK1,CDKL5,ELP4,ATN1,SENP1,KLHL7,AURKAIP1,PEX3,MRPS36,RPS6KA6,XRCC4,FOXJ2,LARP7,GRK5	1.131	0.205422	0.486777
GO:0019219	regulation of nucleobase-containing compound metabolic process	biological_process	5	40	1897	167	8990	PLEKHG1,SRF,LOC100858477,RP2,RGS4,NTRK1,HOXB13,ELK4,MAFF,GATA6,RIC8A,PHF2,TSC22D1,MNT,CCL4,UBN1,SFRP1,GUCA2A,DRD2,TFDP2,THY1,PDGFB,POU2F1,DNMT1,HEY1,HMGB2,HNF4G,WBP2,IKZF5,MSC,MED7,ELP4,ATN1,SENP1,LOC100859563,HOXD10,NFAT5,FOXF1,ZNF462,FOXJ2	1.1351	0.205617	0.486906
GO:0051051	negative regulation of transport	biological_process	5	5	169	167	8990	NDUFAF2,SFRP1,DRD2,ABCG5,FOXF1	1.59267	0.205767	0.486931
GO:0032501	multicellular organismal process	biological_process	1	62	3044	167	8990	WFIKKN2,SRF,AMBRA1,ARSA,CAPN8,ADAMTS2,PRKAA1,SYNGR3,NTRK1,HOXB13,PIK3CB,CACNA2D2,MAFF,GATA6,CACNA1B,ANGPTL4,RIC8A,ITPR3,ASB4,SFRP1,GUCA2A,DRD2,XIRP1,ABCB6,THY1,PDGFB,SPINW,POU2F1,HEY1,LIPA,NPHP4,DYM,HMGB2,MORC3,TMEM30A,APCDD1,SPRED2,KIF2A,BLOC1S5,MSC,MMP16,ABCG5,RHBDD1,MED7,C1H12ORF5,IFT80,SENP1,KIAA0319,RAB3C,HOXD10,FXR1,GLMN,NFAT5,LOC427799,LOC101747931,WEE1,FOXF1,PLCD1,MIB1,METTL8,KCNE2,XRCC4	1.09645	0.205974	0.48709
GO:0016746	transferase activity, transferring acyl groups	molecular_function	4	5	158	167	8392	MOGAT2,ABHD5,NAT9,PDHX,METTL8	1.59024	0.206514	0.488036
GO:0004222	metalloendopeptidase activity	molecular_function	7	3	79	167	8392	ADAMTS2,MMP16,ADAMTS6	1.90828	0.207785	0.490373
GO:0005539	glycosaminoglycan binding	molecular_function	3	3	79	167	8392	EGFLAM,SFRP1,MAMDC2	1.90828	0.207785	0.490373
GO:0044391	ribosomal subunit	cellular_component	8	3	83	172	9055	RPL21,RPS16,MRPS36	1.90284	0.209022	0.492957
GO:0051248	negative regulation of protein metabolic process	biological_process	6	8	306	167	8990	SFRP1,THY1,DNMT1,SPRED2,SENP1,FXR1,GLMN,EIF2AK4	1.40738	0.209179	0.492993
GO:0044445	cytosolic part	cellular_component	8	4	124	172	9055	PIK3CB,RPL21,RPS16,BLOC1S5	1.69824	0.209757	0.494023
GO:0006793	phosphorus metabolic process	biological_process	3	44	2108	167	8990	PLEKHG1,AMBRA1,PRKAA1,RP2,CCND3,RGS4,NTRK1,PIK3CB,DHODH,GATA6,RIC8A,PPA1,LPAR1,TBRG4,CCL4,UBN1,SFRP1,GUCA2A,DRD2,ABHD5,ABCB6,THY1,PDGFB,CDC42BPA,UBXN2A,MORC3,SPRED2,KIF2A,NEK1,ABCD3,RALB,ABCG5,SGPP2,PDP1,CMPK1,CDKL5,LOC100859563,RAB3C,GLMN,RPS6KA6,EIF2AK4,WEE1,LOC415708,GRK5	1.12364	0.210102	0.494188
GO:0009636	response to toxin	biological_process	3	2	46	167	8990	CCL4,DRD2	2.34054	0.210254	0.494188
GO:0006939	smooth muscle contraction	biological_process	6	2	46	167	8990	SRF,DRD2	2.34054	0.210254	0.494188
GO:0046983	protein dimerization activity	molecular_function	3	14	553	167	8392	SRF,NTRK1,MNT,CCL4,PDGFB,HEY1,TBC1D22A,NUDT21,MSC,ABCD3,ABCG5,MITD1,KLHL7,PEX3	1.27219	0.210762	0.494408
GO:0030054	cell junction	cellular_component	1	13	532	172	9055	KDM4B,CLDN15,UBN1,XIRP1,THY1,NPHP4,ARPC3,CTNNA3,RPS16,CDH3,SENP1,XRCC4,GRK5	1.28645	0.211045	0.494408
GO:0000287	magnesium ion binding	molecular_function	5	4	119	167	8392	PPA1,CDC42BPA,RPS6KA6,WEE1	1.68913	0.212325	0.494408
GO:0002694	regulation of leukocyte activation	biological_process	5	5	171	167	8990	CCL4,SFRP1,THY1,GLMN,FOXF1	1.57404	0.21239	0.494408
GO:0008233	peptidase activity	molecular_function	4	13	509	167	8392	WFIKKN2,TMEM27,CAPN8,ADAMTS2,NRIP3,SFRP1,ACR,SERPINB10,MMP16,SERPINA4,RHBDD1,ADAMTS6,SENP1	1.28344	0.213119	0.494408
GO:0044702	single organism reproductive process	biological_process	3	8	308	167	8990	ARSA,ADAMTS2,RIC8A,DRD2,SPINW,HMGB2,RHBDD1,HOXD10	1.39824	0.214073	0.494408
GO:0006355	regulation of transcription, DNA-dependent	biological_process	9	31	1444	167	8990	SRF,LOC100858477,NTRK1,HOXB13,ELK4,MAFF,GATA6,PHF2,TSC22D1,MNT,UBN1,SFRP1,TFDP2,PDGFB,POU2F1,DNMT1,HEY1,HMGB2,HNF4G,WBP2,IKZF5,MSC,MED7,ELP4,ATN1,SENP1,HOXD10,NFAT5,FOXF1,ZNF462,FOXJ2	1.15568	0.214431	0.494408
GO:0003995	acyl-CoA dehydrogenase activity	molecular_function	6	1	12	167	8392	LOC417013	4.18762	0.214447	0.494408
GO:0048872	homeostasis of number of cells	biological_process	4	4	128	167	8990	SRF,LIPA,HMGB2,SENP1	1.68226	0.214447	0.494408
GO:0006644	phospholipid metabolic process	biological_process	5	5	172	167	8990	AMBRA1,PIK3CB,GATA6,ABHD5,PDGFB	1.56489	0.215727	0.494408
GO:0045061	thymic T cell selection	biological_process	12	1	13	167	8990	SRF	4.14095	0.216454	0.494408
GO:0055078	sodium ion homeostasis	biological_process	8	1	13	167	8990	DRD2	4.14095	0.216454	0.494408
GO:0033687	osteoblast proliferation	biological_process	3	1	13	167	8990	SFRP1	4.14095	0.216454	0.494408
GO:0050432	catecholamine secretion	biological_process	7	1	13	167	8990	DRD2	4.14095	0.216454	0.494408
GO:0090178	regulation of establishment of planar polarity involved in neural tube closure	biological_process	13	1	13	167	8990	SFRP1	4.14095	0.216454	0.494408
GO:0000920	cytokinetic cell separation	biological_process	6	1	13	167	8990	MITD1	4.14095	0.216454	0.494408
GO:0000188	inactivation of MAPK activity	biological_process	14	1	13	167	8990	SPRED2	4.14095	0.216454	0.494408
GO:0001919	regulation of receptor recycling	biological_process	7	1	13	167	8990	VAMP3	4.14095	0.216454	0.494408
GO:1901070	guanosine-containing compound biosynthetic process	biological_process	10	1	13	167	8990	RP2	4.14095	0.216454	0.494408
GO:0032459	regulation of protein oligomerization	biological_process	7	1	13	167	8990	SMCR7	4.14095	0.216454	0.494408
GO:0043536	positive regulation of blood vessel endothelial cell migration	biological_process	9	1	13	167	8990	PDGFB	4.14095	0.216454	0.494408
GO:0046036	CTP metabolic process	biological_process	10	1	13	167	8990	RP2	4.14095	0.216454	0.494408
GO:0051351	positive regulation of ligase activity	biological_process	6	1	13	167	8990	XRCC4	4.14095	0.216454	0.494408
GO:0070328	triglyceride homeostasis	biological_process	7	1	13	167	8990	ANGPTL4	4.14095	0.216454	0.494408
GO:0030261	chromosome condensation	biological_process	9	1	13	167	8990	SERPINB10	4.14095	0.216454	0.494408
GO:0046716	muscle cell homeostasis	biological_process	5	1	13	167	8990	SRF	4.14095	0.216454	0.494408
GO:0048169	regulation of long-term neuronal synaptic plasticity	biological_process	10	1	13	167	8990	DRD2	4.14095	0.216454	0.494408
GO:0048333	mesodermal cell differentiation	biological_process	9	1	13	167	8990	FOXF1	4.14095	0.216454	0.494408
GO:1901799	negative regulation of proteasomal protein catabolic process	biological_process	10	1	13	167	8990	SENP1	4.14095	0.216454	0.494408
GO:0060306	regulation of membrane repolarization	biological_process	9	1	13	167	8990	KCNE2	4.14095	0.216454	0.494408
GO:0033630	positive regulation of cell adhesion mediated by integrin	biological_process	6	1	13	167	8990	CCL4	4.14095	0.216454	0.494408
GO:0032371	regulation of sterol transport	biological_process	7	1	13	167	8990	ABCG5	4.14095	0.216454	0.494408
GO:0009209	pyrimidine ribonucleoside triphosphate biosynthetic process	biological_process	10	1	13	167	8990	RP2	4.14095	0.216454	0.494408
GO:0032374	regulation of cholesterol transport	biological_process	8	1	13	167	8990	ABCG5	4.14095	0.216454	0.494408
GO:0006241	CTP biosynthetic process	biological_process	11	1	13	167	8990	RP2	4.14095	0.216454	0.494408
GO:0055090	acylglycerol homeostasis	biological_process	6	1	13	167	8990	ANGPTL4	4.14095	0.216454	0.494408
GO:0045933	positive regulation of muscle contraction	biological_process	7	1	13	167	8990	SRF	4.14095	0.216454	0.494408
GO:0070233	negative regulation of T cell apoptotic process	biological_process	11	1	13	167	8990	CCL4	4.14095	0.216454	0.494408
GO:0070932	histone H3 deacetylation	biological_process	10	1	13	167	8990	ELK4	4.14095	0.216454	0.494408
GO:0060765	regulation of androgen receptor signaling pathway	biological_process	8	1	13	167	8990	SFRP1	4.14095	0.216454	0.494408
GO:0051181	cofactor transport	biological_process	5	1	13	167	8990	ABCB6	4.14095	0.216454	0.494408
GO:0001975	response to amphetamine	biological_process	6	1	13	167	8990	DRD2	4.14095	0.216454	0.494408
GO:0014075	response to amine stimulus	biological_process	5	1	13	167	8990	DRD2	4.14095	0.216454	0.494408
GO:0060021	palate development	biological_process	3	2	47	167	8990	WFIKKN2,MSC	2.29074	0.217094	0.49522
GO:0016458	gene silencing	biological_process	7	2	47	167	8990	PHF2,DNMT1	2.29074	0.217094	0.49522
GO:2000112	regulation of cellular macromolecule biosynthetic process	biological_process	6	34	1600	167	8990	SRF,LOC100858477,NTRK1,HOXB13,ELK4,MAFF,GATA6,PHF2,TSC22D1,MNT,UBN1,SFRP1,TFDP2,PDGFB,POU2F1,DNMT1,HEY1,HMGB2,HNF4G,WBP2,IKZF5,MSC,MED7,ELP4,ATN1,SENP1,HOXD10,FXR1,NFAT5,RPS6KA6,EIF2AK4,FOXF1,ZNF462,FOXJ2	1.14394	0.217646	0.496041
GO:0031301	integral to organelle membrane	cellular_component	8	4	126	172	9055	PEX11G,ABCB6,RHBDD1,PEX3	1.67128	0.217739	0.496041
GO:0003015	heart process	biological_process	5	3	87	167	8990	CACNA1B,DRD2,KCNE2	1.85629	0.219356	0.498094
GO:0018393	internal peptidyl-lysine acetylation	biological_process	10	3	87	167	8990	WBP2,MORF4L1,METTL8	1.85629	0.219356	0.498094
GO:0007163	establishment or maintenance of cell polarity	biological_process	3	3	87	167	8990	ATN1,WEE1,FOXF1	1.85629	0.219356	0.498094
GO:0016573	histone acetylation	biological_process	11	3	87	167	8990	WBP2,MORF4L1,METTL8	1.85629	0.219356	0.498094
GO:0060348	bone development	biological_process	6	3	87	167	8990	DYM,MMP16,IFT80	1.85629	0.219356	0.498094
GO:0008237	metallopeptidase activity	molecular_function	6	4	121	167	8392	TMEM27,ADAMTS2,MMP16,ADAMTS6	1.66121	0.220723	0.500276
GO:0032994	protein-lipid complex	cellular_component	2	1	13	172	9055	PEX3	4.04964	0.220792	0.500276
GO:0046658	anchored to plasma membrane	cellular_component	7	1	13	172	9055	THY1	4.04964	0.220792	0.500276
GO:0000003	reproduction	biological_process	1	12	501	167	8990	ARSA,ADAMTS2,HOXB13,GATA6,RIC8A,CCL4,SFRP1,DRD2,SPINW,HMGB2,RHBDD1,HOXD10	1.2894	0.220893	0.500276
GO:0045893	positive regulation of transcription, DNA-dependent	biological_process	10	15	647	167	8990	SRF,GATA6,PHF2,SFRP1,PDGFB,POU2F1,HMGB2,HNF4G,WBP2,SENP1,HOXD10,NFAT5,FOXF1,ZNF462,FOXJ2	1.24804	0.221035	0.500276
GO:0044271	cellular nitrogen compound biosynthetic process	biological_process	4	38	1809	167	8990	SRF,LOC100858477,RP2,NTRK1,HOXB13,ELK4,DHODH,MAFF,GATA6,PHF2,TSC22D1,MNT,CCL4,UBN1,SFRP1,GUCA2A,DRD2,TFDP2,ABCB6,PDGFB,POU2F1,DNMT1,HEY1,HMGB2,HNF4G,WBP2,IKZF5,MSC,MED7,CMPK1,ELP4,ATN1,SENP1,HOXD10,NFAT5,FOXF1,ZNF462,FOXJ2	1.13081	0.22156	0.501137
GO:0006650	glycerophospholipid metabolic process	biological_process	6	4	130	167	8990	AMBRA1,PIK3CB,ABHD5,PDGFB	1.65638	0.2223	0.502323
GO:0009605	response to external stimulus	biological_process	2	14	599	167	8990	AMBRA1,PRKAA1,PIK3CB,CCL4,SFRP1,DRD2,PDGFB,HMGB2,UBXN2A,BLOC1S5,RALB,C1H12ORF5,EIF2AK4,FOXF1	1.25818	0.22262	0.502323
GO:0052689	carboxylic ester hydrolase activity	molecular_function	5	3	82	167	8392	ANGPTL4,ABHD5,LIPA	1.83847	0.223407	0.502323
GO:0031345	negative regulation of cell projection organization	biological_process	6	2	48	167	8990	THY1,KIAA0319	2.24301	0.223955	0.502323
GO:0019098	reproductive behavior	biological_process	3	2	48	167	8990	RIC8A,DRD2	2.24301	0.223955	0.502323
GO:0042770	signal transduction in response to DNA damage	biological_process	6	2	48	167	8990	SPRED2,RPS6KA6	2.24301	0.223955	0.502323
GO:0000187	activation of MAPK activity	biological_process	14	3	88	167	8990	PRKAA1,LPAR1,NEK1	1.83519	0.224243	0.502323
GO:0009719	response to endogenous stimulus	biological_process	2	12	503	167	8990	WFIKKN2,SRF,PRKAA1,GATA6,CCL4,SFRP1,DRD2,PDGFB,DNMT1,HMGB2,HNF4G,WBP2	1.28427	0.22482	0.502323
GO:0070848	response to growth factor stimulus	biological_process	4	6	220	167	8990	WFIKKN2,GATA6,CCL4,SFRP1,PDGFB,TBC1D7	1.46815	0.225325	0.502323
GO:0016055	Wnt receptor signaling pathway	biological_process	6	6	220	167	8990	FAM123A,SFRP1,SPINW,NPHP4,APCDD1,IFT80	1.46815	0.225325	0.502323
GO:0047485	protein N-terminus binding	molecular_function	3	2	45	167	8392	SYNGR3,MORF4L1	2.2334	0.225346	0.502323
GO:0016740	transferase activity	molecular_function	3	34	1500	167	8392	AMBRA1,PRKAA1,RP2,CCND3,NTRK1,LTC4S,PIK3CB,LPAR1,CHST1,TBRG4,CCL4,SFRP1,MOGAT2,ABHD5,THY1,PDGFB,DNMT1,GTDC1,CDC42BPA,NAT9,SPRED2,NEK1,RALB,CMPK1,CDKL5,PDHX,LOC100859563,RABGGTB,RPS6KA6,EIF2AK4,WEE1,LOC415708,METTL8,GRK5	1.13903	0.225411	0.502323
GO:1901362	organic cyclic compound biosynthetic process	biological_process	4	38	1813	167	8990	SRF,LOC100858477,RP2,NTRK1,HOXB13,ELK4,DHODH,MAFF,GATA6,PHF2,TSC22D1,MNT,CCL4,UBN1,SFRP1,GUCA2A,DRD2,TFDP2,ABCB6,PDGFB,POU2F1,DNMT1,HEY1,HMGB2,HNF4G,WBP2,IKZF5,MSC,MED7,CMPK1,ELP4,ATN1,SENP1,HOXD10,NFAT5,FOXF1,ZNF462,FOXJ2	1.12831	0.225957	0.502323
GO:0048705	skeletal system morphogenesis	biological_process	7	4	131	167	8990	SFRP1,MMP16,IFT80,HOXD10	1.64374	0.226254	0.502323
GO:0044424	intracellular part	cellular_component	4	133	6750	172	9055	INF2,SRF,PPP6R2,AMBRA1,PEX11G,UBE2R2,SYNGR2,TMEM27,CAPN8,NPC2,PRKAA1,CYB5B,KDM4B,SYNGR3,RP2,CCND3,RGS4,NTRK1,NDUFAF2,HOXB13,ELK4,LTC4S,PIK3CB,MRPS27,DHODH,SF3A1,RPL21,MAFF,SMCR7,GATA6,RIC8A,PPA1,PHF2,TSC22D1,LPAR1,CHST1,GABBR2,TBRG4,ITPR3,MNT,CCL4,ASB4,UBN1,SFRP1,DRD2,ABHD5,KRT3,TFDP2,VAMP3,ABCB6,THY1,SPINW,SSR1,POU2F1,DNMT1,HEY1,ZNF593,ZBTB8OS,PRPF18,ACR,NPHP4,CYB5A,CDC42BPA,ARPC3,DYM,HMGB2,LOC4…	1.03731	0.226347	0.502323
GO:0051171	regulation of nitrogen compound metabolic process	biological_process	4	40	1917	167	8990	PLEKHG1,SRF,LOC100858477,RP2,RGS4,NTRK1,HOXB13,ELK4,MAFF,GATA6,RIC8A,PHF2,TSC22D1,MNT,CCL4,UBN1,SFRP1,GUCA2A,DRD2,TFDP2,THY1,PDGFB,POU2F1,DNMT1,HEY1,HMGB2,HNF4G,WBP2,IKZF5,MSC,MED7,ELP4,ATN1,SENP1,LOC100859563,HOXD10,NFAT5,FOXF1,ZNF462,FOXJ2	1.12326	0.226747	0.502323
GO:0044707	single-multicellular organism process	biological_process	2	60	2962	167	8990	WFIKKN2,SRF,AMBRA1,ARSA,CAPN8,ADAMTS2,PRKAA1,SYNGR3,NTRK1,HOXB13,PIK3CB,CACNA2D2,MAFF,GATA6,CACNA1B,ANGPTL4,RIC8A,ITPR3,ASB4,SFRP1,GUCA2A,DRD2,XIRP1,ABCB6,THY1,PDGFB,POU2F1,HEY1,LIPA,NPHP4,DYM,HMGB2,MORC3,TMEM30A,APCDD1,SPRED2,KIF2A,BLOC1S5,MSC,MMP16,ABCG5,MED7,C1H12ORF5,IFT80,SENP1,KIAA0319,RAB3C,HOXD10,FXR1,GLMN,NFAT5,LOC427799,LOC101747931,WEE1,FOXF1,PLCD1,MIB1,METTL8,KCNE2,XRCC4	1.09046	0.227227	0.502323
GO:0031974	membrane-enclosed lumen	cellular_component	1	42	1976	172	9055	SRF,PRKAA1,KDM4B,HOXB13,ELK4,DHODH,SF3A1,RPL21,GATA6,PHF2,ITPR3,MNT,TFDP2,SPINW,POU2F1,ZNF593,ZBTB8OS,WBP2,MORC3,SUMO3,SLC4A1AP,SPRED2,MORF4L1,NUDT21,SERPINB10,MDH2,ABCD3,MED7,CMPK1,CDKL5,ELP4,ATN1,SENP1,KLHL7,AURKAIP1,PEX3,MRPS36,RPS6KA6,XRCC4,FOXJ2,LARP7,GRK5	1.11898	0.227601	0.502323
GO:0048729	tissue morphogenesis	biological_process	4	8	314	167	8990	SRF,HOXB13,SFRP1,PDGFB,HEY1,GLMN,FOXF1,MIB1	1.37152	0.229018	0.502323
GO:0018394	peptidyl-lysine acetylation	biological_process	9	3	89	167	8990	WBP2,MORF4L1,METTL8	1.81457	0.229152	0.502323
GO:0043010	camera-type eye development	biological_process	8	5	176	167	8990	SRF,THY1,POU2F1,LIPA,NPHP4	1.52933	0.22924	0.502323
GO:0004383	guanylate cyclase activity	molecular_function	12	1	13	167	8392	GUCA2A	3.8655	0.230101	0.502323
GO:0042379	chemokine receptor binding	molecular_function	5	1	13	167	8392	CCL4	3.8655	0.230101	0.502323
GO:0016307	phosphatidylinositol phosphate kinase activity	molecular_function	9	1	13	167	8392	PIK3CB	3.8655	0.230101	0.502323
GO:0050136	NADH dehydrogenase (quinone) activity	molecular_function	7	1	13	167	8392	NDUFAF2	3.8655	0.230101	0.502323
GO:0008137	NADH dehydrogenase (ubiquinone) activity	molecular_function	8	1	13	167	8392	NDUFAF2	3.8655	0.230101	0.502323
GO:0004364	glutathione transferase activity	molecular_function	5	1	13	167	8392	LTC4S	3.8655	0.230101	0.502323
GO:0001105	RNA polymerase II transcription coactivator activity	molecular_function	13	1	13	167	8392	WBP2	3.8655	0.230101	0.502323
GO:0003779	actin binding	molecular_function	4	6	207	167	8392	INF2,RP2,XIRP1,ARPC3,CTNNA3,LOC418362	1.45657	0.230507	0.502323
GO:0051250	negative regulation of lymphocyte activation	biological_process	7	2	49	167	8990	SFRP1,GLMN	2.19724	0.230832	0.502323
GO:0032434	regulation of proteasomal ubiquitin-dependent protein catabolic process	biological_process	11	2	49	167	8990	SENP1,GLMN	2.19724	0.230832	0.502323
GO:0050921	positive regulation of chemotaxis	biological_process	6	2	49	167	8990	CCL4,PDGFB	2.19724	0.230832	0.502323
GO:0000079	regulation of cyclin-dependent protein kinase activity	biological_process	11	2	49	167	8990	CCND3,PDGFB	2.19724	0.230832	0.502323
GO:0060402	calcium ion transport into cytosol	biological_process	12	2	49	167	8990	ITPR3,THY1	2.19724	0.230832	0.502323
GO:0060401	cytosolic calcium ion transport	biological_process	10	2	49	167	8990	ITPR3,THY1	2.19724	0.230832	0.502323
GO:0030307	positive regulation of cell growth	biological_process	6	2	49	167	8990	SRF,SFRP1	2.19724	0.230832	0.502323
GO:0030195	negative regulation of blood coagulation	biological_process	7	1	14	167	8990	PDGFB	3.84517	0.231031	0.502323
GO:0046503	glycerolipid catabolic process	biological_process	6	1	14	167	8990	ABHD5	3.84517	0.231031	0.502323
GO:0032355	response to estradiol stimulus	biological_process	7	1	14	167	8990	SFRP1	3.84517	0.231031	0.502323
GO:0070830	tight junction assembly	biological_process	7	1	14	167	8990	SRF	3.84517	0.231031	0.502323
GO:0006376	mRNA splice site selection	biological_process	13	1	14	167	8990	SF3A1	3.84517	0.231031	0.502323
GO:0008089	anterograde axon cargo transport	biological_process	9	1	14	167	8990	BLOC1S5	3.84517	0.231031	0.502323
GO:1900047	negative regulation of hemostasis	biological_process	6	1	14	167	8990	PDGFB	3.84517	0.231031	0.502323
GO:0036092	phosphatidylinositol-3-phosphate biosynthetic process	biological_process	9	1	14	167	8990	PIK3CB	3.84517	0.231031	0.502323
GO:0051567	histone H3-K9 methylation	biological_process	11	1	14	167	8990	DNMT1	3.84517	0.231031	0.502323
GO:0086091	regulation of heart rate by cardiac conduction	biological_process	9	1	14	167	8990	KCNE2	3.84517	0.231031	0.502323
GO:0016577	histone demethylation	biological_process	9	1	14	167	8990	PHF2	3.84517	0.231031	0.502323
GO:0030823	regulation of cGMP metabolic process	biological_process	11	1	14	167	8990	GUCA2A	3.84517	0.231031	0.502323
GO:0033273	response to vitamin	biological_process	6	1	14	167	8990	SFRP1	3.84517	0.231031	0.502323
GO:2000108	positive regulation of leukocyte apoptotic process	biological_process	9	1	14	167	8990	CCL4	3.84517	0.231031	0.502323
GO:0032885	regulation of polysaccharide biosynthetic process	biological_process	7	1	14	167	8990	PDGFB	3.84517	0.231031	0.502323
GO:0009950	dorsal/ventral axis specification	biological_process	7	1	14	167	8990	SFRP1	3.84517	0.231031	0.502323
GO:0042312	regulation of vasodilation	biological_process	8	1	14	167	8990	LOC427799	3.84517	0.231031	0.502323
GO:0090177	establishment of planar polarity involved in neural tube closure	biological_process	12	1	14	167	8990	SFRP1	3.84517	0.231031	0.502323
GO:0042249	establishment of planar polarity of embryonic epithelium	biological_process	8	1	14	167	8990	SFRP1	3.84517	0.231031	0.502323
GO:0045648	positive regulation of erythrocyte differentiation	biological_process	11	1	14	167	8990	HMGB2	3.84517	0.231031	0.502323
GO:0009208	pyrimidine ribonucleoside triphosphate metabolic process	biological_process	9	1	14	167	8990	RP2	3.84517	0.231031	0.502323
GO:0051281	positive regulation of release of sequestered calcium ion into cytosol	biological_process	15	1	14	167	8990	THY1	3.84517	0.231031	0.502323
GO:0060968	regulation of gene silencing	biological_process	8	1	14	167	8990	PHF2	3.84517	0.231031	0.502323
GO:0000726	non-recombinational repair	biological_process	8	1	14	167	8990	XRCC4	3.84517	0.231031	0.502323
GO:0060359	response to ammonium ion	biological_process	4	1	14	167	8990	DRD2	3.84517	0.231031	0.502323
GO:0060260	regulation of transcription initiation from RNA polymerase II promoter	biological_process	11	1	14	167	8990	SRF	3.84517	0.231031	0.502323
GO:0034097	response to cytokine stimulus	biological_process	4	6	222	167	8990	SRF,CCL4,SFRP1,LOC100859707,IFNGR1,FOXF1	1.45493	0.231363	0.502732
GO:0048468	cell development	biological_process	5	22	1002	167	8990	WFIKKN2,SRF,NTRK1,HOXB13,CACNA2D2,SFRP1,DRD2,XIRP1,VAMP3,THY1,PDGFB,HEY1,NPHP4,HMGB2,TMEM30A,MED7,C1H12ORF5,KIAA0319,HOXD10,WEE1,MIB1,XRCC4	1.18195	0.232168	0.504166
GO:0010817	regulation of hormone levels	biological_process	3	5	177	167	8990	TMEM27,NDUFAF2,CCL4,SFRP1,DRD2	1.52069	0.232657	0.504738
GO:0005200	structural constituent of cytoskeleton	molecular_function	2	2	46	167	8392	ARPC3,LOC429492	2.18485	0.232722	0.504738
GO:0001228	RNA polymerase II transcription regulatory region sequence-specific DNA binding transcription factor activity involved in positive regulation of transcription	molecular_function	12	4	124	167	8392	SRF,NFAT5,FOXF1,FOXJ2	1.62102	0.233482	0.504837
GO:0042593	glucose homeostasis	biological_process	6	3	90	167	8990	TMEM27,PRKAA1,NDUFAF2	1.79441	0.234081	0.504837
GO:0001666	response to hypoxia	biological_process	5	3	90	167	8990	SRF,GATA6,SFRP1	1.79441	0.234081	0.504837
GO:0007160	cell-matrix adhesion	biological_process	5	3	90	167	8990	SRF,PIK3CB,THY1	1.79441	0.234081	0.504837
GO:0036293	response to decreased oxygen levels	biological_process	4	3	90	167	8990	SRF,GATA6,SFRP1	1.79441	0.234081	0.504837
GO:0033500	carbohydrate homeostasis	biological_process	5	3	90	167	8990	TMEM27,PRKAA1,NDUFAF2	1.79441	0.234081	0.504837
GO:0008406	gonad development	biological_process	7	3	90	167	8990	GATA6,SFRP1,HMGB2	1.79441	0.234081	0.504837
GO:0061025	membrane fusion	biological_process	4	3	90	167	8990	TMEM27,VAMP3,UBXN2A	1.79441	0.234081	0.504837
GO:0055001	muscle cell development	biological_process	6	4	133	167	8990	WFIKKN2,SRF,CACNA2D2,XIRP1	1.61902	0.234218	0.504837
GO:0032147	activation of protein kinase activity	biological_process	11	4	133	167	8990	PRKAA1,LPAR1,PDGFB,NEK1	1.61902	0.234218	0.504837
GO:0035267	NuA4 histone acetyltransferase complex	cellular_component	14	1	14	172	9055	MORF4L1	3.76038	0.235615	0.505676
GO:0031082	BLOC complex	cellular_component	9	1	14	172	9055	BLOC1S5	3.76038	0.235615	0.505676
GO:0005929	cilium	cellular_component	7	5	174	172	9055	RP2,NPHP4,TBC1D7,KIF2A,IFT80	1.5128	0.235835	0.505676
GO:0070647	protein modification by small protein conjugation or removal	biological_process	7	10	412	167	8990	UBE2R2,ASB4,UBXN2A,TBC1D7,SUMO3,UBAC1,SENP1,KLHL7,GLMN,MIB1	1.30661	0.236058	0.505676
GO:0030031	cell projection assembly	biological_process	4	5	178	167	8990	SRF,LPAR1,PDGFB,NEK1,IFT80	1.51214	0.236088	0.505676
GO:0045766	positive regulation of angiogenesis	biological_process	12	2	50	167	8990	NTRK1,GATA6	2.15329	0.237723	0.505676
GO:0034612	response to tumor necrosis factor	biological_process	5	2	50	167	8990	CCL4,SFRP1	2.15329	0.237723	0.505676
GO:0016747	transferase activity, transferring acyl groups other than amino-acyl groups	molecular_function	5	4	125	167	8392	MOGAT2,ABHD5,NAT9,METTL8	1.60805	0.237775	0.505676
GO:0072509	divalent inorganic cation transmembrane transporter activity	molecular_function	11	4	125	167	8392	CACNA2D2,CACNA1B,ITPR3,DRD2	1.60805	0.237775	0.505676
GO:0031300	intrinsic to organelle membrane	cellular_component	7	4	131	172	9055	PEX11G,ABCB6,RHBDD1,PEX3	1.60749	0.23804	0.505676
GO:0051969	regulation of transmission of nerve impulse	biological_process	6	4	134	167	8990	SRF,CACNA2D2,ITPR3,DRD2	1.60694	0.238225	0.505676
GO:0045165	cell fate commitment	biological_process	5	4	134	167	8990	GATA6,SFRP1,POU2F1,HOXD10	1.60694	0.238225	0.505676
GO:0010927	cellular component assembly involved in morphogenesis	biological_process	5	4	134	167	8990	SRF,XIRP1,NEK1,IFT80	1.60694	0.238225	0.505676
GO:0006869	lipid transport	biological_process	5	4	134	167	8990	NPC2,DRD2,TMEM30A,ABCG5	1.60694	0.238225	0.505676
GO:0031346	positive regulation of cell projection organization	biological_process	6	3	91	167	8990	SRF,NTRK1,TMEM30A	1.77469	0.239029	0.505676
GO:0000988	protein binding transcription factor activity	molecular_function	9	7	253	167	8392	SRF,PHF2,TFDP2,HEY1,WBP2,MED7,ATN1	1.39036	0.239202	0.505676
GO:0044463	cell projection part	cellular_component	4	8	311	172	9055	AMBRA1,TMEM27,RP2,THY1,NPHP4,TBC1D7,KIF2A,IFT80	1.35422	0.239268	0.505676
GO:0055065	metal ion homeostasis	biological_process	7	5	179	167	8990	PIK3CB,ITPR3,CCL4,DRD2,THY1	1.5037	0.239534	0.505676
GO:0010467	gene expression	biological_process	4	47	2295	167	8990	SRF,LOC100858477,ADAMTS2,PRKAA1,NTRK1,HOXB13,ELK4,SF3A1,RPL21,MAFF,GATA6,PHF2,TSC22D1,MNT,UBN1,SFRP1,DRD2,TFDP2,PDGFB,POU2F1,DNMT1,HEY1,PRPF18,HMGB2,HNF4G,WBP2,IKZF5,RPS16,MORC3,NUDT21,MSC,RHBDD1,MED7,ELP4,ATN1,SENP1,LOC100859563,HOXD10,FXR1,GLMN,NFAT5,RPS6KA6,EIF2AK4,FOXF1,ZNF462,FOXJ2,LARP7	1.10245	0.241939	0.505676
GO:0007507	heart development	biological_process	7	7	272	167	8990	SRF,GATA6,XIRP1,PDGFB,HEY1,FOXF1,MIB1	1.38539	0.242011	0.505676
GO:0003012	muscle system process	biological_process	4	4	135	167	8990	SRF,GATA6,DRD2,KCNE2	1.59503	0.242249	0.505676
GO:0005783	endoplasmic reticulum	cellular_component	7	14	597	172	9055	INF2,ITPR3,ABCB6,THY1,SSR1,CYB5A,LOC417192,UBXN2A,TMEM30A,SGPP2,RHBDD1,PEX3,MAMDC2,FNDC4	1.23456	0.243796	0.505676
GO:0048520	positive regulation of behavior	biological_process	5	2	51	167	8990	CCL4,PDGFB	2.11107	0.244625	0.505676
GO:0034284	response to monosaccharide stimulus	biological_process	5	2	51	167	8990	TMEM27,NDUFAF2	2.11107	0.244625	0.505676
GO:0009749	response to glucose stimulus	biological_process	7	2	51	167	8990	TMEM27,NDUFAF2	2.11107	0.244625	0.505676
GO:0009746	response to hexose stimulus	biological_process	6	2	51	167	8990	TMEM27,NDUFAF2	2.11107	0.244625	0.505676
GO:0071478	cellular response to radiation	biological_process	5	2	51	167	8990	SFRP1,RHBDD1	2.11107	0.244625	0.505676
GO:0033043	regulation of organelle organization	biological_process	5	10	416	167	8990	INF2,AMBRA1,TMEM27,SMCR7,PDGFB,DNMT1,ARPC3,WBP2,RALB,LOC418362	1.29405	0.245053	0.505676
GO:0045577	regulation of B cell differentiation	biological_process	11	1	15	167	8990	SFRP1	3.58882	0.245338	0.505676
GO:0048873	homeostasis of number of cells within a tissue	biological_process	6	1	15	167	8990	LIPA	3.58882	0.245338	0.505676
GO:0006778	porphyrin-containing compound metabolic process	biological_process	5	1	15	167	8990	ABCB6	3.58882	0.245338	0.505676
GO:0009148	pyrimidine nucleoside triphosphate biosynthetic process	biological_process	9	1	15	167	8990	RP2	3.58882	0.245338	0.505676
GO:0032467	positive regulation of cytokinesis	biological_process	6	1	15	167	8990	DRD2	3.58882	0.245338	0.505676
GO:0048265	response to pain	biological_process	4	1	15	167	8990	CACNA1B	3.58882	0.245338	0.505676
GO:0032890	regulation of organic acid transport	biological_process	6	1	15	167	8990	TMEM27	3.58882	0.245338	0.505676
GO:0001504	neurotransmitter uptake	biological_process	8	1	15	167	8990	DRD2	3.58882	0.245338	0.505676
GO:0010660	regulation of muscle cell apoptotic process	biological_process	8	1	15	167	8990	C1H12ORF5	3.58882	0.245338	0.505676
GO:0015872	dopamine transport	biological_process	7	1	15	167	8990	DRD2	3.58882	0.245338	0.505676
GO:0072663	establishment of protein localization to peroxisome	biological_process	8	1	15	167	8990	PEX3	3.58882	0.245338	0.505676
GO:0042738	exogenous drug catabolic process	biological_process	5	1	15	167	8990	LOC424677	3.58882	0.245338	0.505676
GO:0086002	regulation of cardiac muscle cell action potential involved in contraction	biological_process	10	1	15	167	8990	KCNE2	3.58882	0.245338	0.505676
GO:0007214	gamma-aminobutyric acid signaling pathway	biological_process	7	1	15	167	8990	GABBR2	3.58882	0.245338	0.505676
GO:0002320	lymphoid progenitor cell differentiation	biological_process	9	1	15	167	8990	XRCC4	3.58882	0.245338	0.505676
GO:0006998	nuclear envelope organization	biological_process	5	1	15	167	8990	UBXN2A	3.58882	0.245338	0.505676
GO:0051647	nucleus localization	biological_process	5	1	15	167	8990	CDC42BPA	3.58882	0.245338	0.505676
GO:0048525	negative regulation of viral reproduction	biological_process	5	1	15	167	8990	CCL4	3.58882	0.245338	0.505676
GO:0002089	lens morphogenesis in camera-type eye	biological_process	10	1	15	167	8990	POU2F1	3.58882	0.245338	0.505676
GO:0090311	regulation of protein deacetylation	biological_process	9	1	15	167	8990	SPRED2	3.58882	0.245338	0.505676
GO:0032413	negative regulation of ion transmembrane transporter activity	biological_process	10	1	15	167	8990	DRD2	3.58882	0.245338	0.505676
GO:0006625	protein targeting to peroxisome	biological_process	9	1	15	167	8990	PEX3	3.58882	0.245338	0.505676
GO:0043574	peroxisomal transport	biological_process	6	1	15	167	8990	PEX3	3.58882	0.245338	0.505676
GO:0006099	tricarboxylic acid cycle	biological_process	7	1	15	167	8990	MDH2	3.58882	0.245338	0.505676
GO:0072662	protein localization to peroxisome	biological_process	7	1	15	167	8990	PEX3	3.58882	0.245338	0.505676
GO:0050909	sensory perception of taste	biological_process	7	1	15	167	8990	ITPR3	3.58882	0.245338	0.505676
GO:0045576	mast cell activation	biological_process	6	1	15	167	8990	FOXF1	3.58882	0.245338	0.505676
GO:0071875	adrenergic receptor signaling pathway	biological_process	7	1	15	167	8990	DRD2	3.58882	0.245338	0.505676
GO:0033631	cell-cell adhesion mediated by integrin	biological_process	5	1	15	167	8990	CCL4	3.58882	0.245338	0.505676
GO:0042737	drug catabolic process	biological_process	4	1	15	167	8990	LOC424677	3.58882	0.245338	0.505676
GO:0032309	icosanoid secretion	biological_process	10	1	15	167	8990	DRD2	3.58882	0.245338	0.505676
GO:0060487	lung epithelial cell differentiation	biological_process	9	1	15	167	8990	GATA6	3.58882	0.245338	0.505676
GO:0010799	regulation of peptidyl-threonine phosphorylation	biological_process	10	1	15	167	8990	SPRED2	3.58882	0.245338	0.505676
GO:0042130	negative regulation of T cell proliferation	biological_process	9	1	15	167	8990	GLMN	3.58882	0.245338	0.505676
GO:0030818	negative regulation of cAMP biosynthetic process	biological_process	13	1	15	167	8990	DRD2	3.58882	0.245338	0.505676
GO:0043687	post-translational protein modification	biological_process	7	1	15	167	8990	RHBDD1	3.58882	0.245338	0.505676
GO:0034629	cellular protein complex localization	biological_process	6	1	15	167	8990	EXOC3	3.58882	0.245338	0.505676
GO:0043330	response to exogenous dsRNA	biological_process	6	1	15	167	8990	RALB	3.58882	0.245338	0.505676
GO:0030803	negative regulation of cyclic nucleotide biosynthetic process	biological_process	11	1	15	167	8990	DRD2	3.58882	0.245338	0.505676
GO:0004198	calcium-dependent cysteine-type endopeptidase activity	molecular_function	8	1	14	167	8392	CAPN8	3.58939	0.245446	0.505676
GO:0032451	demethylase activity	molecular_function	4	1	14	167	8392	PHF2	3.58939	0.245446	0.505676
GO:0016303	1-phosphatidylinositol-3-kinase activity	molecular_function	10	1	14	167	8392	PIK3CB	3.58939	0.245446	0.505676
GO:0005930	axoneme	cellular_component	7	2	50	172	9055	AMBRA1,IFT80	2.10581	0.245502	0.505676
GO:0031968	organelle outer membrane	cellular_component	8	2	50	172	9055	SMCR7,ABCB6	2.10581	0.245502	0.505676
GO:0036064	cilium basal body	cellular_component	11	2	50	172	9055	RP2,TBC1D7	2.10581	0.245502	0.505676
GO:0005932	microtubule basal body	cellular_component	10	2	50	172	9055	RP2,TBC1D7	2.10581	0.245502	0.505676
GO:0019867	outer membrane	cellular_component	2	2	50	172	9055	SMCR7,ABCB6	2.10581	0.245502	0.505676
GO:0051276	chromosome organization	biological_process	4	11	465	167	8990	PRKAA1,ELK4,PHF2,UBN1,DNMT1,HMGB2,WBP2,MORF4L1,SERPINB10,METTL8,ZNF462	1.27345	0.246351	0.507124
GO:0032774	RNA biosynthetic process	biological_process	7	32	1522	167	8990	SRF,LOC100858477,NTRK1,HOXB13,ELK4,MAFF,GATA6,PHF2,TSC22D1,MNT,CCL4,UBN1,SFRP1,TFDP2,PDGFB,POU2F1,DNMT1,HEY1,HMGB2,HNF4G,WBP2,IKZF5,MSC,MED7,ELP4,ATN1,SENP1,HOXD10,NFAT5,FOXF1,ZNF462,FOXJ2	1.13182	0.24692	0.50775
GO:0010629	negative regulation of gene expression	biological_process	6	13	563	167	8990	ELK4,GATA6,PHF2,MNT,SFRP1,PDGFB,POU2F1,DNMT1,HEY1,HMGB2,MSC,ATN1,FOXF1	1.24302	0.246946	0.50775
GO:0006790	sulfur compound metabolic process	biological_process	3	3	93	167	8990	EGFLAM,CHST1,MAMDC2	1.73653	0.248979	0.511023
GO:0043523	regulation of neuron apoptotic process	biological_process	8	3	93	167	8990	AMBRA1,NTRK1,XRCC4	1.73653	0.248979	0.511023
GO:0035148	tube formation	biological_process	6	3	93	167	8990	SFRP1,GLMN,MIB1	1.73653	0.248979	0.511023
GO:0043087	regulation of GTPase activity	biological_process	13	6	228	167	8990	PLEKHG1,RP2,RGS4,NTRK1,RIC8A,THY1	1.41664	0.24978	0.511631
GO:0033124	regulation of GTP catabolic process	biological_process	12	6	228	167	8990	PLEKHG1,RP2,RGS4,NTRK1,RIC8A,THY1	1.41664	0.24978	0.511631
GO:0060562	epithelial tube morphogenesis	biological_process	6	5	182	167	8990	SRF,SFRP1,GLMN,FOXF1,MIB1	1.47891	0.249954	0.511631
GO:0043189	H4/H2A histone acetyltransferase complex	cellular_component	13	1	15	172	9055	MORF4L1	3.50969	0.250157	0.511631
GO:0030992	intraflagellar transport particle B	cellular_component	10	1	15	172	9055	IFT80	3.50969	0.250157	0.511631
GO:0005942	phosphatidylinositol 3-kinase complex	cellular_component	9	1	15	172	9055	PIK3CB	3.50969	0.250157	0.511631
GO:0007186	G-protein coupled receptor signaling pathway	biological_process	6	11	467	167	8990	RGS4,RIC8A,LPAR1,GABBR2,CCL4,SFRP1,DRD2,LOC427799,LOC101747931,GPR128,GRK5	1.268	0.250661	0.511849
GO:0035091	phosphatidylinositol binding	molecular_function	4	4	128	167	8392	FAM123A,ITPR3,THY1,MITD1	1.57036	0.250765	0.511849
GO:0048646	anatomical structure formation involved in morphogenesis	biological_process	4	22	1015	167	8990	SRF,NTRK1,HOXB13,GATA6,ANGPTL4,ASB4,SFRP1,DRD2,XIRP1,THY1,PDGFB,POU2F1,HEY1,BLOC1S5,NEK1,MMP16,IFT80,GLMN,WEE1,FOXF1,PLCD1,MIB1	1.16681	0.251277	0.511849
GO:0042129	regulation of T cell proliferation	biological_process	8	2	52	167	8990	CCL4,GLMN	2.07047	0.251535	0.511849
GO:0048704	embryonic skeletal system morphogenesis	biological_process	8	2	52	167	8990	MMP16,HOXD10	2.07047	0.251535	0.511849
GO:0007498	mesoderm development	biological_process	4	2	52	167	8990	SRF,FOXF1	2.07047	0.251535	0.511849
GO:0005604	basement membrane	cellular_component	4	2	51	172	9055	EGFLAM,EGFL6	2.06452	0.252569	0.511849
GO:0090066	regulation of anatomical structure size	biological_process	3	6	229	167	8990	INF2,SRF,PEX11G,ARPC3,LOC427799,LOC418362	1.41045	0.25289	0.511849
GO:2000021	regulation of ion homeostasis	biological_process	6	3	94	167	8990	DRD2,THY1,KCNE2	1.71805	0.253977	0.511849
GO:0046942	carboxylic acid transport	biological_process	8	4	138	167	8990	TMEM27,DRD2,SLC17A5,PEX3	1.56036	0.254412	0.511849
GO:0031644	regulation of neurological system process	biological_process	5	4	138	167	8990	SRF,CACNA2D2,ITPR3,DRD2	1.56036	0.254412	0.511849
GO:0004896	cytokine receptor activity	molecular_function	8	2	49	167	8392	LOC100859707,IFNGR1	2.05108	0.254925	0.511849
GO:0008080	N-acetyltransferase activity	molecular_function	7	2	49	167	8392	NAT9,METTL8	2.05108	0.254925	0.511849
GO:0016651	oxidoreductase activity, acting on NAD(P)H	molecular_function	5	2	49	167	8392	NDUFAF2,PDGFB	2.05108	0.254925	0.511849
GO:0005634	nucleus	cellular_component	7	65	3182	172	9055	INF2,SRF,PRKAA1,KDM4B,CCND3,HOXB13,ELK4,LTC4S,DHODH,SF3A1,RPL21,MAFF,GATA6,PHF2,TSC22D1,ITPR3,MNT,UBN1,ABHD5,TFDP2,SPINW,POU2F1,DNMT1,HEY1,ZNF593,ZBTB8OS,PRPF18,HMGB2,HNF4G,WBP2,UBXN2A,IKZF5,MORC3,SUMO3,SLC4A1AP,SPRED2,MORF4L1,DCUN1D4,NUDT21,NEK1,MSC,SERPINB10,MDH2,MED7,CMPK1,CDKL5,ELP4,ATN1,SENP1,KLHL7,LOC100859563,AURKAIP1,HOXD10,PEX3,FXR1,NFAT5,RPS6KA6,WEE1,FOXF1,METTL8,ZNF462,XRCC4,FOXJ2,LARP…	1.07541	0.255084	0.511849
GO:0019220	regulation of phosphate metabolic process	biological_process	6	20	917	167	8990	PLEKHG1,AMBRA1,PRKAA1,RP2,CCND3,RGS4,NTRK1,RIC8A,LPAR1,CCL4,UBN1,SFRP1,GUCA2A,DRD2,THY1,PDGFB,SPRED2,NEK1,RALB,GLMN	1.1741	0.255919	0.511849
GO:0060341	regulation of cellular localization	biological_process	4	11	470	167	8990	TMEM27,NDUFAF2,SMCR7,CCL4,SFRP1,DRD2,THY1,TMEM30A,RAB3C,GLMN,FOXF1	1.25991	0.257177	0.511849
GO:0006906	vesicle fusion	biological_process	6	2	53	167	8990	TMEM27,VAMP3	2.03141	0.25845	0.511849
GO:0007030	Golgi organization	biological_process	4	2	53	167	8990	DYM,UBXN2A	2.03141	0.25845	0.511849
GO:0006892	post-Golgi vesicle-mediated transport	biological_process	7	2	53	167	8990	RP2,VAMP3	2.03141	0.25845	0.511849
GO:0030838	positive regulation of actin filament polymerization	biological_process	11	2	53	167	8990	ARPC3,LOC418362	2.03141	0.25845	0.511849
GO:0030183	B cell differentiation	biological_process	10	2	53	167	8990	NTRK1,SFRP1	2.03141	0.25845	0.511849
GO:0015849	organic acid transport	biological_process	5	4	139	167	8990	TMEM27,DRD2,SLC17A5,PEX3	1.54913	0.258495	0.511849
GO:0009628	response to abiotic stimulus	biological_process	2	10	422	167	8990	SRF,PRKAA1,GATA6,RIC8A,SFRP1,DRD2,NEK1,RHBDD1,C1H12ORF5,XRCC4	1.27565	0.258774	0.511849
GO:0070482	response to oxygen levels	biological_process	3	3	95	167	8990	SRF,GATA6,SFRP1	1.69997	0.25899	0.511849
GO:0046488	phosphatidylinositol metabolic process	biological_process	7	3	95	167	8990	AMBRA1,PIK3CB,PDGFB	1.69997	0.25899	0.511849
GO:0030815	negative regulation of cAMP metabolic process	biological_process	12	1	16	167	8990	DRD2	3.36452	0.25938	0.511849
GO:0000038	very long-chain fatty acid metabolic process	biological_process	9	1	16	167	8990	ABCD3	3.36452	0.25938	0.511849
GO:0035036	sperm-egg recognition	biological_process	6	1	16	167	8990	ARSA	3.36452	0.25938	0.511849
GO:0006482	protein demethylation	biological_process	8	1	16	167	8990	PHF2	3.36452	0.25938	0.511849
GO:0060479	lung cell differentiation	biological_process	8	1	16	167	8990	GATA6	3.36452	0.25938	0.511849
GO:0035088	establishment or maintenance of apical/basal cell polarity	biological_process	5	1	16	167	8990	FOXF1	3.36452	0.25938	0.511849
GO:0010107	potassium ion import	biological_process	11	1	16	167	8990	KCNE2	3.36452	0.25938	0.511849
GO:1901571	fatty acid derivative transport	biological_process	5	1	16	167	8990	DRD2	3.36452	0.25938	0.511849
GO:0001960	negative regulation of cytokine-mediated signaling pathway	biological_process	9	1	16	167	8990	CCL4	3.36452	0.25938	0.511849
GO:2000142	regulation of DNA-dependent transcription, initiation	biological_process	10	1	16	167	8990	SRF	3.36452	0.25938	0.511849
GO:0050819	negative regulation of coagulation	biological_process	5	1	16	167	8990	PDGFB	3.36452	0.25938	0.511849
GO:0071715	icosanoid transport	biological_process	9	1	16	167	8990	DRD2	3.36452	0.25938	0.511849
GO:0016925	protein sumoylation	biological_process	9	1	16	167	8990	SUMO3	3.36452	0.25938	0.511849
GO:0032024	positive regulation of insulin secretion	biological_process	11	1	16	167	8990	TMEM27	3.36452	0.25938	0.511849
GO:0008214	protein dealkylation	biological_process	7	1	16	167	8990	PHF2	3.36452	0.25938	0.511849
GO:0010657	muscle cell apoptotic process	biological_process	7	1	16	167	8990	C1H12ORF5	3.36452	0.25938	0.511849
GO:0045746	negative regulation of Notch signaling pathway	biological_process	8	1	16	167	8990	HEY1	3.36452	0.25938	0.511849
GO:0045620	negative regulation of lymphocyte differentiation	biological_process	11	1	16	167	8990	SFRP1	3.36452	0.25938	0.511849
GO:0006342	chromatin silencing	biological_process	11	1	16	167	8990	PHF2	3.36452	0.25938	0.511849
GO:0030800	negative regulation of cyclic nucleotide metabolic process	biological_process	10	1	16	167	8990	DRD2	3.36452	0.25938	0.511849
GO:0043516	regulation of DNA damage response, signal transduction by p53 class mediator	biological_process	8	1	16	167	8990	SPRED2	3.36452	0.25938	0.511849
GO:0086010	membrane depolarization involved in regulation of action potential	biological_process	9	1	16	167	8990	CACNA1B	3.36452	0.25938	0.511849
GO:0061245	establishment or maintenance of bipolar cell polarity	biological_process	4	1	16	167	8990	FOXF1	3.36452	0.25938	0.511849
GO:0007339	binding of sperm to zona pellucida	biological_process	7	1	16	167	8990	ARSA	3.36452	0.25938	0.511849
GO:0031503	protein complex localization	biological_process	4	1	16	167	8990	EXOC3	3.36452	0.25938	0.511849
GO:0003179	heart valve morphogenesis	biological_process	9	1	16	167	8990	HEY1	3.36452	0.25938	0.511849
GO:0010543	regulation of platelet activation	biological_process	7	1	16	167	8990	PDGFB	3.36452	0.25938	0.511849
GO:0001963	synaptic transmission, dopaminergic	biological_process	8	1	16	167	8990	DRD2	3.36452	0.25938	0.511849
GO:0051569	regulation of histone H3-K4 methylation	biological_process	12	1	16	167	8990	DNMT1	3.36452	0.25938	0.511849
GO:0017144	drug metabolic process	biological_process	3	1	16	167	8990	LOC424677	3.36452	0.25938	0.511849
GO:0051851	modification by host of symbiont morphology or physiology	biological_process	5	1	16	167	8990	CCL4	3.36452	0.25938	0.511849
GO:0045604	regulation of epidermal cell differentiation	biological_process	8	1	16	167	8990	MAFF	3.36452	0.25938	0.511849
GO:0032228	regulation of synaptic transmission, GABAergic	biological_process	9	1	16	167	8990	DRD2	3.36452	0.25938	0.511849
GO:0006929	substrate-dependent cell migration	biological_process	6	1	16	167	8990	PDGFB	3.36452	0.25938	0.511849
GO:0001964	startle response	biological_process	6	1	16	167	8990	DRD2	3.36452	0.25938	0.511849
GO:2000379	positive regulation of reactive oxygen species metabolic process	biological_process	6	1	16	167	8990	PDGFB	3.36452	0.25938	0.511849
GO:0008484	sulfuric ester hydrolase activity	molecular_function	5	1	15	167	8392	ARSA	3.3501	0.260487	0.513742
GO:0097367	carbohydrate derivative binding	molecular_function	2	3	89	167	8392	EGFLAM,SFRP1,MAMDC2	1.69387	0.260663	0.513798
GO:0051174	regulation of phosphorus metabolic process	biological_process	5	20	921	167	8990	PLEKHG1,AMBRA1,PRKAA1,RP2,CCND3,RGS4,NTRK1,RIC8A,LPAR1,CCL4,UBN1,SFRP1,GUCA2A,DRD2,THY1,PDGFB,SPRED2,NEK1,RALB,GLMN	1.169	0.262274	0.516481
GO:0001104	RNA polymerase II transcription cofactor activity	molecular_function	12	2	50	167	8392	WBP2,MED7	2.01006	0.26234	0.516481
GO:0030098	lymphocyte differentiation	biological_process	9	4	140	167	8990	SRF,NTRK1,SFRP1,XRCC4	1.53807	0.262591	0.516481
GO:1900542	regulation of purine nucleotide metabolic process	biological_process	9	8	327	167	8990	PLEKHG1,RP2,RGS4,NTRK1,RIC8A,GUCA2A,DRD2,THY1	1.317	0.262617	0.516481
GO:0036126	sperm flagellum	cellular_component	9	1	16	172	9055	KIF2A	3.29033	0.264424	0.519153
GO:0097223	sperm part	cellular_component	3	1	16	172	9055	KIF2A	3.29033	0.264424	0.519153
GO:0031526	brush border membrane	cellular_component	7	1	16	172	9055	TMEM27	3.29033	0.264424	0.519153
GO:0006140	regulation of nucleotide metabolic process	biological_process	8	8	328	167	8990	PLEKHG1,RP2,RGS4,NTRK1,RIC8A,GUCA2A,DRD2,THY1	1.31298	0.265264	0.519836
GO:0051099	positive regulation of binding	biological_process	4	2	54	167	8990	HMGB2,RALB	1.99379	0.265369	0.519836
GO:0045333	cellular respiration	biological_process	5	2	54	167	8990	NDUFAF2,MDH2	1.99379	0.265369	0.519836
GO:0046578	regulation of Ras protein signal transduction	biological_process	8	2	54	167	8990	NTRK1,LPAR1	1.99379	0.265369	0.519836
GO:0044255	cellular lipid metabolic process	biological_process	4	10	425	167	8990	AMBRA1,PRKAA1,LTC4S,PIK3CB,GATA6,ABHD5,PDGFB,LOC424677,ABCD3,SGPP2	1.26664	0.265731	0.520253
GO:0030662	coated vesicle membrane	cellular_component	10	2	53	172	9055	SYNGR3,DRD2	1.98662	0.266718	0.521887
GO:0042803	protein homodimerization activity	molecular_function	4	9	352	167	8392	SRF,NTRK1,CCL4,PDGFB,TBC1D22A,NUDT21,ABCD3,MITD1,KLHL7	1.28484	0.267307	0.521887
GO:0031344	regulation of cell projection organization	biological_process	5	5	187	167	8990	SRF,NTRK1,THY1,TMEM30A,KIAA0319	1.43937	0.267571	0.521887
GO:0051259	protein oligomerization	biological_process	6	5	187	167	8990	SMCR7,CCL4,KCNJ2,NUDT21,KCTD4	1.43937	0.267571	0.521887
GO:0055082	cellular chemical homeostasis	biological_process	5	10	426	167	8990	TMEM27,NDUFAF2,PIK3CB,CACNA1B,ITPR3,CCL4,DRD2,XIRP1,THY1,KCNE2	1.26367	0.268064	0.521887
GO:0050863	regulation of T cell activation	biological_process	7	3	97	167	8990	CCL4,THY1,GLMN	1.66492	0.269056	0.521887
GO:0005925	focal adhesion	cellular_component	5	6	229	172	9055	KDM4B,THY1,ARPC3,RPS16,SENP1,GRK5	1.37935	0.269139	0.521887
GO:0060284	regulation of cell development	biological_process	6	9	378	167	8990	SRF,NTRK1,SFRP1,DRD2,THY1,TMEM30A,KIAA0319,MIB1,XRCC4	1.28172	0.269678	0.521887
GO:0001046	core promoter sequence-specific DNA binding	molecular_function	8	2	51	167	8392	GATA6,WBP2	1.97065	0.269757	0.521887
GO:0016324	apical plasma membrane	cellular_component	6	3	95	172	9055	THY1,TMEM30A,ABCG5	1.66248	0.269769	0.521887
GO:0061134	peptidase regulator activity	molecular_function	7	3	91	167	8392	WFIKKN2,SERPINB10,SERPINA4	1.65664	0.271463	0.521887
GO:0001935	endothelial cell proliferation	biological_process	4	2	55	167	8990	PDGFB,HMGB2	1.95754	0.272287	0.521887
GO:0006323	DNA packaging	biological_process	8	2	55	167	8990	UBN1,SERPINB10	1.95754	0.272287	0.521887
GO:0009743	response to carbohydrate stimulus	biological_process	4	2	55	167	8990	TMEM27,NDUFAF2	1.95754	0.272287	0.521887
GO:0043473	pigmentation	biological_process	2	2	55	167	8990	DRD2,BLOC1S5	1.95754	0.272287	0.521887
GO:0008344	adult locomotory behavior	biological_process	5	2	55	167	8990	DRD2,HOXD10	1.95754	0.272287	0.521887
GO:0000281	cytokinesis after mitosis	biological_process	6	1	17	167	8990	MITD1	3.16661	0.273162	0.521887
GO:0042119	neutrophil activation	biological_process	6	1	17	167	8990	CCL4	3.16661	0.273162	0.521887
GO:0051702	interaction with symbiont	biological_process	4	1	17	167	8990	CCL4	3.16661	0.273162	0.521887
GO:2000352	negative regulation of endothelial cell apoptotic process	biological_process	9	1	17	167	8990	ANGPTL4	3.16661	0.273162	0.521887
GO:1900372	negative regulation of purine nucleotide biosynthetic process	biological_process	11	1	17	167	8990	DRD2	3.16661	0.273162	0.521887
GO:0045773	positive regulation of axon extension	biological_process	15	1	17	167	8990	SRF	3.16661	0.273162	0.521887
GO:0072676	lymphocyte migration	biological_process	7	1	17	167	8990	CCL4	3.16661	0.273162	0.521887
GO:0007584	response to nutrient	biological_process	5	1	17	167	8990	SFRP1	3.16661	0.273162	0.521887
GO:0060795	cell fate commitment involved in formation of primary germ layer	biological_process	8	1	17	167	8990	GATA6	3.16661	0.273162	0.521887
GO:0010771	negative regulation of cell morphogenesis involved in differentiation	biological_process	8	1	17	167	8990	SFRP1	3.16661	0.273162	0.521887
GO:0051966	regulation of synaptic transmission, glutamatergic	biological_process	9	1	17	167	8990	DRD2	3.16661	0.273162	0.521887
GO:0010883	regulation of lipid storage	biological_process	5	1	17	167	8990	ABHD5	3.16661	0.273162	0.521887
GO:0043388	positive regulation of DNA binding	biological_process	6	1	17	167	8990	HMGB2	3.16661	0.273162	0.521887
GO:0019080	viral genome expression	biological_process	6	1	17	167	8990	CCL4	3.16661	0.273162	0.521887
GO:0019369	arachidonic acid metabolic process	biological_process	10	1	17	167	8990	LOC424677	3.16661	0.273162	0.521887
GO:0030809	negative regulation of nucleotide biosynthetic process	biological_process	10	1	17	167	8990	DRD2	3.16661	0.273162	0.521887
GO:0007589	body fluid secretion	biological_process	6	1	17	167	8990	GUCA2A	3.16661	0.273162	0.521887
GO:0001709	cell fate determination	biological_process	6	1	17	167	8990	GATA6	3.16661	0.273162	0.521887
GO:0071158	positive regulation of cell cycle arrest	biological_process	8	1	17	167	8990	GATA6	3.16661	0.273162	0.521887
GO:0051932	synaptic transmission, GABAergic	biological_process	8	1	17	167	8990	DRD2	3.16661	0.273162	0.521887
GO:0060043	regulation of cardiac muscle cell proliferation	biological_process	11	1	17	167	8990	GATA6	3.16661	0.273162	0.521887
GO:0045058	T cell selection	biological_process	11	1	17	167	8990	SRF	3.16661	0.273162	0.521887
GO:0046782	regulation of viral transcription	biological_process	9	1	17	167	8990	CCL4	3.16661	0.273162	0.521887
GO:0060441	epithelial tube branching involved in lung morphogenesis	biological_process	9	1	17	167	8990	FOXF1	3.16661	0.273162	0.521887
GO:0070229	negative regulation of lymphocyte apoptotic process	biological_process	10	1	17	167	8990	CCL4	3.16661	0.273162	0.521887
GO:0032881	regulation of polysaccharide metabolic process	biological_process	6	1	17	167	8990	PDGFB	3.16661	0.273162	0.521887
GO:0009147	pyrimidine nucleoside triphosphate metabolic process	biological_process	8	1	17	167	8990	RP2	3.16661	0.273162	0.521887
GO:0019083	viral transcription	biological_process	8	1	17	167	8990	CCL4	3.16661	0.273162	0.521887
GO:0070160	occluding junction	cellular_component	3	2	54	172	9055	CLDN15,UBN1	1.94983	0.273793	0.522232
GO:0044448	cell cortex part	cellular_component	8	2	54	172	9055	RALB,EXOC3	1.94983	0.273793	0.522232
GO:0005923	tight junction	cellular_component	4	2	54	172	9055	CLDN15,UBN1	1.94983	0.273793	0.522232
GO:0061136	regulation of proteasomal protein catabolic process	biological_process	9	3	98	167	8990	SENP1,GLMN,KCNE2	1.64793	0.274106	0.522256
GO:0001505	regulation of neurotransmitter levels	biological_process	7	3	98	167	8990	CACNA1B,DRD2,RAB3C	1.64793	0.274106	0.522256
GO:0071345	cellular response to cytokine stimulus	biological_process	6	5	189	167	8990	CCL4,SFRP1,LOC100859707,IFNGR1,FOXF1	1.42414	0.274697	0.523096
GO:0030141	secretory granule	cellular_component	9	3	96	172	9055	VAMP3,ACR,RAB3C	1.64517	0.274935	0.523251
GO:0015459	potassium channel regulator activity	molecular_function	14	1	16	167	8392	KCNE2	3.14072	0.275229	0.523251
GO:0030291	protein serine/threonine kinase inhibitor activity	molecular_function	12	1	16	167	8392	SPRED2	3.14072	0.275229	0.523251
GO:0001077	RNA polymerase II core promoter proximal region sequence-specific DNA binding transcription factor activity involved in positive regulation of transcription	molecular_function	13	3	92	167	8392	SRF,NFAT5,FOXJ2	1.63864	0.276882	0.526107
GO:0022839	ion gated channel activity	molecular_function	10	6	221	167	8392	CACNA2D2,CACNA1B,ITPR3,DRD2,KCNJ2,KCNE2	1.36429	0.277267	0.526264
GO:0022836	gated channel activity	molecular_function	9	6	221	167	8392	CACNA2D2,CACNA1B,ITPR3,DRD2,KCNJ2,KCNE2	1.36429	0.277267	0.526264
GO:0048610	cellular process involved in reproduction	biological_process	2	6	237	167	8990	ARSA,HOXB13,CCL4,SFRP1,HMGB2,RHBDD1	1.36284	0.278146	0.526779
GO:1901293	nucleoside phosphate biosynthetic process	biological_process	7	5	190	167	8990	RP2,DHODH,GUCA2A,DRD2,CMPK1	1.41664	0.278275	0.526779
GO:0009165	nucleotide biosynthetic process	biological_process	8	5	190	167	8990	RP2,DHODH,GUCA2A,DRD2,CMPK1	1.41664	0.278275	0.526779
GO:0035869	ciliary transition zone	cellular_component	10	1	17	172	9055	NPHP4	3.09679	0.278421	0.526779
GO:0031902	late endosome membrane	cellular_component	10	1	17	172	9055	NTRK1	3.09679	0.278421	0.526779
GO:0005924	cell-substrate adherens junction	cellular_component	4	6	232	172	9055	KDM4B,THY1,ARPC3,RPS16,SENP1,GRK5	1.36152	0.278903	0.526779
GO:0009260	ribonucleotide biosynthetic process	biological_process	9	4	144	167	8990	RP2,DHODH,GUCA2A,DRD2	1.49534	0.279095	0.526779
GO:0043065	positive regulation of apoptotic process	biological_process	7	4	144	167	8990	TSC22D1,CCL4,SFRP1,C1H12ORF5	1.49534	0.279095	0.526779
GO:0010951	negative regulation of endopeptidase activity	biological_process	8	3	99	167	8990	WFIKKN2,SERPINB10,SERPINA4	1.63128	0.279166	0.526779
GO:0048515	spermatid differentiation	biological_process	7	2	56	167	8990	HMGB2,RHBDD1	1.92258	0.279204	0.526779
GO:0040014	regulation of multicellular organism growth	biological_process	4	2	56	167	8990	CACNA2D2,DRD2	1.92258	0.279204	0.526779
GO:0006351	transcription, DNA-dependent	biological_process	8	31	1496	167	8990	SRF,LOC100858477,NTRK1,HOXB13,ELK4,MAFF,GATA6,PHF2,TSC22D1,MNT,UBN1,SFRP1,TFDP2,PDGFB,POU2F1,DNMT1,HEY1,HMGB2,HNF4G,WBP2,IKZF5,MSC,MED7,ELP4,ATN1,SENP1,HOXD10,NFAT5,FOXF1,ZNF462,FOXJ2	1.11551	0.279809	0.527635
GO:0045111	intermediate filament cytoskeleton	cellular_component	8	3	97	172	9055	KRT3,MORC3,LOC429492	1.62821	0.280111	0.527919
GO:0030029	actin filament-based process	biological_process	3	8	334	167	8990	INF2,SRF,XIRP1,PDGFB,CDC42BPA,ARPC3,LOC418362,KCNE2	1.2894	0.281307	0.529886
GO:0044763	single-organism cellular process	biological_process	2	115	5975	167	8990	INF2,WFIKKN2,MMD,SRF,AMBRA1,ARSA,PEX11G,TMEM27,ADAMTS2,NPC2,PRKAA1,RP2,CCND3,RGS4,NTRK1,NDUFAF2,HOXB13,ELK4,PIK3CB,CACNA2D2,MAFF,FAM123A,SMCR7,GATA6,CACNA1B,ANGPTL4,RIC8A,EGFLAM,PHF2,TSC22D1,LPAR1,GABBR2,ITPR3,CYP46A1,MNT,CCL4,ASB4,UBN1,SFRP1,DRD2,BTC,TFDP2,XIRP1,VAMP3,ABCB6,THY1,PDGFB,SPINW,POU2F1,DNMT1,HEY1,LIPA,NPHP4,CDC42BPA,ARPC3,DYM,HMGB2,LOC417192,HNF4G,WBP2,KCNJ2,UBXN2A,CTNNA3,TBC1D7,MORC…	1.0361	0.282903	0.530116
GO:0046390	ribose phosphate biosynthetic process	biological_process	6	4	145	167	8990	RP2,DHODH,GUCA2A,DRD2	1.48503	0.283248	0.530116
GO:0016331	morphogenesis of embryonic epithelium	biological_process	6	3	100	167	8990	SFRP1,GLMN,MIB1	1.61497	0.284235	0.530116
GO:0043161	proteasomal ubiquitin-dependent protein catabolic process	biological_process	10	5	192	167	8990	UBE2R2,UBXN2A,RHBDD1,SENP1,GLMN	1.40188	0.285459	0.530116
GO:0006997	nucleus organization	biological_process	4	2	57	167	8990	HMGB2,UBXN2A	1.88885	0.286116	0.530116
GO:0030010	establishment of cell polarity	biological_process	4	2	57	167	8990	WEE1,FOXF1	1.88885	0.286116	0.530116
GO:0071222	cellular response to lipopolysaccharide	biological_process	7	2	57	167	8990	CCL4,HMGB2	1.88885	0.286116	0.530116
GO:0035265	organ growth	biological_process	3	2	57	167	8990	CACNA2D2,GATA6	1.88885	0.286116	0.530116
GO:0003170	heart valve development	biological_process	8	1	18	167	8990	HEY1	2.99069	0.28669	0.530116
GO:0006378	mRNA polyadenylation	biological_process	10	1	18	167	8990	NUDT21	2.99069	0.28669	0.530116
GO:0060445	branching involved in salivary gland morphogenesis	biological_process	9	1	18	167	8990	PDGFB	2.99069	0.28669	0.530116
GO:0045494	photoreceptor cell maintenance	biological_process	8	1	18	167	8990	NPHP4	2.99069	0.28669	0.530116
GO:0060317	cardiac epithelial to mesenchymal transition	biological_process	10	1	18	167	8990	HEY1	2.99069	0.28669	0.530116
GO:0002042	cell migration involved in sprouting angiogenesis	biological_process	12	1	18	167	8990	SRF	2.99069	0.28669	0.530116
GO:0045980	negative regulation of nucleotide metabolic process	biological_process	9	1	18	167	8990	DRD2	2.99069	0.28669	0.530116
GO:0033013	tetrapyrrole metabolic process	biological_process	4	1	18	167	8990	ABCB6	2.99069	0.28669	0.530116
GO:1900543	negative regulation of purine nucleotide metabolic process	biological_process	10	1	18	167	8990	DRD2	2.99069	0.28669	0.530116
GO:0051489	regulation of filopodium assembly	biological_process	7	1	18	167	8990	SRF	2.99069	0.28669	0.530116
GO:0010524	positive regulation of calcium ion transport into cytosol	biological_process	14	1	18	167	8990	THY1	2.99069	0.28669	0.530116
GO:0042462	eye photoreceptor cell development	biological_process	11	1	18	167	8990	THY1	2.99069	0.28669	0.530116
GO:0055021	regulation of cardiac muscle tissue growth	biological_process	10	1	18	167	8990	GATA6	2.99069	0.28669	0.530116
GO:0060761	negative regulation of response to cytokine stimulus	biological_process	6	1	18	167	8990	CCL4	2.99069	0.28669	0.530116
GO:0051650	establishment of vesicle localization	biological_process	6	1	18	167	8990	BLOC1S5	2.99069	0.28669	0.530116
GO:0002762	negative regulation of myeloid leukocyte differentiation	biological_process	11	1	18	167	8990	SFRP1	2.99069	0.28669	0.530116
GO:0006182	cGMP biosynthetic process	biological_process	11	1	18	167	8990	GUCA2A	2.99069	0.28669	0.530116
GO:0036075	replacement ossification	biological_process	4	1	18	167	8990	MMP16	2.99069	0.28669	0.530116
GO:0045332	phospholipid translocation	biological_process	7	1	18	167	8990	TMEM30A	2.99069	0.28669	0.530116
GO:0086009	membrane repolarization	biological_process	8	1	18	167	8990	KCNE2	2.99069	0.28669	0.530116
GO:0060384	innervation	biological_process	7	1	18	167	8990	NTRK1	2.99069	0.28669	0.530116
GO:0010518	positive regulation of phospholipase activity	biological_process	8	1	18	167	8990	CCL4	2.99069	0.28669	0.530116
GO:0045668	negative regulation of osteoblast differentiation	biological_process	7	1	18	167	8990	SFRP1	2.99069	0.28669	0.530116
GO:0001958	endochondral ossification	biological_process	10	1	18	167	8990	MMP16	2.99069	0.28669	0.530116
GO:0007159	leukocyte cell-cell adhesion	biological_process	5	1	18	167	8990	CCL4	2.99069	0.28669	0.530116
GO:0050856	regulation of T cell receptor signaling pathway	biological_process	11	1	18	167	8990	THY1	2.99069	0.28669	0.530116
GO:0051254	positive regulation of RNA metabolic process	biological_process	8	15	683	167	8990	SRF,GATA6,PHF2,SFRP1,PDGFB,POU2F1,HMGB2,HNF4G,WBP2,SENP1,HOXD10,NFAT5,FOXF1,ZNF462,FOXJ2	1.18226	0.286759	0.530116
GO:0048608	reproductive structure development	biological_process	6	4	146	167	8990	HOXB13,GATA6,SFRP1,HMGB2	1.47486	0.287411	0.531039
GO:0030133	transport vesicle	cellular_component	9	2	56	172	9055	TMEM30A,BLOC1S5	1.88019	0.287933	0.531721
GO:0030055	cell-substrate junction	cellular_component	2	6	235	172	9055	KDM4B,THY1,ARPC3,RPS16,SENP1,GRK5	1.34414	0.288749	0.532946
GO:0050730	regulation of peptidyl-tyrosine phosphorylation	biological_process	10	3	101	167	8990	CCL4,SFRP1,PDGFB	1.59898	0.289312	0.533186
GO:0042592	homeostatic process	biological_process	3	18	836	167	8990	SRF,TMEM27,NPC2,PRKAA1,NDUFAF2,PIK3CB,CACNA1B,ANGPTL4,ITPR3,CCL4,DRD2,XIRP1,THY1,LIPA,HMGB2,ABCG5,SENP1,KCNE2	1.15907	0.28943	0.533186
GO:0016917	GABA receptor activity	molecular_function	8	1	17	167	8392	GABBR2	2.95597	0.28968	0.533186
GO:0072341	modified amino acid binding	molecular_function	6	1	17	167	8392	PLCD1	2.95597	0.28968	0.533186
GO:0005218	intracellular ligand-gated calcium channel activity	molecular_function	15	1	17	167	8392	ITPR3	2.95597	0.28968	0.533186
GO:0010557	positive regulation of macromolecule biosynthetic process	biological_process	6	16	735	167	8990	SRF,GATA6,PHF2,SFRP1,PDGFB,POU2F1,HMGB2,HNF4G,WBP2,SENP1,HOXD10,GLMN,NFAT5,FOXF1,ZNF462,FOXJ2	1.17186	0.289813	0.533186
GO:0050793	regulation of developmental process	biological_process	3	21	989	167	8990	INF2,SRF,NTRK1,MAFF,SMCR7,GATA6,ASB4,SFRP1,DRD2,THY1,PDGFB,HEY1,HMGB2,TMEM30A,BLOC1S5,MED7,SENP1,KIAA0319,FOXF1,MIB1,XRCC4	1.14305	0.289952	0.533186
GO:0048562	embryonic organ morphogenesis	biological_process	7	4	147	167	8990	BLOC1S5,MMP16,HOXD10,FOXF1	1.46483	0.291583	0.534876
GO:0080008	Cul4-RING ubiquitin ligase complex	cellular_component	7	1	18	172	9055	GLMN	2.92474	0.292153	0.534876
GO:0032592	integral to mitochondrial membrane	cellular_component	12	1	18	172	9055	ABCB6	2.92474	0.292153	0.534876
GO:0032391	photoreceptor connecting cilium	cellular_component	10	1	18	172	9055	NPHP4	2.92474	0.292153	0.534876
GO:0045936	negative regulation of phosphate metabolic process	biological_process	7	5	194	167	8990	SFRP1,DRD2,THY1,PDGFB,SPRED2	1.38743	0.292679	0.534876
GO:0030003	cellular cation homeostasis	biological_process	7	5	194	167	8990	PIK3CB,ITPR3,CCL4,DRD2,THY1	1.38743	0.292679	0.534876
GO:0010563	negative regulation of phosphorus metabolic process	biological_process	6	5	194	167	8990	SFRP1,DRD2,THY1,PDGFB,SPRED2	1.38743	0.292679	0.534876
GO:0051301	cell division	biological_process	3	5	194	167	8990	PIK3CB,DRD2,KIF2A,RALB,MITD1	1.38743	0.292679	0.534876
GO:0045944	positive regulation of transcription from RNA polymerase II promoter	biological_process	11	11	486	167	8990	SRF,GATA6,POU2F1,HMGB2,WBP2,SENP1,HOXD10,NFAT5,FOXF1,ZNF462,FOXJ2	1.21843	0.292875	0.534876
GO:0001837	epithelial to mesenchymal transition	biological_process	9	2	58	167	8990	SFRP1,HEY1	1.85629	0.293022	0.534876
GO:0060349	bone morphogenesis	biological_process	8	2	58	167	8990	MMP16,IFT80	1.85629	0.293022	0.534876
GO:0051056	regulation of small GTPase mediated signal transduction	biological_process	7	2	58	167	8990	NTRK1,LPAR1	1.85629	0.293022	0.534876
GO:0035270	endocrine system development	biological_process	5	2	58	167	8990	GATA6,DRD2	1.85629	0.293022	0.534876
GO:0071219	cellular response to molecule of bacterial origin	biological_process	6	2	58	167	8990	CCL4,HMGB2	1.85629	0.293022	0.534876
GO:0006836	neurotransmitter transport	biological_process	5	3	102	167	8990	CACNA1B,DRD2,RAB3C	1.5833	0.294397	0.536823
GO:0010466	negative regulation of peptidase activity	biological_process	7	3	102	167	8990	WFIKKN2,SERPINB10,SERPINA4	1.5833	0.294397	0.536823
GO:0003824	catalytic activity	molecular_function	2	87	4174	167	8392	WFIKKN2,PLEKHG1,AMBRA1,ARSA,UBE2R2,LOC417013,TMEM27,CAPN8,ADAMTS2,PRKAA1,RP2,CCND3,RGS4,NTRK1,NDUFAF2,LTC4S,NRIP3,PIK3CB,DHODH,ANGPTL4,RIC8A,PPA1,PHF2,LPAR1,CHST1,TBRG4,CYP46A1,CCL4,ASB4,UBN1,SFRP1,MOGAT2,GUCA2A,DRD2,ABHD5,ABCB6,THY1,PDGFB,RPUSD1,DNMT1,LIPA,GTDC1,ACR,CDC42BPA,NAT9,HMGB2,UBXN2A,C26H6ORF130,SUMO3,LOC424677,ASAH1,SPRED2,KIF2A,ABHD13,NUDT21,NEK1,SERPINB10,MDH2,MMP16,ABCD3,RALB,ABCG5,…	1.04741	0.295517	0.538326
GO:0055114	oxidation-reduction process	biological_process	3	13	587	167	8990	LOC417013,PRKAA1,NDUFAF2,LTC4S,DHODH,CYP46A1,PDGFB,CYB5A,LOC424677,MDH2,ABCD3,LOC100858466,LOC101748254	1.1922	0.29553	0.538326
GO:0044428	nuclear part	cellular_component	8	42	2035	172	9055	SRF,PRKAA1,KDM4B,HOXB13,ELK4,LTC4S,DHODH,SF3A1,RPL21,GATA6,PHF2,ITPR3,MNT,TFDP2,SPINW,POU2F1,ZNF593,ZBTB8OS,PRPF18,WBP2,MORC3,SUMO3,SLC4A1AP,SPRED2,MORF4L1,NUDT21,SERPINB10,MDH2,MED7,CMPK1,CDKL5,ELP4,ATN1,SENP1,KLHL7,AURKAIP1,PEX3,RPS6KA6,XRCC4,FOXJ2,LARP7,GRK5	1.08654	0.295854	0.538634
GO:0033993	response to lipid	biological_process	4	6	243	167	8990	GATA6,CCL4,SFRP1,HMGB2,HNF4G,WBP2	1.32919	0.297465	0.538795
GO:0009975	cyclase activity	molecular_function	3	2	55	167	8392	GUCA2A,DRD2	1.82733	0.299383	0.538795
GO:0032388	positive regulation of intracellular transport	biological_process	7	3	103	167	8990	SMCR7,THY1,TMEM30A	1.56793	0.299487	0.538795
GO:0019725	cellular homeostasis	biological_process	4	11	489	167	8990	SRF,TMEM27,NDUFAF2,PIK3CB,CACNA1B,ITPR3,CCL4,DRD2,XIRP1,THY1,KCNE2	1.21095	0.299727	0.538795
GO:0007219	Notch signaling pathway	biological_process	6	2	59	167	8990	HEY1,MIB1	1.82482	0.299919	0.538795
GO:0031056	regulation of histone modification	biological_process	9	2	59	167	8990	DNMT1,WBP2	1.82482	0.299919	0.538795
GO:0009566	fertilization	biological_process	4	2	59	167	8990	ARSA,HOXD10	1.82482	0.299919	0.538795
GO:0009411	response to UV	biological_process	5	2	59	167	8990	PRKAA1,RHBDD1	1.82482	0.299919	0.538795
GO:0021536	diencephalon development	biological_process	9	2	59	167	8990	SYNGR3,DRD2	1.82482	0.299919	0.538795
GO:0001843	neural tube closure	biological_process	11	2	59	167	8990	SFRP1,GLMN	1.82482	0.299919	0.538795
GO:0043068	positive regulation of programmed cell death	biological_process	6	4	149	167	8990	TSC22D1,CCL4,SFRP1,C1H12ORF5	1.44516	0.29995	0.538795
GO:0061458	reproductive system development	biological_process	5	4	149	167	8990	HOXB13,GATA6,SFRP1,HMGB2	1.44516	0.29995	0.538795
GO:0034204	lipid translocation	biological_process	6	1	19	167	8990	TMEM30A	2.83328	0.299967	0.538795
GO:0050891	multicellular organismal water homeostasis	biological_process	6	1	19	167	8990	SRF	2.83328	0.299967	0.538795
GO:1901796	regulation of signal transduction by p53 class mediator	biological_process	7	1	19	167	8990	SPRED2	2.83328	0.299967	0.538795
GO:0070232	regulation of T cell apoptotic process	biological_process	10	1	19	167	8990	CCL4	2.83328	0.299967	0.538795
GO:0015909	long-chain fatty acid transport	biological_process	11	1	19	167	8990	DRD2	2.83328	0.299967	0.538795
GO:0045069	regulation of viral genome replication	biological_process	7	1	19	167	8990	CCL4	2.83328	0.299967	0.538795
GO:0086001	regulation of cardiac muscle cell action potential	biological_process	9	1	19	167	8990	KCNE2	2.83328	0.299967	0.538795
GO:0010977	negative regulation of neuron projection development	biological_process	12	1	19	167	8990	KIAA0319	2.83328	0.299967	0.538795
GO:0031057	negative regulation of histone modification	biological_process	10	1	19	167	8990	DNMT1	2.83328	0.299967	0.538795
GO:0019748	secondary metabolic process	biological_process	3	1	19	167	8990	ATN1	2.83328	0.299967	0.538795
GO:0035023	regulation of Rho protein signal transduction	biological_process	9	1	19	167	8990	LPAR1	2.83328	0.299967	0.538795
GO:0060420	regulation of heart growth	biological_process	9	1	19	167	8990	GATA6	2.83328	0.299967	0.538795
GO:0043631	RNA polyadenylation	biological_process	9	1	19	167	8990	NUDT21	2.83328	0.299967	0.538795
GO:0031062	positive regulation of histone methylation	biological_process	11	1	19	167	8990	DNMT1	2.83328	0.299967	0.538795
GO:0016070	RNA metabolic process	biological_process	6	39	1928	167	8990	SRF,LOC100858477,NTRK1,HOXB13,ELK4,SF3A1,MAFF,GATA6,PHF2,TSC22D1,MNT,CCL4,UBN1,SFRP1,TFDP2,PDGFB,RPUSD1,POU2F1,DNMT1,HEY1,PRPF18,HMGB2,HNF4G,WBP2,IKZF5,RPS16,NUDT21,MSC,MED7,ELP4,ATN1,SENP1,LOC100859563,HOXD10,NFAT5,FOXF1,ZNF462,FOXJ2,LARP7	1.08893	0.300242	0.53901
GO:1901701	cellular response to oxygen-containing compound	biological_process	5	6	244	167	8990	TMEM27,NDUFAF2,CCL4,SFRP1,DNMT1,HMGB2	1.32375	0.300712	0.539577
GO:0034702	ion channel complex	cellular_component	5	3	101	172	9055	CACNA2D2,CACNA1B,KCNE2	1.56372	0.300898	0.539632
GO:0043226	organelle	cellular_component	1	126	6443	172	9055	INF2,SRF,PPP6R2,AMBRA1,ARSA,PEX11G,SYNGR2,TMEM27,NPC2,PRKAA1,CYB5B,KDM4B,SYNGR3,RP2,CCND3,NTRK1,NDUFAF2,HOXB13,ELK4,LTC4S,MRPS27,DHODH,SF3A1,RPL21,MAFF,SMCR7,GATA6,PPA1,PHF2,TSC22D1,LPAR1,CHST1,TBRG4,ITPR3,MNT,UBN1,SFRP1,GUCA2A,DRD2,ABHD5,KRT3,TFDP2,VAMP3,ABCB6,THY1,SPINW,SSR1,POU2F1,DNMT1,HEY1,ZNF593,LIPA,ZBTB8OS,PRPF18,ACR,NPHP4,CYB5A,CDC42BPA,ARPC3,DYM,HMGB2,LOC417192,HNF4G,WBP2,UBXN2A,IKZF5,R…	1.02954	0.301261	0.540005
GO:0031328	positive regulation of cellular biosynthetic process	biological_process	6	17	792	167	8990	SRF,GATA6,PHF2,CCL4,SFRP1,PDGFB,POU2F1,HMGB2,HNF4G,WBP2,SENP1,HOXD10,GLMN,NFAT5,FOXF1,ZNF462,FOXJ2	1.15549	0.30151	0.540173
GO:0000122	negative regulation of transcription from RNA polymerase II promoter	biological_process	11	8	342	167	8990	ELK4,GATA6,MNT,DNMT1,HEY1,MSC,ATN1,FOXF1	1.25924	0.30309	0.542122
GO:0004190	aspartic-type endopeptidase activity	molecular_function	7	1	18	167	8392	NRIP3	2.79175	0.303844	0.542122
GO:0016655	oxidoreductase activity, acting on NAD(P)H, quinone or similar compound as acceptor	molecular_function	6	1	18	167	8392	NDUFAF2	2.79175	0.303844	0.542122
GO:0030545	receptor regulator activity	molecular_function	7	1	18	167	8392	CCL4	2.79175	0.303844	0.542122
GO:0003730	mRNA 3'-UTR binding	molecular_function	6	1	18	167	8392	FXR1	2.79175	0.303844	0.542122
GO:0003954	NADH dehydrogenase activity	molecular_function	6	1	18	167	8392	NDUFAF2	2.79175	0.303844	0.542122
GO:0052742	phosphatidylinositol kinase activity	molecular_function	9	1	18	167	8392	PIK3CB	2.79175	0.303844	0.542122
GO:0042169	SH2 domain binding	molecular_function	4	1	18	167	8392	SYNGR3	2.79175	0.303844	0.542122
GO:0006631	fatty acid metabolic process	biological_process	8	4	150	167	8990	PRKAA1,LTC4S,LOC424677,ABCD3	1.43553	0.304146	0.542382
GO:0031966	mitochondrial membrane	cellular_component	10	6	240	172	9055	CYB5B,DHODH,SMCR7,ABCB6,MDH2,ABCD3	1.31613	0.305321	0.54367
GO:0048513	organ development	biological_process	5	30	1463	167	8990	SRF,ADAMTS2,SYNGR3,NTRK1,HOXB13,CACNA2D2,MAFF,GATA6,SFRP1,DRD2,XIRP1,ABCB6,THY1,PDGFB,POU2F1,HEY1,LIPA,NPHP4,HMGB2,BLOC1S5,MSC,MMP16,IFT80,SENP1,HOXD10,FXR1,FOXF1,MIB1,METTL8,XRCC4	1.10388	0.305457	0.54367
GO:0005844	polysome	cellular_component	6	1	19	172	9055	FXR1	2.77081	0.305625	0.54367
GO:0031975	envelope	cellular_component	3	10	432	172	9055	CYB5B,LTC4S,DHODH,SMCR7,ABCB6,MDH2,ABCD3,MED7,SENP1,GRK5	1.21864	0.305649	0.54367
GO:0031967	organelle envelope	cellular_component	7	10	432	172	9055	CYB5B,LTC4S,DHODH,SMCR7,ABCB6,MDH2,ABCD3,MED7,SENP1,GRK5	1.21864	0.305649	0.54367
GO:0004693	cyclin-dependent protein kinase activity	molecular_function	10	2	56	167	8392	CCND3,PDGFB	1.7947	0.306765	0.54406
GO:0003231	cardiac ventricle development	biological_process	9	2	60	167	8990	HEY1,FOXF1	1.79441	0.306805	0.54406
GO:0032273	positive regulation of protein polymerization	biological_process	9	2	60	167	8990	ARPC3,LOC418362	1.79441	0.306805	0.54406
GO:0072331	signal transduction by p53 class mediator	biological_process	6	2	60	167	8990	SPRED2,RPS6KA6	1.79441	0.306805	0.54406
GO:0045667	regulation of osteoblast differentiation	biological_process	6	2	60	167	8990	SFRP1,HEY1	1.79441	0.306805	0.54406
GO:0060606	tube closure	biological_process	7	2	60	167	8990	SFRP1,GLMN	1.79441	0.306805	0.54406
GO:0051249	regulation of lymphocyte activation	biological_process	6	4	151	167	8990	CCL4,SFRP1,THY1,GLMN	1.42602	0.308347	0.546516
GO:0044422	organelle part	cellular_component	2	73	3654	172	9055	SRF,AMBRA1,PEX11G,PRKAA1,CYB5B,KDM4B,SYNGR3,RP2,NTRK1,HOXB13,ELK4,LTC4S,DHODH,SF3A1,RPL21,SMCR7,GATA6,PHF2,CHST1,ITPR3,MNT,DRD2,KRT3,TFDP2,ABCB6,SPINW,SSR1,POU2F1,DNMT1,ZNF593,ZBTB8OS,PRPF18,NPHP4,CYB5A,CDC42BPA,ARPC3,WBP2,RPS16,TBC1D7,MORC3,TMEM30A,SUMO3,SLC4A1AP,SPRED2,KIF2A,MORF4L1,NUDT21,NEK1,SERPINB10,MDH2,SLC17A5,ABCD3,RHBDD1,MED7,CMPK1,CDKL5,ELP4,ATN1,LOC429492,IFT80,SENP1,KLHL7,RAB3C,AURK…	1.05175	0.312508	0.549167
GO:0031090	organelle membrane	cellular_component	3	22	1031	172	9055	PEX11G,CYB5B,SYNGR3,NTRK1,DHODH,SMCR7,CHST1,ITPR3,DRD2,ABCB6,SSR1,CYB5A,TMEM30A,MDH2,SLC17A5,ABCD3,RHBDD1,MED7,SENP1,RAB3C,PEX3,GRK5	1.12337	0.312867	0.549167
GO:0086003	cardiac muscle cell contraction	biological_process	8	1	20	167	8990	KCNE2	2.69162	0.312998	0.549167
GO:0051817	modification of morphology or physiology of other organism involved in symbiotic interaction	biological_process	4	1	20	167	8990	CCL4	2.69162	0.312998	0.549167
GO:0021772	olfactory bulb development	biological_process	11	1	20	167	8990	SRF	2.69162	0.312998	0.549167
GO:0001881	receptor recycling	biological_process	6	1	20	167	8990	VAMP3	2.69162	0.312998	0.549167
GO:0034644	cellular response to UV	biological_process	7	1	20	167	8990	RHBDD1	2.69162	0.312998	0.549167
GO:0001702	gastrulation with mouth forming second	biological_process	7	1	20	167	8990	SRF	2.69162	0.312998	0.549167
GO:0022409	positive regulation of cell-cell adhesion	biological_process	6	1	20	167	8990	CCL4	2.69162	0.312998	0.549167
GO:0043297	apical junction assembly	biological_process	6	1	20	167	8990	SRF	2.69162	0.312998	0.549167
GO:0046847	filopodium assembly	biological_process	5	1	20	167	8990	SRF	2.69162	0.312998	0.549167
GO:0086004	regulation of cardiac muscle cell contraction	biological_process	9	1	20	167	8990	KCNE2	2.69162	0.312998	0.549167
GO:0061337	cardiac conduction	biological_process	8	1	20	167	8990	KCNE2	2.69162	0.312998	0.549167
GO:0086036	regulation of cardiac muscle cell membrane potential	biological_process	8	1	20	167	8990	KCNE2	2.69162	0.312998	0.549167
GO:0032410	negative regulation of transporter activity	biological_process	6	1	20	167	8990	DRD2	2.69162	0.312998	0.549167
GO:0045861	negative regulation of proteolysis	biological_process	8	1	20	167	8990	SENP1	2.69162	0.312998	0.549167
GO:0061077	chaperone-mediated protein folding	biological_process	7	1	20	167	8990	LOC417192	2.69162	0.312998	0.549167
GO:0021522	spinal cord motor neuron differentiation	biological_process	10	1	20	167	8990	HOXD10	2.69162	0.312998	0.549167
GO:0050869	negative regulation of B cell activation	biological_process	8	1	20	167	8990	SFRP1	2.69162	0.312998	0.549167
GO:0031018	endocrine pancreas development	biological_process	7	1	20	167	8990	GATA6	2.69162	0.312998	0.549167
GO:0045995	regulation of embryonic development	biological_process	5	2	61	167	8990	SFRP1,PDGFB	1.76499	0.313679	0.549404
GO:0045862	positive regulation of proteolysis	biological_process	8	2	61	167	8990	AURKAIP1,KCNE2	1.76499	0.313679	0.549404
GO:0006937	regulation of muscle contraction	biological_process	6	2	61	167	8990	SRF,KCNE2	1.76499	0.313679	0.549404
GO:0044708	single-organism behavior	biological_process	3	6	248	167	8990	SRF,CACNA1B,RIC8A,ITPR3,DRD2,HOXD10	1.3024	0.313765	0.549404
GO:0007610	behavior	biological_process	2	8	346	167	8990	SRF,CACNA1B,RIC8A,ITPR3,CCL4,DRD2,PDGFB,HOXD10	1.24468	0.314127	0.549496
GO:0016849	phosphorus-oxygen lyase activity	molecular_function	4	2	57	167	8392	GUCA2A,DRD2	1.76321	0.314133	0.549496
GO:0007596	blood coagulation	biological_process	5	3	106	167	8990	SRF,PIK3CB,PDGFB	1.52356	0.314784	0.550358
GO:0070271	protein complex biogenesis	biological_process	3	11	496	167	8990	SRF,TMEM27,RP2,SMCR7,CCL4,VAMP3,ARPC3,KCNJ2,NUDT21,KCTD4,LOC418362	1.19386	0.315883	0.552002
GO:0022626	cytosolic ribosome	cellular_component	9	2	60	172	9055	RPL21,RPS16	1.75484	0.316106	0.552115
GO:0019825	oxygen binding	molecular_function	2	1	19	167	8392	LOC424677	2.64482	0.317727	0.554016
GO:0070001	aspartic-type peptidase activity	molecular_function	6	1	19	167	8392	NRIP3	2.64482	0.317727	0.554016
GO:0008395	steroid hydroxylase activity	molecular_function	6	1	19	167	8392	LOC424677	2.64482	0.317727	0.554016
GO:0044700	single organism signaling	biological_process	2	54	2733	167	8990	WFIKKN2,SRF,TMEM27,PRKAA1,CCND3,RGS4,NTRK1,NDUFAF2,PIK3CB,CACNA2D2,FAM123A,CACNA1B,RIC8A,LPAR1,GABBR2,ITPR3,MNT,CCL4,ASB4,SFRP1,DRD2,VAMP3,THY1,PDGFB,SPINW,POU2F1,HEY1,NPHP4,CDC42BPA,HNF4G,TBC1D7,APCDD1,LOC100859707,SPRED2,BLOC1S5,NEK1,RALB,IFT80,SENP1,RHOBTB1,RAB3C,NFAT5,ARL15,RPS6KA6,EIF2AK4,LOC427799,LOC101747931,IFNGR1,GPR128,FOXF1,PLCD1,MIB1,KCNE2,GRK5	1.06365	0.318457	0.554016
GO:0005801	cis-Golgi network	cellular_component	7	1	20	172	9055	UBXN2A	2.63227	0.318843	0.554016
GO:0030658	transport vesicle membrane	cellular_component	10	1	20	172	9055	TMEM30A	2.63227	0.318843	0.554016
[truncated: 1,482 more rows]

## Sheet: KEGGs_of_enriched
KEGGID	KEGGNAME	KEGGCLASS	Number_symbols_within_mylist_and_KEGG	Number_symbols_within_reflist_and_KEGG	Number_symbols_within_mylist	Number_symbols_within_reflist	Symbols_within_mylist_and_KEGG	Enrichment_score	Pvalue	Qvalue
gga04070	Phosphatidylinositol signaling system	Signal transduction	4	66	69	3535	PIK3CB,ITPR3,CALM1,PLCD1	3.10496	0.0366774	0.559363
gga04010	MAPK signaling pathway	Signal transduction	7	173	69	3535	SRF,NTRK1,ELK4,CACNA2D2,CACNA1B,PDGFB,RPS6KA6	2.07297	0.0405336	0.559363
gga04142	Lysosome	Transport and catabolism	5	88	69	3535	ARSA,NPC2,LIPA,ASAH1,SLC17A5	2.9109	0.0251788	0.559363
gga02010	ABC transporters	Membrane transport	3	30	69	3535	ABCB6,ABCD3,ABCG5	5.12319	0.0194366	0.559363
gga00600	Sphingolipid metabolism	Lipid metabolism	3	39	69	3535	ARSA,ASAH1,SGPP2	3.94091	0.0384437	0.559363
gga04630	Jak-STAT signaling pathway	Signal transduction	5	106	69	3535	CCND3,PIK3CB,LOC100859707,SPRED2,IFNGR1	2.4166	0.0493065	0.567025
gga04150	mTOR signaling pathway	Signal transduction	3	46	69	3535	PRKAA1,PIK3CB,RPS6KA6	3.34121	0.0578082	0.569824
gga00270	Cysteine and methionine metabolism	Amino acid metabolism	2	27	69	3535	DNMT1,MDH2	3.79495	0.0952963	0.598962
gga05132	Salmonella infection	Infectious diseases: Bacterial	3	57	69	3535	CCL4,ARPC3,IFNGR1	2.69641	0.0954867	0.598962
gga00051	Fructose and mannose metabolism	Carbohydrate metabolism	2	26	69	3535	LOC425137,C1H12ORF5	3.94091	0.0893627	0.598962
gga05168	Herpes simplex infection	Infectious diseases: Viral	5	119	69	3535	TRAF5,UBE2R2,CCL4,EIF2AK4,IFNGR1	2.1526	0.072876	0.598962
gga04210	Apoptosis	Cell growth and death	2	57	69	3535	NTRK1,PIK3CB	1.79761	0.299889	0.632716
gga04621	NOD-like receptor signaling pathway	Immune system	2	35	69	3535	CCL4,LOC415708	2.92754	0.146104	0.632716
gga04540	Gap junction	Cellular community	3	68	69	3535	LPAR1,DRD2,PDGFB	2.26023	0.140492	0.632716
gga04114	Oocyte meiosis	Cell growth and death	3	80	69	3535	ITPR3,CALM1,RPS6KA6	1.9212	0.195686	0.632716
gga05164	Influenza A	Infectious diseases: Viral	4	113	69	3535	PIK3CB,CCL4,EIF2AK4,IFNGR1	1.81352	0.164621	0.632716
gga00562	Inositol phosphate metabolism	Carbohydrate metabolism	2	53	69	3535	PIK3CB,PLCD1	1.93328	0.271579	0.632716
gga00052	Galactose metabolism	Carbohydrate metabolism	1	24	69	3535	LOC425137	2.13466	0.375961	0.632716
gga04310	Wnt signaling pathway	Signal transduction	3	102	69	3535	CCND3,WNT3,SFRP1	1.50682	0.305685	0.632716
gga00590	Arachidonic acid metabolism	Lipid metabolism	2	35	69	3535	LTC4S,LOC424677	2.92754	0.146104	0.632716
gga04012	ErbB signaling pathway	Signal transduction	2	66	69	3535	PIK3CB,BTC	1.55248	0.362583	0.632716
gga00591	Linoleic acid metabolism	Lipid metabolism	1	20	69	3535	LOC424677	2.56159	0.32509	0.632716
gga00040	Pentose and glucuronate interconversions	Carbohydrate metabolism	1	16	69	3535	LOC425137	3.20199	0.270007	0.632716
gga04530	Tight junction	Cellular community	3	104	69	3535	CLDN15,CTNNA3,EXOC3	1.47784	0.315901	0.632716
gga04146	Peroxisome	Transport and catabolism	3	65	69	3535	PEX11G,ABCD3,PEX3	2.36455	0.1276	0.632716
gga03450	Non-homologous end-joining	Replication and repair	1	9	69	3535	XRCC4	5.69243	0.162393	0.632716
gga00630	Glyoxylate and dicarboxylate metabolism	Carbohydrate metabolism	1	20	69	3535	MDH2	2.56159	0.32509	0.632716
gga04261	Adrenergic signaling in cardiomyocytes	Circulatory system	3	105	69	3535	PIK3CB,CACNA2D2,CALM1	1.46377	0.321009	0.632716
gga04910	Insulin signaling pathway	Endocrine system	3	94	69	3535	PRKAA1,PIK3CB,CALM1	1.63506	0.264976	0.632716
gga04130	SNARE interactions in vesicular transport	Folding, sorting and degradation	1	24	69	3535	VAMP3	2.13466	0.375961	0.632716
gga04020	Calcium signaling pathway	Signal transduction	4	127	69	3535	CACNA1B,ITPR3,CALM1,PLCD1	1.6136	0.21678	0.632716
gga00120	Primary bile acid biosynthesis	Lipid metabolism	1	11	69	3535	CYP46A1	4.65744	0.194687	0.632716
gga04060	Cytokine-cytokine receptor interaction	Signaling molecules and interaction	4	140	69	3535	CCL4,PDGFB,LOC100859707,IFNGR1	1.46377	0.268373	0.632716
gga04912	GnRH signaling pathway	Endocrine system	2	63	69	3535	ITPR3,CALM1	1.62641	0.341897	0.632716
gga04914	Progesterone-mediated oocyte maturation	Endocrine system	2	65	69	3535	PIK3CB,RPS6KA6	1.57637	0.355716	0.632716
gga04110	Cell cycle	Cell growth and death	3	91	69	3535	CCND3,TFDP2,WEE1	1.68896	0.249849	0.632716
gga04744	Phototransduction	Sensory system	1	16	69	3535	CALM1	3.20199	0.270007	0.632716
gga00533	Glycosaminoglycan biosynthesis - keratan sulfate	Glycan biosynthesis and metabolism	1	12	69	3535	CHST1	4.26932	0.210357	0.632716
gga00100	Steroid biosynthesis	Lipid metabolism	1	15	69	3535	LIPA	3.41546	0.255537	0.632716
gga00020	Citrate cycle (TCA cycle)	Carbohydrate metabolism	1	21	69	3535	MDH2	2.43961	0.33819	0.632716
gga00561	Glycerolipid metabolism	Lipid metabolism	2	43	69	3535	MOGAT2,LOC425137	2.38288	0.200879	0.632716
gga04270	Vascular smooth muscle contraction	Circulatory system	2	79	69	3535	ITPR3,CALM1	1.29701	0.448692	0.673038
gga04620	Toll-like receptor signaling pathway	Immune system	2	79	69	3535	PIK3CB,CCL4	1.29701	0.448692	0.673038
gga00240	Pyrimidine metabolism	Nucleotide metabolism	2	76	69	3535	DHODH,CMPK1	1.34821	0.429403	0.673038
gga04916	Melanogenesis	Endocrine system	2	73	69	3535	WNT3,CALM1	1.40361	0.409744	0.673038
gga00620	Pyruvate metabolism	Carbohydrate metabolism	1	29	69	3535	MDH2	1.76662	0.434122	0.673038
gga04514	Cell adhesion molecules (CAMs)	Signaling molecules and interaction	2	85	69	3535	CLDN15,CDH3	1.20546	0.48608	0.68448
gga04340	Hedgehog signaling pathway	Signal transduction	1	32	69	3535	WNT3	1.601	0.466348	0.68448
gga04140	Regulation of autophagy	Transport and catabolism	1	33	69	3535	PRKAA1	1.55248	0.476671	0.68448
gga04370	VEGF signaling pathway	Signal transduction	1	47	69	3535	PIK3CB	1.09004	0.601654	0.706093
gga04068	FoxO signaling pathway	Signal transduction	2	99	69	3535	PRKAA1,PIK3CB	1.03499	0.566638	0.706093
gga04144	Endocytosis	Transport and catabolism	3	163	69	3535	NTRK1,LOC100859707,GRK5	0.942918	0.593893	0.706093
gga03010	Ribosome	Translation	2	92	69	3535	RPL21,RPS16	1.11374	0.527564	0.706093
gga04623	Cytosolic DNA-sensing pathway	Immune system	1	38	69	3535	CCL4	1.34821	0.525327	0.706093
gga04920	Adipocytokine signaling pathway	Endocrine system	1	48	69	3535	PRKAA1	1.06733	0.609327	0.706093
gga04260	Cardiac muscle contraction	Circulatory system	1	45	69	3535	CACNA2D2	1.13849	0.585846	0.706093
gga03320	PPAR signaling pathway	Endocrine system	1	50	69	3535	ANGPTL4	1.02464	0.624227	0.706093
gga03040	Spliceosome	Transcription	2	95	69	3535	SF3A1,PRPF18	1.07857	0.544609	0.706093
gga04510	Focal adhesion	Cellular community	3	164	69	3535	CCND3,PIK3CB,PDGFB	0.937169	0.597931	0.706093
gga04120	Ubiquitin mediated proteolysis	Folding, sorting and degradation	2	109	69	3535	UBE2R2,RHOBTB1	0.940035	0.618189	0.706093
gga04810	Regulation of actin cytoskeleton	Cell motility	3	154	69	3535	PIK3CB,PDGFB,ARPC3	0.998024	0.556324	0.706093
gga04115	p53 signaling pathway	Cell growth and death	1	52	69	3535	CCND3	0.985229	0.638551	0.710646
gga04520	Adherens junction	Cellular community	1	56	69	3535	CTNNA3	0.914855	0.665559	0.728946
gga04141	Protein processing in endoplasmic reticulum	Folding, sorting and degradation	2	126	69	3535	SSR1,EIF2AK4	0.813205	0.694479	0.748735
gga03015	mRNA surveillance pathway	Translation	1	63	69	3535	NUDT21	0.813205	0.707998	0.751567
gga04080	Neuroactive ligand-receptor interaction	Signaling molecules and interaction	3	219	69	3535	LPAR1,GABBR2,DRD2	0.701807	0.777487	0.812827
gga00190	Oxidative phosphorylation	Energy metabolism	1	86	69	3535	PPA1	0.59572	0.812689	0.836949
gga04145	Phagosome	Transport and catabolism	1	102	69	3535	VAMP3	0.502273	0.862231	0.874911
gga03013	RNA transport	Translation	1	116	69	3535	SUMO3	0.441654	0.894585	0.894585
