# Supplementary material for: Genome-wide profiling of chicken dendritic cell response to infectious bursal disease
Source: BMC Genomics. 2016 Nov 5;17:878. doi: 10.1186/s12864-016-3157-5 (PMC5097849; doi:10.1186/s12864-016-3157-5)
Supplement: Additional file 10: — Predicted transcription factor (TF )-miRNA regulation loops based on ChIPBase database. (XLSX 415 kb) [file 12864_2016_3157_MOESM10_ESM.xlsx]

## Sheet: Transcript factors-miRNA
name	tfName	up5kbNum	down1kbNum	tssPos	miRNAs				IBDV stimulated miRNAs					TF	interaction	miRNA
chr1_fMiRNAcluster0	CTCF	1	0	312690	gga-mir-1604			gga-miR-1715	gga-miR-1715-5p:MIMAT0007611			#N/A		CTCF	1	gga-let-7g
chr1_fMiRNAcluster6	CEBPA	1	1	34895686	gga-let-7i			gga-miR-1603	gga-miR-1603:MIMAT0007469			#N/A		CTCF	1	gga-mir-196-2
chr1_fMiRNAcluster6	CTCF	2	0	34895686	gga-let-7i			gga-miR-135a-2	gga-miR-135a-2-3p:MIMAT0026489			#N/A		CTCF	1	gga-mir-1635
chr1_fMiRNAcluster9	CTCF	0	1	51158136	gga-mir-1581			gga-miR-99a	gga-miR-99a-3p:MIMAT0006781			#N/A
chr1_fMiRNAcluster10	CEBPA	1	1	52599798	gga-mir-3538-2			gga-miR-6582	gga-miR-6582-3p:MIMAT0025672			#N/A
chr1_fMiRNAcluster12	CTCF	0	1	61691787	gga-mir-1593			gga-miR-196-2	gga-miR-196-2-3p:MIMAT0026504			gga-miR-196-2
chr1_fMiRNAcluster12	CTCF	0	1	61691787	gga-mir-1593			gga-miR-6641	gga-miR-6641-3p:MIMAT0025738			#N/A
chr1_fMiRNAcluster19	CTCF	1	0	108192010	gga-mir-1738			gga-let-7g	gga-let-7g-3p:MIMAT0026527			gga-let-7g
chr1_fMiRNAcluster21	CEBPA	1	0	114216026	gga-mir-222-1,gga-mir-222-2,gga-mir-221			gga-miR-1684b	gga-miR-1684b-3p:MIMAT0025785			#N/A
chr1_fMiRNAcluster22	CTCF	1	0	130855538	gga-mir-1397			gga-miR-1778	gga-miR-1778:MIMAT0007689			#N/A
chr1_fMiRNAcluster23	CEBPA	1	0	137743230	gga-mir-1656			gga-miR-7459	gga-miR-7459-5p:MIMAT0029072			#N/A
chr1_fMiRNAcluster26	CTCF	1	0	160767149	gga-mir-1743			gga-miR-302b	gga-miR-302b-3p:MIMAT0003357			#N/A
chr1_fMiRNAcluster30	CTCF	1	0	199256186	gga-mir-1600			gga-miR-1644	gga-miR-1644:MIMAT0007520			#N/A
chr1_rMiRNAcluster2	CEBPA	2	0	15746181	gga-mir-2126			gga-miR-1635	gga-miR-1635:MIMAT0007508			gga-mir-1635
chr1_rMiRNAcluster4	CTCF	1	1	25200567	gga-mir-1645			gga-miR-6593	gga-miR-6593-5p:MIMAT0025686			#N/A
chr1_rMiRNAcluster6	CTCF	1	0	51777802	gga-mir-1683			gga-miR-1a	gga-miR-1a-3p:MIMAT0001127			#N/A
chr1_rMiRNAcluster6	CTCF	1	0	51777802	gga-mir-1683			gga-miR-6574	gga-miR-6574-3p:MIMAT0025656			#N/A
chr1_rMiRNAcluster11	CEBPA	1	0	143458247	gga-mir-1736			gga-miR-6542	gga-miR-6542-3p:MIMAT0025590			#N/A
chr1_rMiRNAcluster11	CTCF	1	0	143458247	gga-mir-1736
chr10_fMiRNAcluster0	CTCF	0	1	1395847	gga-mir-1623
chr10_fMiRNAcluster5	CTCF	0	1	12751613	gga-mir-3540
chr10_fMiRNAcluster5	CTCF	0	1	12751613	gga-mir-3540
chr10_fMiRNAcluster7	CEBPA	0	1	16334046	gga-mir-1611
chr10_fMiRNAcluster12	CTCF	1	0	22146244	gga-mir-184
chr10_rMiRNAcluster4	CTCF	1	0	14823623	gga-mir-1720,gga-mir-7-2
chr11_fMiRNAcluster2	CEBPA	0	1	12200274	gga-mir-1634
chr11_fMiRNAcluster4	CTCF	1	0	21000438	gga-mir-140
chr11_rMiRNAcluster2	CEBPA	1	1	2024036	gga-mir-138-2
chr11_rMiRNAcluster2	CTCF	1	1	2024036	gga-mir-138-2
chr11_rMiRNAcluster3	CEBPA	1	0	20595378	gga-mir-1560
chr11_rMiRNAcluster4	CEBPA	1	1	20641337	gga-mir-1785
chr11_rMiRNAcluster4	CTCF	1	1	20641337	gga-mir-1785
chr11_rMiRNAcluster5	CEBPA	1	0	21458846	gga-mir-1699
chr12_fMiRNAcluster1	CTCF	1	0	8996101	gga-mir-1783,gga-mir-1787
chr12_fMiRNAcluster1	CTCF	1	0	8996101	gga-mir-1783,gga-mir-1787
chr12_fMiRNAcluster2	CTCF	0	1	13003770	gga-mir-1550
chr12_fMiRNAcluster2	CTCF	0	1	13003770	gga-mir-1550
chr12_rMiRNAcluster2	CTCF	1	0	2830829	gga-mir-135a-1,gga-let-7g
chr12_rMiRNAcluster3	CTCF	1	0	6303000	gga-let-7f,gga-let-7d,gga-let-7a-1
chr12_rMiRNAcluster5	CEBPA	2	1	10938356	gga-mir-1731
chr13_fMiRNAcluster0	CTCF	1	0	1792512	gga-mir-1702
chr13_fMiRNAcluster4	CTCF	2	1	18532631	gga-mir-1576
chr13_rMiRNAcluster1	CTCF	0	1	8085956	gga-mir-458
chr14_fMiRNAcluster2	CEBPA	1	1	4798817	gga-mir-1682
chr14_fMiRNAcluster6	CTCF	1	2	7787448	gga-mir-1786
chr14_fMiRNAcluster6	CTCF	1	1	7787448	gga-mir-1786
chr14_rMiRNAcluster0	CTCF	1	0	3349078	gga-mir-1781
chr14_rMiRNAcluster0	CTCF	1	0	3349078	gga-mir-1781
chr14_rMiRNAcluster1	CEBPA	1	0	12896577	gga-mir-1564
chr14_rMiRNAcluster2	CTCF	2	0	14932567	gga-mir-1588
chr15_fMiRNAcluster2	CEBPA	1	0	2251402	gga-mir-1769
chr15_fMiRNAcluster3	CEBPA	1	0	4729958	gga-mir-1636
chr15_fMiRNAcluster6	CTCF	2	0	10242914	gga-mir-1640
chr15_rMiRNAcluster1	CEBPA	0	1	5760116	gga-mir-762
chr17_fMiRNAcluster4	CTCF	1	0	6546590	gga-mir-1753-1
chr17_fMiRNAcluster6	CTCF	1	0	8848587	gga-mir-1465
chr18_fMiRNAcluster2	CTCF	1	0	6413288	gga-mir-193a,gga-mir-365-2,gga-mir-1561
chr18_fMiRNAcluster2	CTCF	2	0	6413288	gga-mir-193a,gga-mir-365-2,gga-mir-1561
chr18_rMiRNAcluster3	CEBPA	1	0	10555274	gga-mir-1580
chr19_fMiRNAcluster0	CEBPA	1	0	7176001	gga-mir-1697
chr19_fMiRNAcluster0	CTCF	1	0	7176001	gga-mir-1697
chr19_fMiRNAcluster0	CTCF	1	0	7176001	gga-mir-1697
chr19_fMiRNAcluster1	CEBPA	1	0	7322071	gga-mir-21
chr19_rMiRNAcluster1	CEBPA	0	1	630410	gga-mir-1698
chr19_rMiRNAcluster1	CTCF	1	0	630410	gga-mir-1698
chr19_rMiRNAcluster4	CTCF	1	0	5352195	gga-mir-22
chr19_rMiRNAcluster4	CTCF	1	0	5352195	gga-mir-22
chr19_rMiRNAcluster5	CTCF	1	0	5581528	gga-mir-1666,gga-mir-1696
chr19_rMiRNAcluster6	CTCF	0	1	5824207	gga-mir-144,gga-mir-451
chr19_rMiRNAcluster6	CTCF	0	1	5824207	gga-mir-144,gga-mir-451
chr19_rMiRNAcluster8	CEBPA	1	0	8923829	gga-mir-1585
chr19_rMiRNAcluster8	CTCF	0	1	8923829	gga-mir-1585
chr2_fMiRNAcluster2	CEBPA	1	0	3487990	gga-mir-460a
chr2_fMiRNAcluster7	CEBPA	1	0	45452354	gga-mir-1607
chr2_fMiRNAcluster9	CEBPA	0	1	69711199	gga-mir-1782
chr2_fMiRNAcluster11	CTCF	0	1	79796403	gga-mir-1613-1,gga-mir-1613-2
chr2_fMiRNAcluster16	CTCF	1	0	118524156	gga-mir-124a,gga-mir-1714
chr2_rMiRNAcluster0	CEBPA	0	1	3173969	gga-mir-1639
chr2_rMiRNAcluster6	CEBPA	1	0	32053610	gga-mir-148a
chr2_rMiRNAcluster7	CTCF	1	0	32586242	gga-mir-1732,gga-mir-196-2
chr2_rMiRNAcluster17	CTCF	1	0	106991322	gga-mir-1597
chr2_rMiRNAcluster19	CEBPA	1	0	141496748	gga-mir-1467
chr20_fMiRNAcluster0	CEBPA	1	1	4894121	gga-mir-1614
chr20_fMiRNAcluster2	CTCF	0	1	8681781	gga-mir-124a-2
chr21_rMiRNAcluster0	CTCF	1	0	1747412	gga-mir-1635
chr21_rMiRNAcluster0	CTCF	1	0	1747412	gga-mir-1635
chr23_fMiRNAcluster1	CTCF	1	0	2732054	gga-mir-1724
chr23_fMiRNAcluster1	CTCF	1	0	2732054	gga-mir-1724
chr23_fMiRNAcluster2	CEBPA	1	0	4661932	gga-mir-1b,gga-mir-133c
chr23_rMiRNAcluster0	CTCF	1	0	432268	gga-mir-3531
chr23_rMiRNAcluster1	CEBPA	2	0	5325329	gga-mir-1780
chr24_fMiRNAcluster1	CEBPA	1	0	3207750	gga-mir-1807
chr24_rMiRNAcluster1	CEBPA	0	1	5284079	gga-mir-1745-2,gga-mir-1745-1
chr24_rMiRNAcluster2	CTCF	1	0	5433950	gga-mir-1667
chr26_fMiRNAcluster1	CEBPA	1	0	3455233	gga-mir-1669
chr3_fMiRNAcluster2	CTCF	2	0	7704107	gga-mir-1792
chr3_fMiRNAcluster5	CEBPA	0	1	23001997	gga-mir-1649
chr3_fMiRNAcluster10	CTCF	1	0	47860794	gga-mir-1734
chr3_fMiRNAcluster13	CTCF	1	0	78564016	gga-mir-1451
chr3_fMiRNAcluster13	CTCF	1	0	78564016	gga-mir-1451
chr3_fMiRNAcluster14	CEBPA	1	0	85102238	gga-mir-30c-2,gga-mir-30a
chr3_rMiRNAcluster2	CEBPA	1	0	15591974	gga-mir-1756b
chr3_rMiRNAcluster3	CTCF	1	0	24013504	gga-mir-1598
chr3_rMiRNAcluster3	CTCF	2	0	24013504	gga-mir-1598
chr3_rMiRNAcluster4	CTCF	0	1	32712377	gga-mir-456
chr3_rMiRNAcluster7	CEBPA	1	0	78291067	gga-mir-1686
chr3_rMiRNAcluster7	CTCF	1	0	78291067	gga-mir-1686
chr3_rMiRNAcluster9	CTCF	1	0	110390514	gga-mir-206,gga-mir-133b
chr4_fMiRNAcluster6	CTCF	1	1	47862659	gga-mir-1804
chr4_fMiRNAcluster6	CTCF	1	1	47862659	gga-mir-1804
chr4_fMiRNAcluster8	CTCF	0	1	51588987	gga-mir-1751
chr4_fMiRNAcluster8	CTCF	0	1	51588987	gga-mir-1751
chr4_fMiRNAcluster12	CTCF	1	0	79102062	gga-mir-1602
chr4_fMiRNAcluster12	CTCF	1	0	79102062	gga-mir-1602
chr4_rMiRNAcluster7	CTCF	1	0	13536657	gga-mir-1606
chr4_rMiRNAcluster8	CTCF	1	1	16713741	gga-mir-1757
chr4_rMiRNAcluster8	CTCF	1	1	16713741	gga-mir-1757
chr4_rMiRNAcluster15	CTCF	1	0	91906971	gga-mir-103-2
chr5_fMiRNAcluster4	CTCF	1	1	30615450	gga-mir-1617
chr5_fMiRNAcluster5	CEBPA	1	0	41656799	gga-mir-1739
chr5_fMiRNAcluster7	CTCF	1	0	47604136	gga-mir-1800
chr5_rMiRNAcluster3	CTCF	1	0	18267186	gga-mir-1802
chr5_rMiRNAcluster3	CTCF	1	0	18267186	gga-mir-1802
chr5_rMiRNAcluster4	CEBPA	1	0	25027970	gga-mir-1725
chr5_rMiRNAcluster7	CTCF	2	0	40282575	gga-mir-1566
chr5_rMiRNAcluster7	CTCF	1	0	40282575	gga-mir-1566
chr5_rMiRNAcluster9	CTCF	1	0	57777125	gga-mir-1578
chr5_rMiRNAcluster9	CTCF	1	0	57777125	gga-mir-1578
chr6_fMiRNAcluster0	CEBPA	2	0	3677283	gga-mir-1579
chr6_fMiRNAcluster2	CTCF	0	1	22813067	gga-mir-202
chr6_fMiRNAcluster4	CTCF	1	0	24570059	gga-mir-146b
chr6_fMiRNAcluster4	CTCF	1	0	24570059	gga-mir-146b
chr6_rMiRNAcluster0	CEBPA	1	1	11560994	gga-mir-1772
chr6_rMiRNAcluster3	CEBPA	1	0	20518763	gga-mir-107
chr7_fMiRNAcluster1	CEBPA	1	0	23901123	gga-mir-1788,gga-mir-375
chr7_fMiRNAcluster1	CTCF	2	0	23901123	gga-mir-1788,gga-mir-375
chr7_rMiRNAcluster1	CEBPA	0	1	1353721	gga-mir-1559
chr7_rMiRNAcluster7	CTCF	0	1	20522309	gga-mir-1733
chr7_rMiRNAcluster8	CTCF	1	0	20783375	gga-mir-1591
chr8_fMiRNAcluster1	CTCF	1	0	4537513	gga-mir-214,gga-mir-199-2
chr8_fMiRNAcluster2	CTCF	1	1	7759514	gga-mir-1618
chr8_fMiRNAcluster7	CTCF	1	0	24892022	gga-mir-1562
chr8_fMiRNAcluster7	CTCF	1	0	24892022	gga-mir-1562
chr8_rMiRNAcluster0	CEBPA	3	0	3839209	gga-mir-1801
chr8_rMiRNAcluster0	CTCF	1	0	3839209	gga-mir-1801
chr8_rMiRNAcluster1	CEBPA	0	1	5165944	gga-mir-1721
chr8_rMiRNAcluster3	CTCF	0	1	12398347	gga-mir-1610
chr8_rMiRNAcluster4	CTCF	1	0	17168224	gga-mir-1589
chr8_rMiRNAcluster9	CEBPA	1	0	29051993	gga-mir-101-2
chr9_fMiRNAcluster2	CEBPA	1	0	6031747	gga-mir-1612
chr9_fMiRNAcluster2	CTCF	1	0	6031747	gga-mir-1612
chr9_fMiRNAcluster4	CTCF	1	1	6500225	gga-mir-1577
chr9_fMiRNAcluster6	CEBPA	1	0	11701900	gga-mir-1458
chr9_rMiRNAcluster3	CEBPA	1	0	16736373	gga-mir-1755
chr9_rMiRNAcluster4	CTCF	1	0	21966517	gga-mir-551
chr9_rMiRNAcluster5	CEBPA	1	0	23747331	gga-mir-16-2,gga-mir-15b
chr9_rMiRNAcluster6	CEBPA	1	0	24518333	gga-mir-1658
chr9_rMiRNAcluster6	CTCF	1	0	24518333	gga-mir-1658
chr9_rMiRNAcluster6	CTCF	1	0	24518333	gga-mir-1658
chr9_rMiRNAcluster7	CTCF	1	0	25014342	gga-mir-1754
chrE22C19W28_E50C23_rMiRNAcluster0	CTCF	1	0	187414	gga-mir-1668
chrE22C19W28_E50C23_rMiRNAcluster0	CTCF	1	0	187414	gga-mir-1668
chrZ_fMiRNAcluster0	CTCF	1	0	75708	gga-mir-1594
chrZ_fMiRNAcluster2	CTCF	1	0	15789428	gga-mir-1631
chrZ_rMiRNAcluster1	CTCF	1	0	32054478	gga-mir-1779

## Sheet: TF-miRNA-target 
name	chrom	chromStart	chromEnd	nearestGene	nearestGeneName	nearestDist		gga-let-7g		gga-mir-196-2		gga-mir-1635
CTCF_1	chr1	15906	16305	NM_001080714	CD69	2354		IGF2BP3	#N/A	SCAF4	#N/A	ANKS1A	#N/A
CTCF_2	chr1	17191	17590	NM_001080714	CD69	3639		ACVR1C	#N/A	ABHD17B	#N/A	AGPAT6	#N/A
CTCF_3	chr1	114756	115155	NM_001031401	HCLS1	45852		AFF2	#N/A	ACLY	#N/A	ARHGEF12	#N/A
CTCF_4	chr1	311535	311934	NM_001031572	LMF2	-99603		AKAP6	#N/A	ADAMTS19	#N/A	B4GALT2	B4GALT2
CTCF_5	chr1	328483	328882	NM_001031572	LMF2	-82655		ANKRD46	#N/A	AGRN	AGRN	CLCN7	CLCN7
CTCF_6	chr1	373381	373780	NM_001031572	LMF2	-37757		AQP4	#N/A	AKIRIN2	#N/A	ECE1	ECE1
CTCF_7	chr1	411392	411791	NM_001031572	LMF2	254		BACH1	#N/A	ANKRD44	ANKRD44	EIF4G2	EIF4G2
CTCF_8	chr1	437967	438366	NM_001031572	LMF2	26829		BCAT1	#N/A	ARHGEF3	#N/A	EPHA8	#N/A
CTCF_9	chr1	562099	562498	NM_001031589	GCC1	87096		BRWD3	#N/A	ARL15	#N/A	FCHSD1	#N/A
CTCF_10	chr1	584017	584416	NM_001030646	NRF1	-84474		BTBD9	BTBD9	ATL2	#N/A	HPCAL1	#N/A
CTCF_11	chr1	722153	722552	NM_001030647	UBE2H	20330		BTF3L4	BTF3L4	ATP2A2	#N/A	KCNQ1	#N/A
CTCF_12	chr1	885430	885829	NM_001080210	FBXO18	28504		BZW1	BZW1	BCL2L13	#N/A	LIMK2	#N/A
CTCF_13	chr1	949312	949711	NM_205004	GDI2	8260		BZW2	#N/A	BCL7A	#N/A	LMO4	LMO4
CTCF_14	chr1	1022843	1023242	NM_001030648	NET1	-150		CHD4	#N/A	BMP7	#N/A	LRRC32	#N/A
CTCF_15	chr1	1063412	1063811	NM_001030648	NET1	-40719		COL1A2	#N/A	BNIP2	#N/A	MAGI2	#N/A
CTCF_16	chr1	2635109	2635508	NM_001030773	MKLN1	407036		COL24A1	#N/A	C8orf34	#N/A	MAP2K3	MAP2K3
CTCF_17	chr1	2636272	2636671	NM_001030773	MKLN1	405873		COL3A1	#N/A	CAMTA1	#N/A	MRC2	#N/A
CTCF_18	chr1	2636869	2637268	NM_001030773	MKLN1	405276		COL5A2	#N/A	CAV2	#N/A	NAT8L	#N/A
CTCF_19	chr1	2641409	2641808	NM_001030773	MKLN1	400736		CPEB1	#N/A	CDC16	CDC16	NRBP1	NRBP1
CTCF_20	chr1	2644645	2645044	NM_001030773	MKLN1	397500		DCUN1D3	#N/A	CDYL2	#N/A	PRELP	#N/A
CTCF_21	chr1	2645209	2645608	NM_001030773	MKLN1	396936		DMD	#N/A	CH25H	#N/A	PRICKLE2	#N/A
CTCF_22	chr1	2645782	2646181	NM_001030773	MKLN1	396363		DOT1L	#N/A	CNN3	#N/A	RPS6KA5	RPS6KA5
CTCF_23	chr1	2646234	2646633	NM_001030773	MKLN1	395911		E2F5	#N/A	CRMP1	#N/A	SH2B3	#N/A
CTCF_24	chr1	2646933	2647332	NM_001030773	MKLN1	395212		EDN1	#N/A	DNAJA2	DNAJA2	SLC12A5	#N/A
CTCF_25	chr1	2923508	2923907	NM_001030773	MKLN1	118637		EIF4G2	EIF4G2	EAPP	EAPP	SLC25A10	#N/A
CTCF_26	chr1	2995822	2996221	NM_001030773	MKLN1	46323		FIGN	#N/A	ECEL1	#N/A	SLC6A15	#N/A
CTCF_27	chr1	3121298	3121697	NM_001030773	MKLN1	-79153		FOXP2	#N/A	EDEM3	#N/A	SMG7	#N/A
CTCF_28	chr1	3378924	3379323	NM_204596	IL2RA	-77749		GNPTAB	#N/A	EFR3A	#N/A	SPDEF	#N/A
CTCF_29	chr1	3466848	3467247	NM_204596	IL2RA	-165673		GOLGA7	#N/A	EIF4A2	#N/A	SRPR	#N/A
CTCF_30	chr1	4342128	4342527	NM_001008444	GATA3	-2152		GOLT1B	#N/A	ELFN1	#N/A	SRRM3	#N/A
CTCF_31	chr1	7145614	7146013	NM_001164084	SEPHS1	-94027		IGDCC3	#N/A	ETF1	#N/A	SYT8	#N/A
CTCF_32	chr1	8262241	8262640	NM_001080863	DMTF1	-324497		IGDCC4	#N/A	FAM19A1	#N/A	TRADD	#N/A
CTCF_33	chr1	8527467	8527866	NM_205373	SEMA3D	-356809		LGR4	#N/A	FAM35A	#N/A	TRAF2	#N/A
CTCF_34	chr1	9648599	9648998	NM_204977	SEMA3A	221561		LIN28B	#N/A	GAD1	GAD1
CTCF_35	chr1	10283427	10283826	NM_204242	SEMA3E	145918		LRIG1	#N/A	GLCE	#N/A
CTCF_36	chr1	12067664	12068063	NM_001030731	CD36	51504		LRIG2	#N/A	GLRA2	#N/A
CTCF_37	chr1	13589664	13590063	NM_001199477	TMEM60	121598		LRIG3	#N/A	GNAQ	GNAQ
CTCF_38	chr1	13762007	13762406	NM_001079486	FGL2	19573		MAP4K3	#N/A	GNB1	GNB1
CTCF_39	chr1	13914803	13915202	NM_001030730	NAPEPLD	20		MAP4K4	MAP4K4	HIPK3	HIPK3
CTCF_40	chr1	13964169	13964568	NM_001199325	DNAJC2	-62		MAPK6	#N/A	HS2ST1	HS2ST1
CTCF_41	chr1	14688566	14688965	NM_001199539	PUS7	-269893		MGAT4A	MGAT4A	IQSEC3	#N/A
CTCF_42	chr1	14717236	14717635	NM_001199539	PUS7	-241223		MXD1	MXD1	IVNS1ABP	#N/A
CTCF_43	chr1	14762527	14762926	NM_001199539	PUS7	-195932		NAA30	#N/A	KCMF1	#N/A
CTCF_44	chr1	14783929	14784328	NM_001199539	PUS7	-174530		NKD1	#N/A	KIF13A	#N/A
CTCF_45	chr1	14977904	14978303	NM_001199539	PUS7	19445		NOVA1	#N/A	LCLAT1	#N/A
CTCF_46	chr1	15044517	15044916	NM_001199539	PUS7	86058		OSBPL3	#N/A	LDHB	LDHB
CTCF_47	chr1	15166792	15167191	NM_001199458	SYPL1	13704		PBX3	PBX3	LDLRAP1	#N/A
CTCF_48	chr1	15356264	15356663	NM_001199538	PIK3CG	-33822		PIGA	PIGA	LSM11	#N/A
CTCF_49	chr1	15540656	15541055	NM_001199454	HBP1	6454		PRTG	PRTG	MAN2A1	#N/A
CTCF_50	chr1	15775290	15775689	NM_001007848	CBLL1	-24265		PTPRD	#N/A	MAPK8	#N/A
CTCF_51	chr1	15843967	15844366	NM_001030727	DLD	-186		RDH10	#N/A	MCC	#N/A
CTCF_52	chr1	15902685	15903084	NM_001199313	LAMB4	53641		RICTOR	#N/A	MFN2	#N/A
CTCF_53	chr1	16636287	16636686	NM_001199460	CPNE8	-333		RUFY3	#N/A	MIER3	#N/A
CTCF_54	chr1	17035555	17035954	NM_001031332	GTSE1	140631		SLC6A1	#N/A	MYH9	MYH9
CTCF_55	chr1	19327012	19327411	distalIntergenic	distalIntergenic	>500kb		SMARCAD1	#N/A	MYT1L	#N/A
CTCF_56	chr1	20470964	20471363	NM_001199497	CRELD2	335287		SNX16	SNX16	NAALADL2	#N/A
CTCF_57	chr1	21062015	21062414	distalIntergenic	distalIntergenic	>500kb		STK40	STK40	NAV2	#N/A
CTCF_58	chr1	21609978	21610377	NM_001030732	TRABD	-4596		TGDS	#N/A	NELL1	#N/A
CTCF_59	chr1	24027279	24027678	NM_001199715	LMOD2	31969		TMED5	#N/A	NR4A2	#N/A
CTCF_60	chr1	24998037	24998436	NM_001097646	FAM3C	7		UHRF2	#N/A	PAG1	#N/A
CTCF_61	chr1	26351395	26351794	NM_001098539	CTTNBP2	79454		ULK2	#N/A	PDE5A	#N/A
CTCF_62	chr1	26564435	26564834	NM_001105672	ST7	87079		USP32	#N/A	PDGFB	#N/A
CTCF_63	chr1	26844116	26844515	NM_001105664	CAV1	23131		USP38	#N/A	PEX1	#N/A
CTCF_64	chr1	28139992	28140391	NM_001030734	C1H7orf60	-445062		UTRN	#N/A	PI4K2B	#N/A
CTCF_65	chr1	28275939	28276338	NM_001030734	C1H7orf60	-309115		WDR37	#N/A	PLEKHA3	PLEKHA3
CTCF_66	chr1	28707870	28708269	NM_001001468	IFRD1	24867		YOD1	#N/A	PPTC7	#N/A
CTCF_67	chr1	29978677	29979076	NM_001030735	DNAJB9	242986		ZNF516	#N/A	PRKACB	#N/A
CTCF_68	chr1	30611036	30611435	NM_001004381	CNTN1	-77960				RAB11FIP2	#N/A
CTCF_69	chr1	31483680	31484079	NM_001030737	PPHLN1	122381				RAB39B	#N/A
CTCF_70	chr1	31853368	31853767	NM_001030738	IRAK4	-131				REEP1	#N/A
CTCF_71	chr1	31885454	31885853	NM_001030739	TWF1	-117				RHOT1	RHOT1
CTCF_72	chr1	32046268	32046667	NM_001030739	TWF1	-160931				RNGTT	#N/A
CTCF_73	chr1	32533737	32534136	NM_001195570	SRSF2IP	153429				RSF1	#N/A
CTCF_74	chr1	32542413	32542812	NM_001195570	SRSF2IP	144753				RTN4RL1	#N/A
CTCF_75	chr1	32697786	32698185	NM_001195570	SRSF2IP	-10620				SACM1L	#N/A
CTCF_76	chr1	32710745	32711144	NM_001195570	SRSF2IP	-23579				SALL1	SALL1
CTCF_77	chr1	32789513	32789912	NM_001030741	SLC38A2	3756				SDHB	SDHB
CTCF_78	chr1	32910320	32910719	NM_001199549	SLC38A4	4699				SEC61A2	#N/A
CTCF_79	chr1	33063871	33064270	NM_001199550	AMIGO2	-8889				SGMS2	#N/A
CTCF_80	chr1	34739570	34739969	NM_204840	USP15	8				SH3RF3	#N/A
CTCF_81	chr1	35107098	35107497	NM_001110438	AVPR1A	28165				SHISA3	#N/A
CTCF_82	chr1	35237459	35237858	NM_001199557	TMEM5	7012				SIK1	SIK1
CTCF_83	chr1	35268844	35269243	NM_001080101	SRGAP1	-30436				SLC24A4	#N/A
CTCF_84	chr1	35528368	35528767	NM_001199558	TBK1	23939				SLC6A11	#N/A
CTCF_85	chr1	35687482	35687881	NM_001199559	GNS	-30629				SREK1	#N/A
CTCF_86	chr1	35789193	35789592	NM_001199607	WIF1	-730				SRSF4	#N/A
CTCF_87	chr1	35857560	35857959	NM_001199578	MSRB3	5276				ST5	#N/A
CTCF_88	chr1	36012754	36013153	NM_205001	HMGA2	-59071				TARDBP	TARDBP
CTCF_89	chr1	36222322	36222721	NM_001079501	C12orf31	15570				TBPL1	TBPL1
CTCF_90	chr1	36230662	36231061	NM_001079501	C12orf31	7230				TCF7L2	TCF7L2
CTCF_91	chr1	36857405	36857804	NM_205149	IFNG	72027				TGFB2	#N/A
CTCF_92	chr1	37017584	37017983	NM_001030742	MDM1	-7993				TLE4	TLE4
CTCF_93	chr1	37120820	37121219	NM_001199616	SLC35E3	-26130				TMED2	#N/A
CTCF_94	chr1	37167873	37168272	NM_001199384	MDM2	-587				TRIB2	TRIB2
CTCF_95	chr1	37178543	37178942	NM_001199384	MDM2	10083				UHRF2	#N/A
CTCF_96	chr1	37184063	37184462	NM_001199384	MDM2	15603				VAT1L	#N/A
CTCF_97	chr1	37288436	37288835	NM_205281	LYZ	-9412				VIP	#N/A
CTCF_98	chr1	37587522	37587921	NM_001012808	CNOT2	-65771				WASL	#N/A
CTCF_99	chr1	37755526	37755925	NM_001199630	KCNMB4	56331				ZBTB10	#N/A
CTCF_100	chr1	37847433	37847832	NM_001199630	KCNMB4	148238				ZFAND6	#N/A
CTCF_101	chr1	38230488	38230887	NM_001012809	TBC1D15	-112783				ZFPM2	#N/A
CTCF_102	chr1	38256539	38256938	NM_001012809	TBC1D15	-86732				ZNF608	#N/A
CTCF_103	chr1	38278259	38278658	NM_001012809	TBC1D15	-65012				ZNRF3	#N/A
CTCF_104	chr1	38307413	38307812	NM_001012809	TBC1D15	-35858				ZPLD1	#N/A
CTCF_105	chr1	39173643	39174042	NM_001030743	GLIPR1	-488812
CTCF_106	chr1	39933135	39933534	NM_001030745	ZDHHC17	-106745
CTCF_107	chr1	39991572	39991971	NM_001030745	ZDHHC17	-48308
CTCF_108	chr1	41347815	41348214	NM_205123	PPP1R12A	217241
CTCF_109	chr1	41497245	41497644	NM_205123	PPP1R12A	67811
CTCF_110	chr1	42206983	42207382	NM_001030363	MYF5	319718
CTCF_111	chr1	42584298	42584697	distalIntergenic	distalIntergenic	>500kb
CTCF_112	chr1	45050963	45051362	NM_204354	DUSP6	123899
CTCF_113	chr1	45367483	45367882	NM_001168002	ATP2B1	-61671
CTCF_114	chr1	45993829	45994228	NM_001030747	DCN	-50477
CTCF_115	chr1	45995199	45995598	NM_001030747	DCN	-51847
CTCF_116	chr1	46035387	46035786	NM_001030747	DCN	-92035
CTCF_117	chr1	46519383	46519782	NM_001012810	UBE2N	230905
CTCF_118	chr1	46591603	46592002	NM_001012810	UBE2N	158685
CTCF_119	chr1	46637042	46637441	NM_001012810	UBE2N	113246
CTCF_120	chr1	46734195	46734594	NM_001012810	UBE2N	16093
CTCF_121	chr1	47277547	47277946	NM_204124	NR2C1	-11219
CTCF_122	chr1	47574053	47574452	NM_204404	HAL	27840
CTCF_123	chr1	47676056	47676455	NM_001030749	ELK3	15613
CTCF_124	chr1	47793605	47794004	NM_001030750	NEDD1	-132942
CTCF_125	chr1	47958421	47958820	NM_001030750	NEDD1	31874
CTCF_126	chr1	48432038	48432437	NM_001006235	TMPO	-96398
CTCF_127	chr1	48599942	48600341	NM_001006236	SLC25A3	45333
CTCF_128	chr1	49105687	49106086	NM_204637	ACTR6	-216
CTCF_129	chr1	49772009	49772408	NM_001030752	WDR91	-6697
CTCF_130	chr1	49794708	49795107	NM_001030752	WDR91	16002
CTCF_131	chr1	49826535	49826934	NM_204408	PDE6H	23371
CTCF_132	chr1	49873637	49874036	NM_204408	PDE6H	-23731
CTCF_133	chr1	49920578	49920977	NM_001142255	ART4	-922
CTCF_134	chr1	49930345	49930744	NM_001142255	ART4	8845
CTCF_135	chr1	50035629	50036028	NM_001040643	HIST1H1C	-7101
CTCF_136	chr1	50107921	50108320	NM_001030754	HEBP1	16977
CTCF_137	chr1	50124953	50125352	NM_001030754	HEBP1	-55
CTCF_138	chr1	50217026	50217425	NM_001012812	KIAA1467	77217
CTCF_139	chr1	50243341	50243740	NM_001012812	KIAA1467	103532
CTCF_140	chr1	50618126	50618525	NM_001012813	ATF7IP	-103893
CTCF_141	chr1	50629563	50629962	NM_001012813	ATF7IP	-92456
CTCF_142	chr1	50673413	50673812	NM_001012813	ATF7IP	-48606
CTCF_143	chr1	50941675	50942074	NM_001030755	LUC7L2	-70068
CTCF_144	chr1	50943601	50944000	NM_001030755	LUC7L2	-68142
CTCF_145	chr1	51063718	51064117	NM_001012814	POLDIP3	-588
CTCF_146	chr1	51081467	51081866	NM_001012814	POLDIP3	17161
CTCF_147	chr1	51119807	51120206	NM_001012814	POLDIP3	55501
CTCF_148	chr1	51129346	51129745	NM_001012814	POLDIP3	65040
CTCF_149	chr1	51151070	51151469	NM_001012814	POLDIP3	86764
CTCF_150	chr1	51206065	51206464	NM_001195557	LOC417981	-85514
CTCF_151	chr1	51255115	51255514	NM_001195557	LOC417981	-36464
CTCF_152	chr1	51306048	51306447	NM_001167728	NAGA	-6249
CTCF_153	chr1	51348277	51348676	NM_001044638	CENPM	45
CTCF_154	chr1	51431007	51431406	NM_204927	XRCC6	19541
CTCF_155	chr1	51538565	51538964	NM_001012534	TOB2	15576
CTCF_156	chr1	51578725	51579124	NM_205382	TEF	-15043
CTCF_157	chr1	51723336	51723735	NM_001199250	RBX1	35441
CTCF_158	chr1	51780146	51780545	NM_001030757	ST13	-13648
CTCF_159	chr1	51835152	51835551	NM_001030757	ST13	41358
CTCF_160	chr1	51939627	51940026	NM_205529	ADSL	53253
CTCF_161	chr1	51985686	51986085	NM_205529	ADSL	7194
CTCF_162	chr1	51993062	51993461	NM_205529	ADSL	-182
CTCF_163	chr1	52198476	52198875	NM_205529	ADSL	-205596
CTCF_164	chr1	52404601	52405000	NM_001006239	RPS19BP1	-82349
CTCF_165	chr1	52470083	52470482	NM_001006239	RPS19BP1	-16867
CTCF_166	chr1	52515739	52516138	NM_204880	ATF4	-11961
CTCF_167	chr1	52528313	52528712	NM_001012693	MGAT3	11036
CTCF_168	chr1	52543680	52544079	NM_001012693	MGAT3	-4331
CTCF_169	chr1	52566854	52567253	NM_001006240	TAB1	8923
CTCF_170	chr1	52720697	52721096	NM_001006242	DNAL4	-2035
CTCF_171	chr1	52732792	52733191	NM_001006242	DNAL4	10060
CTCF_172	chr1	52780935	52781334	NM_001201447	GTPBP1	-15683
CTCF_173	chr1	52784643	52785042	NM_001201447	GTPBP1	-19391
CTCF_174	chr1	52817517	52817916	NM_001012996	KDELR3	26924
CTCF_175	chr1	52931543	52931942	NM_001130738	PLA2G6	8590
CTCF_176	chr1	52931844	52932243	NM_001130738	PLA2G6	8891
CTCF_177	chr1	52974209	52974608	NM_205140	SLC16A8	21983
CTCF_178	chr1	52995963	52996362	NM_204792	SOX10	-3568
CTCF_179	chr1	53045245	53045644	NM_001201448	MICALL1	-6118
CTCF_180	chr1	53057665	53058064	NM_001012535	EIF3EIP	-5305
CTCF_181	chr1	53098326	53098725	NM_001044673	H1F0	-18537
CTCF_182	chr1	53196204	53196603	NM_205495	LGALS1	-63191
CTCF_183	chr1	53198234	53198633	NM_205495	LGALS1	-65221
CTCF_184	chr1	53212552	53212951	NM_205495	LGALS1	-79539
CTCF_185	chr1	53738429	53738828	NM_001031410	TXN2	5998
CTCF_186	chr1	53762473	53762872	NM_205477	MYH9	-15
CTCF_187	chr1	54034840	54035239	NM_001167752	MB	-1343
CTCF_188	chr1	54137180	54137579	NM_001006243	MCM5	-3013
CTCF_189	chr1	54313029	54313428	NM_205144	TOM1	-143530
CTCF_190	chr1	55250079	55250478	NM_001012537	FBXO7	28850
CTCF_191	chr1	55278478	55278877	NM_001012537	FBXO7	451
CTCF_192	chr1	55324101	55324500	NM_001012537	FBXO7	-45172
CTCF_193	chr1	55393684	55394083	NM_001030761	PWP1	2082
CTCF_194	chr1	55568872	55569271	NM_204245	CRY1	98551
CTCF_195	chr1	55630102	55630501	NM_204245	CRY1	37321
CTCF_196	chr1	55956718	55957117	NM_001001897	TCP11L2	-18230
CTCF_197	chr1	56212911	56213310	NM_001145200	OCC-1	29007
CTCF_198	chr1	56331237	56331636	NM_001031483	SLC41A2	-40076
CTCF_199	chr1	56370693	56371092	NM_001031483	SLC41A2	-620
CTCF_200	chr1	56393297	56393696	NM_001031483	SLC41A2	21984
CTCF_201	chr1	56610468	56610867	NM_001030762	TXNRD1	43232
CTCF_202	chr1	56666170	56666569	NM_001030762	TXNRD1	-12470
CTCF_203	chr1	56906094	56906493	NM_204289	HSP90B1	-138804
CTCF_204	chr1	57449903	57450302	NM_001030763	C1H12orf48	15597
CTCF_205	chr1	57567024	57567423	NM_001030764	CHPT1	72954
CTCF_206	chr1	57749817	57750216	NM_001030764	CHPT1	-109839
CTCF_207	chr1	57778026	57778425	NM_001030764	CHPT1	-138048
CTCF_208	chr1	58054072	58054471	NM_001080102	ATP6V0A4	-330612
CTCF_209	chr1	58055575	58055974	NM_001080102	ATP6V0A4	-329109
CTCF_210	chr1	58071954	58072353	NM_001080102	ATP6V0A4	-312730
CTCF_211	chr1	58164469	58164868	NM_001080102	ATP6V0A4	-220215
CTCF_212	chr1	58209271	58209670	NM_001080102	ATP6V0A4	-175413
CTCF_213	chr1	58393796	58394195	NM_001080102	ATP6V0A4	9112
CTCF_214	chr1	58794596	58794995	NM_001012538	SLC37A3	42323
CTCF_215	chr1	59069678	59070077	NM_205302	BRAF	-945
CTCF_216	chr1	59414196	59414595	NM_001195276	LOC418120	312343
CTCF_217	chr1	60449327	60449726	NM_204886	MTPN	156704
CTCF_218	chr1	61314248	61314647	NM_001079722	DNM1L	-231989
CTCF_219	chr1	61314641	61315040	NM_001079722	DNM1L	-232382
CTCF_220	chr1	61316804	61317203	NM_001079722	DNM1L	-234545
CTCF_221	chr1	61647868	61648267	NM_001030766	FAM60A	-26842
CTCF_222	chr1	61692138	61692537	NM_001030766	FAM60A	17428
CTCF_223	chr1	62344108	62344507	NM_001006245	WASH1	-233152
CTCF_224	chr1	62385691	62386090	NM_001006245	WASH1	-274735
CTCF_225	chr1	63011846	63012245	NM_001037269	WNT5B	-25359
CTCF_226	chr1	63051708	63052107	NM_001007854	ADIPOR2	-9240
CTCF_227	chr1	63109377	63109776	NM_204836	CHUNK-1	-4886
CTCF_228	chr1	63111729	63112128	NM_204836	CHUNK-1	-2534
CTCF_229	chr1	63170320	63170719	NM_204836	CHUNK-1	56057
CTCF_230	chr1	63202873	63203272	NM_204836	CHUNK-1	88610
CTCF_231	chr1	63281483	63281882	NM_204836	CHUNK-1	167220
CTCF_232	chr1	63720083	63720482	NM_001030767	CECR1	97186
CTCF_233	chr1	63795197	63795596	NM_001030767	CECR1	22072
CTCF_234	chr1	63940766	63941165	NM_001006246	ATP6V1E1	4517
CTCF_235	chr1	63970611	63971010	NM_001006246	ATP6V1E1	-25328
CTCF_236	chr1	63991115	63991514	NM_204552	BID	17678
CTCF_237	chr1	64192412	64192811	NM_205444	TUBA8	-8545
CTCF_238	chr1	64267579	64267978	NM_001030768	BPGM	-54141
CTCF_239	chr1	64638498	64638897	NM_204629	AKR1B10	-19846
CTCF_240	chr1	64880191	64880590	NM_204122	PTPRO	-47510
CTCF_241	chr1	66819511	66819910	NM_001039273	PLCZ1	-433730
CTCF_242	chr1	68620256	68620655	NM_205008	ST8SIA1	-135963
CTCF_243	chr1	68671048	68671447	NM_205008	ST8SIA1	-85171
CTCF_244	chr1	69220110	69220509	NM_204177	LDHB	15933
CTCF_245	chr1	69227098	69227497	NM_204177	LDHB	22921
CTCF_246	chr1	69268802	69269201	NM_204177	LDHB	64625
CTCF_247	chr1	69353602	69354001	NM_204177	LDHB	149425
CTCF_248	chr1	69416930	69417329	NM_204177	LDHB	212753
CTCF_249	chr1	69725144	69725543	NM_001007855	FGFR1OP2	-422123
CTCF_250	chr1	69746039	69746438	NM_001007855	FGFR1OP2	-401228
CTCF_251	chr1	69994317	69994716	NM_001007855	FGFR1OP2	-152950
CTCF_252	chr1	70024135	70024534	NM_001007855	FGFR1OP2	-123132
CTCF_253	chr1	70181787	70182186	NM_001007855	FGFR1OP2	34520
CTCF_254	chr1	70188388	70188787	NM_001007855	FGFR1OP2	41121
CTCF_255	chr1	70414832	70415231	NM_001030771	PPFIBP1	-4102
CTCF_256	chr1	70478436	70478835	NM_001030771	PPFIBP1	59502
CTCF_257	chr1	70480582	70480981	NM_001030771	PPFIBP1	61648
CTCF_258	chr1	70973096	70973495	NM_001012540	TTLL12	-248776
CTCF_259	chr1	71223719	71224118	NM_001012540	TTLL12	-499399
CTCF_260	chr1	71994915	71995314	NM_001204389	ARHGAP8	-19932
CTCF_261	chr1	71997210	71997609	NM_001204389	ARHGAP8	-17637
CTCF_262	chr1	71997681	71998080	NM_001204389	ARHGAP8	-17166
CTCF_263	chr1	72370153	72370552	NM_001012541	NUP50	-17516
CTCF_264	chr1	72772768	72773167	NM_204165	FBLN1	134088
CTCF_265	chr1	73033763	73034162	NM_001037274	WNT7B	-1986
CTCF_266	chr1	73035616	73036015	NM_001037274	WNT7B	-3839
CTCF_267	chr1	73055434	73055833	NM_001037274	WNT7B	-23657
CTCF_268	chr1	73531106	73531505	NM_001030772	C1H22orf40	8172
CTCF_269	chr1	73596360	73596759	NM_001030772	C1H22orf40	-57082
CTCF_270	chr1	74376901	74377300	NM_204256	CDKN1B	-63999
CTCF_271	chr1	74448809	74449208	NM_204256	CDKN1B	7909
CTCF_272	chr1	75487452	75487851	NM_204213	CCND2	54373
CTCF_273	chr1	75538870	75539269	NM_204213	CCND2	2955
CTCF_274	chr1	75573241	75573640	NM_204213	CCND2	-31416
CTCF_275	chr1	75753080	75753479	NM_001006281	NDUFA9	24907
CTCF_276	chr1	79064095	79064494	NM_001146142	NANOG	-58777
CTCF_277	chr1	79537822	79538221	NM_205226	A2M	-91134
CTCF_278	chr1	79539902	79540301	NM_205226	A2M	-93214
CTCF_279	chr1	79540634	79541033	NM_205226	A2M	-93946
CTCF_280	chr1	79541262	79541661	NM_205226	A2M	-94574
CTCF_281	chr1	79546811	79547210	NM_205226	A2M	-100123
CTCF_282	chr1	79845285	79845684	NM_001198648	CSTB	-15802
CTCF_283	chr1	79947066	79947465	NM_001030774	KPNA1	40073
CTCF_284	chr1	80052396	80052795	NM_001039486	VAMP1	1050
CTCF_285	chr1	80087101	80087500	NM_001193616	CNP1	2107
CTCF_286	chr1	80095971	80096370	NM_204305	GAPDH	6539
CTCF_287	chr1	80118596	80118995	NM_204305	GAPDH	29164
CTCF_288	chr1	80170070	80170469	NM_001006251	ING4	65864
CTCF_289	chr1	80296398	80296797	NM_001030775	COPS7A	-6433
CTCF_290	chr1	80302783	80303182	NM_001030775	COPS7A	-48
CTCF_291	chr1	80312332	80312731	NM_001030775	COPS7A	9501
CTCF_292	chr1	80324404	80324803	NM_001030776	MLF2	-215
CTCF_293	chr1	80329631	80330030	NM_001030776	MLF2	-5442
CTCF_294	chr1	80340507	80340906	NM_001030776	MLF2	-16318
CTCF_295	chr1	80354144	80354543	NM_204649	CD4	-6533
CTCF_296	chr1	80357607	80358006	NM_204649	CD4	-3070
CTCF_297	chr1	80381794	80382193	NM_204649	CD4	21117
CTCF_298	chr1	80423007	80423406	NM_205451	TPI1	-8016
CTCF_299	chr1	80452584	80452983	NM_204876	ENO2	7949
CTCF_300	chr1	80455712	80456111	NM_204876	ENO2	11077
CTCF_301	chr1	80476855	80477254	NM_001031484	PTPN6	-21071
CTCF_302	chr1	80516593	80516992	NM_001080885	PHB2	-2651
CTCF_303	chr1	80533355	80533754	NM_001030777	C1S	-7478
CTCF_304	chr1	80560826	80561225	NM_001030777	C1S	19993
CTCF_305	chr1	80651414	80651813	NM_204360	EPHA1	16582
CTCF_306	chr1	81296351	81296750	NM_205385	PRSS3	7420
CTCF_307	chr1	81442122	81442521	NM_205406	LOC396371	-21023
CTCF_308	chr1	81635005	81635404	NM_001079740	LOC769174	-16349
CTCF_309	chr1	81642600	81642999	NM_205118	HSD3B1	16606
CTCF_310	chr1	82437381	82437780	NM_001030778	NAT13	648
CTCF_311	chr1	82461005	82461404	NM_001030778	NAT13	24272
CTCF_312	chr1	82504291	82504690	NM_001030778	NAT13	67558
CTCF_313	chr1	82504836	82505235	NM_001030778	NAT13	68103
CTCF_314	chr1	82706234	82706633	NM_001031602	METT10D	15039
CTCF_315	chr1	83121427	83121826	NM_001030780	RABL3	31833
CTCF_316	chr1	83139589	83139988	NM_204638	FSTL1	-46491
CTCF_317	chr1	83221107	83221506	NM_204638	FSTL1	35027
CTCF_318	chr1	83469235	83469634	NM_206865	POPDC2	-13824
CTCF_319	chr1	83592737	83593136	NM_205521	ATP1A1	-300
CTCF_320	chr1	83636296	83636695	NM_205521	ATP1A1	-43859
CTCF_321	chr1	83680160	83680559	NM_204797	NHLH2	-64555
CTCF_322	chr1	83707780	83708179	NM_204797	NHLH2	-36935
CTCF_323	chr1	83765739	83766138	NM_204526	CASQ2	-9834
CTCF_324	chr1	83860663	83861062	NM_204526	CASQ2	85090
CTCF_325	chr1	85553989	85554388	NM_204874	LSAMP	282485
CTCF_326	chr1	85575821	85576220	NM_204874	LSAMP	304317
CTCF_327	chr1	86418527	86418926	NM_001012819	ZDHHC23	-54100
CTCF_328	chr1	86430026	86430425	NM_001012819	ZDHHC23	-65599
CTCF_329	chr1	86480206	86480605	NM_001012820	CLDND1	28260
CTCF_330	chr1	86737055	86737454	NM_001030782	CD200R1	-1882
CTCF_331	chr1	87122180	87122579	NM_205520	ATP1B1	-3148
CTCF_332	chr1	87305039	87305438	NM_205046	LOC395914	-24568
CTCF_333	chr1	87369139	87369538	NM_205046	LOC395914	39532
CTCF_334	chr1	87600463	87600862	NM_204479	ST3GAL6	53888
CTCF_335	chr1	87935814	87936213	NM_001030783	DCBLD2	67211
CTCF_336	chr1	88227932	88228331	NM_001030784	TBC1D23	64361
CTCF_337	chr1	88731992	88732391	NM_001006254	NFKBIZ	-12058
CTCF_338	chr1	88849383	88849782	NM_001006254	NFKBIZ	105333
CTCF_339	chr1	90511242	90511641	NM_001004388	CD47	218762
CTCF_340	chr1	90598946	90599345	NM_001004388	CD47	131058
CTCF_341	chr1	90646995	90647394	NM_001004388	CD47	83009
CTCF_342	chr1	90703807	90704206	NM_001004388	CD47	26197
CTCF_343	chr1	90704443	90704842	NM_001004388	CD47	25561
CTCF_344	chr1	90754571	90754970	NM_001004388	CD47	-24567
CTCF_345	chr1	91689381	91689780	NM_001030786	LOC418424	-301911
CTCF_346	chr1	91711144	91711543	NM_001030786	LOC418424	-280148
CTCF_347	chr1	91787843	91788242	NM_001030786	LOC418424	-203449
CTCF_348	chr1	91839794	91840193	NM_001030786	LOC418424	-151498
CTCF_349	chr1	92768483	92768882	NM_205430	EPHA3	318080
CTCF_350	chr1	92768953	92769352	NM_205430	EPHA3	318550
CTCF_351	chr1	92770752	92771151	NM_205430	EPHA3	320349
CTCF_352	chr1	92771147	92771546	NM_205430	EPHA3	320744
CTCF_353	chr1	94639619	94640018	NM_001079723	MINA	-62380
CTCF_354	chr1	94812768	94813167	NM_001030789	RCSD1	55430
CTCF_355	chr1	94863267	94863666	NM_001030789	RCSD1	4931
CTCF_356	chr1	94989804	94990203	NM_206879	CD247	54749
CTCF_357	chr1	95322746	95323145	NM_205182	LOC396098	60074
CTCF_358	chr1	95683593	95683992	NM_001012542	POGLUT1	-18140
CTCF_359	chr1	95709552	95709951	NM_001012542	POGLUT1	-44099
CTCF_360	chr1	98889434	98889833	distalIntergenic	distalIntergenic	>500kb
CTCF_361	chr1	101430441	101430840	NM_001030793	STCH	54424
CTCF_362	chr1	101748228	101748627	NM_001006256	SAMSN1	-201010
CTCF_363	chr1	101988340	101988739	NM_001006256	SAMSN1	-441122
CTCF_364	chr1	102106426	102106825	distalIntergenic	distalIntergenic	>500kb
CTCF_365	chr1	104397947	104398346	distalIntergenic	distalIntergenic	>500kb
CTCF_366	chr1	104451960	104452359	distalIntergenic	distalIntergenic	>500kb
CTCF_367	chr1	104454969	104455368	distalIntergenic	distalIntergenic	>500kb
CTCF_368	chr1	104457329	104457728	distalIntergenic	distalIntergenic	>500kb
CTCF_369	chr1	104458660	104459059	distalIntergenic	distalIntergenic	>500kb
CTCF_370	chr1	104459835	104460234	distalIntergenic	distalIntergenic	>500kb
CTCF_371	chr1	104460830	104461229	distalIntergenic	distalIntergenic	>500kb
CTCF_372	chr1	104461692	104462091	distalIntergenic	distalIntergenic	>500kb
CTCF_373	chr1	104464172	104464571	distalIntergenic	distalIntergenic	>500kb
CTCF_374	chr1	104465280	104465679	distalIntergenic	distalIntergenic	>500kb
CTCF_375	chr1	104466443	104466842	distalIntergenic	distalIntergenic	>500kb
CTCF_376	chr1	104467062	104467461	distalIntergenic	distalIntergenic	>500kb
CTCF_377	chr1	104467961	104468360	distalIntergenic	distalIntergenic	>500kb
CTCF_378	chr1	104468880	104469279	distalIntergenic	distalIntergenic	>500kb
CTCF_379	chr1	104469276	104469675	distalIntergenic	distalIntergenic	>500kb
CTCF_380	chr1	104469712	104470111	distalIntergenic	distalIntergenic	>500kb
CTCF_381	chr1	104470924	104471323	distalIntergenic	distalIntergenic	>500kb
CTCF_382	chr1	104471599	104471998	distalIntergenic	distalIntergenic	>500kb
CTCF_383	chr1	104471982	104472381	distalIntergenic	distalIntergenic	>500kb
CTCF_384	chr1	104472531	104472930	distalIntergenic	distalIntergenic	>500kb
CTCF_385	chr1	104473073	104473472	distalIntergenic	distalIntergenic	>500kb
CTCF_386	chr1	104479604	104480003	distalIntergenic	distalIntergenic	>500kb
CTCF_387	chr1	104482927	104483326	distalIntergenic	distalIntergenic	>500kb
CTCF_388	chr1	104484148	104484547	distalIntergenic	distalIntergenic	>500kb
CTCF_389	chr1	104487383	104487782	distalIntergenic	distalIntergenic	>500kb
CTCF_390	chr1	104493303	104493702	distalIntergenic	distalIntergenic	>500kb
CTCF_391	chr1	104497423	104497822	distalIntergenic	distalIntergenic	>500kb
CTCF_392	chr1	104502441	104502840	distalIntergenic	distalIntergenic	>500kb
CTCF_393	chr1	104503921	104504320	distalIntergenic	distalIntergenic	>500kb
CTCF_394	chr1	104504278	104504677	distalIntergenic	distalIntergenic	>500kb
CTCF_395	chr1	105946182	105946581	NM_001006257	JAM2	-9064
CTCF_396	chr1	106030347	106030746	NM_001007858	GABPA	36197
CTCF_397	chr1	106264803	106265202	NM_204308	APP	-41740
CTCF_398	chr1	106396321	106396720	NM_204308	APP	-173258
CTCF_399	chr1	108100290	108100689	NM_205064	SOD1	-12376
CTCF_400	chr1	108191133	108191532	NM_001012822	SFRS15	-26502
CTCF_401	chr1	108456429	108456828	NM_001006258	C1H21orf59	12146
CTCF_402	chr1	108465129	108465528	NM_001006258	C1H21orf59	3446
CTCF_403	chr1	108561237	108561636	NM_001006258	C1H21orf59	-92662
CTCF_404	chr1	108575335	108575734	NM_001006258	C1H21orf59	-106760
CTCF_405	chr1	108659711	108660110	NM_204858	IFNAR2	-30519
CTCF_406	chr1	108894564	108894963	NM_001001469	GART	-53950
CTCF_407	chr1	109041895	109042294	NM_001031486	MRPS6	-98198
CTCF_408	chr1	109460810	109461209	NM_205227	LOC396152	160182
CTCF_409	chr1	109481553	109481952	NM_205227	LOC396152	139439
CTCF_410	chr1	109523749	109524148	NM_205227	LOC396152	97243
CTCF_411	chr1	110037927	110038326	NM_001030795	CBR1	10007
CTCF_412	chr1	110116956	110117355	NM_001008677	CHAF1B	-119
CTCF_413	chr1	110138173	110138572	NM_001008677	CHAF1B	21098
CTCF_414	chr1	110554524	110554923	NM_204550	DYRK1A	-60819
CTCF_415	chr1	110618505	110618904	NM_204550	DYRK1A	3162
CTCF_416	chr1	111377570	111377969	NM_001012543	DSCR2	13227
CTCF_417	chr1	112434094	112434493	NM_204609	MX1	66496
CTCF_418	chr1	112511634	112512033	NM_204609	MX1	144036
CTCF_419	chr1	112534686	112535085	NM_204609	MX1	167088
CTCF_420	chr1	112557208	112557607	NM_204609	MX1	189610
CTCF_421	chr1	112707919	112708318	NM_001199170	NDUFV3	-314887
CTCF_422	chr1	112708933	112709332	NM_001199170	NDUFV3	-313873
CTCF_423	chr1	113028195	113028594	NM_001199170	NDUFV3	5389
CTCF_424	chr1	113145152	113145551	NM_204655	U2AF1	34910
CTCF_425	chr1	113186417	113186816	NM_204655	U2AF1	-6355
CTCF_426	chr1	113356572	113356971	NM_204682	SIK1	-1409
CTCF_427	chr1	114347148	114347547	NM_001037829	EFHC2	-281227
CTCF_428	chr1	114628290	114628689	NM_001037829	EFHC2	-85
CTCF_429	chr1	115012395	115012794	NM_001030799	MAOA	-102491
CTCF_430	chr1	115625786	115626185	NM_001030800	DDX3X	1197
CTCF_431	chr1	115873848	115874247	NM_001030801	ATP6AP2	-3472
CTCF_432	chr1	115941395	115941794	NM_001030801	ATP6AP2	-71019
CTCF_433	chr1	115942008	115942407	NM_001030801	ATP6AP2	-71632
CTCF_434	chr1	115943254	115943653	NM_001030801	ATP6AP2	-72878
CTCF_435	chr1	116312617	116313016	NM_213575	MID1IP1	-11571
CTCF_436	chr1	116333964	116334363	NM_213575	MID1IP1	-32918
CTCF_437	chr1	116488596	116488995	NM_204910	OTC	-1565
CTCF_438	chr1	116710833	116711232	NM_001100286	CYBB	29659
CTCF_439	chr1	116743887	116744286	NM_001100286	CYBB	-3395
CTCF_440	chr1	116772697	116773096	NM_001034822	XK	-15
CTCF_441	chr1	117342135	117342534	distalIntergenic	distalIntergenic	>500kb
CTCF_442	chr1	117344563	117344962	distalIntergenic	distalIntergenic	>500kb
CTCF_443	chr1	117346190	117346589	distalIntergenic	distalIntergenic	>500kb
CTCF_444	chr1	117526660	117527059	distalIntergenic	distalIntergenic	>500kb
CTCF_445	chr1	119094344	119094743	NM_204593	NR0B1	-300531
CTCF_446	chr1	119100495	119100894	NM_204593	NR0B1	-294380
CTCF_447	chr1	119102112	119102511	NM_204593	NR0B1	-292763
CTCF_448	chr1	119104277	119104676	NM_204593	NR0B1	-290598
CTCF_449	chr1	120162313	120162712	distalIntergenic	distalIntergenic	>500kb
CTCF_450	chr1	121307213	121307612	NM_001006259	PDK3	284003
CTCF_451	chr1	121402376	121402775	NM_001006259	PDK3	188840
CTCF_452	chr1	121636604	121637003	NM_001006259	PDK3	-45388
CTCF_453	chr1	121674808	121675207	NM_001006260	EIF2S3	15591
CTCF_454	chr1	121729550	121729949	NM_001030802	KLHL15	26096
CTCF_455	chr1	121813186	121813585	NM_001012823	ACOT9	34826
CTCF_456	chr1	121848736	121849135	NM_001012823	ACOT9	70376
CTCF_457	chr1	123404903	123405302	NM_001030805	SH3KBP1	-20081
CTCF_458	chr1	123652074	123652473	NM_001012544	PDHA1	94837
CTCF_459	chr1	123939010	123939409	NM_001134975	RS1	-6414
CTCF_460	chr1	124135317	124135716	NM_001134975	RS1	189893
CTCF_461	chr1	125423328	125423727	NM_204568	FIGF	-48950
CTCF_462	chr1	125532667	125533066	NM_001030808	PIGA	18366
CTCF_463	chr1	126207499	126207898	NM_001012545	GPM6B	-44612
CTCF_464	chr1	126392786	126393185	NM_001006263	TRAPPC2	3999
CTCF_465	chr1	126418370	126418769	NM_001008678	RAB9A	-14664
CTCF_466	chr1	126526593	126526992	NM_001008678	RAB9A	-122887
CTCF_467	chr1	127994257	127994656	NM_204129	MID1	-315399
CTCF_468	chr1	127997566	127997965	NM_204129	MID1	-312090
CTCF_469	chr1	129092743	129093142	NM_001159754	TBL1X	73099
CTCF_470	chr1	129322746	129323145	NM_001159754	TBL1X	-156904
CTCF_471	chr1	132601801	132602200	NM_204372	ARSH	56885
CTCF_472	chr1	132747500	132747899	NM_001198651	CD99	-62399
CTCF_473	chr1	132757629	132758028	NM_001198651	CD99	-72528
CTCF_474	chr1	134464751	134465150	NM_001030809	NIPA2	97389
CTCF_475	chr1	134534591	134534990	NM_001030809	NIPA2	27549
CTCF_476	chr1	135729630	135730029	NM_205346	GABRB3	264290
CTCF_477	chr1	136061327	136061726	NM_205221	CNGA3	26906
CTCF_478	chr1	136305519	136305918	NM_001012824	MGAT4A	211238
CTCF_479	chr1	136554460	136554859	NM_001012824	MGAT4A	-37703
CTCF_480	chr1	136685621	136686020	NM_001038496	EIF5B	-96
CTCF_481	chr1	136774897	136775296	NM_001030811	REV1	-15918
CTCF_482	chr1	136778816	136779215	NM_001030811	REV1	-19837
CTCF_483	chr1	137254398	137254797	NM_001030343	CHST10	2121
CTCF_484	chr1	139242299	139242698	NM_001030813	C1H2orf49	-156688
CTCF_485	chr1	139498114	139498513	NM_001030814	NCK2	-53291
CTCF_486	chr1	139948619	139949018	NM_001167747	ST6GAL2	2900
CTCF_487	chr1	140290899	140291298	NM_001001763	SLC5A7	-31795
CTCF_488	chr1	140458420	140458819	NM_204601	SULT1C3	12117
CTCF_489	chr1	140494007	140494406	NM_204601	SULT1C3	47704
CTCF_490	chr1	140516330	140516729	NM_001001766	LIMS1	-26663
CTCF_491	chr1	140584774	140585173	NM_001001766	LIMS1	41781
CTCF_492	chr1	141193368	141193767	NM_001006265	CDC16	-9291
CTCF_493	chr1	141238176	141238575	NM_001012825	RASA3	720
CTCF_494	chr1	141565242	141565641	NM_204418	ATP4B	38392
CTCF_495	chr1	141639949	141640348	NM_204867	TMCO3	-23840
CTCF_496	chr1	141678301	141678700	NM_205283	LAMP1	46945
CTCF_497	chr1	141724306	141724705	NM_205283	LAMP1	940
CTCF_498	chr1	141729366	141729765	NM_205283	LAMP1	-4120
CTCF_499	chr1	141839887	141840286	NM_204442	F7	4166
CTCF_500	chr1	141894341	141894740	NM_204442	F7	-50288
CTCF_501	chr1	142918782	142919181	NM_001162399	COL4A1	246184
CTCF_502	chr1	143348541	143348940	NM_001030815	ANKRD10	181741
CTCF_503	chr1	143469064	143469463	NM_001030815	ANKRD10	61218
CTCF_504	chr1	143469492	143469891	NM_001030815	ANKRD10	60790
CTCF_505	chr1	143583320	143583719	NM_001030815	ANKRD10	-53038
CTCF_506	chr1	143617673	143618072	NM_001030815	ANKRD10	-87391
CTCF_507	chr1	144551340	144551739	NM_001030816	LIG4	157491
CTCF_508	chr1	145252270	145252669	NM_204824	EFNB2	-1619
CTCF_509	chr1	146895097	146895496	NM_001034823	ERCC5	87281
CTCF_510	chr1	146901801	146902200	NM_001034823	ERCC5	80577
CTCF_511	chr1	148687645	148688044	NM_001006268	UBAC2	166399
CTCF_512	chr1	149043563	149043962	NM_001030817	STK24	-10166
CTCF_513	chr1	149085695	149086094	NM_001030817	STK24	31966
CTCF_514	chr1	149115956	149116355	NM_001030817	STK24	62227
CTCF_515	chr1	149557999	149558398	NM_001163372	MBNL2	59526
CTCF_516	chr1	150636321	150636720	NM_204935	DCT	-52176
CTCF_517	chr1	150680007	150680406	NM_204935	DCT	-8490
CTCF_518	chr1	150746391	150746790	NM_204935	DCT	57894
CTCF_519	chr1	151771548	151771947	distalIntergenic	distalIntergenic	>500kb
CTCF_520	chr1	152281987	152282386	distalIntergenic	distalIntergenic	>500kb
CTCF_521	chr1	153654300	153654699	distalIntergenic	distalIntergenic	>500kb
CTCF_522	chr1	154681181	154681580	distalIntergenic	distalIntergenic	>500kb
CTCF_523	chr1	157073153	157073552	NM_001030820	NDFIP2	70565
CTCF_524	chr1	157186568	157186967	NM_001030820	NDFIP2	-42850
CTCF_525	chr1	158305144	158305543	NM_001030821	IRG1	272084
CTCF_526	chr1	158564571	158564970	NM_001030821	IRG1	12657
CTCF_527	chr1	158566356	158566755	NM_001030821	IRG1	10872
CTCF_528	chr1	158591700	158592099	NM_001030821	IRG1	-14472
CTCF_529	chr1	159130408	159130807	NM_204825	UCHL3	-359
CTCF_530	chr1	166007039	166007438	distalIntergenic	distalIntergenic	>500kb
CTCF_531	chr1	166477519	166477918	NM_001030822	TDRD3	32490
CTCF_532	chr1	167516609	167517008	distalIntergenic	distalIntergenic	>500kb
CTCF_533	chr1	167576947	167577346	distalIntergenic	distalIntergenic	>500kb
CTCF_534	chr1	169970270	169970669	NM_001098609	PCDH8	11071
CTCF_535	chr1	170107358	170107757	NM_001006269	ELF1	1438
CTCF_536	chr1	170136331	170136730	NM_001030824	WBP4	27404
CTCF_537	chr1	171472780	171473179	NM_205111	TSC22D1	223926
CTCF_538	chr1	171491815	171492214	NM_205111	TSC22D1	204891
CTCF_539	chr1	171697572	171697971	NM_205111	TSC22D1	-866
CTCF_540	chr1	171718488	171718887	NM_205111	TSC22D1	-21782
CTCF_541	chr1	172035384	172035783	NM_205398	TPT1	12846
CTCF_542	chr1	172048401	172048800	NM_205398	TPT1	-171
CTCF_543	chr1	172051266	172051665	NM_205398	TPT1	-3036
CTCF_544	chr1	172062186	172062585	NM_205398	TPT1	-13956
CTCF_545	chr1	172070098	172070497	NM_205398	TPT1	-21868
CTCF_546	chr1	172482790	172483189	NM_001008440	LCP1	-141933
CTCF_547	chr1	172533650	172534049	NM_001008440	LCP1	-192793
CTCF_548	chr1	172955393	172955792	NM_001006271	SUCLA2	-150
CTCF_549	chr1	172979655	172980054	NM_001006271	SUCLA2	-24412
CTCF_550	chr1	173310579	173310978	NM_001012826	FNDC3A	15801
CTCF_551	chr1	173418985	173419384	NM_001127313	MLNR	9621
CTCF_552	chr1	173441033	173441432	NM_001127313	MLNR	31669
CTCF_553	chr1	173503316	173503715	NM_001006272	CAB39L	-48
CTCF_554	chr1	173568914	173569313	NM_001193575	KPNA3	43512
CTCF_555	chr1	173665509	173665908	NM_001006273	C1H13orf1	-96
CTCF_556	chr1	174118173	174118572	NM_001030826	RNASEH2B	-53015
CTCF_557	chr1	174517602	174518001	NM_001079750	WDFY2	87821
CTCF_558	chr1	174690437	174690836	NM_001006274	CKAP2	-251
CTCF_559	chr1	174719974	174720373	NM_001006274	CKAP2	-29788
CTCF_560	chr1	174765427	174765826	NM_001008442	SLC25A15	35249
CTCF_561	chr1	174784016	174784415	NM_001008442	SLC25A15	16660
CTCF_562	chr1	176002261	176002660	NM_001030827	UFM1	-128204
CTCF_563	chr1	176627249	176627648	NM_001006275	FAM48A	50076
CTCF_564	chr1	177102236	177102635	NM_204533	MAB21L1	-342326
CTCF_565	chr1	178185966	178186365	NM_001006276	RFC3	-13221
CTCF_566	chr1	178272620	178273019	NM_001006276	RFC3	-99875
CTCF_567	chr1	178659017	178659416	NM_001012827	PDS5B	109003
CTCF_568	chr1	178768056	178768455	NM_001012827	PDS5B	-36
CTCF_569	chr1	178769419	178769818	NM_001012827	PDS5B	-1399
CTCF_570	chr1	178825018	178825417	NM_001012828	N4BP2L2	46685
CTCF_571	chr1	179268713	179269112	NM_001159698	HSPH1	-15313
CTCF_572	chr1	179579033	179579432	NM_001012829	UBL3	-33317
CTCF_573	chr1	179769080	179769479	NM_001145490	SLC7A1	35397
CTCF_574	chr1	180033554	180033953	NM_001030828	SLC46A3	-28564
CTCF_575	chr1	180043120	180043519	NM_001030828	SLC46A3	-18998
CTCF_576	chr1	180091891	180092290	NM_204252	FLT1	-28418
CTCF_577	chr1	180319077	180319476	NM_204311	CDX2	-32683
CTCF_578	chr1	180387804	180388203	NM_204311	CDX2	36044
CTCF_579	chr1	180441151	180441550	NM_204311	CDX2	89391
CTCF_580	chr1	180580690	180581089	NM_001113571	GTF3A	-18684
CTCF_581	chr1	180583139	180583538	NM_001113571	GTF3A	-21133
CTCF_582	chr1	180694475	180694874	NM_001113571	GTF3A	-132469
CTCF_583	chr1	180720378	180720777	NM_001113571	GTF3A	-158372
CTCF_584	chr1	180773377	180773776	NM_001113571	GTF3A	-211371
CTCF_585	chr1	181387052	181387451	NM_001030829	NUPL1	-1032
CTCF_586	chr1	181552165	181552564	NM_001030829	NUPL1	-166145
CTCF_587	chr1	181698768	181699167	NM_001080103	TNFRSF19	130114
CTCF_588	chr1	181878869	181879268	NM_001080103	TNFRSF19	-49987
CTCF_589	chr1	182847714	182848113	NM_204312	SAP18	76099
CTCF_590	chr1	182857469	182857868	NM_204312	SAP18	66344
CTCF_591	chr1	182920552	182920951	NM_204312	SAP18	3261
CTCF_592	chr1	183033327	183033726	NM_001012947	XPO4	-2152
CTCF_593	chr1	183094936	183095335	NM_001006277	N6AMT2	-30
CTCF_594	chr1	183098985	183099384	NM_001006277	N6AMT2	4019
CTCF_595	chr1	183106524	183106923	NM_001006277	N6AMT2	11558
CTCF_596	chr1	183279248	183279647	NM_001040644	GJA3	-6326
CTCF_597	chr1	183421348	183421747	NM_001030831	PSPC1	-39334
CTCF_598	chr1	183423853	183424252	NM_001030831	PSPC1	-36829
CTCF_599	chr1	183623982	183624381	NM_001171164	PARP4	-33195
CTCF_600	chr1	183896520	183896919	NM_001198668	FDX1	-123
CTCF_601	chr1	183901454	183901853	NM_001198668	FDX1	-5057
CTCF_602	chr1	184468217	184468616	NM_001079725	DDX10	-98
CTCF_603	chr1	184510003	184510402	NM_001079725	DDX10	-41884
CTCF_604	chr1	184704119	184704518	NM_001162400	ATM	-70489
CTCF_605	chr1	184737451	184737850	NM_001162400	ATM	-103821
CTCF_606	chr1	185429141	185429540	NM_001113186	GRIA4	287708
CTCF_607	chr1	186768402	186768801	NM_205000	MMP27	-39847
CTCF_608	chr1	186941657	186942056	NM_001007822	BIRC2	-12179
CTCF_609	chr1	186943250	186943649	NM_001007822	BIRC2	-13772
CTCF_610	chr1	187162558	187162957	NM_001197236	ANGPTL5	24756
CTCF_611	chr1	187168217	187168616	NM_001197236	ANGPTL5	30415
CTCF_612	chr1	189186002	189186401	NM_001039274	MTMR2	-293647
CTCF_613	chr1	189186633	189187032	NM_001039274	MTMR2	-293016
CTCF_614	chr1	189196761	189197160	NM_001039274	MTMR2	-282888
CTCF_615	chr1	189907328	189907727	NM_204778	MRE11A	-4594
CTCF_616	chr1	189985022	189985421	NM_204778	MRE11A	73100
CTCF_617	chr1	190076945	190077344	NM_001006280	MED17	5391
CTCF_618	chr1	190167622	190168021	NM_001164340	C11orf75	-14
CTCF_619	chr1	191007617	191008016	NM_001111323	FAT3	2507
CTCF_620	chr1	191038356	191038755	NM_001111323	FAT3	-28232
CTCF_621	chr1	192732347	192732746	NM_204099	FZD4	-273929
CTCF_622	chr1	192843493	192843892	NM_204099	FZD4	-162783
CTCF_623	chr1	192945450	192945849	NM_204099	FZD4	-60826
CTCF_624	chr1	194874565	194874964	NM_001031376	EED	-164688
CTCF_625	chr1	195048968	195049367	NM_001031376	EED	9715
CTCF_626	chr1	197714068	197714467	NM_213577	THRSP	-122348
CTCF_627	chr1	197716083	197716482	NM_213577	THRSP	-120333
CTCF_628	chr1	197716534	197716933	NM_213577	THRSP	-119882
CTCF_629	chr1	197717187	197717586	NM_213577	THRSP	-119229
CTCF_630	chr1	197735530	197735929	NM_213577	THRSP	-100886
CTCF_631	chr1	197738441	197738840	NM_213577	THRSP	-97975
CTCF_632	chr1	197738888	197739287	NM_213577	THRSP	-97528
CTCF_633	chr1	199137759	199138158	NM_001190925	NUMA1	-9701
CTCF_634	chr1	199142025	199142424	NM_001190925	NUMA1	-13967
CTCF_635	chr1	199191156	199191555	NM_001190925	NUMA1	-63098
CTCF_636	chr1	199193215	199193614	NM_001190925	NUMA1	-65157
CTCF_637	chr1	199229886	199230285	NM_204194	ILK	42636
CTCF_638	chr1	199272650	199273049	NM_204194	ILK	-128
CTCF_639	chr1	199355349	199355748	NM_001030833	RPS11	-8800
CTCF_640	chr1	199362290	199362689	NM_001030833	RPS11	-15741
CTCF_641	chr1	199372086	199372485	NM_001030833	RPS11	-25537
CTCF_642	chr1	199378210	199378609	NM_204834	FOLR1	27251
CTCF_643	chr1	199422765	199423164	NM_001004390	HBG1	-10608
CTCF_644	chr1	199438793	199439192	NM_001031489	HBE1	2055
CTCF_645	chr1	199451841	199452240	NM_001008754	OR51M1	-2138
CTCF_646	chr1	199599227	199599626	NM_001030838	STIM1	-19150
CTCF_647	chr1	199650322	199650721	NM_001101036	CHRNA10	5557
CTCF_648	chr1	199653544	199653943	NM_001101036	CHRNA10	8779
CTCF_649	chr1	200195841	200196240	NM_205195	P2RY6	-46810
CTCF_650	chr1	200343300	200343699	NM_205195	P2RY6	100649
CTCF_651	chr1	200343827	200344226	NM_205195	P2RY6	101176
CTCF_652	chr1	200647307	200647706	NM_001030834	PPME1	35804
CTCF_653	chr1	200783839	200784238	NM_001006284	POLD3	5963
CTCF_654	chr1	200796214	200796613	NM_001006284	POLD3	-6412
CTCF_655	chr1	200812164	200812563	NM_001006284	POLD3	-22362
CTCF_656	chr1	200868766	200869165	NM_001006284	POLD3	-78964
CTCF_657	chr10	103647	104046	NM_001030392	cor7a	-5473
CTCF_658	chr10	212279	212678	NM_001030392	cor7a	103159
CTCF_659	chr10	243236	243635	NM_001005802	SEC11A	-121669
CTCF_660	chr10	258344	258743	NM_001005802	SEC11A	-106561
CTCF_661	chr10	309442	309841	NM_001005802	SEC11A	-55463
CTCF_662	chr10	377189	377588	NM_001079476	NMB	-7019
CTCF_663	chr10	655054	655453	NM_205461	PPIB	-22215
CTCF_664	chr10	691518	691917	NM_205461	PPIB	14249
CTCF_665	chr10	693090	693489	NM_205461	PPIB	15821
CTCF_666	chr10	696630	697029	NM_204217	RPS17	13182
CTCF_667	chr10	709911	710310	NM_204217	RPS17	-99
CTCF_668	chr10	713891	714290	NM_204217	RPS17	-4079
CTCF_669	chr10	945021	945420	NM_205469	PKM2	27969
CTCF_670	chr10	1008084	1008483	NM_001030387	ARIH1	-4008
CTCF_671	chr10	1092689	1093088	NM_001030387	ARIH1	80597
CTCF_672	chr10	1395882	1396281	NM_001030387	ARIH1	383790
CTCF_673	chr10	1435473	1435872	NM_001114505	CPLX3	355278
CTCF_674	chr10	1555090	1555489	NM_001114505	CPLX3	235661
CTCF_675	chr10	1648182	1648581	NM_001114505	CPLX3	142569
CTCF_676	chr10	1684684	1685083	NM_001114505	CPLX3	106067
CTCF_677	chr10	1721317	1721716	NM_001114505	CPLX3	69434
CTCF_678	chr10	1741759	1742158	NM_001114505	CPLX3	48992
CTCF_679	chr10	1796641	1797040	NM_205425	CSK	1201
CTCF_680	chr10	1803045	1803444	NM_205425	CSK	-5203
CTCF_681	chr10	1867686	1868085	NM_001012524	CLK3	-5605
CTCF_682	chr10	3506626	3507025	NM_001080876	NEIL1	4578
CTCF_683	chr10	3557178	3557577	NM_001080878	SNUPN	6186
CTCF_684	chr10	3651561	3651960	NM_001024577	LINGO1	40525
CTCF_685	chr10	3815979	3816378	NM_001030394	HMG20A	87077
CTCF_686	chr10	3996439	3996838	NM_001030394	HMG20A	-93383
CTCF_687	chr10	4042562	4042961	NM_001030394	HMG20A	-139506
CTCF_688	chr10	4105863	4106262	NM_001030543	ETFA	-192796
CTCF_689	chr10	4485716	4486115	NM_001030545	FBXO22	-45276
CTCF_690	chr10	4494108	4494507	NM_204819	CHRNB4	-51559
CTCF_691	chr10	4565256	4565655	NM_204416	CHRNA3	1765
CTCF_692	chr10	4594138	4594537	NM_001198602	PSMA4	-227
CTCF_693	chr10	4633495	4633894	NM_001031454	IREB2	-10957
CTCF_694	chr10	4671676	4672075	NM_001005805	WDR61	-82
CTCF_695	chr10	4767740	4768139	NM_001005805	WDR61	95982
CTCF_696	chr10	4779460	4779859	NM_001005805	WDR61	107702
CTCF_697	chr10	4804348	4804747	NM_001005805	WDR61	132590
CTCF_698	chr10	4813262	4813661	NM_001005805	WDR61	141504
CTCF_699	chr10	5049329	5049728	NM_001030546	LACTB	49511
CTCF_700	chr10	5051031	5051430	NM_001030546	LACTB	47809
CTCF_701	chr10	5123641	5124040	NM_205401	TPM1	3145
CTCF_702	chr10	5372342	5372741	NM_205401	TPM1	-245556
CTCF_703	chr10	5403251	5403650	NM_205401	TPM1	-276465
CTCF_704	chr10	6018593	6018992	NM_205351	ANXA2	-22051
CTCF_705	chr10	6055338	6055737	NM_205351	ANXA2	14694
CTCF_706	chr10	6116922	6117321	NM_205351	ANXA2	76278
CTCF_707	chr10	6382017	6382416	NM_001081708	GTF2A2	29092
CTCF_708	chr10	6982044	6982443	NM_001030547	ADAL	-220313
CTCF_709	chr10	7196192	7196591	NM_001030547	ADAL	-6165
CTCF_710	chr10	7691808	7692207	NM_204181	CHRNA7	-19939
CTCF_711	chr10	7784718	7785117	NM_001004369	CCNB2	10523
CTCF_712	chr10	7839546	7839945	NM_001199751	RNF111	-727
CTCF_713	chr10	8024958	8025357	NM_204995	ALDH1A2	-56558
CTCF_714	chr10	8063344	8063743	NM_204995	ALDH1A2	-18172
CTCF_715	chr10	8305302	8305701	NM_205375	TCF12	212105
CTCF_716	chr10	8372882	8373281	NM_205375	TCF12	144525
CTCF_717	chr10	8875897	8876296	NM_001030548	PRTG	-82937
CTCF_718	chr10	8924346	8924745	NM_001030548	PRTG	-34488
CTCF_719	chr10	9020971	9021370	NM_001024691	PYGO1	-30590
CTCF_720	chr10	9151605	9152004	NM_001168705	RAB27A	37387
CTCF_721	chr10	9443210	9443609	NM_001168705	RAB27A	328992
CTCF_722	chr10	9889502	9889901	NM_001005811	KIAA1370	-41624
CTCF_723	chr10	9919836	9920235	NM_001005811	KIAA1370	-11290
CTCF_724	chr10	10172240	10172639	NM_204522	NR13	18210
CTCF_725	chr10	10283687	10284086	NM_001005813	TMOD3	40134
CTCF_726	chr10	10452868	10453267	NM_001001761	CYP19A1	118806
CTCF_727	chr10	11818709	11819108	NM_001079488	DUT	180717
CTCF_728	chr10	11922027	11922426	NM_001031596	COPS2	90612
CTCF_729	chr10	12301156	12301555	NM_001007825	PLDN	-62135
CTCF_730	chr10	12547107	12547506	NM_001012622	GABPB2	-2176
CTCF_731	chr10	12680273	12680672	NM_204745	GATM	92209
CTCF_732	chr10	12751733	12752132	NM_001005819	BTBD1	147582
CTCF_733	chr10	12900034	12900433	NM_001005819	BTBD1	-719
CTCF_734	chr10	13921316	13921715	NM_001030551	MESDC2	-8951
CTCF_735	chr10	14042827	14043226	NM_001007826	FAM108C1	37386
CTCF_736	chr10	14080318	14080717	NM_001007826	FAM108C1	-105
CTCF_737	chr10	14270879	14271278	NM_204866	BCL2A1	-63456
CTCF_738	chr10	14330871	14331270	NM_204866	BCL2A1	-3464
CTCF_739	chr10	14460293	14460692	NM_001007827	DD1	-3633
CTCF_740	chr10	14581369	14581768	NM_001004370	RHCG	23441
CTCF_741	chr10	14681608	14682007	NM_001024694	RLBP1	19729
CTCF_742	chr10	14724519	14724918	NM_001024694	RLBP1	62640
CTCF_743	chr10	14838393	14838792	NM_205169	NTRK3	-105934
CTCF_744	chr10	15654027	15654426	distalIntergenic	distalIntergenic	>500kb
CTCF_745	chr10	15655661	15656060	distalIntergenic	distalIntergenic	>500kb
CTCF_746	chr10	15716266	15716665	NM_001001604	ST8SIA2	-479622
CTCF_747	chr10	15872451	15872850	NM_001001604	ST8SIA2	-323437
CTCF_748	chr10	15873740	15874139	NM_001001604	ST8SIA2	-322148
CTCF_749	chr10	16022259	16022658	NM_001001604	ST8SIA2	-173629
CTCF_750	chr10	16054013	16054412	NM_001001604	ST8SIA2	-141875
CTCF_751	chr10	16278758	16279157	NM_001001604	ST8SIA2	82870
CTCF_752	chr10	16281196	16281595	NM_001001604	ST8SIA2	85308
CTCF_753	chr10	16285330	16285729	NM_001001604	ST8SIA2	89442
CTCF_754	chr10	16363268	16363667	NM_204537	RGMA	36094
CTCF_755	chr10	17690727	17691126	NM_204421	NR2F2	28534
CTCF_756	chr10	18323770	18324169	distalIntergenic	distalIntergenic	>500kb
CTCF_757	chr10	18889428	18889827	NM_204809	DMN	-166
CTCF_758	chr10	18890828	18891227	NM_204809	DMN	1234
CTCF_759	chr10	18951517	18951916	NM_204809	DMN	61923
CTCF_760	chr10	19057497	19057896	NM_204864	MEF2A	6909
CTCF_761	chr10	19137174	19137573	NM_204864	MEF2A	86586
CTCF_762	chr10	19645271	19645670	NM_204669	ALDH1A3	74545
CTCF_763	chr10	19753330	19753729	NM_001024734	SELS	10664
CTCF_764	chr10	19971255	19971654	NM_204653	CGNRH-R	11093
CTCF_765	chr10	20059928	20060327	NM_204653	CGNRH-R	99766
CTCF_766	chr10	20092275	20092674	NM_001007828	PTPLAD1	-107557
CTCF_767	chr10	20110085	20110484	NM_001007828	PTPLAD1	-89747
CTCF_768	chr10	20165332	20165731	NM_001007828	PTPLAD1	-34500
CTCF_769	chr10	20198736	20199135	NM_001007828	PTPLAD1	-1096
CTCF_770	chr10	20230266	20230665	NM_001001773	SLC24A1	7079
CTCF_771	chr10	20352739	20353138	NM_001005827	RAB11A	45516
CTCF_772	chr10	20603017	20603416	NM_001012690	TIPIN	25431
CTCF_773	chr10	20667110	20667509	NM_001007829	SNAPC5	-197
CTCF_774	chr10	20717272	20717671	NM_001007479	RPL4	-43820
CTCF_775	chr10	20901935	20902334	NM_204475	SMAD3	-52449
CTCF_776	chr10	20928677	20929076	NM_204475	SMAD3	-25707
CTCF_777	chr10	21085483	21085882	NM_001079716	MAP2K5	-16550
CTCF_778	chr10	21396075	21396474	NM_001100285	NOX5	-55527
CTCF_779	chr10	21415691	21416090	NM_001100285	NOX5	-35911
CTCF_780	chr10	21452678	21453077	NM_001100285	NOX5	1076
CTCF_781	chr10	21471766	21472165	NM_001100285	NOX5	20164
CTCF_782	chr10	21512496	21512895	NM_001030554	KIF23	-130
CTCF_783	chr10	21531252	21531651	NM_001030554	KIF23	18626
CTCF_784	chr10	21770520	21770919	NM_001037173	MORF4L1	71844
CTCF_785	chr10	21810472	21810871	NM_001037173	MORF4L1	31892
CTCF_786	chr10	21847300	21847699	NM_001037173	MORF4L1	-4936
CTCF_787	chr10	21849383	21849782	NM_001037173	MORF4L1	-7019
CTCF_788	chr10	21889894	21890293	NM_001030555	FAM96A	16900
CTCF_789	chr10	21901540	21901939	NM_001030555	FAM96A	5254
CTCF_790	chr10	21905214	21905613	NM_001030555	FAM96A	1580
CTCF_791	chr10	22016658	22017057	NM_001030556	CASC4	-1023
CTCF_792	chr10	22019461	22019860	NM_001030556	CASC4	-3826
CTCF_793	chr10	22098136	22098535	NM_001007087	BLM	-94
CTCF_794	chr10	22106481	22106880	NM_001007087	BLM	-8439
CTCF_795	chr10	22185566	22185965	NM_001159342	AP3S2	-124
CTCF_796	chr10	22204313	22204712	NM_001031348	VPS33B	-18568
CTCF_797	chr10	22227085	22227484	NM_001031348	VPS33B	4204
CTCF_798	chr10	22248752	22249151	NM_001079753	PRC1	16252
CTCF_799	chr10	22295658	22296057	NM_204110	PDIA3	-206
CTCF_800	chr10	22297743	22298142	NM_204110	PDIA3	-2291
CTCF_801	chr10	22373969	22374368	NM_204182	CKMT1A	-66908
CTCF_802	chr10	22405943	22406342	NM_204182	CKMT1A	-98882
CTCF_803	chr10	22535119	22535518	NM_204182	CKMT1A	-228058
CTCF_804	chr11	150	549	NM_001005831	PRMT7	280388
CTCF_805	chr11	16710	17109	NM_001005831	PRMT7	263828
CTCF_806	chr11	337023	337422	NM_001030558	TLR21	-1640
CTCF_807	chr11	449519	449918	NM_001005833	C11H16orf80	23481
CTCF_808	chr11	460506	460905	NM_001005833	C11H16orf80	34468
CTCF_809	chr11	507679	508078	NM_001030559	KATNB1	-6507
CTCF_810	chr11	510108	510507	NM_213576	ZPD	-6341
CTCF_811	chr11	539145	539544	NM_213576	ZPD	22696
CTCF_812	chr11	559821	560220	NM_001198605	COQ9	6279
CTCF_813	chr11	565888	566287	NM_001198605	COQ9	212
CTCF_814	chr11	654915	655314	NM_001034814	CETP	43964
CTCF_815	chr11	689021	689420	NM_001007970	ARL2BP	-51501
CTCF_816	chr11	744846	745245	NM_001007970	ARL2BP	4324
CTCF_817	chr11	746806	747205	NM_001030561	PLLP	5707
CTCF_818	chr11	749575	749974	NM_001030561	PLLP	2938
CTCF_819	chr11	749954	750353	NM_001030561	PLLP	2559
CTCF_820	chr11	874663	875062	NM_001030562	NUTF2	-6814
CTCF_821	chr11	901508	901907	NM_001030562	NUTF2	20031
CTCF_822	chr11	941071	941470	NM_001030562	NUTF2	59594
CTCF_823	chr11	954006	954405	NM_001030562	NUTF2	72529
CTCF_824	chr11	1062156	1062555	NM_205332	CTCF	16052
CTCF_825	chr11	1090449	1090848	NM_205332	CTCF	-12241
CTCF_826	chr11	1112427	1112826	NM_001005836	AARS	-18393
CTCF_827	chr11	1143097	1143496	NM_001005836	AARS	12277
CTCF_828	chr11	1364858	1365257	NM_001031457	AGRP	11014
CTCF_829	chr11	1443159	1443558	NM_205523	GOT2	17430
CTCF_830	chr11	1460661	1461060	NM_205523	GOT2	-72
CTCF_831	chr11	1565108	1565507	NM_001159371	HYDIN	46070
CTCF_832	chr11	1626176	1626575	NM_001030564	VAC14	-72
CTCF_833	chr11	1639481	1639880	NM_001030564	VAC14	13233
CTCF_834	chr11	1868371	1868770	NM_205496	GLG1	-32677
CTCF_835	chr11	1938139	1938538	NM_001012776	WDR59	-10612
CTCF_836	chr11	1954100	1954499	NM_001012776	WDR59	-26573
CTCF_837	chr11	2007537	2007936	NM_001001189	CFDP1	2979
CTCF_838	chr11	2009764	2010163	NM_001001189	CFDP1	752
CTCF_839	chr11	2010565	2010964	NM_001001189	CFDP1	-49
CTCF_840	chr11	2017254	2017653	NM_001080880	TMEM170	6486
CTCF_841	chr11	2055815	2056214	NM_205275	MT4	44586
CTCF_842	chr11	2109498	2109897	NM_001012777	BBS2	67
CTCF_843	chr11	2130779	2131178	NM_001012777	BBS2	21348
CTCF_844	chr11	2307612	2308011	NM_204570	CBFB	-23251
CTCF_845	chr11	2421978	2422377	NM_001172374	HSF4	-22362
CTCF_846	chr11	2514467	2514866	NM_001005837	HSDL1	37541
CTCF_847	chr11	2621157	2621556	NM_001005837	HSDL1	144231
CTCF_848	chr11	2674271	2674670	NM_001005837	HSDL1	197345
CTCF_849	chr11	2675416	2675815	NM_001005837	HSDL1	198490
CTCF_850	chr11	2675800	2676199	NM_001005837	HSDL1	198874
CTCF_851	chr11	2676354	2676753	NM_001005837	HSDL1	199428
CTCF_852	chr11	2677907	2678306	NM_001005837	HSDL1	200981
CTCF_853	chr11	2678369	2678768	NM_001005837	HSDL1	201443
CTCF_854	chr11	2680009	2680408	NM_001005837	HSDL1	203083
CTCF_855	chr11	2681494	2681893	NM_001005837	HSDL1	204568
CTCF_856	chr11	2682394	2682793	NM_001005837	HSDL1	205468
CTCF_857	chr11	2683282	2683681	NM_001005837	HSDL1	206356
CTCF_858	chr11	2684150	2684549	NM_001005837	HSDL1	207224
CTCF_859	chr11	2684643	2685042	NM_001005837	HSDL1	207717
CTCF_860	chr11	2685310	2685709	NM_001005837	HSDL1	208384
CTCF_861	chr11	2685667	2686066	NM_001005837	HSDL1	208741
CTCF_862	chr11	2686316	2686715	NM_001005837	HSDL1	209390
CTCF_863	chr11	2687439	2687838	NM_001005837	HSDL1	210513
CTCF_864	chr11	3189203	3189602	NM_001030566	RBM35B	-34603
CTCF_865	chr11	3273490	3273889	NM_001030566	RBM35B	49684
CTCF_866	chr11	3429622	3430021	NM_205522	SLC4A1	14389
CTCF_867	chr11	3507069	3507468	NM_205522	SLC4A1	-63058
CTCF_868	chr11	3834449	3834848	NM_204420	MMP2	-118347
CTCF_869	chr11	4013591	4013990	NM_204420	MMP2	-297489
CTCF_870	chr11	4546206	4546605	NM_001185147	FTO	396732
CTCF_871	chr11	5103187	5103586	NM_001031330	LOC425111	-43
CTCF_872	chr11	5211839	5212238	NM_001031330	LOC425111	-108695
CTCF_873	chr11	6455925	6456324	NM_204707	SALL1	258027
CTCF_874	chr11	6458770	6459169	NM_204707	SALL1	260872
CTCF_875	chr11	7047176	7047575	NM_001198857	TMEM188	-141
CTCF_876	chr11	7051934	7052333	NM_001198857	TMEM188	-4899
CTCF_877	chr11	7108649	7109048	NM_001198857	TMEM188	-61614
CTCF_878	chr11	7351902	7352301	NM_001198857	TMEM188	-304867
CTCF_879	chr11	7958003	7958402	NM_001199220	LONP2	10245
CTCF_880	chr11	8266384	8266783	NM_001005841	DNAJA2	-148
CTCF_881	chr11	8286247	8286646	NM_001005841	DNAJA2	19715
CTCF_882	chr11	8371457	8371856	NM_001005842	VPS35	-9080
CTCF_883	chr11	8952351	8952750	NM_001145914	POP4	-49681
CTCF_884	chr11	9015811	9016210	NM_001145914	POP4	13779
CTCF_885	chr11	9122800	9123199	NM_001031358	CCNE1	36269
CTCF_886	chr11	9605392	9605791	distalIntergenic	distalIntergenic	>500kb
CTCF_887	chr11	10392659	10393058	NM_001135678	ANKRD27	187493
CTCF_888	chr11	10533832	10534231	NM_001135678	ANKRD27	46320
CTCF_889	chr11	10666985	10667384	NM_001199133	SLC7A9	-30382
CTCF_890	chr11	10700409	10700808	NM_001199133	SLC7A9	-63806
CTCF_891	chr11	10794185	10794584	NM_001199133	SLC7A9	-157582
CTCF_892	chr11	10808832	10809231	NM_001199133	SLC7A9	-172229
CTCF_893	chr11	10915790	10916189	NM_001031459	CEBPA	72394
CTCF_894	chr11	10979062	10979461	NM_001031459	CEBPA	9122
CTCF_895	chr11	11008885	11009284	NM_206859	CEBPG	-3830
CTCF_896	chr11	11799687	11800086	NM_001006128	GPI	22952
CTCF_897	chr11	12045610	12046009	NM_001030572	PDCD2L	-57670
CTCF_898	chr11	12228217	12228616	NM_001030573	DYNC1LI2	7826
CTCF_899	chr11	12348208	12348607	NM_001031460	TK2	23971
CTCF_900	chr11	17106156	17106555	NM_204635	BCMO1	20452
CTCF_901	chr11	17343756	17344155	NM_001004373	PNAT3	-138016
CTCF_902	chr11	17348888	17349287	NM_001004373	PNAT3	-132884
CTCF_903	chr11	17349537	17349936	NM_001004373	PNAT3	-132235
CTCF_904	chr11	18656586	18656985	NM_001030575	KIAA1609	-115
CTCF_905	chr11	19359429	19359828	NM_205416	IRF8	256753
CTCF_906	chr11	19384615	19385014	NM_205416	IRF8	231567
CTCF_907	chr11	19583494	19583893	NM_205416	IRF8	32688
CTCF_908	chr11	19626923	19627322	NM_001030577	COX4I1	8608
CTCF_909	chr11	19704966	19705365	NM_001031461	MAP1LC3B	-47372
CTCF_910	chr11	19719298	19719697	NM_001031461	MAP1LC3B	-33040
CTCF_911	chr11	19745657	19746056	NM_001031461	MAP1LC3B	-6681
CTCF_912	chr11	19752033	19752432	NM_001031461	MAP1LC3B	-305
CTCF_913	chr11	19911795	19912194	NM_001030578	KLHDC4	899
CTCF_914	chr11	19912756	19913155	NM_001030578	KLHDC4	-62
CTCF_915	chr11	19917858	19918257	NM_001030578	KLHDC4	-5164
CTCF_916	chr11	19962949	19963348	NM_001030579	SLC7A5	-1097
CTCF_917	chr11	20000852	20001251	NM_001173546	BANP	1923
CTCF_918	chr11	20185666	20186065	NM_001173546	BANP	186737
CTCF_919	chr11	20296461	20296860	NM_001012935	RNF166	107293
CTCF_920	chr11	20339122	20339521	NM_001012935	RNF166	64632
CTCF_921	chr11	20583208	20583607	NM_001030580	CBFA2T3	-66923
CTCF_922	chr11	20602109	20602508	NM_001012527	SPG7	-58787
CTCF_923	chr11	20682081	20682480	NM_204999	RPL13	-10720
CTCF_924	chr11	20697573	20697972	NM_204999	RPL13	4772
CTCF_925	chr11	20716082	20716481	NM_001025440	CHMP1A	-25
CTCF_926	chr11	20723440	20723839	NM_001109939	CDK10	5894
CTCF_927	chr11	20738395	20738794	NM_001109939	CDK10	20849
CTCF_928	chr11	20753670	20754069	NM_001134359	FANCA	17761
CTCF_929	chr11	20790244	20790643	NM_001031462	MC1R	-12232
CTCF_930	chr11	20796472	20796871	NM_001031462	MC1R	-6004
CTCF_931	chr11	20840823	20841222	NM_001039258	CDH1	13938
CTCF_932	chr11	20863135	20863534	NM_001039258	CDH1	36250
CTCF_933	chr11	20903621	20904020	NM_001030581	CYB5B	-4112
CTCF_934	chr11	21002605	21003004	NM_001039260	WWP2	2366
CTCF_935	chr11	21018692	21019091	NM_001039260	WWP2	18453
CTCF_936	chr11	21043249	21043648	NM_001039260	WWP2	43010
CTCF_937	chr11	21050309	21050708	NM_001039260	WWP2	50070
CTCF_938	chr11	21091231	21091630	NM_001039260	WWP2	90992
CTCF_939	chr11	21096294	21096693	NM_001039260	WWP2	96055
CTCF_940	chr11	21428478	21428877	NM_001030582	DHX38	260446
CTCF_941	chr11	21604448	21604847	NM_001030582	DHX38	84476
CTCF_942	chr11	21636064	21636463	NM_001030582	DHX38	52860
CTCF_943	chr11	21668666	21669065	NM_001030582	DHX38	20258
CTCF_944	chr11	21802816	21803215	NM_001030583	KARS	-35562
CTCF_945	chr11	21886275	21886674	NM_001012779	ADAT1	35645
CTCF_946	chr11	21904610	21905009	NM_001012779	ADAT1	53980
CTCF_947	chr11	21909364	21909763	NM_001012779	ADAT1	58734
CTCF_948	chr12	35160	35559	NM_001171677	RPL29	-496216
CTCF_949	chr12	86574	86973	NM_001171677	RPL29	-444802
CTCF_950	chr12	196056	196455	NM_001171677	RPL29	-335320
CTCF_951	chr12	530591	530990	NM_001171677	RPL29	-785
CTCF_952	chr12	664140	664539	NM_205165	PBRM1	66982
CTCF_953	chr12	826011	826410	NM_001044688	LOC693265	-12345
CTCF_954	chr12	1116206	1116605	NM_001142872	RFT1	20603
CTCF_955	chr12	1412735	1413134	NM_001006133	PRKCD	67244
CTCF_956	chr12	1655576	1655975	NM_204626	CISH	86213
CTCF_957	chr12	1679687	1680086	NM_204626	CISH	62102
CTCF_958	chr12	1683231	1683630	NM_204626	CISH	58558
CTCF_959	chr12	1744320	1744719	NM_204626	CISH	-2531
CTCF_960	chr12	1791017	1791416	NM_204626	CISH	-49228
CTCF_961	chr12	2071138	2071537	NM_205213	MST1	-235075
CTCF_962	chr12	2137544	2137943	NM_205213	MST1	-168669
CTCF_963	chr12	2141522	2141921	NM_205213	MST1	-164691
CTCF_964	chr12	2159521	2159920	NM_205213	MST1	-146692
CTCF_965	chr12	2160221	2160620	NM_205213	MST1	-145992
CTCF_966	chr12	2160643	2161042	NM_205213	MST1	-145570
CTCF_967	chr12	2163170	2163569	NM_205213	MST1	-143043
CTCF_968	chr12	2163729	2164128	NM_205213	MST1	-142484
CTCF_969	chr12	2232897	2233296	NM_205213	MST1	-73316
CTCF_970	chr12	2281217	2281616	NM_205213	MST1	-24996
CTCF_971	chr12	2478835	2479234	NM_001030588	RBM6	53715
CTCF_972	chr12	2565818	2566217	NM_001039261	FANCD2	63822
CTCF_973	chr12	2566617	2567016	NM_001039261	FANCD2	63023
CTCF_974	chr12	2567759	2568158	NM_001039261	FANCD2	61881
CTCF_975	chr12	2568562	2568961	NM_001039261	FANCD2	61078
CTCF_976	chr12	2570701	2571100	NM_001039261	FANCD2	58939
CTCF_977	chr12	2571711	2572110	NM_001039261	FANCD2	57929
CTCF_978	chr12	2572188	2572587	NM_001039261	FANCD2	57452
CTCF_979	chr12	2573622	2574021	NM_001039261	FANCD2	56018
CTCF_980	chr12	2574366	2574765	NM_001039261	FANCD2	55274
CTCF_981	chr12	2693931	2694330	NM_204704	RHOA	-14384
CTCF_982	chr12	2703750	2704149	NM_204704	RHOA	-24203
CTCF_983	chr12	2734260	2734659	NM_001018012	ALAS1	-28373
CTCF_984	chr12	2747118	2747517	NM_001018012	ALAS1	-15515
CTCF_985	chr12	2795992	2796391	NM_001013394	PPM1M	5257
CTCF_986	chr12	2816216	2816615	NM_001006135	WDR82	-928
CTCF_987	chr12	2830881	2831280	NM_001006135	WDR82	-15593
CTCF_988	chr12	2934216	2934615	NM_001030590	BAP1	10326
CTCF_989	chr12	2971906	2972305	NM_001012780	RBM5	16002
CTCF_990	chr12	3510409	3510808	NM_001030591	SHISA5	-17041
CTCF_991	chr12	3545256	3545655	NM_001030591	SHISA5	-51888
CTCF_992	chr12	3728323	3728722	NM_001044635	CENPP	-60591
CTCF_993	chr12	3731059	3731458	NM_001044635	CENPP	-63327
CTCF_994	chr12	3821962	3822361	NM_001044635	CENPP	-154230
CTCF_995	chr12	4585324	4585723	NM_001030592	ATG7	-152
CTCF_996	chr12	4793525	4793924	NM_001030593	VGLL4	-52650
CTCF_997	chr12	4810628	4811027	NM_001030593	VGLL4	-69753
CTCF_998	chr12	5127011	5127410	NM_001030594	TSEN2	-87
CTCF_999	chr12	5288646	5289045	NM_204907	CNBP	35217
CTCF_1000	chr12	5312878	5313277	NM_204907	CNBP	59449
CTCF_1001	chr12	5445100	5445499	NM_001006136	ACAD9	7060
CTCF_1002	chr12	5572607	5573006	NM_001006136	ACAD9	-120447
CTCF_1003	chr12	6019085	6019484	NM_204292	WNT7A	258349
CTCF_1004	chr12	6291193	6291592	NM_204292	WNT7A	-13759
CTCF_1005	chr12	6305750	6306149	NM_204292	WNT7A	-28316
CTCF_1006	chr12	6311251	6311650	NM_204292	WNT7A	-33817
CTCF_1007	chr12	6311806	6312205	NM_204292	WNT7A	-34372
CTCF_1008	chr12	6312869	6313268	NM_204292	WNT7A	-35435
CTCF_1009	chr12	6382988	6383387	NM_204193	BARX1	30979
CTCF_1010	chr12	6462599	6462998	NM_204193	BARX1	110590
CTCF_1011	chr12	6856748	6857147	NM_205034	CACNA1D	-419342
CTCF_1012	chr12	6866277	6866676	NM_205034	CACNA1D	-409813
CTCF_1013	chr12	6872985	6873384	NM_205034	CACNA1D	-403105
CTCF_1014	chr12	6897448	6897847	NM_205034	CACNA1D	-378642
CTCF_1015	chr12	6937687	6938086	NM_205034	CACNA1D	-338403
CTCF_1016	chr12	7037482	7037881	NM_205034	CACNA1D	-238608
CTCF_1017	chr12	7161687	7162086	NM_205034	CACNA1D	-114403
CTCF_1018	chr12	7195643	7196042	NM_205034	CACNA1D	-80447
CTCF_1019	chr12	7858020	7858419	NM_204887	WNT5A	287384
CTCF_1020	chr12	8830608	8831007	NM_204515	IL17RD	-5635
CTCF_1021	chr12	8992573	8992972	NM_205395	SLMAP	-3675
CTCF_1022	chr12	9027220	9027619	NM_205395	SLMAP	30972
CTCF_1023	chr12	9037854	9038253	NM_205395	SLMAP	41606
CTCF_1024	chr12	9108903	9109302	NM_001030341	FLNB	19341
CTCF_1025	chr12	9171269	9171668	NM_001034815	DNASE1L3	6226
CTCF_1026	chr12	9195177	9195576	NM_001034815	DNASE1L3	-17682
CTCF_1027	chr12	9228079	9228478	NM_001030596	IP6K2	8670
CTCF_1028	chr12	9228622	9229021	NM_001030596	IP6K2	9213
CTCF_1029	chr12	9300822	9301221	NM_001030597	COPG	-49890
CTCF_1030	chr12	9382888	9383287	NM_001006137	C12H3orf37	13061
CTCF_1031	chr12	9404928	9405327	NM_001006137	C12H3orf37	35101
CTCF_1032	chr12	9420195	9420594	NM_001003797	GATA2	-24741
CTCF_1033	chr12	9442324	9442723	NM_001003797	GATA2	-2612
CTCF_1034	chr12	9570427	9570826	NM_001003797	GATA2	125491
CTCF_1035	chr12	9954083	9954482	NM_001030598	ABTB1	259
CTCF_1036	chr12	10020354	10020753	NM_001030599	GPR175	12565
CTCF_1037	chr12	10039232	10039631	NM_001030599	GPR175	31443
CTCF_1038	chr12	10136208	10136607	NM_001030599	GPR175	128419
CTCF_1039	chr12	10148057	10148456	NM_001030599	GPR175	140268
CTCF_1040	chr12	10177373	10177772	NM_001030599	GPR175	169584
CTCF_1041	chr12	10646865	10647264	NM_001122777	TXNRD3	-28950
CTCF_1042	chr12	10675512	10675911	NM_001122777	TXNRD3	-303
CTCF_1043	chr12	10735089	10735488	NM_001122777	TXNRD3	59274
CTCF_1044	chr12	10757501	10757900	NM_001122777	TXNRD3	81686
CTCF_1045	chr12	10781624	10782023	NM_001122777	TXNRD3	105809
CTCF_1046	chr12	10954451	10954850	NM_001113759	CHCHD4	112908
CTCF_1047	chr12	10969442	10969841	NM_001113759	CHCHD4	97917
CTCF_1048	chr12	11063687	11064086	NM_001113759	CHCHD4	3672
CTCF_1049	chr12	11560839	11561238	NM_001006140	C12H3orf19	15501
CTCF_1050	chr12	11574433	11574832	NM_001006140	C12H3orf19	29095
CTCF_1051	chr12	11655956	11656355	NM_001031464	BRPF1	-102368
CTCF_1052	chr12	11815754	11816153	NM_204166	LAMB2	-14554
CTCF_1053	chr12	11865829	11866228	NM_001012782	QRICH1	-4281
CTCF_1054	chr12	11909468	11909867	NM_001030601	IMPDH2	8017
CTCF_1055	chr12	11973206	11973605	NM_001199221	ARIH2	-781
CTCF_1056	chr12	12049014	12049413	NM_001198620	PDHB	53585
CTCF_1057	chr12	12972262	12972661	NM_204314	PTPRG	-31309
CTCF_1058	chr12	13004411	13004810	NM_204314	PTPRG	840
CTCF_1059	chr12	13308939	13309338	NM_204314	PTPRG	305368
CTCF_1060	chr12	13692350	13692749	NM_205394	SYNPR	-65024
CTCF_1061	chr12	13837677	13838076	NM_001098238	THOC7	-11144
CTCF_1062	chr12	13917330	13917729	NM_001098238	THOC7	-90797
CTCF_1063	chr12	14685441	14685840	NM_001006141	SUCLG2	466047
CTCF_1064	chr12	14738185	14738584	NM_001006141	SUCLG2	413303
CTCF_1065	chr12	14911486	14911885	NM_001006141	SUCLG2	240002
CTCF_1066	chr12	14974272	14974671	NM_001006141	SUCLG2	177216
CTCF_1067	chr12	15060524	15060923	NM_001006141	SUCLG2	90964
CTCF_1068	chr12	15632606	15633005	NM_001031409	C3orf64	73274
CTCF_1069	chr12	16219684	16220083	NM_205029	MITF	208001
CTCF_1070	chr12	16520595	16520994	NM_001024827	FOXP1	132933
CTCF_1071	chr12	16877213	16877612	NM_001024827	FOXP1	-223685
CTCF_1072	chr12	16992566	16992965	NM_001006142	PPP4R2	-139763
CTCF_1073	chr12	17014534	17014933	NM_001006142	PPP4R2	-117795
CTCF_1074	chr12	17159714	17160113	NM_001006142	PPP4R2	27385
CTCF_1075	chr12	17161351	17161750	NM_001006142	PPP4R2	29022
CTCF_1076	chr12	17281091	17281490	NM_001006142	PPP4R2	148762
CTCF_1077	chr12	17765592	17765991	distalIntergenic	distalIntergenic	>500kb
CTCF_1078	chr12	18726391	18726790	NM_001097539	LRRN1	-172209
CTCF_1079	chr12	18746669	18747068	NM_001097539	LRRN1	-151931
CTCF_1080	chr12	19097518	19097917	NM_001174059	ITPR1	55435
CTCF_1081	chr12	19180590	19180989	NM_001006143	EDEM1	-72742
CTCF_1082	chr12	19229651	19230050	NM_001006143	EDEM1	-23681
CTCF_1083	chr12	19235130	19235529	NM_001006143	EDEM1	-18202
CTCF_1084	chr12	19235943	19236342	NM_001006143	EDEM1	-17389
CTCF_1085	chr12	19253042	19253441	NM_001006143	EDEM1	-290
CTCF_1086	chr12	19277501	19277900	NM_001006143	EDEM1	24169
CTCF_1087	chr12	19288384	19288783	NM_001006143	EDEM1	35052
CTCF_1088	chr12	19822297	19822696	NM_204370	CAV3	-96639
CTCF_1089	chr12	19849096	19849495	NM_204370	CAV3	-69840
CTCF_1090	chr12	19857095	19857494	NM_204370	CAV3	-61841
CTCF_1091	chr12	19900688	19901087	NM_204370	CAV3	-18248
CTCF_1092	chr12	19905796	19906195	NM_204370	CAV3	-13140
CTCF_1093	chr12	19909988	19910387	NM_204370	CAV3	-8948
CTCF_1094	chr12	20066675	20067074	NM_001030605	IRAK2	-11726
CTCF_1095	chr12	20072724	20073123	NM_001030605	IRAK2	-5677
CTCF_1096	chr12	20093172	20093571	NM_001001131	GHRL	4132
CTCF_1097	chr12	20124476	20124875	NM_204693	MBD4	2424
CTCF_1098	chr12	20254597	20254996	NM_001030606	RHO	90997
CTCF_1099	chr12	20284300	20284699	NM_001030383	TRH	-72033
CTCF_1100	chr12	20336420	20336819	NM_001030383	TRH	-19913
CTCF_1101	chr12	20426277	20426676	NM_001030383	TRH	69944
CTCF_1102	chr13	562299	562698	NM_001111131	CNRC02	102414
CTCF_1103	chr13	585554	585953	NM_001111131	CNRC02	79159
CTCF_1104	chr13	698286	698685	NM_001111130	CCNRC01	-4647
CTCF_1105	chr13	716582	716981	NM_001111129	PCDHA12	12003
CTCF_1106	chr13	878981	879380	NM_001139478	CD14	16587
CTCF_1107	chr13	922532	922931	NM_001139478	CD14	60138
CTCF_1108	chr13	1056966	1057365	NM_001139478	CD14	194572
CTCF_1109	chr13	1295282	1295681	NM_204849	HBEGF	123870
CTCF_1110	chr13	1361759	1362158	NM_204849	HBEGF	57393
CTCF_1111	chr13	1422063	1422462	NM_204849	HBEGF	-2911
CTCF_1112	chr13	1575026	1575425	NM_214674	PCDHGC3	-48796
CTCF_1113	chr13	1575567	1575966	NM_214674	PCDHGC3	-48255
CTCF_1114	chr13	1576614	1577013	NM_214674	PCDHGC3	-47208
CTCF_1115	chr13	1577928	1578327	NM_214674	PCDHGC3	-45894
CTCF_1116	chr13	1656320	1656719	NM_204747	HDAC3	22603
CTCF_1117	chr13	1727719	1728118	NM_204747	HDAC3	-48796
CTCF_1118	chr13	1882641	1883040	NM_001045827	PCDH1	95980
CTCF_1119	chr13	1963518	1963917	NM_001045827	PCDH1	176857
CTCF_1120	chr13	2145903	2146302	NM_001025609	DNAJC18	-25269
CTCF_1121	chr13	2165962	2166361	NM_001025609	DNAJC18	-5210
CTCF_1122	chr13	2177713	2178112	NM_001025609	DNAJC18	6541
CTCF_1123	chr13	2229116	2229515	NM_204147	MATR3	-53
CTCF_1124	chr13	2229476	2229875	NM_204147	MATR3	-413
CTCF_1125	chr13	2254920	2255319	NM_204147	MATR3	-25857
CTCF_1126	chr13	2547491	2547890	NM_001039262	FBXW11	-26875
CTCF_1127	chr13	2810261	2810660	NM_204714	FGF18	206188
CTCF_1128	chr13	3017729	3018128	NM_204714	FGF18	-1280
CTCF_1129	chr13	3508133	3508532	NM_204602	KCNMB1	-35397
CTCF_1130	chr13	3645727	3646126	NM_204701	LCP2	34547
CTCF_1131	chr13	3719509	3719908	NM_204701	LCP2	108329
CTCF_1132	chr13	3915067	3915466	NM_001197042	SLIT3	-52672
CTCF_1133	chr13	3927555	3927954	NM_001197042	SLIT3	-40184
CTCF_1134	chr13	4157524	4157923	NM_001197042	SLIT3	189785
CTCF_1135	chr13	4425795	4426194	NM_001030607	RARS	85858
CTCF_1136	chr13	4468188	4468587	NM_001030607	RARS	43465
CTCF_1137	chr13	4493194	4493593	NM_001030607	RARS	18459
CTCF_1138	chr13	4511717	4512116	NM_001030607	RARS	-64
CTCF_1139	chr13	6441416	6441815	NM_205345	GABRG2	409818
CTCF_1140	chr13	6488047	6488446	NM_205345	GABRG2	363187
CTCF_1141	chr13	7102868	7103267	NM_205058	GABRA6	-46881
CTCF_1142	chr13	7572489	7572888	NM_001006146	SLU7	-8533
CTCF_1143	chr13	7671141	7671540	NM_001006146	SLU7	90119
CTCF_1144	chr13	8007225	8007624	NM_213571	IL12B	90894
CTCF_1145	chr13	8134487	8134886	NM_213571	IL12B	218156
CTCF_1146	chr13	8270493	8270892	NM_205053	CSNK1A1	151100
CTCF_1147	chr13	8276956	8277355	NM_205053	CSNK1A1	144637
CTCF_1148	chr13	8305456	8305855	NM_205053	CSNK1A1	116137
CTCF_1149	chr13	8337798	8338197	NM_205053	CSNK1A1	83795
CTCF_1150	chr13	8511019	8511418	NM_205053	CSNK1A1	-89426
CTCF_1151	chr13	8706257	8706656	NM_001085359	DUSP1	262653
CTCF_1152	chr13	8729508	8729907	NM_001085359	DUSP1	239402
CTCF_1153	chr13	8805563	8805962	NM_001085359	DUSP1	163347
CTCF_1154	chr13	9067997	9068396	NM_001097532	ATP6V0E1	-7637
CTCF_1155	chr13	9092649	9093048	NM_001097532	ATP6V0E1	17015
CTCF_1156	chr13	9155694	9156093	NM_205164	NKX2-5	-12525
CTCF_1157	chr13	9295996	9296395	NM_205164	NKX2-5	-152827
CTCF_1158	chr13	9457013	9457412	NM_205164	NKX2-5	-313844
CTCF_1159	chr13	9476218	9476617	NM_204559	MSX2	-332868
CTCF_1160	chr13	10251131	10251530	NM_205499	DBN1	-7752
CTCF_1161	chr13	10311803	10312202	NM_204972	PRELID1	-28513
CTCF_1162	chr13	10325384	10325783	NM_204972	PRELID1	-42094
CTCF_1163	chr13	10390719	10391118	NM_204671	SNCB	-27737
CTCF_1164	chr13	10477933	10478332	NM_001030609	CLTB	5301
CTCF_1165	chr13	10507530	10507929	NM_001030611	THOC3	3773
CTCF_1166	chr13	10551848	10552247	NM_001030611	THOC3	48091
CTCF_1167	chr13	10664256	10664655	NM_001030613	UBLCP1	19580
CTCF_1168	chr13	10664597	10664996	NM_001030613	UBLCP1	19239
CTCF_1169	chr13	10718462	10718861	NM_204752	EBF1	-27677
CTCF_1170	chr13	10723329	10723728	NM_204752	EBF1	-22810
CTCF_1171	chr13	10740470	10740869	NM_204752	EBF1	-5669
CTCF_1172	chr13	10761405	10761804	NM_204752	EBF1	15266
CTCF_1173	chr13	10855213	10855612	NM_204752	EBF1	109074
CTCF_1174	chr13	10998899	10999298	NM_204752	EBF1	252760
CTCF_1175	chr13	11276066	11276465	NM_001030615	CLINT1	-24047
CTCF_1176	chr13	11369531	11369930	NM_001030616	THG1L	7276
CTCF_1177	chr13	11377058	11377457	NM_001030616	THG1L	-251
CTCF_1178	chr13	11520888	11521287	NM_001030617	HAVCR1	-4601
CTCF_1179	chr13	12084110	12084509	NM_001030618	CNOT8	25994
CTCF_1180	chr13	12085594	12085993	NM_001030618	CNOT8	24510
CTCF_1181	chr13	12130642	12131041	NM_001030618	CNOT8	-20538
CTCF_1182	chr13	12151555	12151954	NM_001030618	CNOT8	-41451
CTCF_1183	chr13	12178515	12178914	NM_204965	HAND1	-25234
CTCF_1184	chr13	12179495	12179894	NM_204965	HAND1	-24254
CTCF_1185	chr13	12210016	12210415	NM_204965	HAND1	6267
CTCF_1186	chr13	12370872	12371271	NM_001012784	MFAP3	-26138
CTCF_1187	chr13	12377413	12377812	NM_001012784	MFAP3	-32679
CTCF_1188	chr13	12773487	12773886	NM_001006150	G3BP1	203849
CTCF_1189	chr13	12977867	12978266	NM_001006150	G3BP1	-531
CTCF_1190	chr13	13001873	13002272	NM_204410	SPARC	4702
CTCF_1191	chr13	13086401	13086800	NM_204730	ANXA6	-20946
CTCF_1192	chr13	13116638	13117037	NM_204730	ANXA6	9291
CTCF_1193	chr13	13160458	13160857	NM_001006151	RBM22	5470
CTCF_1194	chr13	13226981	13227380	NM_001001613	CD74	1375
CTCF_1195	chr13	13233237	13233636	NM_001001613	CD74	7631
CTCF_1196	chr13	13250031	13250430	NM_001012785	TCOF1	-2571
CTCF_1197	chr13	13426419	13426818	NM_001037824	NPY7R	-16111
CTCF_1198	chr13	13461095	13461494	NM_001037824	NPY7R	-50787
CTCF_1199	chr13	13521331	13521730	NM_001037824	NPY7R	-111023
CTCF_1200	chr13	13552037	13552436	NM_001030620	CANX	83722
CTCF_1201	chr13	13554030	13554429	NM_001030620	CANX	81729
CTCF_1202	chr13	13665740	13666139	NM_001079500	DAK	485
CTCF_1203	chr13	13698943	13699342	NM_001079500	DAK	-32718
CTCF_1204	chr13	14311126	14311525	NM_205328	HNRNPAB	194419
CTCF_1205	chr13	14572857	14573256	NM_205531	WNT8A	-5384
CTCF_1206	chr13	14730655	14731054	NM_001044687	NPY6R	-15939
CTCF_1207	chr13	14786927	14787326	NM_001044687	NPY6R	-72211
CTCF_1208	chr13	15434066	15434465	NM_001014968	SMAD5	5488
CTCF_1209	chr13	15537428	15537827	NM_205478	LECT2	-5431
CTCF_1210	chr13	15539165	15539564	NM_205478	LECT2	-3694
CTCF_1211	chr13	16071023	16071422	NM_204203	PCBD2	504
CTCF_1212	chr13	16115783	16116182	NM_204962	CAMLG	5473
CTCF_1213	chr13	16308414	16308813	NM_001006152	PPP2CA	-21613
CTCF_1214	chr13	16354492	16354891	NM_001006153	SKP1	-385
CTCF_1215	chr13	16368497	16368896	NM_001006153	SKP1	13620
CTCF_1216	chr13	16449293	16449692	NM_204547	TCF7	-22205
CTCF_1217	chr13	16482531	16482930	NM_001033869	VDAC1	-1392
CTCF_1218	chr13	16509243	16509642	NM_001006154	C13H5orf15	9585
CTCF_1219	chr13	16695240	16695639	NM_204502	FSTL4	430
CTCF_1220	chr13	16930719	16931118	NM_001039314	FNIP1	196366
CTCF_1221	chr13	17040952	17041351	NM_001039314	FNIP1	86133
CTCF_1222	chr13	17303732	17304131	NM_001006155	P4HA2	-6869
CTCF_1223	chr13	17388598	17388997	NM_001045828	SLC22A5	-9905
CTCF_1224	chr13	17624603	17625002	NM_206988	GDF9	-25291
CTCF_1225	chr13	17724073	17724472	NM_001006156	GNPDA1	38809
CTCF_1226	chr13	17750310	17750709	NM_001006156	GNPDA1	12572
CTCF_1227	chr13	17777846	17778245	NM_001006156	GNPDA1	-14964
CTCF_1228	chr13	17841630	17842029	NM_205180	FGF1	17191
CTCF_1229	chr13	17862305	17862704	NM_205180	FGF1	-3484
CTCF_1230	chr13	17891372	17891771	NM_205194	ARHGAP26	-1254
CTCF_1231	chr13	17894361	17894760	NM_205194	ARHGAP26	1735
CTCF_1232	chr13	17895238	17895637	NM_205194	ARHGAP26	2612
CTCF_1233	chr13	17898271	17898670	NM_205194	ARHGAP26	5645
CTCF_1234	chr13	17907784	17908183	NM_205194	ARHGAP26	15158
CTCF_1235	chr13	17957263	17957662	NM_205194	ARHGAP26	64637
CTCF_1236	chr13	17967469	17967868	NM_001037826	NR3C1	67170
CTCF_1237	chr13	18083278	18083677	NM_001037826	NR3C1	-48639
CTCF_1238	chr13	18107966	18108365	NM_001198637	YIPF5	42987
CTCF_1239	chr13	18134341	18134740	NM_001198637	YIPF5	16612
CTCF_1240	chr13	18346310	18346709	NM_001198637	YIPF5	-195357
CTCF_1241	chr13	18618467	18618866	NM_204493	DPYSL3	-10811
CTCF_1242	chr13	18641495	18641894	NM_204493	DPYSL3	-33839
CTCF_1243	chr13	18696499	18696898	NM_001030624	LOC416354	-44454
CTCF_1244	chr13	18857521	18857920	NM_204136	EGR1	9427
CTCF_1245	chr13	18858175	18858574	NM_204136	EGR1	10081
CTCF_1246	chr13	18869455	18869854	NM_204136	EGR1	21361
CTCF_1247	chr13	18870181	18870580	NM_204136	EGR1	22087
CTCF_1248	chr13	18894899	18895298	NM_204136	EGR1	46805
CTCF_1249	chr14	92584	92983	NM_001039263	RSL1D1	8290
CTCF_1250	chr14	139707	140106	NM_001135677	GSPT1	-7729
CTCF_1251	chr14	228408	228807	NM_001159982	CPPED1	64813
CTCF_1252	chr14	662851	663250	NM_001030629	PARN	160584
CTCF_1253	chr14	664991	665390	NM_001030629	PARN	158444
CTCF_1254	chr14	831447	831846	NM_001030629	PARN	-8012
CTCF_1255	chr14	857265	857664	NM_001184757	PLA2G10	-13393
CTCF_1256	chr14	956948	957347	NM_204648	EIF2AK1	-21
CTCF_1257	chr14	1016956	1017355	NM_001006158	CCZ1	-13
CTCF_1258	chr14	1058291	1058690	NM_001007477	PVALB	-14706
CTCF_1259	chr14	1156866	1157265	NM_001007477	PVALB	-113281
CTCF_1260	chr14	1574562	1574961	NM_204306	PDGFA	441726
CTCF_1261	chr14	2127500	2127899	NM_001006159	GET4	-53509
CTCF_1262	chr14	2141969	2142368	NM_001006159	GET4	-39040
CTCF_1263	chr14	2185209	2185608	NM_001006159	GET4	4200
CTCF_1264	chr14	2196682	2197081	NM_001006159	GET4	15673
CTCF_1265	chr14	2293058	2293457	NM_001162405	GPER	-68497
CTCF_1266	chr14	2379430	2379829	NM_001162405	GPER	17875
CTCF_1267	chr14	2573938	2574337	NM_204756	MAFK	-41691
CTCF_1268	chr14	2596598	2596997	NM_204756	MAFK	-19031
CTCF_1269	chr14	2637475	2637874	NM_204756	MAFK	21846
CTCF_1270	chr14	2801878	2802277	NM_204756	MAFK	186249
CTCF_1271	chr14	2840474	2840873	NM_204756	MAFK	224845
CTCF_1272	chr14	3088188	3088587	NM_001006160	NUDT1	-5739
CTCF_1273	chr14	3095607	3096006	NM_001006160	NUDT1	1680
CTCF_1274	chr14	3122312	3122711	NM_001006160	NUDT1	28385
CTCF_1275	chr14	3200530	3200929	NM_204948	LFNG	-39884
CTCF_1276	chr14	3350139	3350538	NM_204948	LFNG	109725
CTCF_1277	chr14	3539265	3539664	NM_204105	SDK1	-1461
CTCF_1278	chr14	3565102	3565501	NM_204105	SDK1	24376
CTCF_1279	chr14	3728633	3729032	NM_204105	SDK1	187907
CTCF_1280	chr14	3944344	3944743	NM_001001751	CYP3A7	4473
CTCF_1281	chr14	3960580	3960979	NM_001001751	CYP3A7	-11763
CTCF_1282	chr14	4064768	4065167	NM_001006162	WIPI2	-889
CTCF_1283	chr14	4177733	4178132	NM_001012786	FBXL18	5166
CTCF_1284	chr14	4231273	4231672	NM_001178132	FSCN1	29084
CTCF_1285	chr14	4246702	4247101	NM_001178132	FSCN1	44513
CTCF_1286	chr14	4261956	4262355	NM_001178132	FSCN1	59767
CTCF_1287	chr14	4270192	4270591	NM_001178132	FSCN1	68003
CTCF_1288	chr14	4318894	4319293	NM_001079495	ARPC1A	-41050
CTCF_1289	chr14	4410328	4410727	NM_001030632	ARPC1B	32763
CTCF_1290	chr14	4506418	4506817	NM_001012787	MAP2K3	15528
CTCF_1291	chr14	4529881	4530280	NM_001030633	C14H17orf103	-135
CTCF_1292	chr14	4676981	4677380	NM_001097537	TNFRSF13B	-4182
CTCF_1293	chr14	4712791	4713190	NM_001097537	TNFRSF13B	-39992
CTCF_1294	chr14	4742039	4742438	NM_001006163	COPS3	31047
CTCF_1295	chr14	4846000	4846399	NM_001006164	PEMT	4375
CTCF_1296	chr14	4933105	4933504	NM_204126	SREBF1	1620
CTCF_1297	chr14	4953592	4953991	NM_204126	SREBF1	-18867
CTCF_1298	chr14	4974072	4974471	NM_204126	SREBF1	-39347
CTCF_1299	chr14	5025373	5025772	NM_001030634	DRG2	4815
CTCF_1300	chr14	5051524	5051923	NM_001030634	DRG2	30966
CTCF_1301	chr14	5189071	5189470	NM_001012788	EPN2	-28955
CTCF_1302	chr14	5252339	5252738	NM_001012788	EPN2	34313
CTCF_1303	chr14	5453155	5453554	NM_001024834	SSTR5	188469
CTCF_1304	chr14	5921341	5921740	NM_001030637	HAGHL	147612
CTCF_1305	chr14	5952328	5952727	NM_001030637	HAGHL	116625
CTCF_1306	chr14	6013420	6013819	NM_001030637	HAGHL	55533
CTCF_1307	chr14	6079570	6079969	NM_001012789	HAGH	-4296
CTCF_1308	chr14	6129528	6129927	NM_001135558	SEPX1	21915
CTCF_1309	chr14	6147565	6147964	NM_001135558	SEPX1	3878
CTCF_1310	chr14	6159419	6159818	NM_001135558	SEPX1	-7976
CTCF_1311	chr14	6170351	6170750	NM_001006166	TBL3	-5208
CTCF_1312	chr14	6248115	6248514	NM_001007834	SYNGR3	36809
CTCF_1313	chr14	6249447	6249846	NM_001007834	SYNGR3	38141
CTCF_1314	chr14	6300086	6300485	NM_001079575	NTHL1	2768
CTCF_1315	chr14	6404193	6404592	NM_001012528	TRAF7	-50695
CTCF_1316	chr14	6453785	6454184	NM_001012528	TRAF7	-1103
CTCF_1317	chr14	6524367	6524766	NM_001030638	PGP	13247
CTCF_1318	chr14	6679254	6679653	NM_001006167	LCMT1	29837
CTCF_1319	chr14	6706819	6707218	NM_001006167	LCMT1	57402
CTCF_1320	chr14	6732452	6732851	NM_204660	CACNG3	-45270
CTCF_1321	chr14	6734385	6734784	NM_204660	CACNG3	-43337
CTCF_1322	chr14	6743184	6743583	NM_204660	CACNG3	-34538
CTCF_1323	chr14	6801114	6801513	NM_204660	CACNG3	23392
CTCF_1324	chr14	6805417	6805816	NM_204660	CACNG3	27695
CTCF_1325	chr14	6808286	6808685	NM_204660	CACNG3	30564
CTCF_1326	chr14	6809217	6809616	NM_204660	CACNG3	31495
CTCF_1327	chr14	6917156	6917555	NM_001198640	DCTN5	-11583
CTCF_1328	chr14	6918449	6918848	NM_001198640	DCTN5	-10290
CTCF_1329	chr14	6936590	6936989	NM_001030639	PLK1	-104
CTCF_1330	chr14	6947364	6947763	NM_001030639	PLK1	10670
CTCF_1331	chr14	7090116	7090515	NM_001031467	EARS2	129189
CTCF_1332	chr14	7110623	7111022	NM_001031467	EARS2	149696
CTCF_1333	chr14	7223200	7223599	NM_001030640	IL21R	-134807
CTCF_1334	chr14	7229615	7230014	NM_001030640	IL21R	-128392
CTCF_1335	chr14	7335871	7336270	NM_001030640	IL21R	-22136
CTCF_1336	chr14	7372066	7372465	NM_001030640	IL21R	14059
CTCF_1337	chr14	7480813	7481212	NM_204265	UBE2I	21405
CTCF_1338	chr14	7519962	7520361	NM_204265	UBE2I	60554
CTCF_1339	chr14	7787175	7787574	NM_001012522	ABCC1	90366
CTCF_1340	chr14	7787688	7788087	NM_001012522	ABCC1	90879
CTCF_1341	chr14	8101180	8101579	NM_001012522	ABCC1	404371
CTCF_1342	chr14	8187916	8188315	NM_001006171	ARL6IP1	338415
CTCF_1343	chr14	8292247	8292646	NM_001006171	ARL6IP1	234084
CTCF_1344	chr14	8634348	8634747	NM_001030641	TMC7	78394
CTCF_1345	chr14	8695493	8695892	NM_001030641	TMC7	17249
CTCF_1346	chr14	8764563	8764962	NM_001030641	TMC7	-51821
CTCF_1347	chr14	8793700	8794099	NM_001195157	LOC416618	-54090
CTCF_1348	chr14	8841105	8841504	NM_001195157	LOC416618	-6685
CTCF_1349	chr14	8858501	8858900	NM_001195157	LOC416618	10711
CTCF_1350	chr14	8887651	8888050	NM_001195157	LOC416618	39861
CTCF_1351	chr14	8899394	8899793	NM_001030642	CDR2	30489
CTCF_1352	chr14	9299100	9299499	NM_001198641	NUBP1	43956
CTCF_1353	chr14	9343117	9343516	NM_001198641	NUBP1	-61
CTCF_1354	chr14	9472160	9472559	NM_001198641	NUBP1	-129104
CTCF_1355	chr14	10112479	10112878	NM_204471	USP7	-54166
CTCF_1356	chr14	10147904	10148303	NM_204471	USP7	-18741
CTCF_1357	chr14	10211183	10211582	NM_204471	USP7	44538
CTCF_1358	chr14	10231892	10232291	NM_204471	USP7	65247
CTCF_1359	chr14	10423813	10424212	NM_001031350	METTL22	-46885
CTCF_1360	chr14	12726275	12726674	NM_001004375	HBAD	-227
CTCF_1361	chr14	12732364	12732763	NM_001004376	HBAA	2856
CTCF_1362	chr14	12738776	12739175	NM_001004376	HBAA	9268
CTCF_1363	chr14	12959835	12960234	NM_001030644	CLCN7	-1901
CTCF_1364	chr14	12976099	12976498	NM_206957	DNASE1	-541
CTCF_1365	chr14	13094629	13095028	NM_204780	NUDT16L1	-80767
CTCF_1366	chr14	13118297	13118696	NM_001006175	TRAP1	76681
CTCF_1367	chr14	13142446	13142845	NM_001006175	TRAP1	52532
CTCF_1368	chr14	13169283	13169682	NM_001006175	TRAP1	25695
CTCF_1369	chr14	13305324	13305723	NM_204630	ADCY9	47668
CTCF_1370	chr14	13370446	13370845	NM_205329	SRL	15297
CTCF_1371	chr14	13388472	13388871	NM_001004377	PAM16	-42
CTCF_1372	chr14	13419022	13419421	NM_001006176	CORO7	6174
CTCF_1373	chr14	13550339	13550738	NM_001030645	NMRAL1	-106622
CTCF_1374	chr14	13684721	13685120	NM_001080866	RHOT2	-197618
CTCF_1375	chr14	13695058	13695457	NM_001080866	RHOT2	-187281
CTCF_1376	chr14	13794035	13794434	NM_001080866	RHOT2	-88304
CTCF_1377	chr14	13841670	13842069	NM_001080866	RHOT2	-40669
CTCF_1378	chr14	13852486	13852885	NM_001080866	RHOT2	-29853
CTCF_1379	chr14	13882269	13882668	NM_001080866	RHOT2	-70
CTCF_1380	chr14	13897643	13898042	NM_001031406	STUB1	-4320
CTCF_1381	chr14	13960875	13961274	NM_001007833	NUBP2	10857
CTCF_1382	chr14	13990665	13991064	NM_001079718	UBN1	-3361
CTCF_1383	chr14	14132714	14133113	NM_001030627	LOC416392	21986
CTCF_1384	chr14	14140156	14140555	NM_001030627	LOC416392	14544
CTCF_1385	chr14	14154166	14154565	NM_001030627	LOC416392	534
CTCF_1386	chr14	14257605	14258004	NM_001172662	RAB40C	-37435
CTCF_1387	chr14	14305467	14305866	NM_001172662	RAB40C	10427
CTCF_1388	chr14	14316311	14316710	NM_001172662	RAB40C	21271
CTCF_1389	chr14	14349648	14350047	NM_001172662	RAB40C	54608
CTCF_1390	chr14	14396781	14397180	NM_001030651	HN1L	40775
CTCF_1391	chr14	14689465	14689864	NM_001039604	NOG2	122822
CTCF_1392	chr14	14717013	14717412	NM_001039604	NOG2	95274
CTCF_1393	chr14	14728545	14728944	NM_001039604	NOG2	83742
CTCF_1394	chr14	14733314	14733713	NM_001039604	NOG2	78973
CTCF_1395	chr14	14740231	14740630	NM_001039604	NOG2	72056
CTCF_1396	chr14	14743691	14744090	NM_001039604	NOG2	68596
CTCF_1397	chr14	14793835	14794234	NM_001039604	NOG2	18452
CTCF_1398	chr14	14803926	14804325	NM_001039604	NOG2	8361
CTCF_1399	chr14	14919338	14919737	NM_001039604	NOG2	-107051
CTCF_1400	chr14	15021311	15021710	NM_001006572	GLYR1	-121749
CTCF_1401	chr14	15029959	15030358	NM_001006572	GLYR1	-113101
CTCF_1402	chr14	15049763	15050162	NM_001006572	GLYR1	-93297
CTCF_1403	chr14	15053297	15053696	NM_001006572	GLYR1	-89763
CTCF_1404	chr14	15191631	15192030	NM_001128665	GPR151	14549
CTCF_1405	chr14	15213384	15213783	NM_001128665	GPR151	-7204
CTCF_1406	chr14	15593561	15593960	NM_001006573	LOC427001	-47714
CTCF_1407	chr14	15594584	15594983	NM_001006573	LOC427001	-46691
CTCF_1408	chr14	15597271	15597670	NM_001006573	LOC427001	-44004
CTCF_1409	chr14	15597657	15598056	NM_001006573	LOC427001	-43618
CTCF_1410	chr14	15599403	15599802	NM_001006573	LOC427001	-41872
CTCF_1411	chr14	15599928	15600327	NM_001006573	LOC427001	-41347
CTCF_1412	chr14	15623580	15623979	NM_001006573	LOC427001	-17695
CTCF_1413	chr14	15682552	15682951	NM_001162376	LYRM1	792
CTCF_1414	chr14	15770156	15770555	NM_001039098	ZP2	14971
CTCF_1415	chr14	15776956	15777355	NM_001039098	ZP2	8171
CTCF_1416	chr14	15791082	15791481	NM_001039098	ZP2	-5955
CTCF_1417	chr15	7523	7922	NM_001030652	SNAP29	80351
CTCF_1418	chr15	198301	198700	NM_001030652	SNAP29	-110427
CTCF_1419	chr15	310831	311230	NM_001006180	UBE2L3	-37553
CTCF_1420	chr15	315552	315951	NM_001006180	UBE2L3	-32832
CTCF_1421	chr15	320578	320977	NM_001006180	UBE2L3	-27806
CTCF_1422	chr15	359027	359426	NM_001006180	UBE2L3	10643
CTCF_1423	chr15	374441	374840	NM_001006180	UBE2L3	26057
CTCF_1424	chr15	390119	390518	NM_001006180	UBE2L3	41735
CTCF_1425	chr15	453130	453529	NM_001006181	TOP3B	-80
CTCF_1426	chr15	491977	492376	NM_204150	MAPK1	-28488
CTCF_1427	chr15	578883	579282	NM_001030653	PPIL2	56541
CTCF_1428	chr15	626447	626846	NM_001030653	PPIL2	8977
CTCF_1429	chr15	633531	633930	NM_001030653	PPIL2	1893
CTCF_1430	chr15	665564	665963	NM_204232	HIRA	-376
CTCF_1431	chr15	792553	792952	NM_001030654	2015-09-05	14374
CTCF_1432	chr15	864721	865120	NM_001030654	2015-09-05	86542
CTCF_1433	chr15	984787	985186	NM_001012793	GNB1L	661
CTCF_1434	chr15	1034564	1034963	NM_001122691	TXNRD2	5276
CTCF_1435	chr15	1083310	1083709	NM_001122691	TXNRD2	-43470
CTCF_1436	chr15	1216804	1217203	NM_204465	ARVCF	-25726
CTCF_1437	chr15	1272366	1272765	NM_001007836	C15H22orf25	309
CTCF_1438	chr15	1323717	1324116	NM_001038691	ZDHHC8	-4784
CTCF_1439	chr15	1385364	1385763	NM_001038691	ZDHHC8	56863
CTCF_1440	chr15	1448464	1448863	NM_001038691	ZDHHC8	119963
CTCF_1441	chr15	1549551	1549950	NM_001038691	ZDHHC8	221050
CTCF_1442	chr15	1614483	1614882	NM_001038691	ZDHHC8	285982
CTCF_1443	chr15	1837893	1838292	distalIntergenic	distalIntergenic	>500kb
CTCF_1444	chr15	1853321	1853720	distalIntergenic	distalIntergenic	>500kb
CTCF_1445	chr15	2134045	2134444	distalIntergenic	distalIntergenic	>500kb
CTCF_1446	chr15	2216920	2217319	distalIntergenic	distalIntergenic	>500kb
CTCF_1447	chr15	2254377	2254776	distalIntergenic	distalIntergenic	>500kb
CTCF_1448	chr15	2255690	2256089	distalIntergenic	distalIntergenic	>500kb
CTCF_1449	chr15	2398999	2399398	distalIntergenic	distalIntergenic	>500kb
CTCF_1450	chr15	2642188	2642587	NM_001079713	STX2	-302032
CTCF_1451	chr15	2738299	2738698	NM_001079713	STX2	-205921
CTCF_1452	chr15	2770991	2771390	NM_001079713	STX2	-173229
CTCF_1453	chr15	3208553	3208952	NM_205258	RAN	8989
CTCF_1454	chr15	3824522	3824921	NM_001030656	GLT1D1	-39985
CTCF_1455	chr15	4517737	4518136	NM_001040120	BRI3BP	-57
CTCF_1456	chr15	4537664	4538063	NM_001040120	BRI3BP	19870
CTCF_1457	chr15	4560601	4561000	NM_001040120	BRI3BP	42807
CTCF_1458	chr15	4955472	4955871	NM_204723	ATP6V0A2	16327
CTCF_1459	chr15	5043677	5044076	NM_001031469	SBNO1	-3159
CTCF_1460	chr15	5134194	5134593	NM_001039264	CDK2AP1	46766
CTCF_1461	chr15	5196090	5196489	NM_001031470	ARL6IP4	55176
CTCF_1462	chr15	5202055	5202454	NM_001031470	ARL6IP4	49211
CTCF_1463	chr15	5262740	5263139	NM_001031470	ARL6IP4	-11474
CTCF_1464	chr15	5281643	5282042	NM_001030657	HIP1R	24904
CTCF_1465	chr15	5306617	5307016	NM_001030657	HIP1R	-70
CTCF_1466	chr15	5309081	5309480	NM_001030657	HIP1R	-2534
CTCF_1467	chr15	5508098	5508497	NM_001006187	ANAPC5	2307
CTCF_1468	chr15	5519510	5519909	NM_001006188	RNF34	6768
CTCF_1469	chr15	5601968	5602367	NM_001030658	ORAI1	-25716
CTCF_1470	chr15	5651038	5651437	NM_001030659	TMEM120B	-50
CTCF_1471	chr15	5745839	5746238	NM_001006189	PSMD9	5114
CTCF_1472	chr15	5747909	5748308	NM_001006189	PSMD9	7184
CTCF_1473	chr15	5774742	5775141	NM_001006189	PSMD9	34017
CTCF_1474	chr15	5781734	5782133	NM_001006189	PSMD9	41009
CTCF_1475	chr15	5865423	5865822	NM_204942	CLIP1	52957
CTCF_1476	chr15	5865708	5866107	NM_204942	CLIP1	52672
CTCF_1477	chr15	6029668	6030067	NM_001030663	HVCN1	16948
CTCF_1478	chr15	6082154	6082553	NM_001006190	PPP1CC	-16888
CTCF_1479	chr15	6091226	6091625	NM_001006190	PPP1CC	-25960
CTCF_1480	chr15	6152905	6153304	NM_001006190	PPP1CC	-87639
CTCF_1481	chr15	6173358	6173757	NM_001079761	BRAP	95588
CTCF_1482	chr15	6253604	6254003	NM_001079761	BRAP	15342
CTCF_1483	chr15	6290035	6290434	NM_206977	ADAM20	-4847
CTCF_1484	chr15	6359176	6359575	NM_001030664	NAA25	-722
CTCF_1485	chr15	6560795	6561194	NM_204968	PTPN11	73735
CTCF_1486	chr15	6659591	6659990	NM_001039265	CORO1C	35548
CTCF_1487	chr15	7192009	7192408	NM_001079738	LOC768701	3810
CTCF_1488	chr15	7330621	7331020	NM_001201445	SRRD	-49197
CTCF_1489	chr15	7388939	7389338	NM_001030665	TFIP11	-61
CTCF_1490	chr15	7497208	7497607	NM_204178	CRYBA4	91820
CTCF_1491	chr15	7524529	7524928	NM_204178	CRYBA4	119141
CTCF_1492	chr15	7925081	7925480	NM_001080107	CHEK2	9465
CTCF_1493	chr15	7963414	7963813	NM_001006192	XBP1	-3006
CTCF_1494	chr15	8087449	8087848	NM_001006192	XBP1	-127041
CTCF_1495	chr15	8107508	8107907	NM_001039255	SMARCB1	-138058
CTCF_1496	chr15	8215706	8216105	NM_001039255	SMARCB1	-29860
CTCF_1497	chr15	8492502	8492901	NM_001030367	TBX6	1945
CTCF_1498	chr15	8804373	8804772	NM_001044637	SPECC1L	23713
CTCF_1499	chr15	8931260	8931659	NM_001044637	SPECC1L	-103174
CTCF_1500	chr15	9235417	9235816	NM_001032362	DRG1	27519
CTCF_1501	chr15	9263063	9263462	NM_001032362	DRG1	-127
CTCF_1502	chr15	9271709	9272108	NM_001032362	DRG1	-8773
CTCF_1503	chr15	9347533	9347932	NM_001007840	RNF185	3849
CTCF_1504	chr15	9444539	9444938	NM_001006193	ACADS	-234
CTCF_1505	chr15	9462233	9462632	NM_001006193	ACADS	-17928
CTCF_1506	chr15	9516080	9516479	NM_001006194	COQ5	-27355
CTCF_1507	chr15	9525204	9525603	NM_001006194	COQ5	-18231
CTCF_1508	chr15	9535093	9535492	NM_001006194	COQ5	-8342
CTCF_1509	chr15	9561979	9562378	NM_001006194	COQ5	18544
CTCF_1510	chr15	9620768	9621167	NM_001145489	PLA2G1B	-11931
CTCF_1511	chr15	9621160	9621559	NM_001145489	PLA2G1B	-11539
CTCF_1512	chr15	9627192	9627591	NM_001145489	PLA2G1B	-5507
CTCF_1513	chr15	9657568	9657967	NM_204984	PXN	-63
CTCF_1514	chr15	9699075	9699474	NM_204987	RPLP0	-362
CTCF_1515	chr15	9931435	9931834	NM_001039912	PRKAB1	-19321
CTCF_1516	chr15	10123319	10123718	NM_001012523	TAOK3	34239
CTCF_1517	chr15	10155248	10155647	NM_001198642	PEBP1	6925
CTCF_1518	chr15	10162295	10162694	NM_001198642	PEBP1	-122
CTCF_1519	chr15	10198270	10198669	NM_001198642	PEBP1	-36097
CTCF_1520	chr15	10297292	10297691	NM_205040	DGCR6	53614
CTCF_1521	chr15	10370636	10371035	NM_205040	DGCR6	-19730
CTCF_1522	chr15	10373911	10374310	NM_205040	DGCR6	-23005
CTCF_1523	chr15	11071578	11071977	NM_001031472	SF3A1	-86197
CTCF_1524	chr15	11098982	11099381	NM_001031472	SF3A1	-58793
CTCF_1525	chr15	11139376	11139775	NM_001031472	SF3A1	-18399
CTCF_1526	chr15	11143827	11144226	NM_001031472	SF3A1	-13948
CTCF_1527	chr15	11144939	11145338	NM_001031472	SF3A1	-12836
CTCF_1528	chr15	11155643	11156042	NM_001031472	SF3A1	-2132
CTCF_1529	chr15	11184580	11184979	NM_001031472	SF3A1	26805
CTCF_1530	chr15	11251067	11251466	NM_001031472	SF3A1	93292
CTCF_1531	chr15	11430604	11431003	NM_204497	NF2	8021
CTCF_1532	chr15	11438864	11439263	NM_204497	NF2	-239
CTCF_1533	chr15	11442188	11442587	NM_001006195	THOC5	-57
CTCF_1534	chr15	11449611	11450010	NM_001006195	THOC5	7366
CTCF_1535	chr15	11480576	11480975	NM_001039267	EWSR1	30108
CTCF_1536	chr15	11629333	11629732	NM_001080884	TESC	-23471
CTCF_1537	chr15	11635429	11635828	NM_001080884	TESC	-17375
CTCF_1538	chr15	11648561	11648960	NM_001080884	TESC	-4243
CTCF_1539	chr15	11659152	11659551	NM_001080884	TESC	6348
CTCF_1540	chr15	11863448	11863847	NM_001007841	C15H12orf49	116998
CTCF_1541	chr15	12061425	12061824	NM_001007841	C15H12orf49	314975
CTCF_1542	chr15	12124133	12124532	NM_001007841	C15H12orf49	377683
CTCF_1543	chr15	12534509	12534908	NM_204173	TBX5	-90948
CTCF_1544	chr15	12539114	12539513	NM_204173	TBX5	-86343
CTCF_1545	chr15	12571421	12571820	NM_204173	TBX5	-54036
CTCF_1546	chr15	12666101	12666500	NM_204173	TBX5	40644
CTCF_1547	chr15	12710655	12711054	NM_001039268	RBM19	-60485
CTCF_1548	chr15	12734092	12734491	NM_001039268	RBM19	-37048
CTCF_1549	chr15	12761471	12761870	NM_001039268	RBM19	-9669
CTCF_1550	chr15	12793253	12793652	NM_001039268	RBM19	22113
CTCF_1551	chr15	12824716	12825115	NM_001039268	RBM19	53576
CTCF_1552	chr15	12899764	12900163	NM_001198643	SDSL	-6749
CTCF_1553	chr16	108	507	NM_001017412	CD1C	-1066
CTCF_1554	chr16	25849	26248	NM_001099358	CYP21	3147
CTCF_1555	chr16	26992	27391	NM_001099358	CYP21	2004
CTCF_1556	chr16	37867	38266	NM_001077233	C4	1781
CTCF_1557	chr16	74455	74854	NM_213582	CLEC2D	1164
CTCF_1558	chr16	96435	96834	NM_001099355	B-G	11822
CTCF_1559	chr16_random	239943	240342	NM_001030670	B-G	97864
CTCF_1560	chr17	504920	505319	NM_204954	ENTPD2	-279714
CTCF_1561	chr17	507231	507630	NM_204954	ENTPD2	-277403
CTCF_1562	chr17	518984	519383	NM_204954	ENTPD2	-265650
CTCF_1563	chr17	532722	533121	NM_204954	ENTPD2	-251912
CTCF_1564	chr17	592259	592658	NM_204954	ENTPD2	-192375
CTCF_1565	chr17	731107	731506	NM_204954	ENTPD2	-53527
CTCF_1566	chr17	763321	763720	NM_204954	ENTPD2	-21313
CTCF_1567	chr17	794539	794938	NM_204954	ENTPD2	9905
CTCF_1568	chr17	880851	881250	NM_205422	P20K	2944
CTCF_1569	chr17	904911	905310	NM_001030694	FBXW5	7858
CTCF_1570	chr17	1025722	1026121	NM_001006203	EDF1	93876
CTCF_1571	chr17	1073166	1073565	NM_001006203	EDF1	141320
CTCF_1572	chr17	1241655	1242054	NM_204247	ENTPD8	73248
CTCF_1573	chr17	1292937	1293336	NM_204247	ENTPD8	21966
CTCF_1574	chr17	2284922	2285321	NM_001080860	TUBB2C	-6064
CTCF_1575	chr17	2315886	2316285	NM_001006202	COBRA1	13672
CTCF_1576	chr17	2340521	2340920	NM_001031475	ARRDC1	-21118
CTCF_1577	chr17	2346742	2347141	NM_001031475	ARRDC1	-14897
CTCF_1578	chr17	2456816	2457215	NM_204293	CACNA1B	-52589
CTCF_1579	chr17	2603859	2604258	NM_204293	CACNA1B	94454
CTCF_1580	chr17	2831336	2831735	NM_206976	STXBP1	4780
CTCF_1581	chr17	2881682	2882081	NM_206976	STXBP1	55126
CTCF_1582	chr17	3736995	3737394	NM_001030693	TLR4	-325799
CTCF_1583	chr17	3762749	3763148	NM_001030693	TLR4	-300045
CTCF_1584	chr17	4107379	4107778	NM_001030693	TLR4	44585
CTCF_1585	chr17	5246610	5247009	NM_204541	OGCHI	-181003
CTCF_1586	chr17	5274622	5275021	NM_204541	OGCHI	-152991
CTCF_1587	chr17	5322082	5322481	NM_204541	OGCHI	-105531
CTCF_1588	chr17	5494969	5495368	NM_001199164	DPM2	-5898
CTCF_1589	chr17	5672085	5672484	NM_001197034	C17H9orf16	56451
CTCF_1590	chr17	5699000	5699399	NM_001197034	C17H9orf16	29536
CTCF_1591	chr17	5714010	5714409	NM_001197034	C17H9orf16	14526
CTCF_1592	chr17	5725042	5725441	NM_001197034	C17H9orf16	3494
CTCF_1593	chr17	5729201	5729600	NM_001197034	C17H9orf16	-665
CTCF_1594	chr17	5754716	5755115	NM_001042538	SPTAN1	-11796
CTCF_1595	chr17	5755382	5755781	NM_001042538	SPTAN1	-11130
CTCF_1596	chr17	5845740	5846139	NM_001030691	SET	11212
CTCF_1597	chr17	5917778	5918177	NM_001030690	NUP188	-41272
CTCF_1598	chr17	5923967	5924366	NM_001030690	NUP188	-35083
CTCF_1599	chr17	6018356	6018755	NM_001006200	SH3GLB2	-5365
CTCF_1600	chr17	6040787	6041186	NM_001030689	DOLPP1	7680
CTCF_1601	chr17	6064927	6065326	NM_001031371	PPP2R4	-1115
CTCF_1602	chr17	6080183	6080582	NM_001031371	PPP2R4	14141
CTCF_1603	chr17	6125491	6125890	NM_001031371	PPP2R4	59449
CTCF_1604	chr17	6206186	6206585	NM_001030688	ASB6	-190
CTCF_1605	chr17	6229810	6230209	NM_001194983	PTGES	5397
CTCF_1606	chr17	6282813	6283212	NM_001030687	TOR1A	-22721
CTCF_1607	chr17	6410003	6410402	NM_001030686	GPR107	4839
CTCF_1608	chr17	6475069	6475468	NM_001013395	ASS1	3091
CTCF_1609	chr17	6591821	6592220	NM_001012798	EXOSC2	35284
CTCF_1610	chr17	6637691	6638090	NM_001012798	EXOSC2	81154
CTCF_1611	chr17	6765473	6765872	NM_001030685	POMT1	-82325
CTCF_1612	chr17	6792376	6792775	NM_001030685	POMT1	-55422
CTCF_1613	chr17	6798824	6799223	NM_001030685	POMT1	-48974
CTCF_1614	chr17	6948164	6948563	NM_001030685	POMT1	100366
CTCF_1615	chr17	7147773	7148172	NM_205091	GFI1B	-258119
CTCF_1616	chr17	7313115	7313514	NM_205091	GFI1B	-92777
CTCF_1617	chr17	7439309	7439708	NM_001030684	GTF3C5	-927
CTCF_1618	chr17	7451899	7452298	NM_001030684	GTF3C5	11663
CTCF_1619	chr17	7539022	7539421	NM_001012653	SURF1	-49
CTCF_1620	chr17	7578543	7578942	NM_204355	SURF4	-19066
CTCF_1621	chr17	7892002	7892401	NM_001006198	WDR5	13811
CTCF_1622	chr17	7896337	7896736	NM_001006198	WDR5	18146
CTCF_1623	chr17	7923991	7924390	NM_001006198	WDR5	45800
CTCF_1624	chr17	8025453	8025852	NM_204790	COL5A1	-118303
CTCF_1625	chr17	8040555	8040954	NM_204790	COL5A1	-103201
CTCF_1626	chr17	8046748	8047147	NM_204790	COL5A1	-97008
CTCF_1627	chr17	8290407	8290806	NM_204767	OLFM1	-705
CTCF_1628	chr17	8336277	8336676	NM_204767	OLFM1	45165
CTCF_1629	chr17	8383985	8384384	NM_204767	OLFM1	92873
CTCF_1630	chr17	8460633	8461032	NM_001006197	PMPCA	117941
CTCF_1631	chr17	8535286	8535685	NM_001006197	PMPCA	43288
CTCF_1632	chr17	8563108	8563507	NM_001006197	PMPCA	15466
CTCF_1633	chr17	8609278	8609677	NM_001006197	PMPCA	-30704
CTCF_1634	chr17	8636610	8637009	NM_001006197	PMPCA	-58036
CTCF_1635	chr17	8730352	8730751	NM_001030335	LHX3	-4990
CTCF_1636	chr17	8759742	8760141	NM_001030681	BTBD14A	-20097
CTCF_1637	chr17	8926231	8926630	NM_204562	KCNT1	9257
CTCF_1638	chr17	8944650	8945049	NM_204562	KCNT1	-9162
CTCF_1639	chr17	9141036	9141435	NM_204934	GSN	26048
CTCF_1640	chr17	9198743	9199142	NM_204934	GSN	83755
CTCF_1641	chr17	9516256	9516655	NM_001030680	STRBP	147904
CTCF_1642	chr17	9687935	9688334	NM_001030680	STRBP	-23775
CTCF_1643	chr17	9798328	9798727	NM_001030679	DENND1A	113968
CTCF_1644	chr17	9970628	9971027	NM_204889	LHX2	31933
CTCF_1645	chr17	10106587	10106986	NM_204397	PSMB7	4679
CTCF_1646	chr17	10117778	10118177	NM_204397	PSMB7	-6512
CTCF_1647	chr17	10128346	10128745	NM_204397	PSMB7	-17080
CTCF_1648	chr17	10222662	10223061	NM_204273	RPL35	23197
CTCF_1649	chr17	10242038	10242437	NM_204273	RPL35	3821
CTCF_1650	chr17	10245588	10245987	NM_204273	RPL35	271
CTCF_1651	chr17	10284378	10284777	NM_001079765	PPP6C	25566
CTCF_1652	chr17	10350190	10350589	NM_205491	HSPA5	-32436
CTCF_1653	chr17	10520114	10520513	NM_001030678	PBX3	68832
CTCF_1654	chr17	10582185	10582584	NM_001030677	FAM125B	-107667
CTCF_1655	chr17	10606224	10606623	NM_001030677	FAM125B	-83628
CTCF_1656	chr17	10684083	10684482	NM_001030677	FAM125B	-5769
CTCF_1657	chr17	10725068	10725467	NM_001030677	FAM125B	35216
CTCF_1658	chr17	10733781	10734180	NM_001030677	FAM125B	43929
CTCF_1659	chr17	10972545	10972944	NM_001012795	ZBTB34	-13855
CTCF_1660	chr17	11113565	11113964	NM_204375	SLC2A8	-27
CTCF_1661	chr18	253617	254016	NM_001163248	GLP2R	125384
CTCF_1662	chr18	297981	298380	NM_001013396	MYH1	158736
CTCF_1663	chr18	633006	633405	NM_001113709	MYH3	-699
CTCF_1664	chr18	745581	745980	NM_001080715	MYOCD	43678
CTCF_1665	chr18	943803	944202	NM_001080715	MYOCD	-154544
CTCF_1666	chr18	986907	987306	NM_001080715	MYOCD	-197648
CTCF_1667	chr18	1000560	1000959	NM_001080715	MYOCD	-211301
CTCF_1668	chr18	1454467	1454866	NM_001030696	NDEL1	-208582
CTCF_1669	chr18	1657340	1657739	NM_001030696	NDEL1	-5709
CTCF_1670	chr18	1686821	1687220	NM_001030696	NDEL1	23772
CTCF_1671	chr18	1797474	1797873	NM_205474	MYH10	-29762
CTCF_1672	chr18	1811244	1811643	NM_205474	MYH10	-43532
CTCF_1673	chr18	1842031	1842430	NM_205474	MYH10	-74319
CTCF_1674	chr18	1844169	1844568	NM_205474	MYH10	-76457
CTCF_1675	chr18	1860826	1861225	NM_205474	MYH10	-93114
CTCF_1676	chr18	2057512	2057911	NM_205419	NTN1	62720
CTCF_1677	chr18	2121505	2121904	NM_001030698	STX8	-297
CTCF_1678	chr18	2130812	2131211	NM_001030698	STX8	-9604
CTCF_1679	chr18	2214140	2214539	NM_001030699	LOC417324	7257
CTCF_1680	chr18	2288943	2289342	NM_001030699	LOC417324	82060
CTCF_1681	chr18	2415208	2415607	NM_001030699	LOC417324	208325
CTCF_1682	chr18	2719335	2719734	NM_001030700	COX10	-60082
CTCF_1683	chr18	2882527	2882926	NM_001030700	COX10	-223274
CTCF_1684	chr18	2987094	2987493	NM_001012801	TBCD	326856
CTCF_1685	chr18	3306917	3307316	NM_001012801	TBCD	7033
CTCF_1686	chr18	3331949	3332348	NM_001114638	FN3KRP	383
CTCF_1687	chr18	3362654	3363053	NM_001007844	WDR45L	-766
CTCF_1688	chr18	3493106	3493505	NM_001007844	WDR45L	129686
CTCF_1689	chr18	3749720	3750119	NM_001030701	2015-09-09	-13576
CTCF_1690	chr18	4060610	4061009	NM_001030702	RAP2B	-10089
CTCF_1691	chr18	4112144	4112543	NM_001030702	RAP2B	-61623
CTCF_1692	chr18	4217242	4217641	NM_001001305	SRSF2	-12912
CTCF_1693	chr18	4247182	4247581	NM_001030703	JMJD6	11534
CTCF_1694	chr18	4274843	4275242	NM_205240	ST6GALNAC1	-9230
CTCF_1695	chr18	4309083	4309482	NM_205233	ST6GALNAC2	9989
CTCF_1696	chr18	4311551	4311950	NM_205233	ST6GALNAC2	12457
CTCF_1697	chr18	4317581	4317980	NM_001008789	CYGB	-15263
CTCF_1698	chr18	4346108	4346507	NM_001008789	CYGB	13264
CTCF_1699	chr18	4348514	4348913	NM_001008789	CYGB	15670
CTCF_1700	chr18	4369792	4370191	NM_205158	AANAT	-874
CTCF_1701	chr18	4372970	4373369	NM_205158	AANAT	-4052
CTCF_1702	chr18	4404012	4404411	NM_205158	AANAT	-35094
CTCF_1703	chr18	4411018	4411417	NM_205158	AANAT	-42100
CTCF_1704	chr18	4601736	4602135	NM_001114630	FBF1	6476
CTCF_1705	chr18	4634363	4634762	NM_001114629	MRPL38	24893
CTCF_1706	chr18	4666970	4667369	NM_205296	H3F3C	-31299
CTCF_1707	chr18	4695227	4695626	NM_205296	H3F3C	-3042
CTCF_1708	chr18	4699676	4700075	NM_205296	H3F3C	1407
CTCF_1709	chr18	4722514	4722913	NM_205296	H3F3C	24245
CTCF_1710	chr18	4889855	4890254	NM_205155	FASN	-16168
CTCF_1711	chr18	4890593	4890992	NM_205155	FASN	-15430
CTCF_1712	chr18	4906024	4906423	NM_205155	FASN	1
CTCF_1713	chr18	5060105	5060504	NM_205047	NME2	-1791
CTCF_1714	chr18	5781631	5782030	NM_001030704	MMD	181485
CTCF_1715	chr18	5853078	5853477	NM_001030704	MMD	110038
CTCF_1716	chr18	5944454	5944853	NM_001030704	MMD	18662
CTCF_1717	chr18	5979144	5979543	NM_001030704	MMD	-16028
CTCF_1718	chr18	6108185	6108584	NM_204123	NOG	-86112
CTCF_1719	chr18	6226089	6226488	NM_204123	NOG	31792
CTCF_1720	chr18	6313386	6313785	NM_001012803	SCPEP1	13914
CTCF_1721	chr18	6388327	6388726	NM_001012803	SCPEP1	88855
CTCF_1722	chr18	6412470	6412869	NM_001012803	SCPEP1	112998
CTCF_1723	chr18	6470400	6470799	NM_001006207	UTP6	114667
CTCF_1724	chr18	6627356	6627755	NM_001079719	CRLF3	456
CTCF_1725	chr18	6657137	6657536	NM_001006208	RHOT1	-114
CTCF_1726	chr18	6680618	6681017	NM_001006208	RHOT1	23367
CTCF_1727	chr18	6731628	6732027	NM_001006208	RHOT1	74377
CTCF_1728	chr18	6771520	6771919	NM_001006208	RHOT1	114269
CTCF_1729	chr18	6847439	6847838	NM_204827	DDX5	56476
CTCF_1730	chr18	6894737	6895136	NM_204827	DDX5	9178
CTCF_1731	chr18	6903042	6903441	NM_204827	DDX5	873
CTCF_1732	chr18	6988777	6989176	NM_001006209	KPNA2	6869
CTCF_1733	chr18	7013041	7013440	NM_001006209	KPNA2	-17395
CTCF_1734	chr18	7070714	7071113	NM_001006210	NOL11	-77
CTCF_1735	chr18	7141674	7142073	NM_001030706	PSMD12	-4469
CTCF_1736	chr18	7467982	7468381	NM_001012804	PRKCA	-26680
CTCF_1737	chr18	7610019	7610418	NM_204491	AXIN2	-14513
CTCF_1738	chr18	7701200	7701599	NM_204491	AXIN2	76668
CTCF_1739	chr18	7759607	7760006	NM_001007845	PRKAR1A	-109424
CTCF_1740	chr18	7800803	7801202	NM_001007845	PRKAR1A	-68228
CTCF_1741	chr18	7849784	7850183	NM_001007845	PRKAR1A	-19247
CTCF_1742	chr18	7996812	7997211	NM_001007845	PRKAR1A	127781
CTCF_1743	chr18	8025685	8026084	NM_001007845	PRKAR1A	156654
CTCF_1744	chr18	8194376	8194775	NM_205370	KCNJ2	-10573
CTCF_1745	chr18	8457818	8458217	NM_205370	KCNJ2	252869
CTCF_1746	chr18	8910476	8910875	NM_001030345	SSTR2	-86693
CTCF_1747	chr18	8911706	8912105	NM_001030345	SSTR2	-85463
CTCF_1748	chr18	9003918	9004317	NM_001030707	COG1	-993
CTCF_1749	chr18	9040756	9041155	NM_001030708	LOC417450	-19187
CTCF_1750	chr18	9045645	9046044	NM_204538	SDK2	21715
CTCF_1751	chr18	9107570	9107969	NM_204538	SDK2	-40210
CTCF_1752	chr18	9128753	9129152	NM_204445	PDE6G	-41824
CTCF_1753	chr18	9183895	9184294	NM_204445	PDE6G	13318
CTCF_1754	chr18	9265229	9265628	NM_001177738	FSCN2	-58591
CTCF_1755	chr18	9340138	9340537	NM_001031529	CHMP6	-80
CTCF_1756	chr18	9351340	9351739	NM_001031529	CHMP6	-11282
CTCF_1757	chr18	9489399	9489798	NM_204642	CBX4	-107349
CTCF_1758	chr18	9560886	9561285	NM_204642	CBX4	-35862
CTCF_1759	chr18	9565975	9566374	NM_204642	CBX4	-30773
CTCF_1760	chr18	9622732	9623131	NM_204642	CBX4	25984
CTCF_1761	chr18	9731720	9732119	NM_001031581	CANT1	10128
CTCF_1762	chr18	9769544	9769943	NM_001008463	PGS1	16545
CTCF_1763	chr18	9809611	9810010	NM_204898	TK1	-3231
CTCF_1764	chr18	9821430	9821829	NM_001006423	LOC422090	-2983
CTCF_1765	chr18	9883308	9883707	NM_001080871	ARHGDIA	5992
CTCF_1766	chr18	9914065	9914464	NM_001031106	PCYT2	-130
CTCF_1767	chr18	9933611	9934010	NM_001204761	NME1	-451
CTCF_1768	chr18	10048050	10048449	NM_001001467	TOB1	15459
CTCF_1769	chr18	10068149	10068548	NM_001031530	LUC7L3	19421
CTCF_1770	chr18	10069638	10070037	NM_001031530	LUC7L3	17932
CTCF_1771	chr18	10092583	10092982	NM_001031531	ANKRD40	4282
CTCF_1772	chr18	10144860	10145259	NM_001031531	ANKRD40	56559
CTCF_1773	chr18	10271865	10272264	NM_001012570	LRRC59	-64931
CTCF_1774	chr18	10336707	10337106	NM_001012570	LRRC59	-89
CTCF_1775	chr18	10413026	10413425	NM_001031107	TMEM104	-259
CTCF_1776	chr18	10473121	10473520	NM_001031107	TMEM104	59836
CTCF_1777	chr18	10490768	10491167	NM_001031107	TMEM104	77483
CTCF_1778	chr18	10538261	10538660	NM_001007913	KCTD2	-53859
CTCF_1779	chr18	10621781	10622180	NM_001006425	HN1	11746
CTCF_1780	chr18	10704701	10705100	NM_001031109	MRPS7	21107
CTCF_1781	chr18	10704933	10705332	NM_001031109	MRPS7	21339
CTCF_1782	chr18	10850267	10850666	NM_204411	GRB2	-107745
CTCF_1783	chr18	10895310	10895709	NM_204411	GRB2	-152788
CTCF_1784	chr18	10900547	10900946	NM_204411	GRB2	-158025
CTCF_1785	chr19	26943	27342	NM_001001302	MYH7	19976
CTCF_1786	chr19	40337	40736	NM_001039332	WBSCR22	-32821
CTCF_1787	chr19	45238	45637	NM_001039332	WBSCR22	-27920
CTCF_1788	chr19	149818	150217	NM_001110841	MLXIPL	22089
CTCF_1789	chr19	240179	240578	NM_204933	CDD	58399
CTCF_1790	chr19	269438	269837	NM_001045831	GGCL1	-85467
CTCF_1791	chr19	294625	295024	NM_001045831	GGCL1	-60280
CTCF_1792	chr19	347559	347958	NM_001045831	GGCL1	-7346
CTCF_1793	chr19	350113	350512	NM_001045831	GGCL1	-4792
CTCF_1794	chr19	493794	494193	NM_001045832	CCL5	-113305
CTCF_1795	chr19	507281	507680	NM_001045832	CCL5	-126792
CTCF_1796	chr19	627673	628072	NM_204131	LIMK1	-121091
CTCF_1797	chr19	633630	634029	NM_204131	LIMK1	-115134
CTCF_1798	chr19	638873	639272	NM_204131	LIMK1	-109891
CTCF_1799	chr19	643589	643988	NM_204131	LIMK1	-105175
CTCF_1800	chr19	653342	653741	NM_204131	LIMK1	-95422
CTCF_1801	chr19	1295408	1295807	distalIntergenic	distalIntergenic	>500kb
CTCF_1802	chr19	1367906	1368305	distalIntergenic	distalIntergenic	>500kb
CTCF_1803	chr19	2295915	2296314	NM_001006212	WBSCR16	312620
CTCF_1804	chr19	2616021	2616420	NM_001030709	NCF1	11
CTCF_1805	chr19	2794960	2795359	NM_205530	RFC2	-17113
CTCF_1806	chr19	2808934	2809333	NM_205530	RFC2	-3139
CTCF_1807	chr19	3046029	3046428	NM_001080883	UBE2G1	-62780
CTCF_1808	chr19	3047634	3048033	NM_001080883	UBE2G1	-61175
CTCF_1809	chr19	3089655	3090054	NM_001080883	UBE2G1	-19154
CTCF_1810	chr19	3097481	3097880	NM_001080883	UBE2G1	-11328
CTCF_1811	chr19	3173683	3174082	NM_001080883	UBE2G1	64874
CTCF_1812	chr19	3268823	3269222	NM_204519	P2RX1	-2112
CTCF_1813	chr19	4156374	4156773	NM_001030710	ORAI2	52863
CTCF_1814	chr19	4182956	4183355	NM_001031477	YWHAG	-29427
CTCF_1815	chr19	4199321	4199720	NM_001031477	YWHAG	-13062
CTCF_1816	chr19	4343477	4343876	NM_001195796	POR	-50869
CTCF_1817	chr19	4413162	4413561	NM_001198646	RAD51L3	-30925
CTCF_1818	chr19	4425716	4426115	NM_001198646	RAD51L3	-18371
CTCF_1819	chr19	4444032	4444431	NM_001198646	RAD51L3	-55
CTCF_1820	chr19	4449355	4449754	NM_001030711	RFFL	-237
CTCF_1821	chr19	4479715	4480114	NM_001006215	LIG3	10606
CTCF_1822	chr19	4492303	4492702	NM_001006215	LIG3	-1982
CTCF_1823	chr19	4772201	4772600	NM_001030712	LOC417536	7519
CTCF_1824	chr19	4773462	4773861	NM_001030712	LOC417536	6258
CTCF_1825	chr19	4776545	4776944	NM_001030712	LOC417536	3175
CTCF_1826	chr19	4817890	4818289	NM_001030713	GBAS	-52
CTCF_1827	chr19	4871397	4871796	NM_001001328	VKORC1L1	-173
CTCF_1828	chr19	4893254	4893653	NM_001039316	GUSB	5064
CTCF_1829	chr19	4986872	4987271	NM_001039269	KCTD7	-1942
CTCF_1830	chr19	5040060	5040459	NM_001039269	KCTD7	51246
CTCF_1831	chr19	5185023	5185422	NM_001006219	YWHAE	34263
CTCF_1832	chr19	5247483	5247882	NM_001006220	MYO1C	-21611
CTCF_1833	chr19	5277421	5277820	NM_001006220	MYO1C	-51549
CTCF_1834	chr19	5340544	5340943	NM_001030715	SMYD4	54521
CTCF_1835	chr19	5356386	5356785	NM_001030715	SMYD4	38679
CTCF_1836	chr19	5397528	5397927	NM_001006221	RPA1	2332
CTCF_1837	chr19	5515285	5515684	NM_001030716	DPH1	41290
CTCF_1838	chr19	5557079	5557478	NM_205061	VTN	56854
CTCF_1839	chr19	5679654	5680053	NM_001205066	SLC46A1	-53029
CTCF_1840	chr19	5702869	5703268	NM_001205066	SLC46A1	-76244
CTCF_1841	chr19	5733109	5733508	NM_001030718	C19H17orf63	84717
CTCF_1842	chr19	5768227	5768626	NM_001030718	C19H17orf63	49599
CTCF_1843	chr19	5817942	5818341	NM_001030718	C19H17orf63	-116
CTCF_1844	chr19	5823267	5823666	NM_204239	ERAL1	-188
CTCF_1845	chr19	5832393	5832792	NM_001030719	FLOT2	5415
CTCF_1846	chr19	5899235	5899634	NM_205502	CRYBA1	-18086
CTCF_1847	chr19	5899636	5900035	NM_205502	CRYBA1	-17685
CTCF_1848	chr19	5915481	5915880	NM_205502	CRYBA1	-1840
CTCF_1849	chr19	5949082	5949481	NM_205502	CRYBA1	31761
CTCF_1850	chr19	6007449	6007848	NM_204296	GIT1	13929
CTCF_1851	chr19	6030649	6031048	NM_204296	GIT1	-9271
CTCF_1852	chr19	6046558	6046957	NM_204296	GIT1	-25180
CTCF_1853	chr19	6074021	6074420	NM_204296	GIT1	-52643
CTCF_1854	chr19	6096812	6097211	NM_213572	SLC6A4	58480
CTCF_1855	chr19	6120983	6121382	NM_213572	SLC6A4	34309
CTCF_1856	chr19	6149411	6149810	NM_213572	SLC6A4	5881
CTCF_1857	chr19	6161671	6162070	NM_213572	SLC6A4	-6379
CTCF_1858	chr19	6189788	6190187	NM_205104	BLMH	-9105
CTCF_1859	chr19	6212391	6212790	NM_001006222	GOSR1	-137
CTCF_1860	chr19	6217720	6218119	NM_001006222	GOSR1	5192
CTCF_1861	chr19	6273447	6273846	NM_001006222	GOSR1	60919
CTCF_1862	chr19	6286091	6286490	NM_001006222	GOSR1	73563
CTCF_1863	chr19	6307257	6307656	NM_205087	ADORA2B	-73014
CTCF_1864	chr19	6315245	6315644	NM_205087	ADORA2B	-65026
CTCF_1865	chr19	6328168	6328567	NM_205087	ADORA2B	-52103
CTCF_1866	chr19	6401457	6401856	NM_001197135	ZSWIM7	-933
CTCF_1867	chr19	6513108	6513507	NM_204748	P2RX5	-55474
CTCF_1868	chr19	6520293	6520692	NM_204748	P2RX5	-48289
CTCF_1869	chr19	6530756	6531155	NM_204748	P2RX5	-37826
CTCF_1870	chr19	6561587	6561986	NM_204748	P2RX5	-6995
CTCF_1871	chr19	6562120	6562519	NM_204748	P2RX5	-6462
CTCF_1872	chr19	6573073	6573472	NM_204748	P2RX5	4491
CTCF_1873	chr19	6652790	6653189	NM_204572	TRPV1	47782
CTCF_1874	chr19	6716761	6717160	NM_001006223	ALDH3A2	-74316
CTCF_1875	chr19	6735909	6736308	NM_001006223	ALDH3A2	-55168
CTCF_1876	chr19	6801301	6801700	NM_001135679	SLC47A2	3341
CTCF_1877	chr19	6817042	6817441	NM_001030720	SLC47A1	-3689
CTCF_1878	chr19	6818680	6819079	NM_001030720	SLC47A1	-5327
CTCF_1879	chr19	6876644	6877043	NM_001012610	GEMIN4	3665
CTCF_1880	chr19	6944094	6944493	NM_205409	OPN1LW	-54933
CTCF_1881	chr19	7174868	7175267	NM_001007847	YPEL2	-934
CTCF_1882	chr19	7359543	7359942	NM_001030721	RPS6KB1	22319
CTCF_1883	chr19	7372014	7372413	NM_001030721	RPS6KB1	34790
CTCF_1884	chr19	7570795	7571194	NM_001030537	TBX4	-4209
CTCF_1885	chr19	7587966	7588365	NM_001030537	TBX4	-21380
CTCF_1886	chr19	7589991	7590390	NM_001030537	TBX4	-23405
CTCF_1887	chr19	7620213	7620612	NM_001030537	TBX4	-53627
CTCF_1888	chr19	7650741	7651140	NM_001030537	TBX4	-84155
CTCF_1889	chr19	7804321	7804720	NM_001030723	APPBP2	-124486
CTCF_1890	chr19	7909659	7910058	NM_001030723	APPBP2	-19148
CTCF_1891	chr19	7921815	7922214	NM_001030723	APPBP2	-6992
CTCF_1892	chr19	7955737	7956136	NM_001030723	APPBP2	26930
CTCF_1893	chr19	8036625	8037024	NM_001001899	GGNBP2	-66339
CTCF_1894	chr19	8153352	8153751	NM_204507	DHRS11	32167
CTCF_1895	chr19	8185593	8185992	NM_204507	DHRS11	64408
CTCF_1896	chr19	8225172	8225571	NM_204507	DHRS11	103987
CTCF_1897	chr19	8236257	8236656	NM_205413	LHX1	-109553
CTCF_1898	chr19	8256469	8256868	NM_205413	LHX1	-89341
CTCF_1899	chr19	8443841	8444240	NM_205505	ACACA	60795
CTCF_1900	chr19	8467102	8467501	NM_205505	ACACA	37534
CTCF_1901	chr19	8513819	8514218	NM_001012807	TADA2L	271
CTCF_1902	chr19	8585483	8585882	NM_001030725	DDX52	13973
CTCF_1903	chr19	8627568	8627967	NM_001030725	DDX52	-28112
CTCF_1904	chr19	8644315	8644714	NM_001113741	SFRS1	-22549
CTCF_1905	chr19	8714474	8714873	NM_001037827	VEZF1	30878
CTCF_1906	chr19	8718374	8718773	NM_001037827	VEZF1	34778
CTCF_1907	chr19	8806637	8807036	NM_001037827	VEZF1	123041
CTCF_1908	chr19	8942186	8942585	NM_001080893	EVI2A	-50611
CTCF_1909	chr19	9052144	9052543	NM_204872	WSB1	-11274
CTCF_1910	chr19	9054300	9054699	NM_204872	WSB1	-9118
CTCF_1911	chr19	9086326	9086725	NM_204872	WSB1	22908
CTCF_1912	chr19	9100203	9100602	NM_204872	WSB1	36785
CTCF_1913	chr19	9196703	9197102	NM_204961	NOS2	-15028
CTCF_1914	chr19	9374938	9375337	NM_204324	PAFAH1B1	-36300
CTCF_1915	chr19	9434926	9435325	NM_204324	PAFAH1B1	23688
CTCF_1916	chr19	9466078	9466477	NM_001031478	RAP1GAP2	-35346
CTCF_1917	chr19	9491207	9491606	NM_001031478	RAP1GAP2	-10217
CTCF_1918	chr19	9499300	9499699	NM_001031478	RAP1GAP2	-2124
CTCF_1919	chr19	9507594	9507993	NM_001031478	RAP1GAP2	6170
CTCF_1920	chr19	9551907	9552306	NM_001031478	RAP1GAP2	50483
CTCF_1921	chr19	9570574	9570973	NM_001031478	RAP1GAP2	69150
CTCF_1922	chr19	9584719	9585118	NM_001031478	RAP1GAP2	83295
CTCF_1923	chr19	9587265	9587664	NM_001031478	RAP1GAP2	85841
CTCF_1924	chr19	9608782	9609181	NM_001031478	RAP1GAP2	107358
CTCF_1925	chr19	9740414	9740813	NM_001031478	RAP1GAP2	238990
CTCF_1926	chr19	9926387	9926786	NM_001031478	RAP1GAP2	424963
CTCF_1927	chr1_random	16462	16861	distalIntergenic	distalIntergenic	>500kb
CTCF_1928	chr2	17311	17710	NM_001006562	ABCF2	-113520
CTCF_1929	chr2	18993	19392	NM_001006562	ABCF2	-111838
CTCF_1930	chr2	78017	78416	NM_001006562	ABCF2	-52814
CTCF_1931	chr2	93584	93983	NM_001006562	ABCF2	-37247
CTCF_1932	chr2	103790	104189	NM_001006562	ABCF2	-27041
CTCF_1933	chr2	151736	152135	NM_001006562	ABCF2	20905
CTCF_1934	chr2	188052	188451	NM_001006562	ABCF2	57221
CTCF_1935	chr2	214845	215244	NM_001006562	ABCF2	84014
CTCF_1936	chr2	311626	312025	NM_001006351	SSPO	-3037
CTCF_1937	chr2	391164	391563	NM_001012849	ZNF767	-23593
CTCF_1938	chr2	397186	397585	NM_001012849	ZNF767	-17571
CTCF_1939	chr2	414741	415140	NM_001012849	ZNF767	-16
CTCF_1940	chr2	445576	445975	NM_001199572	CDC25A	-26135
CTCF_1941	chr2	483310	483709	NM_001199572	CDC25A	11599
CTCF_1942	chr2	635026	635425	NM_001012851	DHX30	-71
CTCF_1943	chr2	642205	642604	NM_001012851	DHX30	-7250
CTCF_1944	chr2	739490	739889	NM_204719	CSPG5	11853
CTCF_1945	chr2	809345	809744	NM_204719	CSPG5	81708
CTCF_1946	chr2	1785828	1786227	NM_001097523	VIPR1	123604
CTCF_1947	chr2	1837970	1838369	NM_001199576	HHATL	95524
CTCF_1948	chr2	1928574	1928973	NM_001199576	HHATL	4920
CTCF_1949	chr2	1962324	1962723	NM_001030957	HIGD1A	11985
CTCF_1950	chr2	2484153	2484552	NM_204981	WNT9A	768
CTCF_1951	chr2	3118584	3118983	NM_001030959	JMJD4	-12956
CTCF_1952	chr2	3823041	3823440	NM_001030960	KLHL18	-49410
CTCF_1953	chr2	3852850	3853249	NM_001030960	KLHL18	-19601
CTCF_1954	chr2	3951602	3952001	NM_001197144	CCM2	-256
CTCF_1955	chr2	4285832	4286231	NM_001031510	GARS	-656
CTCF_1956	chr2	4701088	4701487	NM_001079726	LOC420419	-118
CTCF_1957	chr2	4741334	4741733	NM_001030962	MYD88	11452
CTCF_1958	chr2	5166334	5166733	NM_001030963	GORASP1	-24195
CTCF_1959	chr2	5343390	5343789	NM_001030964	WDR48	-120970
CTCF_1960	chr2	5651858	5652257	NM_204317	ACVR2B	28418
CTCF_1961	chr2	6151867	6152266	NM_001166674	CRYGN	39889
CTCF_1962	chr2	6271283	6271682	NM_001030965	PRKAG2	-16695
CTCF_1963	chr2	6462338	6462737	NM_001030965	PRKAG2	-207750
CTCF_1964	chr2	6737592	6737991	NM_001030965	PRKAG2	-483004
CTCF_1965	chr2	6982481	6982880	distalIntergenic	distalIntergenic	>500kb
CTCF_1966	chr2	7596508	7596907	NM_001030966	INSIG1	-180612
CTCF_1967	chr2	7964664	7965063	NM_204821	SHH	70060
CTCF_1968	chr2	8424339	8424738	NM_204172	LMBR1	6876
CTCF_1969	chr2	8463293	8463692	NM_204928	MNX1	26883
CTCF_1970	chr2	8603385	8603784	NM_001012556	DNAJB6	-75
CTCF_1971	chr2	10149979	10150378	NM_001006354	GTPBP4	-165232
CTCF_1972	chr2	11718818	11719217	NM_001030969	KLF6	-396
CTCF_1973	chr2	12745701	12746100	NM_204387	ICER	171010
CTCF_1974	chr2	13085284	13085683	NM_001039280	PARD3	39182
CTCF_1975	chr2	13105219	13105618	NM_001039280	PARD3	59117
CTCF_1976	chr2	13802843	13803242	NM_204782	NRP1	3350
CTCF_1977	chr2	13938797	13939196	NM_001039254	ITGB1	-21082
CTCF_1978	chr2	14008632	14009031	NM_001039254	ITGB1	48753
CTCF_1979	chr2	14041823	14042222	NM_001039254	ITGB1	81944
CTCF_1980	chr2	14086882	14087281	NM_001039254	ITGB1	127003
CTCF_1981	chr2	14154809	14155208	NM_001039254	ITGB1	194930
CTCF_1982	chr2	14258786	14259185	NM_205131	ZEB1	145737
CTCF_1983	chr2	14447250	14447649	NM_205131	ZEB1	-42727
CTCF_1984	chr2	14529218	14529617	NM_205131	ZEB1	-124695
CTCF_1985	chr2	14588629	14589028	NM_205131	ZEB1	-184106
CTCF_1986	chr2	14806654	14807053	NM_205131	ZEB1	-402131
CTCF_1987	chr2	14910602	14911001	NM_001195401	BAMBI	325300
CTCF_1988	chr2	14966347	14966746	NM_001195401	BAMBI	269555
CTCF_1989	chr2	15243227	15243626	NM_001195401	BAMBI	-7325
CTCF_1990	chr2	15321865	15322264	NM_001195401	BAMBI	-85963
CTCF_1991	chr2	15333190	15333589	NM_001195401	BAMBI	-97288
CTCF_1992	chr2	15396096	15396495	NM_001195401	BAMBI	-160194
CTCF_1993	chr2	15620682	15621081	NM_001006355	RAB18	100075
CTCF_1994	chr2	15746448	15746847	NM_001006355	RAB18	-25691
CTCF_1995	chr2	15812411	15812810	NM_001031512	YME1L1	32040
CTCF_1996	chr2	15868603	15869002	NM_001031512	YME1L1	-24152
CTCF_1997	chr2	15921508	15921907	NM_001006356	ACBD5	-24288
CTCF_1998	chr2	16129244	16129643	NM_001006357	APBB1IP	-17091
CTCF_1999	chr2	16590068	16590467	NM_001199585	PRTFDC1	-75365
[truncated: 3,831 more rows]

## Sheet: cyto-map
source interaction	interaction type	target interaction
CTCF	0	gga-let-7g
CTCF	0	gga-mir-196-2
CTCF	0	gga-mir-1635
gga-let-7g	1	BTBD9
gga-let-7g	1	BTF3L4
gga-let-7g	1	BZW1
gga-let-7g	1	EIF4G2
gga-let-7g	1	MAP4K4
gga-let-7g	1	MGAT4A
gga-let-7g	1	MXD1
gga-let-7g	1	PBX3
gga-let-7g	1	PIGA
gga-let-7g	1	PRTG
gga-let-7g	1	SNX16
gga-let-7g	1	STK40
gga-mir-196-2	1	AGRN
gga-mir-196-2	1	ANKRD44
gga-mir-196-2	1	CDC16
gga-mir-196-2	1	DNAJA2
gga-mir-196-2	1	EAPP
gga-mir-196-2	1	GAD1
gga-mir-196-2	1	GNAQ
gga-mir-196-2	1	GNB1
gga-mir-196-2	1	HIPK3
gga-mir-196-2	1	HS2ST1
gga-mir-196-2	1	LDHB
gga-mir-196-2	1	MYH9
gga-mir-196-2	1	PLEKHA3
gga-mir-196-2	1	RHOT1
gga-mir-196-2	1	SALL1
gga-mir-196-2	1	SDHB
gga-mir-196-2	1	SIK1
gga-mir-196-2	1	TARDBP
gga-mir-196-2	1	TBPL1
gga-mir-196-2	1	TCF7L2
gga-mir-196-2	1	TLE4
gga-mir-196-2	1	TRIB2
gga-mir-1635	1	B4GALT2
gga-mir-1635	1	CLCN7
gga-mir-1635	1	ECE1
gga-mir-1635	1	EIF4G2
gga-mir-1635	1	LMO4
gga-mir-1635	1	MAP2K3
gga-mir-1635	1	NRBP1
gga-mir-1635	1	RPS6KA5
CTCF	2	BTBD9
CTCF	2	BTF3L4
CTCF	2	BZW1
CTCF	2	EIF4G2
CTCF	2	MAP4K4
CTCF	2	MGAT4A
CTCF	2	MXD1
CTCF	2	PBX3
CTCF	2	PIGA
CTCF	2	PRTG
CTCF	2	SNX16
CTCF	2	STK40
CTCF	2	AGRN
CTCF	2	ANKRD44
CTCF	2	CDC16
CTCF	2	DNAJA2
CTCF	2	EAPP
CTCF	2	GAD1
CTCF	2	GNAQ
CTCF	2	GNB1
CTCF	2	HIPK3
CTCF	2	HS2ST1
CTCF	2	LDHB
CTCF	2	MYH9
CTCF	2	PLEKHA3
CTCF	2	RHOT1
CTCF	2	SALL1
CTCF	2	SDHB
CTCF	2	SIK1
CTCF	2	TARDBP
CTCF	2	TBPL1
CTCF	2	TCF7L2
CTCF	2	TLE4
CTCF	2	TRIB2
CTCF	2	B4GALT2
CTCF	2	CLCN7
CTCF	2	ECE1
CTCF	2	EIF4G2
CTCF	2	LMO4
CTCF	2	MAP2K3
CTCF	2	NRBP1
CTCF	2	RPS6KA5
