# Supplementary material for: Genome-wide profiling of chicken dendritic cell response to infectious bursal disease
Source: BMC Genomics. 2016 Nov 5;17:878. doi: 10.1186/s12864-016-3157-5 (PMC5097849; doi:10.1186/s12864-016-3157-5)
Supplement: Additional file 11: — Predicted target genes of miRNA belong to the TF-miRNA loop and TF-mRNA loop. (XLSX 9 kb) [file 12864_2016_3157_MOESM11_ESM.xlsx]

## Sheet: Sheet1
source interaction	interaction type	target interaction
CTCF	0	gga-let-7g
CTCF	0	gga-mir-196-2
CTCF	0	gga-mir-1635
gga-let-7g	1	BTBD9
gga-let-7g	1	BTF3L4
gga-let-7g	1	BZW1
gga-let-7g	1	EIF4G2
gga-let-7g	1	MAP4K4
gga-let-7g	1	MGAT4A
gga-let-7g	1	MXD1
gga-let-7g	1	PBX3
gga-let-7g	1	PIGA
gga-let-7g	1	PRTG
gga-let-7g	1	SNX16
gga-let-7g	1	STK40
gga-mir-196-2	1	AGRN
gga-mir-196-2	1	ANKRD44
gga-mir-196-2	1	CDC16
gga-mir-196-2	1	DNAJA2
gga-mir-196-2	1	EAPP
gga-mir-196-2	1	GAD1
gga-mir-196-2	1	GNAQ
gga-mir-196-2	1	GNB1
gga-mir-196-2	1	HIPK3
gga-mir-196-2	1	HS2ST1
gga-mir-196-2	1	LDHB
gga-mir-196-2	1	MYH9
gga-mir-196-2	1	PLEKHA3
gga-mir-196-2	1	RHOT1
gga-mir-196-2	1	SALL1
gga-mir-196-2	1	SDHB
gga-mir-196-2	1	SIK1
gga-mir-196-2	1	TARDBP
gga-mir-196-2	1	TBPL1
gga-mir-196-2	1	TCF7L2
gga-mir-196-2	1	TLE4
gga-mir-196-2	1	TRIB2
gga-mir-1635	1	B4GALT2
gga-mir-1635	1	CLCN7
gga-mir-1635	1	ECE1
gga-mir-1635	1	EIF4G2
gga-mir-1635	1	LMO4
gga-mir-1635	1	MAP2K3
gga-mir-1635	1	NRBP1
gga-mir-1635	1	RPS6KA5
CTCF	2	BTBD9
CTCF	2	BTF3L4
CTCF	2	BZW1
CTCF	2	EIF4G2
CTCF	2	MAP4K4
CTCF	2	MGAT4A
CTCF	2	MXD1
CTCF	2	PBX3
CTCF	2	PIGA
CTCF	2	PRTG
CTCF	2	SNX16
CTCF	2	STK40
CTCF	2	AGRN
CTCF	2	ANKRD44
CTCF	2	CDC16
CTCF	2	DNAJA2
CTCF	2	EAPP
CTCF	2	GAD1
CTCF	2	GNAQ
CTCF	2	GNB1
CTCF	2	HIPK3
CTCF	2	HS2ST1
CTCF	2	LDHB
CTCF	2	MYH9
CTCF	2	PLEKHA3
CTCF	2	RHOT1
CTCF	2	SALL1
CTCF	2	SDHB
CTCF	2	SIK1
CTCF	2	TARDBP
CTCF	2	TBPL1
CTCF	2	TCF7L2
CTCF	2	TLE4
CTCF	2	TRIB2
CTCF	2	B4GALT2
CTCF	2	CLCN7
CTCF	2	ECE1
CTCF	2	EIF4G2
CTCF	2	LMO4
CTCF	2	MAP2K3
CTCF	2	NRBP1
CTCF	2	RPS6KA5
